# Supplementary material for: DNA signatures for detecting genetic engineering in bacteria
Source: Genome Biol. 2008 Mar 18;9(3):R56. doi: 10.1186/gb-2008-9-3-r56 (PMC2397508; doi:10.1186/gb-2008-9-3-r56)
Supplement: Additional data file 4 — The complete set of 60-mer signatures used in the cross-validation set [file gb-2008-9-3-r56-s4.bz2 › signatures.60.bacvec.2341.fa]

>group_0_0 1110 4 0 0 sg=1110 px=0 gx=0
CCAAATGTTTGAACGATCGGCGCGCCTCAGATCTGGGTAACTGGTCTAACTGGCCTTGGA
>group_0_1 1110 4 0 0 sg=1110 px=0 gx=0
TTCTACAGTGAACTTTAGGACAGAGCCACAAACACCACAAGAGTGGATTGATGATCTTGA
>group_0_2 1110 4 0 0 sg=1110 px=0 gx=0
TTGCGCCTCCATAGACTTAAGCAAATGTGTGTACAATGTAGATCCGAGGCCCAACCTTTG
>group_0_3 1110 4 0 0 sg=1110 px=0 gx=0
TCGGATCTACATTGTACACACATTTGCTTAAGTCTATGGAGGCGCAAGGTTTTAAGTCTG
>group_0_4 1110 4 0 0 sg=1110 px=0 gx=0
GGTTGGTTGCTGAGGTTGAGGGTGTTGTGGCTGGTATTGCTTACGCTGGACCTTGGAAGG
>group_0_5 1110 4 0 0 sg=1110 px=0 gx=0
AGACTTCTACAGTGAACTTTAGGACAGAGCCACAAACACCACAAGAGTGGATTGATGATC
>group_0_6 1110 4 0 0 sg=1110 px=0 gx=0
AGATCCGAGGCCCAACCTTTGATGCCTATGTGACACGTAAACAGTACTCTCAACTGTCCA
>group_0_7 1110 4 0 0 sg=1110 px=0 gx=0
ACATCATGCCATCCACCATGCTTGTATCCAGCTGCGCGCAATGTACCCCTGGCTGTGTAT
>group_0_8 1110 4 0 0 sg=1110 px=0 gx=0
TCCATCTGTTAGGTTGCATGAGGCTTTGGGATACACAGCCAGGGGTACATTGCGCGCAGC
>group_0_9 1110 4 0 0 sg=1110 px=0 gx=0
GGACAGTTGAGAGTACTGTTTACGTGTCACATAGGCATCAAAGGTTGGGCCTCGGATCTA
>group_2_0 78 2 0 0 sg=78 px=0 gx=0
ACCTAGATCCTTTTATTCTTGAAGACGAAAGGGCCTCGTGATACGCCTATTTTTATAGGT
>group_2_1 78 2 0 0 sg=78 px=0 gx=0
GATCCTTTTATTCTTGAAGACGAAAGGGCCTCGTGATACGCCTATTTTTATAGGTTAATG
>group_2_2 78 2 0 0 sg=78 px=0 gx=0
AAAAGGATCTTCACCTAGATCCTTTTATTCTTGAAGACGAAAGGGCCTCGTGATACGCCT
>group_2_3 78 2 0 0 sg=78 px=0 gx=0
ATAAAAATAGGCGTATCACGAGGCCCTTTCGTCTTCAAGAATAAAAGGATCTAGGTGAAG
>group_2_4 78 2 0 0 sg=78 px=0 gx=0
TTTATTCTTGAAGACGAAAGGGCCTCGTGATACGCCTATTTTTATAGGTTAATGTCATGA
>group_2_5 78 2 0 0 sg=78 px=0 gx=0
CTATAAAAATAGGCGTATCACGAGGCCCTTTCGTCTTCAAGAATAAAAGGATCTAGGTGA
>group_2_6 78 2 0 0 sg=78 px=0 gx=0
TCAAAAAGGATCTTCACCTAGATCCTTTTATTCTTGAAGACGAAAGGGCCTCGTGATACG
>group_2_7 78 2 0 0 sg=78 px=0 gx=0
AAGGATCTTCACCTAGATCCTTTTATTCTTGAAGACGAAAGGGCCTCGTGATACGCCTAT
>group_2_8 78 2 0 0 sg=78 px=0 gx=0
AAAAATAGGCGTATCACGAGGCCCTTTCGTCTTCAAGAATAAAAGGATCTAGGTGAAGAT
>group_2_9 78 2 0 0 sg=78 px=0 gx=0
TCATGACATTAACCTATAAAAATAGGCGTATCACGAGGCCCTTTCGTCTTCAAGAATAAA
>group_5_0 64 2 0 0 sg=64 px=0 gx=0
TTATTGCCGATCCCCTCAGAAGAACTCGTCAAGAAGGCGATAGAAGGCGATGCGCTGCGA
>group_5_1 64 2 0 0 sg=64 px=0 gx=0
CTTCTATCGCCTTCTTGACGAGTTCTTCTGAGGGGATCGGCAATAAAAAGACAGAATAAA
>group_5_2 64 2 0 0 sg=64 px=0 gx=0
TCGCCTTCTATCGCCTTCTTGACGAGTTCTTCTGAGGGGATCGGCAATAAAAAGACAGAA
>group_5_3 64 2 0 0 sg=64 px=0 gx=0
GCGCATCGCCTTCTATCGCCTTCTTGACGAGTTCTTCTGAGGGGATCGGCAATAAAAAGA
>group_5_4 64 2 0 0 sg=64 px=0 gx=0
GTCTTTTTATTGCCGATCCCCTCAGAAGAACTCGTCAAGAAGGCGATAGAAGGCGATGCG
>group_5_5 64 2 0 0 sg=64 px=0 gx=0
CTTTTTATTGCCGATCCCCTCAGAAGAACTCGTCAAGAAGGCGATAGAAGGCGATGCGCT
>group_5_6 64 2 0 0 sg=64 px=0 gx=0
TGCCGATCCCCTCAGAAGAACTCGTCAAGAAGGCGATAGAAGGCGATGCGCTGCGAATCG
>group_5_7 64 2 0 0 sg=64 px=0 gx=0
TATTCTGTCTTTTTATTGCCGATCCCCTCAGAAGAACTCGTCAAGAAGGCGATAGAAGGC
>group_5_8 64 2 0 0 sg=64 px=0 gx=0
CAGCGCATCGCCTTCTATCGCCTTCTTGACGAGTTCTTCTGAGGGGATCGGCAATAAAAA
>group_5_9 64 2 0 0 sg=64 px=0 gx=0
TTCGCAGCGCATCGCCTTCTATCGCCTTCTTGACGAGTTCTTCTGAGGGGATCGGCAATA
>group_6_0 12 8 0 0 sg=12 px=0 gx=0
AAGCTTGGTACCGAGCTCGGATCCACTAGTAACGGCCGCCAGTGTGCTGGAATTCTGCAG
>group_6_1 12 8 0 0 sg=12 px=0 gx=0
TTGGTACCGAGCTCGGATCCACTAGTAACGGCCGCCAGTGTGCTGGAATTCTGCAGATAT
>group_6_2 12 8 0 0 sg=12 px=0 gx=0
ATATCTGCAGAATTCCAGCACACTGGCGGCCGTTACTAGTGGATCCGAGCTCGGTACCAA
>group_6_3 12 8 0 0 sg=12 px=0 gx=0
CTGCAGAATTCCAGCACACTGGCGGCCGTTACTAGTGGATCCGAGCTCGGTACCAAGCTT
>group_6_4 12 8 0 0 sg=12 px=0 gx=0
CAAGCTTGGTACCGAGCTCGGATCCACTAGTAACGGCCGCCAGTGTGCTGGAATTCTGCA
>group_6_5 12 8 0 0 sg=12 px=0 gx=0
GCTTGGTACCGAGCTCGGATCCACTAGTAACGGCCGCCAGTGTGCTGGAATTCTGCAGAT
>group_6_6 12 8 0 0 sg=12 px=0 gx=0
AGCTTGGTACCGAGCTCGGATCCACTAGTAACGGCCGCCAGTGTGCTGGAATTCTGCAGA
>group_6_7 12 8 0 0 sg=12 px=0 gx=0
ATCTGCAGAATTCCAGCACACTGGCGGCCGTTACTAGTGGATCCGAGCTCGGTACCAAGC
>group_6_8 12 8 0 0 sg=12 px=0 gx=0
TATCTGCAGAATTCCAGCACACTGGCGGCCGTTACTAGTGGATCCGAGCTCGGTACCAAG
>group_6_9 12 8 0 0 sg=12 px=0 gx=0
CTTGGTACCGAGCTCGGATCCACTAGTAACGGCCGCCAGTGTGCTGGAATTCTGCAGATA
>group_7_0 68 2 0 0 sg=68 px=0 gx=0
CGGAGCTCGAATTCGGATCCGAGGTACCACGACGACGCTGACGACGTTTTTTACGACCGT
>group_7_1 68 2 0 0 sg=68 px=0 gx=0
GACGGAGCTCGAATTCGGATCCGAGGTACCACGACGACGCTGACGACGTTTTTTACGACC
>group_7_2 68 2 0 0 sg=68 px=0 gx=0
CTCGAATTCGGATCCGAGGTACCACGACGACGCTGACGACGTTTTTTACGACCGTACATA
>group_7_3 68 2 0 0 sg=68 px=0 gx=0
GGTCGTAAAAAACGTCGTCAGCGTCGTCGTGGTACCTCGGATCCGAATTCGAGCTCCGTC
>group_7_4 68 2 0 0 sg=68 px=0 gx=0
TATGTACGGTCGTAAAAAACGTCGTCAGCGTCGTCGTGGTACCTCGGATCCGAATTCGAG
>group_7_5 68 2 0 0 sg=68 px=0 gx=0
TGTCGACGGAGCTCGAATTCGGATCCGAGGTACCACGACGACGCTGACGACGTTTTTTAC
>group_7_6 68 2 0 0 sg=68 px=0 gx=0
TCGTAAAAAACGTCGTCAGCGTCGTCGTGGTACCTCGGATCCGAATTCGAGCTCCGTCGA
>group_7_7 68 2 0 0 sg=68 px=0 gx=0
AAGCTTGTCGACGGAGCTCGAATTCGGATCCGAGGTACCACGACGACGCTGACGACGTTT
>group_7_8 68 2 0 0 sg=68 px=0 gx=0
CGAATTCGGATCCGAGGTACCACGACGACGCTGACGACGTTTTTTACGACCGTACATATG
>group_7_9 68 2 0 0 sg=68 px=0 gx=0
ACGGAGCTCGAATTCGGATCCGAGGTACCACGACGACGCTGACGACGTTTTTTACGACCG
>group_9_0 4 2 0 0 sg=4 px=0 gx=0
CCCCCCCCCCCCCCTGCAGCAATGGCAACAACGTTGCGCAAACTATTAACTGGCGAACTA
>group_9_1 4 2 0 0 sg=4 px=0 gx=0
GTAGTTCGCCAGTTAATAGTTTGCGCAACGTTGTTGCCATTGCTGCAGGGGGGGGGGGGG
>group_9_2 4 2 0 0 sg=4 px=0 gx=0
CCCCCCCCCCCCCTGCAGCAATGGCAACAACGTTGCGCAAACTATTAACTGGCGAACTAC
>group_9_3 4 2 0 0 sg=4 px=0 gx=0
TAGTTCGCCAGTTAATAGTTTGCGCAACGTTGTTGCCATTGCTGCAGGGGGGGGGGGGGG
>group_13_0 2 22 0 0 sg=2 px=0 gx=0
TCCTGTGCTGGCGTTAAGGTTTCTTCTGTTGAAGTAACACTCGCCTCTTCGGGGTCCATA
>group_13_1 2 22 0 0 sg=2 px=0 gx=0
TATGGACCCCGAAGAGGCGAGTGTTACTTCAACAGAAGAAACCTTAACGCCAGCACAGGA
>group_14_0 64 2 0 0 sg=64 px=0 gx=0
TGTGATTAGAGCCTGCAGGCATGCAAGCTTGGCACTGGCCGTCGTTTTACAACGTCGTGA
>group_14_1 64 2 0 0 sg=64 px=0 gx=0
TTTTTTGTACAAACTTGTGATTAGAGCCTGCAGGCATGCAAGCTTGGCACTGGCCGTCGT
>group_14_2 64 2 0 0 sg=64 px=0 gx=0
CAGCTTTTTTGTACAAACTTGTGATTAGAGCCTGCAGGCATGCAAGCTTGGCACTGGCCG
>group_14_3 64 2 0 0 sg=64 px=0 gx=0
CGACGTTGTAAAACGACGGCCAGTGCCAAGCTTGCATGCCTGCAGGCTCTAATCACAAGT
>group_14_4 64 2 0 0 sg=64 px=0 gx=0
CCAGTCACGACGTTGTAAAACGACGGCCAGTGCCAAGCTTGCATGCCTGCAGGCTCTAAT
>group_14_5 64 2 0 0 sg=64 px=0 gx=0
AACTTGTGATTAGAGCCTGCAGGCATGCAAGCTTGGCACTGGCCGTCGTTTTACAACGTC
>group_14_6 64 2 0 0 sg=64 px=0 gx=0
TAAAACGACGGCCAGTGCCAAGCTTGCATGCCTGCAGGCTCTAATCACAAGTTTGTACAA
>group_14_7 64 2 0 0 sg=64 px=0 gx=0
CAAACTTGTGATTAGAGCCTGCAGGCATGCAAGCTTGGCACTGGCCGTCGTTTTACAACG
>group_14_8 64 2 0 0 sg=64 px=0 gx=0
TTTGTACAAACTTGTGATTAGAGCCTGCAGGCATGCAAGCTTGGCACTGGCCGTCGTTTT
>group_14_9 64 2 0 0 sg=64 px=0 gx=0
TCACGACGTTGTAAAACGACGGCCAGTGCCAAGCTTGCATGCCTGCAGGCTCTAATCACA
>group_15_0 36 65 0 0 sg=36 px=0 gx=0
TGCATGCCTGCAGGTCCCCAGATTAGCCTTTTCAATTTCAGAAAGAATGCTAACCCACAG
>group_15_1 36 65 0 0 sg=36 px=0 gx=0
CAGGTCCCCAGATTAGCCTTTTCAATTTCAGAAAGAATGCTAACCCACAGATGGTTAGAG
>group_15_2 36 65 0 0 sg=36 px=0 gx=0
AGGTCCCCAGATTAGCCTTTTCAATTTCAGAAAGAATGCTAACCCACAGATGGTTAGAGA
>group_15_3 36 65 0 0 sg=36 px=0 gx=0
GCTTGCATGCCTGCAGGTCCCCAGATTAGCCTTTTCAATTTCAGAAAGAATGCTAACCCA
>group_15_4 36 65 0 0 sg=36 px=0 gx=0
TGGGTTAGCATTCTTTCTGAAATTGAAAAGGCTAATCTGGGGACCTGCAGGCATGCAAGC
>group_15_5 36 65 0 0 sg=36 px=0 gx=0
GGTTAGCATTCTTTCTGAAATTGAAAAGGCTAATCTGGGGACCTGCAGGCATGCAAGCTT
>group_15_6 36 65 0 0 sg=36 px=0 gx=0
TCTAACCATCTGTGGGTTAGCATTCTTTCTGAAATTGAAAAGGCTAATCTGGGGACCTGC
>group_15_7 36 65 0 0 sg=36 px=0 gx=0
AACCATCTGTGGGTTAGCATTCTTTCTGAAATTGAAAAGGCTAATCTGGGGACCTGCAGG
>group_15_8 36 65 0 0 sg=36 px=0 gx=0
CCTGCAGGTCCCCAGATTAGCCTTTTCAATTTCAGAAAGAATGCTAACCCACAGATGGTT
>group_15_9 36 65 0 0 sg=36 px=0 gx=0
CAAGCTTGCATGCCTGCAGGTCCCCAGATTAGCCTTTTCAATTTCAGAAAGAATGCTAAC
>group_16_0 22 2 0 0 sg=22 px=0 gx=0
GCGGCCGCTTACGAGTTGACAGGATTAACCTGGGCCAGCGGGGATGGTCCTCCAACGGCG
>group_16_1 22 2 0 0 sg=22 px=0 gx=0
TGGCGCCGTTGGAGGACCATCCCCGCTGGCCCAGGTTAATCCTGTCAACTCGTAAGCGGC
>group_16_2 22 2 0 0 sg=22 px=0 gx=0
GTGGCGCCGTTGGAGGACCATCCCCGCTGGCCCAGGTTAATCCTGTCAACTCGTAAGCGG
>group_16_3 22 2 0 0 sg=22 px=0 gx=0
GTGGTGGTGGCGCCGTTGGAGGACCATCCCCGCTGGCCCAGGTTAATCCTGTCAACTCGT
>group_16_4 22 2 0 0 sg=22 px=0 gx=0
CCGCTTACGAGTTGACAGGATTAACCTGGGCCAGCGGGGATGGTCCTCCAACGGCGCCAC
>group_16_5 22 2 0 0 sg=22 px=0 gx=0
GGCCGCTTACGAGTTGACAGGATTAACCTGGGCCAGCGGGGATGGTCCTCCAACGGCGCC
>group_16_6 22 2 0 0 sg=22 px=0 gx=0
GTGGTGGCGCCGTTGGAGGACCATCCCCGCTGGCCCAGGTTAATCCTGTCAACTCGTAAG
>group_16_7 22 2 0 0 sg=22 px=0 gx=0
CGCCGTTGGAGGACCATCCCCGCTGGCCCAGGTTAATCCTGTCAACTCGTAAGCGGCCGC
>group_16_8 22 2 0 0 sg=22 px=0 gx=0
TACGAGTTGACAGGATTAACCTGGGCCAGCGGGGATGGTCCTCCAACGGCGCCACCACCA
>group_16_9 22 2 0 0 sg=22 px=0 gx=0
CTTACGAGTTGACAGGATTAACCTGGGCCAGCGGGGATGGTCCTCCAACGGCGCCACCAC
>group_17_0 10 4 0 0 sg=10 px=0 gx=0
GTGTTTCGTCCTTTCCACAAGATATATAAAGCCAAGAAATCGAAATACTTTCAAGTTACG
>group_17_1 10 4 0 0 sg=10 px=0 gx=0
TGTTTCGTCCTTTCCACAAGATATATAAAGCCAAGAAATCGAAATACTTTCAAGTTACGG
>group_17_2 10 4 0 0 sg=10 px=0 gx=0
GTAACTTGAAAGTATTTCGATTTCTTGGCTTTATATATCTTGTGGAAAGGACGAAACACC
>group_17_3 10 4 0 0 sg=10 px=0 gx=0
TAACTTGAAAGTATTTCGATTTCTTGGCTTTATATATCTTGTGGAAAGGACGAAACACCG
>group_17_4 10 4 0 0 sg=10 px=0 gx=0
CGTAACTTGAAAGTATTTCGATTTCTTGGCTTTATATATCTTGTGGAAAGGACGAAACAC
>group_17_5 10 4 0 0 sg=10 px=0 gx=0
GTTTCGTCCTTTCCACAAGATATATAAAGCCAAGAAATCGAAATACTTTCAAGTTACGGT
>group_17_6 10 4 0 0 sg=10 px=0 gx=0
CGGTGTTTCGTCCTTTCCACAAGATATATAAAGCCAAGAAATCGAAATACTTTCAAGTTA
>group_17_7 10 4 0 0 sg=10 px=0 gx=0
CCGTAACTTGAAAGTATTTCGATTTCTTGGCTTTATATATCTTGTGGAAAGGACGAAACA
>group_17_8 10 4 0 0 sg=10 px=0 gx=0
ACCGTAACTTGAAAGTATTTCGATTTCTTGGCTTTATATATCTTGTGGAAAGGACGAAAC
>group_17_9 10 4 0 0 sg=10 px=0 gx=0
GGTGTTTCGTCCTTTCCACAAGATATATAAAGCCAAGAAATCGAAATACTTTCAAGTTAC
>group_18_0 2 6 0 0 sg=2 px=0 gx=0
ATTTAGAAAAATAAACAAATAGGGGTTCCGCGCACATTTCCCCGAAAAGTGCCACCTGCT
>group_18_1 2 6 0 0 sg=2 px=0 gx=0
AGCAGGTGGCACTTTTCGGGGAAATGTGCGCGGAACCCCTATTTGTTTATTTTTCTAAAT
>group_19_0 6 0 0 0 sg=6 px=0 gx=0
AATCAGCGACACTGAATACGGGGCAACCTCATGTCCCCCCCCCCCCCCCCCTGCAGGCGC
>group_19_1 6 0 0 0 sg=6 px=0 gx=0
AAATCAGCGACACTGAATACGGGGCAACCTCATGTCCCCCCCCCCCCCCCCCTGCAGGCG
>group_19_2 6 0 0 0 sg=6 px=0 gx=0
ATCAGCGACACTGAATACGGGGCAACCTCATGTCCCCCCCCCCCCCCCCCTGCAGGCGCA
>group_19_3 6 0 0 0 sg=6 px=0 gx=0
CGCCTGCAGGGGGGGGGGGGGGGGGACATGAGGTTGCCCCGTATTCAGTGTCGCTGATTT
>group_19_4 6 0 0 0 sg=6 px=0 gx=0
TGCGCCTGCAGGGGGGGGGGGGGGGGGACATGAGGTTGCCCCGTATTCAGTGTCGCTGAT
>group_19_5 6 0 0 0 sg=6 px=0 gx=0
GCGCCTGCAGGGGGGGGGGGGGGGGGACATGAGGTTGCCCCGTATTCAGTGTCGCTGATT
>group_20_0 92 6 0 0 sg=92 px=0 gx=0
CTGGGTATCTCGCAAAGCATTGAAGACCATACGCGAAAGTAGTGACAAGTGTTGGCCATG
>group_20_1 92 6 0 0 sg=92 px=0 gx=0
CACTTGTCACTACTTTCGCGTATGGTCTTCAATGCTTTGCGAGATACCCAGATCATATGA
>group_20_2 92 6 0 0 sg=92 px=0 gx=0
GGGTATCTCGCAAAGCATTGAAGACCATACGCGAAAGTAGTGACAAGTGTTGGCCATGGA
>group_20_3 92 6 0 0 sg=92 px=0 gx=0
TGATCTGGGTATCTCGCAAAGCATTGAAGACCATACGCGAAAGTAGTGACAAGTGTTGGC
>group_20_4 92 6 0 0 sg=92 px=0 gx=0
GTCTTCAATGCTTTGCGAGATACCCAGATCATATGAAACAGCATGACTTTTTCAAGAGTG
>group_20_5 92 6 0 0 sg=92 px=0 gx=0
TTCCATGGCCAACACTTGTCACTACTTTCGCGTATGGTCTTCAATGCTTTGCGAGATACC
>group_20_6 92 6 0 0 sg=92 px=0 gx=0
TTGTCACTACTTTCGCGTATGGTCTTCAATGCTTTGCGAGATACCCAGATCATATGAAAC
>group_20_7 92 6 0 0 sg=92 px=0 gx=0
GCTGTTTCATATGATCTGGGTATCTCGCAAAGCATTGAAGACCATACGCGAAAGTAGTGA
>group_20_8 92 6 0 0 sg=92 px=0 gx=0
TATCTCGCAAAGCATTGAAGACCATACGCGAAAGTAGTGACAAGTGTTGGCCATGGAACA
>group_20_9 92 6 0 0 sg=92 px=0 gx=0
TTCATATGATCTGGGTATCTCGCAAAGCATTGAAGACCATACGCGAAAGTAGTGACAAGT
>group_21_0 200 1 0 0 sg=200 px=0 gx=0
CCAGCTGAGCGCCGGTCGCTACCATTACCAGTTGGTCTGGTGTCAAAAATAAGCTTGGCT
>group_21_1 200 1 0 0 sg=200 px=0 gx=0
CATCCGCCAAAACAGCCAAGCTTATTTTTGACACCAGACCAACTGGTAATGGTAGCGACC
>group_21_2 200 1 0 0 sg=200 px=0 gx=0
TGTCAAAAATAAGCTTGGCTGTTTTGGCGGATGAGAGAAGATTTTCAGCCTGATACAGAT
>group_21_3 200 1 0 0 sg=200 px=0 gx=0
TTTGGGCTAACAGGAGGAATTAACCATGGGGGGTTCTCATCATCATCATCATCATGGTAT
>group_21_4 200 1 0 0 sg=200 px=0 gx=0
GAGAACCCCCCATGGTTAATTCCTCCTGTTAGCCCAAAAAAACGGGTATGGAGAAACAGT
>group_21_5 200 1 0 0 sg=200 px=0 gx=0
AGGAGGAATTAACCATGGGGGGTTCTCATCATCATCATCATCATGGTATGGCTAGCATGA
>group_21_6 200 1 0 0 sg=200 px=0 gx=0
GCCAAAACAGCCAAGCTTATTTTTGACACCAGACCAACTGGTAATGGTAGCGACCGGCGC
>group_21_7 200 1 0 0 sg=200 px=0 gx=0
ATGATGATGATGAGAACCCCCCATGGTTAATTCCTCCTGTTAGCCCAAAAAAACGGGTAT
>group_21_8 200 1 0 0 sg=200 px=0 gx=0
CTACCATTACCAGTTGGTCTGGTGTCAAAAATAAGCTTGGCTGTTTTGGCGGATGAGAGA
>group_21_9 200 1 0 0 sg=200 px=0 gx=0
CCCCATGGTTAATTCCTCCTGTTAGCCCAAAAAAACGGGTATGGAGAAACAGTAGAGAGT
>group_22_0 272 1 0 0 sg=272 px=0 gx=0
AAGCTTGGTACCGAGCTCGGATCGATATCTGCGGCCGCGTCGACGGAATTCAGTGGATCC
>group_22_1 272 1 0 0 sg=272 px=0 gx=0
GATCGAGCATGCATCTAGGGCGGCCAATTCGCCCCTCTCCCTCCCCCCCCCCTAACGTTA
>group_22_2 272 1 0 0 sg=272 px=0 gx=0
AAGCGGCTTCGGCCAGTAACGTTAGGGGGGGGGGAGGGAGAGGGGCGAATTGGCCGCCCT
>group_22_3 272 1 0 0 sg=272 px=0 gx=0
GGTCCAACTGCAGGTCGATCGAGCATGCATCTAGGGCGGCCAATTCGCCCCTCTCCCTCC
>group_22_4 272 1 0 0 sg=272 px=0 gx=0
TCGGATCGATATCTGCGGCCGCGTCGACGGAATTCAGTGGATCCACTAGTAACGGCCGCC
>group_22_5 272 1 0 0 sg=272 px=0 gx=0
AGGTCGATCGAGCATGCATCTAGGGCGGCCAATTCGCCCCTCTCCCTCCCCCCCCCCTAA
>group_22_6 272 1 0 0 sg=272 px=0 gx=0
ATCTGCGGCCGCGTCGACGGAATTCAGTGGATCCACTAGTAACGGCCGCCAGTGTGCTGG
>group_22_7 272 1 0 0 sg=272 px=0 gx=0
TCTTCTGAGGGGATCAATTCTCTAGAGCTCGCTGATCAGCCTCGACTGTGCCTCTAGTTG
>group_22_8 272 1 0 0 sg=272 px=0 gx=0
AGCACACTGGCGGCCGTTACTAGTGGATCCACTGAATTCCGTCGACGCGGCCGCAGATAT
>group_22_9 272 1 0 0 sg=272 px=0 gx=0
GGCTGGCAACTAGAGGCACAGTCGAGGCTGATCAGCGAGCTCTAGAGAATTGATCCCCTC
>group_23_0 116 0 0 0 sg=116 px=0 gx=0
ACGGAGCTCGAATTCGGATCCGATTATGGGTGGTGGCCATGGTATTATCATCGTGTTTTT
>group_23_1 116 0 0 0 sg=116 px=0 gx=0
TTATGGGTGGTGGCCATGGTATTATCATCGTGTTTTTCAAAGGAAAACCACGTCCCCGTG
>group_23_2 116 0 0 0 sg=116 px=0 gx=0
TGCGGCCGCAAGCTTGTCGACGGAGCTCGAATTCGGATCCGATTATGGGTGGTGGCCATG
>group_23_3 116 0 0 0 sg=116 px=0 gx=0
AACACGATGATAATACCATGGCCACCACCCATAATCGGATCCGAATTCGAGCTCCGTCGA
>group_23_4 116 0 0 0 sg=116 px=0 gx=0
CACGGGGACGTGGTTTTCCTTTGAAAAACACGATGATAATACCATGGCCACCACCCATAA
>group_23_5 116 0 0 0 sg=116 px=0 gx=0
GAGTGCGGCCGCAAGCTTGTCGACGGAGCTCGAATTCGGATCCGATTATGGGTGGTGGCC
>group_23_6 116 0 0 0 sg=116 px=0 gx=0
CCGATTATGGGTGGTGGCCATGGTATTATCATCGTGTTTTTCAAAGGAAAACCACGTCCC
>group_23_7 116 0 0 0 sg=116 px=0 gx=0
ATCCGATTATGGGTGGTGGCCATGGTATTATCATCGTGTTTTTCAAAGGAAAACCACGTC
>group_23_8 116 0 0 0 sg=116 px=0 gx=0
GAATTCGGATCCGATTATGGGTGGTGGCCATGGTATTATCATCGTGTTTTTCAAAGGAAA
>group_23_9 116 0 0 0 sg=116 px=0 gx=0
GTGCGGCCGCAAGCTTGTCGACGGAGCTCGAATTCGGATCCGATTATGGGTGGTGGCCAT
>group_24_0 150 1 0 0 sg=150 px=0 gx=0
ATGGAAAAACGCCAGCAACGCGGCCCGAAGCTTATCGCCCGACTAAGTCGACTCAGTCGG
>group_24_1 150 1 0 0 sg=150 px=0 gx=0
CAGTCGGGTCACCGATGATAAGCTGTCAAACATGAGAATTCTTGAAGACGAAAGGGCCTC
>group_24_2 150 1 0 0 sg=150 px=0 gx=0
GAAGCTTATCGCCCGACTAAGTCGACTCAGTCGGGTCACCGATGATAAGCTGTCAAACAT
>group_24_3 150 1 0 0 sg=150 px=0 gx=0
CTTATCATCGGTGACCCGACTGAGTCGACTTAGTCGGGCGATAAGCTTCGGGCCGCGTTG
>group_24_4 150 1 0 0 sg=150 px=0 gx=0
ACTTAGTCGGGCGATAAGCTTCGGGCCGCGTTGCTGGCGTTTTTCCATAGGCTCCGCCCC
>group_24_5 150 1 0 0 sg=150 px=0 gx=0
TCGCCCGACTAAGTCGACTCAGTCGGGTCACCGATGATAAGCTGTCAAACATGAGAATTC
>group_24_6 150 1 0 0 sg=150 px=0 gx=0
CGCGGCCCGAAGCTTATCGCCCGACTAAGTCGACTCAGTCGGGTCACCGATGATAAGCTG
>group_24_7 150 1 0 0 sg=150 px=0 gx=0
ATCGGTGACCCGACTGAGTCGACTTAGTCGGGCGATAAGCTTCGGGCCGCGTTGCTGGCG
>group_24_8 150 1 0 0 sg=150 px=0 gx=0
GGAGCCTATGGAAAAACGCCAGCAACGCGGCCCGAAGCTTATCGCCCGACTAAGTCGACT
>group_24_9 150 1 0 0 sg=150 px=0 gx=0
ATGTTTGACAGCTTATCATCGGTGACCCGACTGAGTCGACTTAGTCGGGCGATAAGCTTC
>group_25_0 564 1 0 0 sg=564 px=0 gx=0
ATAATAACGGGATCCCTCTAGGGCGGCCAATTCCGCCCCTCTCCCTCCCCCCCCCCTAAC
>group_25_1 564 1 0 0 sg=564 px=0 gx=0
TACAAAGACGATGACGACAAGCTTGCGGCCGCGAATTCGATGTCGTTTACTTTGACCAAC
>group_25_2 564 1 0 0 sg=564 px=0 gx=0
CGATGTCGTTTACTTTGACCAACAAGAACGTGATTTTCGTTGCCGGTCTGGGAGGCATTG
>group_25_3 564 1 0 0 sg=564 px=0 gx=0
AATTTAATACGACTCACTATAGGGAATTAACTTTCTGGTTTTTCAGTTCCTCGAGCCCCA
>group_25_4 564 1 0 0 sg=564 px=0 gx=0
CCTAGAGGGATCCCGTTATTATTTTTGACACCAGACCAACTGGTAATGGTAGCGACCGGC
>group_25_5 564 1 0 0 sg=564 px=0 gx=0
TGGTGTCAAAAATAATAACGGGATCCCTCTAGGGCGGCCAATTCCGCCCCTCTCCCTCCC
>group_25_6 564 1 0 0 sg=564 px=0 gx=0
ATAAGCAGAGCTCGTTTAGTGAACCGTCAGAATTGATCTACCATGGACTACAAAGACGAT
>group_25_7 564 1 0 0 sg=564 px=0 gx=0
AAACACGATGATAAGCTTGCCACAACCCGGGATAATTCCTGCAGCCAATATGGGATCGGC
>group_25_8 564 1 0 0 sg=564 px=0 gx=0
CTGGGGATGCGGTGGGCTCTATGGCTTCTGAGGCGGAAAGAACCAGCTGGGGCTCGAGGA
>group_25_9 564 1 0 0 sg=564 px=0 gx=0
AAGAACCAGCTGGGGCTCGAGGAACTGAAAAACCAGAAAGTTAATTCCCTATAGTGAGTC
>group_26_0 184 1 0 0 sg=184 px=0 gx=0
CGTGAAGCGATTCACAGATGTCTGCCTGTTCATCCGAGCTTGGCTGCAGGTCGACGGATC
>group_26_1 184 1 0 0 sg=184 px=0 gx=0
GTTCTCGGAGCACTGTCCGAATTCCCGGGGATCCGTCGACCTGCAGCCAAGCTCGGATGA
>group_26_2 184 1 0 0 sg=184 px=0 gx=0
AATTCGGACAGTGCTCCGAGAACGGGTGCGCATAGAAATTGCATCAACGCATATAGCGCT
>group_26_3 184 1 0 0 sg=184 px=0 gx=0
CAAGCTCGGATGAACAGGCAGACATCTGTGAATCGCTTCACGACCACGCTGATGAGCTTT
>group_26_4 184 1 0 0 sg=184 px=0 gx=0
CAGCCAAGCTCGGATGAACAGGCAGACATCTGTGAATCGCTTCACGACCACGCTGATGAG
>group_26_5 184 1 0 0 sg=184 px=0 gx=0
TGCCTGTTCATCCGAGCTTGGCTGCAGGTCGACGGATCCCCGGGAATTCGGACAGTGCTC
>group_26_6 184 1 0 0 sg=184 px=0 gx=0
CCTGCAGCCAAGCTCGGATGAACAGGCAGACATCTGTGAATCGCTTCACGACCACGCTGA
>group_26_7 184 1 0 0 sg=184 px=0 gx=0
CAATTTCTATGCGCACCCGTTCTCGGAGCACTGTCCGAATTCCCGGGGATCCGTCGACCT
>group_26_8 184 1 0 0 sg=184 px=0 gx=0
ACTGTCCGAATTCCCGGGGATCCGTCGACCTGCAGCCAAGCTCGGATGAACAGGCAGACA
>group_26_9 184 1 0 0 sg=184 px=0 gx=0
TGCGCACCCGTTCTCGGAGCACTGTCCGAATTCCCGGGGATCCGTCGACCTGCAGCCAAG
>group_27_0 836 0 0 2 sg=834 px=0 gx=2
TTTTAATTAAACTAGTGAGCTCGGTACCGGGCCCTATAGTGAGTCGTATTGAGCTTGGCG
>group_27_1 836 0 0 2 sg=834 px=0 gx=2
CAACAGTTGCGCAGCCTGAATGGCGAATGGCGGCCGCCCGGGGTGGGCGAAGAACTCCAG
>group_27_2 836 0 0 2 sg=834 px=0 gx=2
TGGAACAACACTCAACCCTATCTCGGGCTATTCTTTTGATTTATTAAGGGATTTTTGCGA
>group_27_3 836 0 0 2 sg=834 px=0 gx=2
CTGAATGGCGAATGGCGGCCGCCCGGGGTGGGCGAAGAACTCCAGCATGAGATCCCCGCG
>group_27_4 836 0 0 2 sg=834 px=0 gx=2
CACTCAACCCTATCTCGGGCTATTCTTTTGATTTATTAAGGGATTTTTGCGATTTCGGCC
>group_27_5 836 0 0 2 sg=834 px=0 gx=2
TTAAGGGATTTTTGCGATTTCGGCCTATTGGTTAAAAAATGAGCTGATTTAACAAAAATT
>group_27_6 836 0 0 2 sg=834 px=0 gx=2
TCTCACCGCGGCCGCGAATTCACTGGCCGTCGTTTTACAACGTCGTGACTGGGAAAACCC
>group_27_7 836 0 0 2 sg=834 px=0 gx=2
GCTTTTAATTAAACTAGTGAGCTCGGTACCGGGCCCTATAGTGAGTCGTATTGAGCTTGG
>group_27_8 836 0 0 2 sg=834 px=0 gx=2
AATTTTTGTTAAATCAGCTCATTTTTTAACCAATAGGCCGAAATCGCAAAAATCCCTTAA
>group_27_9 836 0 0 2 sg=834 px=0 gx=2
GCCAGTGAATTCGCGGCCGCGGTGAGAACCGTTTCTCTCGATATCGAAACCCTTCTCACC
>group_28_0 88 0 0 0 sg=88 px=0 gx=0
GGATGGCGGAGAGCAAGCCCACCAAGACTCAGGCGACCAGCGTCGACGGTGGTGGCCGTT
>group_28_1 88 0 0 0 sg=88 px=0 gx=0
ATGTCGTTCAGGCCACCATGCATAGAACGGCCACCACCGTCGACGCTGGTCGCCTGAGTC
>group_28_2 88 0 0 0 sg=88 px=0 gx=0
CCCACCAAGACTCAGGCGACCAGCGTCGACGGTGGTGGCCGTTCTATGCATGGTGGCCTG
>group_28_3 88 0 0 0 sg=88 px=0 gx=0
AGACTCAGGCGACCAGCGTCGACGGTGGTGGCCGTTCTATGCATGGTGGCCTGAACGACA
>group_28_4 88 0 0 0 sg=88 px=0 gx=0
CAAGCCCACCAAGACTCAGGCGACCAGCGTCGACGGTGGTGGCCGTTCTATGCATGGTGG
>group_28_5 88 0 0 0 sg=88 px=0 gx=0
TCGTTCAGGCCACCATGCATAGAACGGCCACCACCGTCGACGCTGGTCGCCTGAGTCTTG
>group_28_6 88 0 0 0 sg=88 px=0 gx=0
ACCAAGACTCAGGCGACCAGCGTCGACGGTGGTGGCCGTTCTATGCATGGTGGCCTGAAC
>group_28_7 88 0 0 0 sg=88 px=0 gx=0
GGCGACCAGCGTCGACGGTGGTGGCCGTTCTATGCATGGTGGCCTGAACGACATCTTCGA
>group_28_8 88 0 0 0 sg=88 px=0 gx=0
ATAGAACGGCCACCACCGTCGACGCTGGTCGCCTGAGTCTTGGTGGGCTTGCTCTCCGCC
>group_28_9 88 0 0 0 sg=88 px=0 gx=0
GGCGGAGAGCAAGCCCACCAAGACTCAGGCGACCAGCGTCGACGGTGGTGGCCGTTCTAT
>group_29_0 12 4 0 0 sg=12 px=0 gx=0
TAACGCCAGGGTTTTCCCAGTCACGACGTTGTAAAACGACGGCCAGTGCCAAGCTCAGAT
>group_29_1 12 4 0 0 sg=12 px=0 gx=0
ACGCCAGGGTTTTCCCAGTCACGACGTTGTAAAACGACGGCCAGTGCCAAGCTCAGATCT
>group_29_2 12 4 0 0 sg=12 px=0 gx=0
CGCCAGGGTTTTCCCAGTCACGACGTTGTAAAACGACGGCCAGTGCCAAGCTCAGATCTG
>group_29_3 12 4 0 0 sg=12 px=0 gx=0
GTAACGCCAGGGTTTTCCCAGTCACGACGTTGTAAAACGACGGCCAGTGCCAAGCTCAGA
>group_29_4 12 4 0 0 sg=12 px=0 gx=0
AGATCTGAGCTTGGCACTGGCCGTCGTTTTACAACGTCGTGACTGGGAAAACCCTGGCGT
>group_29_5 12 4 0 0 sg=12 px=0 gx=0
ATCTGAGCTTGGCACTGGCCGTCGTTTTACAACGTCGTGACTGGGAAAACCCTGGCGTTA
>group_29_6 12 4 0 0 sg=12 px=0 gx=0
CAGATCTGAGCTTGGCACTGGCCGTCGTTTTACAACGTCGTGACTGGGAAAACCCTGGCG
>group_29_7 12 4 0 0 sg=12 px=0 gx=0
AACGCCAGGGTTTTCCCAGTCACGACGTTGTAAAACGACGGCCAGTGCCAAGCTCAGATC
>group_29_8 12 4 0 0 sg=12 px=0 gx=0
TCTGAGCTTGGCACTGGCCGTCGTTTTACAACGTCGTGACTGGGAAAACCCTGGCGTTAC
>group_29_9 12 4 0 0 sg=12 px=0 gx=0
GATCTGAGCTTGGCACTGGCCGTCGTTTTACAACGTCGTGACTGGGAAAACCCTGGCGTT
>group_32_0 30 16 0 0 sg=30 px=0 gx=0
CGTGGACAACAAATTCAACAAAGAACAACAAAACGCGTTCTATGAGATCTTACATTTACC
>group_32_1 30 16 0 0 sg=30 px=0 gx=0
ATGAAGCCGTGGACAACAAATTCAACAAAGAACAACAAAACGCGTTCTATGAGATCTTAC
>group_32_2 30 16 0 0 sg=30 px=0 gx=0
AGGTAAATGTAAGATCTCATAGAACGCGTTTTGTTGTTCTTTGTTGAATTTGTTGTCCAC
>group_32_3 30 16 0 0 sg=30 px=0 gx=0
GATGAAGCCGTGGACAACAAATTCAACAAAGAACAACAAAACGCGTTCTATGAGATCTTA
>group_32_4 30 16 0 0 sg=30 px=0 gx=0
GTGGACAACAAATTCAACAAAGAACAACAAAACGCGTTCTATGAGATCTTACATTTACCT
>group_32_5 30 16 0 0 sg=30 px=0 gx=0
TGGACAACAAATTCAACAAAGAACAACAAAACGCGTTCTATGAGATCTTACATTTACCTA
>group_32_6 30 16 0 0 sg=30 px=0 gx=0
GGACAACAAATTCAACAAAGAACAACAAAACGCGTTCTATGAGATCTTACATTTACCTAA
>group_32_7 30 16 0 0 sg=30 px=0 gx=0
ACGATGAAGCCGTGGACAACAAATTCAACAAAGAACAACAAAACGCGTTCTATGAGATCT
>group_32_8 30 16 0 0 sg=30 px=0 gx=0
GAAGCCGTGGACAACAAATTCAACAAAGAACAACAAAACGCGTTCTATGAGATCTTACAT
>group_32_9 30 16 0 0 sg=30 px=0 gx=0
GCCGTGGACAACAAATTCAACAAAGAACAACAAAACGCGTTCTATGAGATCTTACATTTA
>group_34_0 804 2 0 352 sg=452 px=0 gx=352
ATAGTGAGTCGTATTAATTTCGAAGTCTATCAGAAGTTCGAATCGCTGGGCCTCGCGCGT
>group_34_1 804 2 0 352 sg=452 px=0 gx=352
CAGAAGTTCGAATCGCTGGGCCTCGCGCGTTTCGGTGATGACGGTGAAAACCTCTGACAC
>group_34_2 804 2 0 352 sg=452 px=0 gx=352
CACCATAGGAAGATCCAGATCAAAAGCCATTGACTCAGCAAGGGTTGACCGTATAATTCA
>group_34_3 804 2 0 352 sg=452 px=0 gx=352
GGCTGCAGGTCGACTCTAGAGGATCCCCGGGCGCGAATTCTAGCCATATGTATATCTCCT
>group_34_4 804 2 0 352 sg=452 px=0 gx=352
GCGTGAATTATACGGTCAACCCTTGCTGAGTCAATGGCTTTTGATCTGGATCTTCCTATG
>group_34_5 804 2 0 352 sg=452 px=0 gx=352
TCTTGAGGGGTTTTTTGCTGAAAGGAGGAACTATATGCGCTCATACGATATGAACATCGA
>group_34_6 804 2 0 352 sg=452 px=0 gx=352
TAATTTCGAAGTCTATCAGAAGTTCGAATCGCTGGGCCTCGCGCGTTTCGGTGATGACGG
>group_34_7 804 2 0 352 sg=452 px=0 gx=352
TCGCGTGAATTATACGGTCAACCCTTGCTGAGTCAATGGCTTTTGATCTGGATCTTCCTA
>group_34_8 804 2 0 352 sg=452 px=0 gx=352
TTTGTTAGCAGCGCGGGTGAAGCTTGGGCTGCAGGTCGACTCTAGAGGATCCCCGGGCGC
>group_34_9 804 2 0 352 sg=452 px=0 gx=352
ACCCAGTCACGTAGCGCATCAGAGCAGATTGTACTGAGAGTGCACCATAGGAAGATCCAG
>group_37_0 2 11 0 0 sg=2 px=0 gx=0
CGATATCAAGCTTATCGATACCGTCGACCTCGAGGGGGGGCCCGGTACCGAGGACGCGTC
>group_37_1 2 11 0 0 sg=2 px=0 gx=0
GACGCGTCCTCGGTACCGGGCCCCCCCTCGAGGTCGACGGTATCGATAAGCTTGATATCG
>group_39_0 124 4 0 0 sg=124 px=0 gx=0
CCATGTAAGCCCACTGCAAGCTACCTGCTTTCTCTTTGCGCTTCGCTTTTCCCTTGTCCA
>group_39_1 124 4 0 0 sg=124 px=0 gx=0
CCCGGATGAATGTCAGCTACTGGGCTATCTGGACAAGGGAAAAGCGAAGCGCAAAGAGAA
>group_39_2 124 4 0 0 sg=124 px=0 gx=0
GCAAGCTACCTGCTTTCTCTTTGCGCTTCGCTTTTCCCTTGTCCAGATAGCCCAGTAGCT
>group_39_3 124 4 0 0 sg=124 px=0 gx=0
TTTCTCTTTGCGCTTCGCTTTTCCCTTGTCCAGATAGCCCAGTAGCTGACATTCATCCGG
>group_39_4 124 4 0 0 sg=124 px=0 gx=0
TACTGGGCTATCTGGACAAGGGAAAAGCGAAGCGCAAAGAGAAAGCAGGTAGCTTGCAGT
>group_39_5 124 4 0 0 sg=124 px=0 gx=0
AGCGAAGCGCAAAGAGAAAGCAGGTAGCTTGCAGTGGGCTTACATGGCGATAGCTAGACT
>group_39_6 124 4 0 0 sg=124 px=0 gx=0
TTTGCGCTTCGCTTTTCCCTTGTCCAGATAGCCCAGTAGCTGACATTCATCCGGGGTCAG
>group_39_7 124 4 0 0 sg=124 px=0 gx=0
CGAAGCGCAAAGAGAAAGCAGGTAGCTTGCAGTGGGCTTACATGGCGATAGCTAGACTGG
>group_39_8 124 4 0 0 sg=124 px=0 gx=0
CCACTGCAAGCTACCTGCTTTCTCTTTGCGCTTCGCTTTTCCCTTGTCCAGATAGCCCAG
>group_39_9 124 4 0 0 sg=124 px=0 gx=0
GGCTATCTGGACAAGGGAAAAGCGAAGCGCAAAGAGAAAGCAGGTAGCTTGCAGTGGGCT
>group_42_0 338 4 0 0 sg=338 px=0 gx=0
GGCTGCTCTGATGCCGCCGTGTTCCGGCTGTCAGCGCAGGGGAGGCCGGTTCTTTTTGTC
>group_42_1 338 4 0 0 sg=338 px=0 gx=0
CCGGACAGGTCGGTCTTGACAAAAAGAACCGGCCTCCCCTGCGCTGACAGCCGGAACACG
>group_42_2 338 4 0 0 sg=338 px=0 gx=0
GACGAGTTCTTCTGAGGCGCGCCGATCGTTCAAACATTTGGCAATAAAGTTTCTTAAGAT
>group_42_3 338 4 0 0 sg=338 px=0 gx=0
CTCCCCTGCGCTGACAGCCGGAACACGGCGGCATCAGAGCAGCCGATTGTCTGTTGTGCC
>group_42_4 338 4 0 0 sg=338 px=0 gx=0
GTCAGCGCAGGGGAGGCCGGTTCTTTTTGTCAAGACCGACCTGTCCGGTGCCCTGAATGA
>group_42_5 338 4 0 0 sg=338 px=0 gx=0
ACCGACCTGTCCGGTGCCCTGAATGAACTTCAAGACGAGGCAGCGCGGCTATCGTGGCTG
>group_42_6 338 4 0 0 sg=338 px=0 gx=0
GCTCCCGATTCGCAGCGCATCGCCTTCTATCGCCTTCTTGACGAGTTCTTCTGAGGCGCG
>group_42_7 338 4 0 0 sg=338 px=0 gx=0
GCGCATCGCCTTCTATCGCCTTCTTGACGAGTTCTTCTGAGGCGCGCCGATCGTTCAAAC
>group_42_8 338 4 0 0 sg=338 px=0 gx=0
GCTGCGCAAGGAACGCCCGTCGTGGCCAGCCACGATAGCCGCGCTGCCTCGTCTTGAAGT
>group_42_9 338 4 0 0 sg=338 px=0 gx=0
GTGCCCTGAATGAACTTCAAGACGAGGCAGCGCGGCTATCGTGGCTGGCCACGACGGGCG
>group_44_0 98 6 0 0 sg=98 px=0 gx=0
AATGAATCGGCCAACGCGCGGGGAGAGGCGGTTTGCGTATTGGCTAGAGCAGCTTGAGCT
>group_44_1 98 6 0 0 sg=98 px=0 gx=0
GGCGGGAAACGACAATCTGATCCAAGCTCAAGCTGCTCTAGCCAATACGCAAACCGCCTC
>group_44_2 98 6 0 0 sg=98 px=0 gx=0
GCGTATTGGCTAGAGCAGCTTGAGCTTGGATCAGATTGTCGTTTCCCGCCTTCAGTTTAA
>group_44_3 98 6 0 0 sg=98 px=0 gx=0
TAAACTGAAGGCGGGAAACGACAATCTGATCCAAGCTCAAGCTGCTCTAGCCAATACGCA
>group_44_4 98 6 0 0 sg=98 px=0 gx=0
GGCCAACGCGCGGGGAGAGGCGGTTTGCGTATTGGCTAGAGCAGCTTGAGCTTGGATCAG
>group_44_5 98 6 0 0 sg=98 px=0 gx=0
TGGCAAGCTGCTCTAGCATTCGCCATTCAGGCTGCGCAACTGTTGGGAAGGGCGATCGGT
>group_44_6 98 6 0 0 sg=98 px=0 gx=0
ATGAATCGGCCAACGCGCGGGGAGAGGCGGTTTGCGTATTGGCTAGAGCAGCTTGAGCTT
>group_44_7 98 6 0 0 sg=98 px=0 gx=0
GCACCGATCGCCCTTCCCAACAGTTGCGCAGCCTGAATGGCGAATGCTAGAGCAGCTTGC
>group_44_8 98 6 0 0 sg=98 px=0 gx=0
ATCGGCCAACGCGCGGGGAGAGGCGGTTTGCGTATTGGCTAGAGCAGCTTGAGCTTGGAT
>group_44_9 98 6 0 0 sg=98 px=0 gx=0
TCGGCCAACGCGCGGGGAGAGGCGGTTTGCGTATTGGCTAGAGCAGCTTGAGCTTGGATC
>group_46_0 2 5 0 0 sg=2 px=0 gx=0
AGATCCTCTAGAGTCGACCTGCAGGCATGCAAGCTTGGCGTAATCATGGTCATAGCTGTT
>group_46_1 2 5 0 0 sg=2 px=0 gx=0
AACAGCTATGACCATGATTACGCCAAGCTTGCATGCCTGCAGGTCGACTCTAGAGGATCT
>group_48_0 18 8 0 0 sg=18 px=0 gx=0
CGATAGAGAAATGTTCTGGCACCTGCACTTGCACTGGGGACAGCCTATTTTGCTAGTTTG
>group_48_1 18 8 0 0 sg=18 px=0 gx=0
TCGATAGAGAAATGTTCTGGCACCTGCACTTGCACTGGGGACAGCCTATTTTGCTAGTTT
>group_48_2 18 8 0 0 sg=18 px=0 gx=0
AGCGGCCGCAATAAAATATCTTTATTTTCATTACATCTGTGTGTTGGTTTTTTGTGTGAA
>group_48_3 18 8 0 0 sg=18 px=0 gx=0
CGGCCGCAATAAAATATCTTTATTTTCATTACATCTGTGTGTTGGTTTTTTGTGTGAATC
>group_48_4 18 8 0 0 sg=18 px=0 gx=0
TTCACACAAAAAACCAACACACAGATGTAATGAAAATAAAGATATTTTATTGCGGCCGCT
>group_48_5 18 8 0 0 sg=18 px=0 gx=0
GAGCGGCCGCAATAAAATATCTTTATTTTCATTACATCTGTGTGTTGGTTTTTTGTGTGA
>group_48_6 18 8 0 0 sg=18 px=0 gx=0
AAACAAACTAGCAAAATAGGCTGTCCCCAGTGCAAGTGCAGGTGCCAGAACATTTCTCTA
>group_48_7 18 8 0 0 sg=18 px=0 gx=0
ACAAACTAGCAAAATAGGCTGTCCCCAGTGCAAGTGCAGGTGCCAGAACATTTCTCTATC
>group_48_8 18 8 0 0 sg=18 px=0 gx=0
GATAGAGAAATGTTCTGGCACCTGCACTTGCACTGGGGACAGCCTATTTTGCTAGTTTGT
>group_48_9 18 8 0 0 sg=18 px=0 gx=0
ATTCACACAAAAAACCAACACACAGATGTAATGAAAATAAAGATATTTTATTGCGGCCGC
>group_49_0 2 168 0 0 sg=2 px=0 gx=0
GTGGTATATCCAGTGATTTTTTTCTCCATTTTAGCTTCCTTAGCTCCTGAAAATCTCGCC
>group_49_1 2 168 0 0 sg=2 px=0 gx=0
GGCGAGATTTTCAGGAGCTAAGGAAGCTAAAATGGAGAAAAAAATCACTGGATATACCAC
>group_50_0 218 3 0 0 sg=218 px=0 gx=0
CCGGCCTAGGACTAGTGATCACCGGTCGCTCTTCCGCTTCCTCGCTCACTGACGCGTAAA
>group_50_1 218 3 0 0 sg=218 px=0 gx=0
TCGCTCTTCCGCTTCCTCGCTCACTGACGCGTAAAAAAGGCCCACAAAAGTGGGCCTTTT
>group_50_2 218 3 0 0 sg=218 px=0 gx=0
TGGGCCTTTTTTCTCGCTGCGCTCGGTCGTTCGGCTGCGGCGAGCGGTATCAGCTCACTC
>group_50_3 218 3 0 0 sg=218 px=0 gx=0
ACGCGTAAAAAAGGCCCACAAAAGTGGGCCTTTTTTCTCGCTGCGCTCGGTCGTTCGGCT
>group_50_4 218 3 0 0 sg=218 px=0 gx=0
TTTTCTCGCTGCGCTCGGTCGTTCGGCTGCGGCGAGCGGTATCAGCTCACTCAAAGGCGG
>group_50_5 218 3 0 0 sg=218 px=0 gx=0
TTTTTTACGCGTCAGTGAGCGAGGAAGCGGAAGAGCGACCGGTGATCACTAGTCCTAGGC
>group_50_6 218 3 0 0 sg=218 px=0 gx=0
ATACCGCTCGCCGCAGCCGAACGACCGAGCGCAGCGAGAAAAAAGGCCCACTTTTGTGGG
>group_50_7 218 3 0 0 sg=218 px=0 gx=0
TCACCGGTCGCTCTTCCGCTTCCTCGCTCACTGACGCGTAAAAAAGGCCCACAAAAGTGG
>group_50_8 218 3 0 0 sg=218 px=0 gx=0
ATTGACAATACTGATAAGATAATATATCTTTTATATAGAAGATTTTCGTTCGTGAATACA
>group_50_9 218 3 0 0 sg=218 px=0 gx=0
ACCGCTCGCCGCAGCCGAACGACCGAGCGCAGCGAGAAAAAAGGCCCACTTTTGTGGGCC
>group_51_0 4 1 0 0 sg=4 px=0 gx=0
TCGATATGCGGTGTGAAATACCGCACAGATGCGTAAGGAGAAAATACCGCATCAGGAAAT
>group_51_1 4 1 0 0 sg=4 px=0 gx=0
CGATATGCGGTGTGAAATACCGCACAGATGCGTAAGGAGAAAATACCGCATCAGGAAATT
>group_51_2 4 1 0 0 sg=4 px=0 gx=0
ATTTCCTGATGCGGTATTTTCTCCTTACGCATCTGTGCGGTATTTCACACCGCATATCGA
>group_51_3 4 1 0 0 sg=4 px=0 gx=0
AATTTCCTGATGCGGTATTTTCTCCTTACGCATCTGTGCGGTATTTCACACCGCATATCG
>group_53_0 44 2 0 0 sg=44 px=0 gx=0
TCGATCCTAGACCCGGGGGGGTCGACGCGGCCGCCATGGTCATAGCTGTTTGACGTCAGG
>group_53_1 44 2 0 0 sg=44 px=0 gx=0
TTTTACGGTTCCTGGCCTTTTGCCGGACCGGTAAAACGACGGCCAGTGTTAACTCTAGGG
>group_53_2 44 2 0 0 sg=44 px=0 gx=0
CTAGAATCGATCCTAGACCCGGGGGGGTCGACGCGGCCGCCATGGTCATAGCTGTTTGAC
>group_53_3 44 2 0 0 sg=44 px=0 gx=0
ATCGATCCTAGACCCGGGGGGGTCGACGCGGCCGCCATGGTCATAGCTGTTTGACGTCAG
>group_53_4 44 2 0 0 sg=44 px=0 gx=0
AGAATCGATCCTAGACCCGGGGGGGTCGACGCGGCCGCCATGGTCATAGCTGTTTGACGT
>group_53_5 44 2 0 0 sg=44 px=0 gx=0
GAGGTACCCTAGAGTTAACACTGGCCGTCGTTTTACCGGTCCGGCAAAAGGCCAGGAACC
>group_53_6 44 2 0 0 sg=44 px=0 gx=0
CGGTTCCTGGCCTTTTGCCGGACCGGTAAAACGACGGCCAGTGTTAACTCTAGGGTACCT
>group_53_7 44 2 0 0 sg=44 px=0 gx=0
AGAGGTACCCTAGAGTTAACACTGGCCGTCGTTTTACCGGTCCGGCAAAAGGCCAGGAAC
>group_53_8 44 2 0 0 sg=44 px=0 gx=0
ACCCTAGAGTTAACACTGGCCGTCGTTTTACCGGTCCGGCAAAAGGCCAGGAACCGTAAA
>group_53_9 44 2 0 0 sg=44 px=0 gx=0
CTGACGTCAAACAGCTATGACCATGGCGGCCGCGTCGACCCCCCCGGGTCTAGGATCGAT
>group_54_0 76 2 0 0 sg=76 px=0 gx=0
GTTAGCAGCCGGATCCTCGAGTGCGGCCGCAAGCTTGTCGACGGAGCTCGAATTCGGATC
>group_54_1 76 2 0 0 sg=76 px=0 gx=0
GTACATATGGCTGCCGCGCGGCACCAGGCCGCTGCTGTGATGATGATGATGATGGCTGCT
>group_54_2 76 2 0 0 sg=76 px=0 gx=0
TCGGGCTTTGTTAGCAGCCGGATCCTCGAGTGCGGCCGCAAGCTTGTCGACGGAGCTCGA
>group_54_3 76 2 0 0 sg=76 px=0 gx=0
TTCCTTTCGGGCTTTGTTAGCAGCCGGATCCTCGAGTGCGGCCGCAAGCTTGTCGACGGA
>group_54_4 76 2 0 0 sg=76 px=0 gx=0
GGGCTTTGTTAGCAGCCGGATCCTCGAGTGCGGCCGCAAGCTTGTCGACGGAGCTCGAAT
>group_54_5 76 2 0 0 sg=76 px=0 gx=0
AGCTCCGTCGACAAGCTTGCGGCCGCACTCGAGGATCCGGCTGCTAACAAAGCCCGAAAG
>group_54_6 76 2 0 0 sg=76 px=0 gx=0
AACTCAGCTTCCTTTCGGGCTTTGTTAGCAGCCGGATCCTCGAGTGCGGCCGCAAGCTTG
>group_54_7 76 2 0 0 sg=76 px=0 gx=0
TCCGAATTCGAGCTCCGTCGACAAGCTTGCGGCCGCACTCGAGGATCCGGCTGCTAACAA
>group_54_8 76 2 0 0 sg=76 px=0 gx=0
TCAGCTTCCTTTCGGGCTTTGTTAGCAGCCGGATCCTCGAGTGCGGCCGCAAGCTTGTCG
>group_54_9 76 2 0 0 sg=76 px=0 gx=0
CGGATCCGAATTCGAGCTCCGTCGACAAGCTTGCGGCCGCACTCGAGGATCCGGCTGCTA
>group_55_0 170 3 0 0 sg=170 px=0 gx=0
CTAAGGTAGCGACGGCCGCGATCCGAGCTCGCCAGTGTTACAACCAATTAACCAATTCTG
>group_55_1 170 3 0 0 sg=170 px=0 gx=0
TCTTGTGCAATGTAACATCAGAGATTTTGAGACACAACGTGGCTTTGCTAGCGGATCGCG
>group_55_2 170 3 0 0 sg=170 px=0 gx=0
CCGCGATCCGCTAGCAAAGCCACGTTGTGTCTCAAAATCTCTGATGTTACATTGCACAAG
>group_55_3 170 3 0 0 sg=170 px=0 gx=0
CGATCCGAGTGTTGTTCCAGTTTGGAACAAGAGTCCACTATTAAAGAACGTGGACACGTG
>group_55_4 170 3 0 0 sg=170 px=0 gx=0
GCGACGGCCGCGATCCGAGCTCGCCAGTGTTACAACCAATTAACCAATTCTGATTAGAAA
>group_55_5 170 3 0 0 sg=170 px=0 gx=0
TCCTAAGGTAGCGACGGCCGCGATCCGAGCTCGCCAGTGTTACAACCAATTAACCAATTC
>group_55_6 170 3 0 0 sg=170 px=0 gx=0
CGCGATCCGCTAGCAAAGCCACGTTGTGTCTCAAAATCTCTGATGTTACATTGCACAAGA
>group_55_7 170 3 0 0 sg=170 px=0 gx=0
ATTTGATGCTCGATGAGTTTTTCTAATCAGAATTGGTTAATTGGTTGTAACACTGGCGAG
>group_55_8 170 3 0 0 sg=170 px=0 gx=0
AGTGTTGTTCCAGTTTGGAACAAGAGTCCACTATTAAAGAACGTGGACACGTGATCGATG
>group_55_9 170 3 0 0 sg=170 px=0 gx=0
TTGATGCTCGATGAGTTTTTCTAATCAGAATTGGTTAATTGGTTGTAACACTGGCGAGCT
>group_57_0 4 9 0 0 sg=4 px=0 gx=0
GGGATCCTCTAGAGTCGACCTGCAGGCATGCAAGCTTGGCACTGGCCACGCAAAAAGGCC
>group_57_1 4 9 0 0 sg=4 px=0 gx=0
GGCCTTTTTGCGTGGCCAGTGCCAAGCTTGCATGCCTGCAGGTCGACTCTAGAGGATCCC
>group_57_2 4 9 0 0 sg=4 px=0 gx=0
TGGCCTTTTTGCGTGGCCAGTGCCAAGCTTGCATGCCTGCAGGTCGACTCTAGAGGATCC
>group_57_3 4 9 0 0 sg=4 px=0 gx=0
GGATCCTCTAGAGTCGACCTGCAGGCATGCAAGCTTGGCACTGGCCACGCAAAAAGGCCA
>group_58_0 28 20 0 0 sg=28 px=0 gx=0
CGCGAAGGCCTTGCAGGCCAACCAGATAAGTGAAATCTAGTTCCAAACTATTTTGTCATT
>group_58_1 28 20 0 0 sg=28 px=0 gx=0
AAAAATGACAAAATAGTTTGGAACTAGATTTCACTTATCTGGTTGGCCTGCAAGGCCTTC
>group_58_2 28 20 0 0 sg=28 px=0 gx=0
TAAAAATGACAAAATAGTTTGGAACTAGATTTCACTTATCTGGTTGGCCTGCAAGGCCTT
>group_58_3 28 20 0 0 sg=28 px=0 gx=0
AGGCCTTGCAGGCCAACCAGATAAGTGAAATCTAGTTCCAAACTATTTTGTCATTTTTAA
>group_58_4 28 20 0 0 sg=28 px=0 gx=0
AAATAGTTTGGAACTAGATTTCACTTATCTGGTTGGCCTGCAAGGCCTTCGCGAGGTACC
>group_58_5 28 20 0 0 sg=28 px=0 gx=0
GACAAAATAGTTTGGAACTAGATTTCACTTATCTGGTTGGCCTGCAAGGCCTTCGCGAGG
>group_58_6 28 20 0 0 sg=28 px=0 gx=0
GGCCTTGCAGGCCAACCAGATAAGTGAAATCTAGTTCCAAACTATTTTGTCATTTTTAAT
>group_58_7 28 20 0 0 sg=28 px=0 gx=0
CAAAATAGTTTGGAACTAGATTTCACTTATCTGGTTGGCCTGCAAGGCCTTCGCGAGGTA
>group_58_8 28 20 0 0 sg=28 px=0 gx=0
CGAAGGCCTTGCAGGCCAACCAGATAAGTGAAATCTAGTTCCAAACTATTTTGTCATTTT
>group_58_9 28 20 0 0 sg=28 px=0 gx=0
GTACCTCGCGAAGGCCTTGCAGGCCAACCAGATAAGTGAAATCTAGTTCCAAACTATTTT
>group_59_0 494 1 0 0 sg=494 px=0 gx=0
GCAGCATCCGGTTTCACCACAGAAAGGTCGTTTTCTGGCTGGTCAGAGGATTCGCCAGAG
>group_59_1 494 1 0 0 sg=494 px=0 gx=0
AACGTATGAGCACAAAAAAGATTTGACCAGAGAACAAGAATAACCCGGCCTCAGCGCCGG
>group_59_2 494 1 0 0 sg=494 px=0 gx=0
TATTTATCCCTTGCGGTGATAGATTTAACGTATGAGCACAAAAAAGATTTGACCAGAGAA
>group_59_3 494 1 0 0 sg=494 px=0 gx=0
CCACTGTCTGTCCTGAACTCATTAGTAATAGTTACGCTGCGGCCTTTTACACATGACCTT
>group_59_4 494 1 0 0 sg=494 px=0 gx=0
GCTGTGGGCGTTGATAAGTCGCAGATCAGCTGGTGGAAGAGGGACTGGATTCCAAAGTTC
>group_59_5 494 1 0 0 sg=494 px=0 gx=0
GAGAACTTTGGAATCCAGTCCCTCTTCCACCAGCTGATCTGCGACTTATCAACGCCCACA
>group_59_6 494 1 0 0 sg=494 px=0 gx=0
CAAACTGAGCCGTAGCCACTGTCTGTCCTGAACTCATTAGTAATAGTTACGCTGCGGCCT
>group_59_7 494 1 0 0 sg=494 px=0 gx=0
GTTATTCTTGTTCTCTGGTCAAATCTTTTTTGTGCTCATACGTTAAATCTATCACCGCAA
>group_59_8 494 1 0 0 sg=494 px=0 gx=0
CCAGCAACAGCACAACCCAAACTGAGCCGTAGCCACTGTCTGTCCTGAACTCATTAGTAA
>group_59_9 494 1 0 0 sg=494 px=0 gx=0
AGCGGAAGCTGTGGGCGTTGATAAGTCGCAGATCAGCTGGTGGAAGAGGGACTGGATTCC
>group_61_0 2 10 0 0 sg=2 px=0 gx=0
TGCAATCCATCTTGTTCAATCATGCGAAACGATCCTCATCCTGTCTCTTGATCAGATCCG
>group_61_1 2 10 0 0 sg=2 px=0 gx=0
CGGATCTGATCAAGAGACAGGATGAGGATCGTTTCGCATGATTGAACAAGATGGATTGCA
>group_62_0 16 77 0 0 sg=16 px=0 gx=0
TGGACTCCTGTTGATAGATCCAGTAATGACCTCAGAACTCCATCTGGATTTGTTCAGAAC
>group_62_1 16 77 0 0 sg=16 px=0 gx=0
TCTGAACAAATCCAGATGGAGTTCTGAGGTCATTACTGGATCTATCAACAGGAGTCCAAG
>group_62_2 16 77 0 0 sg=16 px=0 gx=0
CTGAACAAATCCAGATGGAGTTCTGAGGTCATTACTGGATCTATCAACAGGAGTCCAAGC
>group_62_3 16 77 0 0 sg=16 px=0 gx=0
GGATTCTCACCAATAAAAAACGCCCGGCGGCAACCGAGCGTTCTGAACAAATCCAGATGG
>group_62_4 16 77 0 0 sg=16 px=0 gx=0
ATCTGGATTTGTTCAGAACGCTCGGTTGCCGCCGGGCGTTTTTTATTGGTGAGAATCCAA
>group_62_5 16 77 0 0 sg=16 px=0 gx=0
TTGGATTCTCACCAATAAAAAACGCCCGGCGGCAACCGAGCGTTCTGAACAAATCCAGAT
>group_62_6 16 77 0 0 sg=16 px=0 gx=0
CATCTGGATTTGTTCAGAACGCTCGGTTGCCGCCGGGCGTTTTTTATTGGTGAGAATCCA
>group_62_7 16 77 0 0 sg=16 px=0 gx=0
TTCTGAACAAATCCAGATGGAGTTCTGAGGTCATTACTGGATCTATCAACAGGAGTCCAA
>group_62_8 16 77 0 0 sg=16 px=0 gx=0
GCTTGGACTCCTGTTGATAGATCCAGTAATGACCTCAGAACTCCATCTGGATTTGTTCAG
>group_62_9 16 77 0 0 sg=16 px=0 gx=0
TGGATTCTCACCAATAAAAAACGCCCGGCGGCAACCGAGCGTTCTGAACAAATCCAGATG
>group_63_0 2 46 0 0 sg=2 px=0 gx=0
CGTGTTCCGCTTCCTTTAGCAGCCCTTGCGCCCTGAGTGCTTGCGGCAGCGTGAAGCTAG
>group_63_1 2 46 0 0 sg=2 px=0 gx=0
CTAGCTTCACGCTGCCGCAAGCACTCAGGGCGCAAGGGCTGCTAAAGGAAGCGGAACACG
>group_65_0 2 1 0 0 sg=2 px=0 gx=0
ACCGCGGCCGCAGATCTGTTAACGAATTCCCAATTCCCTATTCAGAGTTCTCTTCTTGTA
>group_65_1 2 1 0 0 sg=2 px=0 gx=0
TACAAGAAGAGAACTCTGAATAGGGAATTGGGAATTCGTTAACAGATCTGCGGCCGCGGT
>group_67_0 100 2 0 0 sg=100 px=0 gx=0
TCAGGCTGAAAATCTTCTCTCATCCGCCAAAACAGCCAAGCTTAAGGTGCACGGCCCACG
>group_67_1 100 2 0 0 sg=100 px=0 gx=0
ATCTGTATCAGGCTGAAAATCTTCTCTCATCCGCCAAAACAGCCAAGCTTAAGGTGCACG
>group_67_2 100 2 0 0 sg=100 px=0 gx=0
CTTCTCTCATCCGCCAAAACAGCCAAGCTTAAGGTGCACGGCCCACGTGGCCACTAGTAC
>group_67_3 100 2 0 0 sg=100 px=0 gx=0
GGGCCGTGCACCTTAAGCTTGGCTGTTTTGGCGGATGAGAGAAGATTTTCAGCCTGATAC
>group_67_4 100 2 0 0 sg=100 px=0 gx=0
CAGGCTGAAAATCTTCTCTCATCCGCCAAAACAGCCAAGCTTAAGGTGCACGGCCCACGT
>group_67_5 100 2 0 0 sg=100 px=0 gx=0
AGTGGCCACGTGGGCCGTGCACCTTAAGCTTGGCTGTTTTGGCGGATGAGAGAAGATTTT
>group_67_6 100 2 0 0 sg=100 px=0 gx=0
ACGTCCCATGTGCAGGTGCTGAATTCGAAGGCATTCCACGACGTGGTCACCAGCCATGGT
>group_67_7 100 2 0 0 sg=100 px=0 gx=0
GGCCACGTGGGCCGTGCACCTTAAGCTTGGCTGTTTTGGCGGATGAGAGAAGATTTTCAG
>group_67_8 100 2 0 0 sg=100 px=0 gx=0
AATCTTCTCTCATCCGCCAAAACAGCCAAGCTTAAGGTGCACGGCCCACGTGGCCACTAG
>group_67_9 100 2 0 0 sg=100 px=0 gx=0
GTATCAGGCTGAAAATCTTCTCTCATCCGCCAAAACAGCCAAGCTTAAGGTGCACGGCCC
>group_69_0 8 3 0 0 sg=8 px=0 gx=0
ATTCGGATCCCCGAGCATCACACCTGACTGGAATACGACAGCTCCTGCAGCTTCTGGGCG
>group_69_1 8 3 0 0 sg=8 px=0 gx=0
AATTCGGATCCCCGAGCATCACACCTGACTGGAATACGACAGCTCCTGCAGCTTCTGGGC
>group_69_2 8 3 0 0 sg=8 px=0 gx=0
GAATTCGGATCCCCGAGCATCACACCTGACTGGAATACGACAGCTCCTGCAGCTTCTGGG
>group_69_3 8 3 0 0 sg=8 px=0 gx=0
CGCCCAGAAGCTGCAGGAGCTGTCGTATTCCAGTCAGGTGTGATGCTCGGGGATCCGAAT
>group_69_4 8 3 0 0 sg=8 px=0 gx=0
GCCCAGAAGCTGCAGGAGCTGTCGTATTCCAGTCAGGTGTGATGCTCGGGGATCCGAATT
>group_69_5 8 3 0 0 sg=8 px=0 gx=0
CCCAGAAGCTGCAGGAGCTGTCGTATTCCAGTCAGGTGTGATGCTCGGGGATCCGAATTC
>group_69_6 8 3 0 0 sg=8 px=0 gx=0
TTCGGATCCCCGAGCATCACACCTGACTGGAATACGACAGCTCCTGCAGCTTCTGGGCGA
>group_69_7 8 3 0 0 sg=8 px=0 gx=0
TCGCCCAGAAGCTGCAGGAGCTGTCGTATTCCAGTCAGGTGTGATGCTCGGGGATCCGAA
>group_70_0 18 32 0 0 sg=18 px=0 gx=0
CGAATTGGGTACCGGGCCCCCCCTCGAGGTCGACGGTATCGATAAGCTTGATATCGAATT
>group_70_1 18 32 0 0 sg=18 px=0 gx=0
GGCGAATTGGGTACCGGGCCCCCCCTCGAGGTCGACGGTATCGATAAGCTTGATATCGAA
>group_70_2 18 32 0 0 sg=18 px=0 gx=0
TATCAAGCTTATCGATACCGTCGACCTCGAGGGGGGGCCCGGTACCCAATTCGCCCTATA
>group_70_3 18 32 0 0 sg=18 px=0 gx=0
GCGAATTGGGTACCGGGCCCCCCCTCGAGGTCGACGGTATCGATAAGCTTGATATCGAAT
>group_70_4 18 32 0 0 sg=18 px=0 gx=0
GAATTGGGTACCGGGCCCCCCCTCGAGGTCGACGGTATCGATAAGCTTGATATCGAATTC
>group_70_5 18 32 0 0 sg=18 px=0 gx=0
TAGGGCGAATTGGGTACCGGGCCCCCCCTCGAGGTCGACGGTATCGATAAGCTTGATATC
>group_70_6 18 32 0 0 sg=18 px=0 gx=0
CGATATCAAGCTTATCGATACCGTCGACCTCGAGGGGGGGCCCGGTACCCAATTCGCCCT
>group_70_7 18 32 0 0 sg=18 px=0 gx=0
ATTCGATATCAAGCTTATCGATACCGTCGACCTCGAGGGGGGGCCCGGTACCCAATTCGC
>group_70_8 18 32 0 0 sg=18 px=0 gx=0
ATAGGGCGAATTGGGTACCGGGCCCCCCCTCGAGGTCGACGGTATCGATAAGCTTGATAT
>group_70_9 18 32 0 0 sg=18 px=0 gx=0
GAATTCGATATCAAGCTTATCGATACCGTCGACCTCGAGGGGGGGCCCGGTACCCAATTC
>group_71_0 2 2 0 0 sg=2 px=0 gx=0
GTCAGCTTCACGCTGCCGCAAGCACTCAGGGCGCAAGGGCTGCTAAAGGAAGCGGAACAC
>group_71_1 2 2 0 0 sg=2 px=0 gx=0
GTGTTCCGCTTCCTTTAGCAGCCCTTGCGCCCTGAGTGCTTGCGGCAGCGTGAAGCTGAC
>group_73_0 84 4 0 0 sg=84 px=0 gx=0
TCAGCTTCCTTTCGGGCTTTGTTAGCAGCCGGATCCACTAGTAACGGCCGCCAGTGTGCT
>group_73_1 84 4 0 0 sg=84 px=0 gx=0
TTTGTTAGCAGCCGGATCCACTAGTAACGGCCGCCAGTGTGCTGGAATTCGCCCTTTTAT
>group_73_2 84 4 0 0 sg=84 px=0 gx=0
GCGGTGGCAGCAGCCAACTCAGCTTCCTTTCGGGCTTTGTTAGCAGCCGGATCCACTAGT
>group_73_3 84 4 0 0 sg=84 px=0 gx=0
ACTCAGCTTCCTTTCGGGCTTTGTTAGCAGCCGGATCCACTAGTAACGGCCGCCAGTGTG
>group_73_4 84 4 0 0 sg=84 px=0 gx=0
GGCTTTGTTAGCAGCCGGATCCACTAGTAACGGCCGCCAGTGTGCTGGAATTCGCCCTTT
>group_73_5 84 4 0 0 sg=84 px=0 gx=0
GCAGCCAACTCAGCTTCCTTTCGGGCTTTGTTAGCAGCCGGATCCACTAGTAACGGCCGC
>group_73_6 84 4 0 0 sg=84 px=0 gx=0
CTAGTGGATCCGGCTGCTAACAAAGCCCGAAAGGAAGCTGAGTTGGCTGCTGCCACCGCT
>group_73_7 84 4 0 0 sg=84 px=0 gx=0
CCTTTCGGGCTTTGTTAGCAGCCGGATCCACTAGTAACGGCCGCCAGTGTGCTGGAATTC
>group_73_8 84 4 0 0 sg=84 px=0 gx=0
TGTTAGCAGCCGGATCCACTAGTAACGGCCGCCAGTGTGCTGGAATTCGCCCTTTTATTA
>group_73_9 84 4 0 0 sg=84 px=0 gx=0
AAGGGCGAATTCCAGCACACTGGCGGCCGTTACTAGTGGATCCGGCTGCTAACAAAGCCC
>group_76_0 118 2 0 0 sg=118 px=0 gx=0
GGTACGACGAGGAGTTCGCTCCTTGTCAAACACCATGGTGAGCAAGGGCGAGGAGCTGTT
>group_76_1 118 2 0 0 sg=118 px=0 gx=0
CACCCCGGTGAACAGCTCCTCGCCCTTGCTCACCATGGTGTTTGACAAGGAGCGAACTCC
>group_76_2 118 2 0 0 sg=118 px=0 gx=0
CCTTGCTCACCATGGTGTTTGACAAGGAGCGAACTCCTCGTCGTACCATATTGACGCCCA
>group_76_3 118 2 0 0 sg=118 px=0 gx=0
CATGGTGTTTGACAAGGAGCGAACTCCTCGTCGTACCATATTGACGCCCAGGGTTTTTCC
>group_76_4 118 2 0 0 sg=118 px=0 gx=0
CTCACCATGGTGTTTGACAAGGAGCGAACTCCTCGTCGTACCATATTGACGCCCAGGGTT
>group_76_5 118 2 0 0 sg=118 px=0 gx=0
AAAAACCCTGGGCGTCAATATGGTACGACGAGGAGTTCGCTCCTTGTCAAACACCATGGT
>group_76_6 118 2 0 0 sg=118 px=0 gx=0
GCTCCTTGTCAAACACCATGGTGAGCAAGGGCGAGGAGCTGTTCACCGGGGTGGTGCCCA
>group_76_7 118 2 0 0 sg=118 px=0 gx=0
AAAACCCTGGGCGTCAATATGGTACGACGAGGAGTTCGCTCCTTGTCAAACACCATGGTG
>group_76_8 118 2 0 0 sg=118 px=0 gx=0
CCCTTGCTCACCATGGTGTTTGACAAGGAGCGAACTCCTCGTCGTACCATATTGACGCCC
>group_76_9 118 2 0 0 sg=118 px=0 gx=0
GCTCACCATGGTGTTTGACAAGGAGCGAACTCCTCGTCGTACCATATTGACGCCCAGGGT
>group_77_0 2 10 0 0 sg=2 px=0 gx=0
TCAACAATATTTTCACCTGAATCAGGATATTCTTCTAATACCTGGAATGCTGTTTTCCCT
>group_77_1 2 10 0 0 sg=2 px=0 gx=0
AGGGAAAACAGCATTCCAGGTATTAGAAGAATATCCTGATTCAGGTGAAAATATTGTTGA
>group_78_0 26 5 0 0 sg=26 px=0 gx=0
GGGACAACTCCAGTGAAAAGTTCTTCTCCTTTACTCATATGTATATCTCCTTCTTAAATC
>group_78_1 26 5 0 0 sg=26 px=0 gx=0
TTGGGACAACTCCAGTGAAAAGTTCTTCTCCTTTACTCATATGTATATCTCCTTCTTAAA
>group_78_2 26 5 0 0 sg=26 px=0 gx=0
AAGAAGGAGATATACATATGAGTAAAGGAGAAGAACTTTTCACTGGAGTTGTCCCAATTC
>group_78_3 26 5 0 0 sg=26 px=0 gx=0
TTTAAGAAGGAGATATACATATGAGTAAAGGAGAAGAACTTTTCACTGGAGTTGTCCCAA
>group_78_4 26 5 0 0 sg=26 px=0 gx=0
GAAGGAGATATACATATGAGTAAAGGAGAAGAACTTTTCACTGGAGTTGTCCCAATTCTT
>group_78_5 26 5 0 0 sg=26 px=0 gx=0
AGAAGGAGATATACATATGAGTAAAGGAGAAGAACTTTTCACTGGAGTTGTCCCAATTCT
>group_78_6 26 5 0 0 sg=26 px=0 gx=0
ATTTAAGAAGGAGATATACATATGAGTAAAGGAGAAGAACTTTTCACTGGAGTTGTCCCA
>group_78_7 26 5 0 0 sg=26 px=0 gx=0
GACAACTCCAGTGAAAAGTTCTTCTCCTTTACTCATATGTATATCTCCTTCTTAAATCTA
>group_78_8 26 5 0 0 sg=26 px=0 gx=0
TCTAGATTTAAGAAGGAGATATACATATGAGTAAAGGAGAAGAACTTTTCACTGGAGTTG
>group_78_9 26 5 0 0 sg=26 px=0 gx=0
ACAACTCCAGTGAAAAGTTCTTCTCCTTTACTCATATGTATATCTCCTTCTTAAATCTAG
>group_79_0 124 2 0 0 sg=124 px=0 gx=0
TTCGGGCTTTGTTAGCAGCGGATCGATATCGATCCACAGGACGGGTGTGGTCGCCATGAT
>group_79_1 124 2 0 0 sg=124 px=0 gx=0
AACTCAGCTTCCTTTCGGGCTTTGTTAGCAGCGGATCGATATCGATCCACAGGACGGGTG
>group_79_2 124 2 0 0 sg=124 px=0 gx=0
TGGCAGCAGCCAACTCAGCTTCCTTTCGGGCTTTGTTAGCAGCGGATCGATATCGATCCA
>group_79_3 124 2 0 0 sg=124 px=0 gx=0
ACTACGCGATCATGGCGACCACACCCGTCCTGTGGATCGATATCGATCCGCTGCTAACAA
>group_79_4 124 2 0 0 sg=124 px=0 gx=0
CGACCACACCCGTCCTGTGGATCGATATCGATCCGCTGCTAACAAAGCCCGAAAGGAAGC
>group_79_5 124 2 0 0 sg=124 px=0 gx=0
ATGGCGACCACACCCGTCCTGTGGATCGATATCGATCCGCTGCTAACAAAGCCCGAAAGG
>group_79_6 124 2 0 0 sg=124 px=0 gx=0
GGCGACCACACCCGTCCTGTGGATCGATATCGATCCGCTGCTAACAAAGCCCGAAAGGAA
>group_79_7 124 2 0 0 sg=124 px=0 gx=0
GCTCAGCGGTGGCAGCAGCCAACTCAGCTTCCTTTCGGGCTTTGTTAGCAGCGGATCGAT
>group_79_8 124 2 0 0 sg=124 px=0 gx=0
GGCTTTGTTAGCAGCGGATCGATATCGATCCACAGGACGGGTGTGGTCGCCATGATCGCG
>group_79_9 124 2 0 0 sg=124 px=0 gx=0
GCTTCCTTTCGGGCTTTGTTAGCAGCGGATCGATATCGATCCACAGGACGGGTGTGGTCG
>group_80_0 6 11 0 0 sg=6 px=0 gx=0
TTCCAGACGATTGAGCGTCAAAATGTAGGTATTTCCATGAGCGTTTTTCCTGTTGCAATG
>group_80_1 6 11 0 0 sg=6 px=0 gx=0
GCCATTGCAACAGGAAAAACGCTCATGGAAATACCTACATTTTGACGCTCAATCGTCTGG
>group_80_2 6 11 0 0 sg=6 px=0 gx=0
TCCAGACGATTGAGCGTCAAAATGTAGGTATTTCCATGAGCGTTTTTCCTGTTGCAATGG
>group_80_3 6 11 0 0 sg=6 px=0 gx=0
CATTGCAACAGGAAAAACGCTCATGGAAATACCTACATTTTGACGCTCAATCGTCTGGAA
>group_80_4 6 11 0 0 sg=6 px=0 gx=0
CCATTGCAACAGGAAAAACGCTCATGGAAATACCTACATTTTGACGCTCAATCGTCTGGA
>group_80_5 6 11 0 0 sg=6 px=0 gx=0
CCAGACGATTGAGCGTCAAAATGTAGGTATTTCCATGAGCGTTTTTCCTGTTGCAATGGC
>group_81_0 4 2 0 0 sg=4 px=0 gx=0
TGATGCCTGGCAGTCGATCGTACGCTAGTTAACTACGTCGACATCGATAAGCTCTAGATT
>group_81_1 4 2 0 0 sg=4 px=0 gx=0
AAATCTAGAGCTTATCGATGTCGACGTAGTTAACTAGCGTACGATCGACTGCCAGGCATC
>group_81_2 4 2 0 0 sg=4 px=0 gx=0
GATGCCTGGCAGTCGATCGTACGCTAGTTAACTACGTCGACATCGATAAGCTCTAGATTT
>group_81_3 4 2 0 0 sg=4 px=0 gx=0
AATCTAGAGCTTATCGATGTCGACGTAGTTAACTAGCGTACGATCGACTGCCAGGCATCA
>group_83_0 190 5 0 0 sg=190 px=0 gx=0
TGATACGCCTATTTTTATAGGTTAATGTCATGATAATAATGGTTTCTTAGGCGGCCGCCA
>group_83_1 190 5 0 0 sg=190 px=0 gx=0
AGCGGCCGCTTCTTTCCTGCGTTATCCCCTGATTCTGTGGATAACCGTATTACCGCCTTT
>group_83_2 190 5 0 0 sg=190 px=0 gx=0
CACCTGGCGGCCGCCTAAGAAACCATTATTATCATGACATTAACCTATAAAAATAGGCGT
>group_83_3 190 5 0 0 sg=190 px=0 gx=0
TGCTCAGCGGCCGCTTCTTTCCTGCGTTATCCCCTGATTCTGTGGATAACCGTATTACCG
>group_83_4 190 5 0 0 sg=190 px=0 gx=0
CATGATAATAATGGTTTCTTAGGCGGCCGCCAGGTGGCACTTTTCGGGGAAATGTGCGCG
>group_83_5 190 5 0 0 sg=190 px=0 gx=0
CTCAGCGGCCGCTTCTTTCCTGCGTTATCCCCTGATTCTGTGGATAACCGTATTACCGCC
>group_83_6 190 5 0 0 sg=190 px=0 gx=0
TTGCTCAGCGGCCGCTTCTTTCCTGCGTTATCCCCTGATTCTGTGGATAACCGTATTACC
>group_83_7 190 5 0 0 sg=190 px=0 gx=0
GGTTATCCACAGAATCAGGGGATAACGCAGGAAAGAAGCGGCCGCTGAGCAAAAGGCCAG
>group_83_8 190 5 0 0 sg=190 px=0 gx=0
CGCGCACATTTCCCCGAAAAGTGCCACCTGGCGGCCGCCTAAGAAACCATTATTATCATG
>group_83_9 190 5 0 0 sg=190 px=0 gx=0
ATAATAATGGTTTCTTAGGCGGCCGCCAGGTGGCACTTTTCGGGGAAATGTGCGCGGAAC
>group_84_0 16 10 0 0 sg=16 px=0 gx=0
CATATGCTTACCGTAACTTGAAAGTATTTCGATTTCTTGGCTTTATATATCTTGTGGAAA
>group_84_1 16 10 0 0 sg=16 px=0 gx=0
TCATATGCTTACCGTAACTTGAAAGTATTTCGATTTCTTGGCTTTATATATCTTGTGGAA
>group_84_2 16 10 0 0 sg=16 px=0 gx=0
TCCTTTCCACAAGATATATAAAGCCAAGAAATCGAAATACTTTCAAGTTACGGTAAGCAT
>group_84_3 16 10 0 0 sg=16 px=0 gx=0
TTTCCACAAGATATATAAAGCCAAGAAATCGAAATACTTTCAAGTTACGGTAAGCATATG
>group_84_4 16 10 0 0 sg=16 px=0 gx=0
ATATGCTTACCGTAACTTGAAAGTATTTCGATTTCTTGGCTTTATATATCTTGTGGAAAG
>group_84_5 16 10 0 0 sg=16 px=0 gx=0
TCGTCCTTTCCACAAGATATATAAAGCCAAGAAATCGAAATACTTTCAAGTTACGGTAAG
>group_84_6 16 10 0 0 sg=16 px=0 gx=0
TATGCTTACCGTAACTTGAAAGTATTTCGATTTCTTGGCTTTATATATCTTGTGGAAAGG
>group_84_7 16 10 0 0 sg=16 px=0 gx=0
CCTTTCCACAAGATATATAAAGCCAAGAAATCGAAATACTTTCAAGTTACGGTAAGCATA
>group_84_8 16 10 0 0 sg=16 px=0 gx=0
CTTACCGTAACTTGAAAGTATTTCGATTTCTTGGCTTTATATATCTTGTGGAAAGGACGA
>group_84_9 16 10 0 0 sg=16 px=0 gx=0
GTCCTTTCCACAAGATATATAAAGCCAAGAAATCGAAATACTTTCAAGTTACGGTAAGCA
>group_85_0 12 3 0 0 sg=12 px=0 gx=0
ATTATTGCTCCTTTCTTTTCAAAACCTCCTATAGACTAGGCCAGGATCGCTCTAGCTAGA
>group_85_1 12 3 0 0 sg=12 px=0 gx=0
TCTAGCTAGAGCGATCCTGGCCTAGTCTATAGGAGGTTTTGAAAAGAAAGGAGCAATAAT
>group_85_2 12 3 0 0 sg=12 px=0 gx=0
TGATTATTGCTCCTTTCTTTTCAAAACCTCCTATAGACTAGGCCAGGATCGCTCTAGCTA
>group_85_3 12 3 0 0 sg=12 px=0 gx=0
GTCTAGCTAGAGCGATCCTGGCCTAGTCTATAGGAGGTTTTGAAAAGAAAGGAGCAATAA
>group_85_4 12 3 0 0 sg=12 px=0 gx=0
AATGATTATTGCTCCTTTCTTTTCAAAACCTCCTATAGACTAGGCCAGGATCGCTCTAGC
>group_85_5 12 3 0 0 sg=12 px=0 gx=0
GCTAGAGCGATCCTGGCCTAGTCTATAGGAGGTTTTGAAAAGAAAGGAGCAATAATCATT
>group_85_6 12 3 0 0 sg=12 px=0 gx=0
TTATTGCTCCTTTCTTTTCAAAACCTCCTATAGACTAGGCCAGGATCGCTCTAGCTAGAC
>group_85_7 12 3 0 0 sg=12 px=0 gx=0
CTAGCTAGAGCGATCCTGGCCTAGTCTATAGGAGGTTTTGAAAAGAAAGGAGCAATAATC
>group_85_8 12 3 0 0 sg=12 px=0 gx=0
AGCTAGAGCGATCCTGGCCTAGTCTATAGGAGGTTTTGAAAAGAAAGGAGCAATAATCAT
>group_85_9 12 3 0 0 sg=12 px=0 gx=0
GATTATTGCTCCTTTCTTTTCAAAACCTCCTATAGACTAGGCCAGGATCGCTCTAGCTAG
>group_86_0 856 2 764 0 sg=92 px=764 gx=0
CTGATCGCCTCGGCAGAAACGTTGGGATTGCGGTAAAATCGGTAAGCGCCTTCCTGCATG
>group_86_1 856 2 764 0 sg=92 px=764 gx=0
GGTAGTGAAGCCATGCAGGAAGGCGCTTACCGATTTTACCGCAATCCCAACGTTTCTGCC
>group_86_2 856 2 764 0 sg=92 px=764 gx=0
GAGGGTAGTGAAGCCATGCAGGAAGGCGCTTACCGATTTTACCGCAATCCCAACGTTTCT
>group_86_3 856 2 764 0 sg=92 px=764 gx=0
TTCTGATCGCCTCGGCAGAAACGTTGGGATTGCGGTAAAATCGGTAAGCGCCTTCCTGCA
>group_86_4 856 2 764 0 sg=92 px=764 gx=0
AGCCTTTCTGATCGCCTCGGCAGAAACGTTGGGATTGCGGTAAAATCGGTAAGCGCCTTC
>group_86_5 856 2 764 0 sg=92 px=764 gx=0
CGATTTTACCGCAATCCCAACGTTTCTGCCGAGGCGATCAGAAAGGCTGGCGCCATGCAA
>group_86_6 856 2 764 0 sg=92 px=764 gx=0
GCTTACCGATTTTACCGCAATCCCAACGTTTCTGCCGAGGCGATCAGAAAGGCTGGCGCC
>group_86_7 856 2 764 0 sg=92 px=764 gx=0
GCCATGCAGGAAGGCGCTTACCGATTTTACCGCAATCCCAACGTTTCTGCCGAGGCGATC
>group_86_8 856 2 764 0 sg=92 px=764 gx=0
AAGCCATGCAGGAAGGCGCTTACCGATTTTACCGCAATCCCAACGTTTCTGCCGAGGCGA
>group_86_9 856 2 764 0 sg=92 px=764 gx=0
GCCTTTCTGATCGCCTCGGCAGAAACGTTGGGATTGCGGTAAAATCGGTAAGCGCCTTCC
>group_87_0 106 2 0 0 sg=106 px=0 gx=0
CTGGAATGTGTAAGAGCGGGGTTATTTATGCTGTTGTTTTTTTGTTACTCGGGCAGCGTT
>group_87_1 106 2 0 0 sg=106 px=0 gx=0
ATTTATGCTGTTGTTTTTTTGTTACTCGGGCAGCGTTGGGTCCTGGCCACGGGTGCGCAT
>group_87_2 106 2 0 0 sg=106 px=0 gx=0
TACTCGGGCAGCGTTGGGTCCTGGCCACGGGTGCGCATGATCGTGCTCCTGTCGTTGAGG
>group_87_3 106 2 0 0 sg=106 px=0 gx=0
GTTTTTTTGTTACTCGGGCAGCGTTGGGTCCTGGCCACGGGTGCGCATGATCGTGCTCCT
>group_87_4 106 2 0 0 sg=106 px=0 gx=0
AAGAGCGGGGTTATTTATGCTGTTGTTTTTTTGTTACTCGGGCAGCGTTGGGTCCTGGCC
>group_87_5 106 2 0 0 sg=106 px=0 gx=0
TATGCTGTTGTTTTTTTGTTACTCGGGCAGCGTTGGGTCCTGGCCACGGGTGCGCATGAT
>group_87_6 106 2 0 0 sg=106 px=0 gx=0
CTGCCCGAGTAACAAAAAAACAACAGCATAAATAACCCCGCTCTTACACATTCCAGCCCT
>group_87_7 106 2 0 0 sg=106 px=0 gx=0
GCTGTTGTTTTTTTGTTACTCGGGCAGCGTTGGGTCCTGGCCACGGGTGCGCATGATCGT
>group_87_8 106 2 0 0 sg=106 px=0 gx=0
GAATGTGTAAGAGCGGGGTTATTTATGCTGTTGTTTTTTTGTTACTCGGGCAGCGTTGGG
>group_87_9 106 2 0 0 sg=106 px=0 gx=0
GGACCCAACGCTGCCCGAGTAACAAAAAAACAACAGCATAAATAACCCCGCTCTTACACA
>group_88_0 18 53 0 0 sg=18 px=0 gx=0
GTGTGGACAGGTAATGGTTGTCTGGTAAAAGGACAGGGCCATCGCCAATTGGAGTATTTT
>group_88_1 18 53 0 0 sg=18 px=0 gx=0
AACAAAATACTCCAATTGGCGATGGCCCTGTCCTTTTACCAGACAACCATTACCTGTCCA
>group_88_2 18 53 0 0 sg=18 px=0 gx=0
ACTCCAATTGGCGATGGCCCTGTCCTTTTACCAGACAACCATTACCTGTCCACACAATCT
>group_88_3 18 53 0 0 sg=18 px=0 gx=0
AAATACTCCAATTGGCGATGGCCCTGTCCTTTTACCAGACAACCATTACCTGTCCACACA
>group_88_4 18 53 0 0 sg=18 px=0 gx=0
AAAATACTCCAATTGGCGATGGCCCTGTCCTTTTACCAGACAACCATTACCTGTCCACAC
>group_88_5 18 53 0 0 sg=18 px=0 gx=0
TGTGTGGACAGGTAATGGTTGTCTGGTAAAAGGACAGGGCCATCGCCAATTGGAGTATTT
>group_88_6 18 53 0 0 sg=18 px=0 gx=0
TGTGGACAGGTAATGGTTGTCTGGTAAAAGGACAGGGCCATCGCCAATTGGAGTATTTTG
>group_88_7 18 53 0 0 sg=18 px=0 gx=0
AGATTGTGTGGACAGGTAATGGTTGTCTGGTAAAAGGACAGGGCCATCGCCAATTGGAGT
>group_88_8 18 53 0 0 sg=18 px=0 gx=0
ATACTCCAATTGGCGATGGCCCTGTCCTTTTACCAGACAACCATTACCTGTCCACACAAT
>group_88_9 18 53 0 0 sg=18 px=0 gx=0
GTGGACAGGTAATGGTTGTCTGGTAAAAGGACAGGGCCATCGCCAATTGGAGTATTTTGT
>group_91_0 6 4 0 0 sg=6 px=0 gx=0
CAAATTTGATTCCTTTCAGCTTTGCTTCCTGTCGGCCCTCATTCGTGCGCTCTAGGATCT
>group_91_1 6 4 0 0 sg=6 px=0 gx=0
AATTTGATTCCTTTCAGCTTTGCTTCCTGTCGGCCCTCATTCGTGCGCTCTAGGATCTCG
>group_91_2 6 4 0 0 sg=6 px=0 gx=0
GAGATCCTAGAGCGCACGAATGAGGGCCGACAGGAAGCAAAGCTGAAAGGAATCAAATTT
>group_91_3 6 4 0 0 sg=6 px=0 gx=0
CGAGATCCTAGAGCGCACGAATGAGGGCCGACAGGAAGCAAAGCTGAAAGGAATCAAATT
>group_91_4 6 4 0 0 sg=6 px=0 gx=0
AAATTTGATTCCTTTCAGCTTTGCTTCCTGTCGGCCCTCATTCGTGCGCTCTAGGATCTC
>group_91_5 6 4 0 0 sg=6 px=0 gx=0
AGATCCTAGAGCGCACGAATGAGGGCCGACAGGAAGCAAAGCTGAAAGGAATCAAATTTG
>group_92_0 122 3 0 0 sg=122 px=0 gx=0
TGTCGTGCCAGCTGCATTAATGAATCGGATCAGTGAGGGTTTGCAACTGCGGGTCAAGGA
>group_92_1 122 3 0 0 sg=122 px=0 gx=0
CTGCCCGCTTTCCAGTCGGGAAACCTGTCGTGCCAGCTGCATTAATGAATCGGATCAGTG
>group_92_2 122 3 0 0 sg=122 px=0 gx=0
CCTGTCGTGCCAGCTGCATTAATGAATCGGATCAGTGAGGGTTTGCAACTGCGGGTCAAG
>group_92_3 122 3 0 0 sg=122 px=0 gx=0
CGCAGTTGCAAACCCTCACTGATCCGATTCATTAATGCAGCTGGCACGACAGGTTTCCCG
>group_92_4 122 3 0 0 sg=122 px=0 gx=0
CGGGAATTTCGAGTGAGCGAGGAAGCACCAGGGAACAGCACTTATATATTCTGCTTACAC
>group_92_5 122 3 0 0 sg=122 px=0 gx=0
AATGAATCGGATCAGTGAGGGTTTGCAACTGCGGGTCAAGGATCTGGATTTCGATCACGG
>group_92_6 122 3 0 0 sg=122 px=0 gx=0
CGTGCCGTGATCGAAATCCAGATCCTTGACCCGCAGTTGCAAACCCTCACTGATCCGATT
>group_92_7 122 3 0 0 sg=122 px=0 gx=0
CGGGAAACCTGTCGTGCCAGCTGCATTAATGAATCGGATCAGTGAGGGTTTGCAACTGCG
>group_92_8 122 3 0 0 sg=122 px=0 gx=0
CAGATCCTTGACCCGCAGTTGCAAACCCTCACTGATCCGATTCATTAATGCAGCTGGCAC
>group_92_9 122 3 0 0 sg=122 px=0 gx=0
CCAGTCGGGAAACCTGTCGTGCCAGCTGCATTAATGAATCGGATCAGTGAGGGTTTGCAA
>group_94_0 94 9 0 0 sg=94 px=0 gx=0
AATGCGCCGCTACAGGGCGCGTGGGGATACCCCCTAGAGCCCCAGCTGGTTCTTTCCGCC
>group_94_1 94 9 0 0 sg=94 px=0 gx=0
TGGGGATGCGGTGGGCTCTATGGCTTCTGAGGCGGAAAGAACCAGCTGGGGCTCTAGGGG
>group_94_2 94 9 0 0 sg=94 px=0 gx=0
AAAGAACCAGCTGGGGCTCTAGGGGGTATCCCCACGCGCCCTGTAGCGGCGCATTAAGCG
>group_94_3 94 9 0 0 sg=94 px=0 gx=0
GAGGCGGAAAGAACCAGCTGGGGCTCTAGGGGGTATCCCCACGCGCCCTGTAGCGGCGCA
>group_94_4 94 9 0 0 sg=94 px=0 gx=0
GGCGCGTGGGGATACCCCCTAGAGCCCCAGCTGGTTCTTTCCGCCTCAGAAGCCATAGAG
>group_94_5 94 9 0 0 sg=94 px=0 gx=0
GGCTTCTGAGGCGGAAAGAACCAGCTGGGGCTCTAGGGGGTATCCCCACGCGCCCTGTAG
>group_94_6 94 9 0 0 sg=94 px=0 gx=0
TCTGAGGCGGAAAGAACCAGCTGGGGCTCTAGGGGGTATCCCCACGCGCCCTGTAGCGGC
>group_94_7 94 9 0 0 sg=94 px=0 gx=0
ATGGCTTCTGAGGCGGAAAGAACCAGCTGGGGCTCTAGGGGGTATCCCCACGCGCCCTGT
>group_94_8 94 9 0 0 sg=94 px=0 gx=0
TGAGGCGGAAAGAACCAGCTGGGGCTCTAGGGGGTATCCCCACGCGCCCTGTAGCGGCGC
>group_94_9 94 9 0 0 sg=94 px=0 gx=0
GCTGGGGATGCGGTGGGCTCTATGGCTTCTGAGGCGGAAAGAACCAGCTGGGGCTCTAGG
>group_97_0 186 4 0 0 sg=186 px=0 gx=0
GTCGAGGGATCTCCATAAGAGAAGAGGGACAGCTATGACTGGGAGTAGTCAGGAGAGGAG
>group_97_1 186 4 0 0 sg=186 px=0 gx=0
TTTGGTTTAGAGTTTGGCAACATATGCCCATATGCTGGCTGCCATGAACAAAGGTTGGCT
>group_97_2 186 4 0 0 sg=186 px=0 gx=0
GAGTTTGGCAACATATGCCCATATGCTGGCTGCCATGAACAAAGGTTGGCTATAAAGAGG
>group_97_3 186 4 0 0 sg=186 px=0 gx=0
GTTGGCTATAAAGAGGTCATCAGTATATGAAACAGCCCCCTGCTGTCCATTCCTTATTCC
>group_97_4 186 4 0 0 sg=186 px=0 gx=0
GATTTTTCCTCCTCTCCTGACTACTCCCAGTCATAGCTGTCCCTCTTCTCTTATGGAGAT
>group_97_5 186 4 0 0 sg=186 px=0 gx=0
AAGGTTGGCTATAAAGAGGTCATCAGTATATGAAACAGCCCCCTGCTGTCCATTCCTTAT
>group_97_6 186 4 0 0 sg=186 px=0 gx=0
ACATCAGAATGAGTATTTGGTTTAGAGTTTGGCAACATATGCCCATATGCTGGCTGCCAT
>group_97_7 186 4 0 0 sg=186 px=0 gx=0
GGACAGCAGGGGGCTGTTTCATATACTGATGACCTCTTTATAGCCAACCTTTGTTCATGG
>group_97_8 186 4 0 0 sg=186 px=0 gx=0
AATGAGTATTTGGTTTAGAGTTTGGCAACATATGCCCATATGCTGGCTGCCATGAACAAA
>group_97_9 186 4 0 0 sg=186 px=0 gx=0
TGCCATGAACAAAGGTTGGCTATAAAGAGGTCATCAGTATATGAAACAGCCCCCTGCTGT
>group_98_0 48 5 0 0 sg=48 px=0 gx=0
AACAGATCCGTCGACGAGCTCGCTATCAGCCTCGACTGTGCCTTCTAGTTGCCAGCCATC
>group_98_1 48 5 0 0 sg=48 px=0 gx=0
GGCAACTAGAAGGCACAGTCGAGGCTGATAGCGAGCTCGTCGACGGATCTGTTAACAATT
>group_98_2 48 5 0 0 sg=48 px=0 gx=0
AACAACAGATGGCTGGCAACTAGAAGGCACAGTCGAGGCTGATAGCGAGCTCGTCGACGG
>group_98_3 48 5 0 0 sg=48 px=0 gx=0
TTAACAGATCCGTCGACGAGCTCGCTATCAGCCTCGACTGTGCCTTCTAGTTGCCAGCCA
>group_98_4 48 5 0 0 sg=48 px=0 gx=0
AGATGGCTGGCAACTAGAAGGCACAGTCGAGGCTGATAGCGAGCTCGTCGACGGATCTGT
>group_98_5 48 5 0 0 sg=48 px=0 gx=0
GGCTGGCAACTAGAAGGCACAGTCGAGGCTGATAGCGAGCTCGTCGACGGATCTGTTAAC
>group_98_6 48 5 0 0 sg=48 px=0 gx=0
GCCGCAATTGTTAACAGATCCGTCGACGAGCTCGCTATCAGCCTCGACTGTGCCTTCTAG
>group_98_7 48 5 0 0 sg=48 px=0 gx=0
TAGAAGGCACAGTCGAGGCTGATAGCGAGCTCGTCGACGGATCTGTTAACAATTGCGGCC
>group_98_8 48 5 0 0 sg=48 px=0 gx=0
ACAGATGGCTGGCAACTAGAAGGCACAGTCGAGGCTGATAGCGAGCTCGTCGACGGATCT
>group_98_9 48 5 0 0 sg=48 px=0 gx=0
CCGTCGACGAGCTCGCTATCAGCCTCGACTGTGCCTTCTAGTTGCCAGCCATCTGTTGTT
>group_101_0 2 4 0 0 sg=2 px=0 gx=0
CCGTTATAGCCTTTATCGCCGTTAATCCAGATTACCAGTTTACCTTCTTCGATTTTCATA
>group_101_1 2 4 0 0 sg=2 px=0 gx=0
TATGAAAATCGAAGAAGGTAAACTGGTAATCTGGATTAACGGCGATAAAGGCTATAACGG
>group_106_0 16 5 0 0 sg=16 px=0 gx=0
TTCACCGTCATCACCGAAACGCGCGAGGCAGATCGTCAGTCAGTCACGATGAATTCCCGG
>group_106_1 16 5 0 0 sg=16 px=0 gx=0
CCGGGAATTCATCGTGACTGACTGACGATCTGCCTCGCGCGTTTCGGTGATGACGGTGAA
>group_106_2 16 5 0 0 sg=16 px=0 gx=0
CGGGAATTCATCGTGACTGACTGACGATCTGCCTCGCGCGTTTCGGTGATGACGGTGAAA
>group_106_3 16 5 0 0 sg=16 px=0 gx=0
CCGTCATCACCGAAACGCGCGAGGCAGATCGTCAGTCAGTCACGATGAATTCCCGGGGAT
>group_106_4 16 5 0 0 sg=16 px=0 gx=0
CACCGTCATCACCGAAACGCGCGAGGCAGATCGTCAGTCAGTCACGATGAATTCCCGGGG
>group_106_5 16 5 0 0 sg=16 px=0 gx=0
ACCGTCATCACCGAAACGCGCGAGGCAGATCGTCAGTCAGTCACGATGAATTCCCGGGGA
>group_106_6 16 5 0 0 sg=16 px=0 gx=0
ATCCCCGGGAATTCATCGTGACTGACTGACGATCTGCCTCGCGCGTTTCGGTGATGACGG
>group_106_7 16 5 0 0 sg=16 px=0 gx=0
CGTCATCACCGAAACGCGCGAGGCAGATCGTCAGTCAGTCACGATGAATTCCCGGGGATC
>group_106_8 16 5 0 0 sg=16 px=0 gx=0
TTTCACCGTCATCACCGAAACGCGCGAGGCAGATCGTCAGTCAGTCACGATGAATTCCCG
>group_106_9 16 5 0 0 sg=16 px=0 gx=0
GATCCCCGGGAATTCATCGTGACTGACTGACGATCTGCCTCGCGCGTTTCGGTGATGACG
>group_107_0 4 5 0 0 sg=4 px=0 gx=0
GACCGGCAACAGGATTCAATCTTAAGAAACTTTATTGCCAAATGTTTGAACGATCTGCAG
>group_107_1 4 5 0 0 sg=4 px=0 gx=0
AGACCGGCAACAGGATTCAATCTTAAGAAACTTTATTGCCAAATGTTTGAACGATCTGCA
>group_107_2 4 5 0 0 sg=4 px=0 gx=0
TGCAGATCGTTCAAACATTTGGCAATAAAGTTTCTTAAGATTGAATCCTGTTGCCGGTCT
>group_107_3 4 5 0 0 sg=4 px=0 gx=0
CTGCAGATCGTTCAAACATTTGGCAATAAAGTTTCTTAAGATTGAATCCTGTTGCCGGTC
>group_110_0 2 4 0 0 sg=2 px=0 gx=0
GTCATGGAATTCACTGGCCGTCGTTTTACAACGTCGTGACTGGGAAAACCCTGGCGTTAC
>group_110_1 2 4 0 0 sg=2 px=0 gx=0
GTAACGCCAGGGTTTTCCCAGTCACGACGTTGTAAAACGACGGCCAGTGAATTCCATGAC
>group_113_0 2 15 0 0 sg=2 px=0 gx=0
ATTCCAACTGAGCGCCGGTCGCTACCATTACCAACTTGTCTGGTGTCAAAAATAATAGGC
>group_113_1 2 15 0 0 sg=2 px=0 gx=0
GCCTATTATTTTTGACACCAGACAAGTTGGTAATGGTAGCGACCGGCGCTCAGTTGGAAT
>group_114_0 2 2 0 0 sg=2 px=0 gx=0
CCCCGGGAATTCCGGACCGGTACCTGCAGGCGTACCAGCTTTCCCTATAGTGAGTCGTAT
>group_114_1 2 2 0 0 sg=2 px=0 gx=0
ATACGACTCACTATAGGGAAAGCTGGTACGCCTGCAGGTACCGGTCCGGAATTCCCGGGG
>group_115_0 2 25 0 0 sg=2 px=0 gx=0
ACTGTTTCCTGTGTGAAATTGTTATCCGCTCACAATTCCACACATTATACGAGCCGATGA
>group_115_1 2 25 0 0 sg=2 px=0 gx=0
TCATCGGCTCGTATAATGTGTGGAATTGTGAGCGGATAACAATTTCACACAGGAAACAGT
>group_117_0 26 6 0 0 sg=26 px=0 gx=0
CTCTTGAAATAAGATCACTACCGGGCGTATTTTTTGAGTTATCGAGATTTTCAGGAGCTA
>group_117_1 26 6 0 0 sg=26 px=0 gx=0
ACGCCTGGTTGCTACGCCTGAATAAGTGATAATAAGCGGATGAATGGCAGAAATTCGCGA
>group_117_2 26 6 0 0 sg=26 px=0 gx=0
AGCTCCTGAAAATCTCGATAACTCAAAAAATACGCCCGGTAGTGATCTTATTTCAAGAGC
>group_117_3 26 6 0 0 sg=26 px=0 gx=0
CTTGAAATAAGATCACTACCGGGCGTATTTTTTGAGTTATCGAGATTTTCAGGAGCTAAG
>group_117_4 26 6 0 0 sg=26 px=0 gx=0
TCGCGAATTTCTGCCATTCATCCGCTTATTATCACTTATTCAGGCGTAGCAACCAGGCGT
>group_117_5 26 6 0 0 sg=26 px=0 gx=0
CGCGAATTTCTGCCATTCATCCGCTTATTATCACTTATTCAGGCGTAGCAACCAGGCGTT
>group_117_6 26 6 0 0 sg=26 px=0 gx=0
GCCTGGTTGCTACGCCTGAATAAGTGATAATAAGCGGATGAATGGCAGAAATTCGCGAGC
>group_117_7 26 6 0 0 sg=26 px=0 gx=0
CTCCTGAAAATCTCGATAACTCAAAAAATACGCCCGGTAGTGATCTTATTTCAAGAGCTC
>group_117_8 26 6 0 0 sg=26 px=0 gx=0
CTGGTTGCTACGCCTGAATAAGTGATAATAAGCGGATGAATGGCAGAAATTCGCGAGCTC
>group_117_9 26 6 0 0 sg=26 px=0 gx=0
CCTGGTTGCTACGCCTGAATAAGTGATAATAAGCGGATGAATGGCAGAAATTCGCGAGCT
>group_118_0 6 2 0 0 sg=6 px=0 gx=0
TTGTACAAAAAAGCAGGCTCCGCGGCCGCCTTGTTTAACTTTAAGAAGGAGCCCTTCACC
>group_118_1 6 2 0 0 sg=6 px=0 gx=0
GGTGAAGGGCTCCTTCTTAAAGTTAAACAAGGCGGCCGCGGAGCCTGCTTTTTTGTACAA
>group_118_2 6 2 0 0 sg=6 px=0 gx=0
TGGTGAAGGGCTCCTTCTTAAAGTTAAACAAGGCGGCCGCGGAGCCTGCTTTTTTGTACA
>group_118_3 6 2 0 0 sg=6 px=0 gx=0
TTTGTACAAAAAAGCAGGCTCCGCGGCCGCCTTGTTTAACTTTAAGAAGGAGCCCTTCAC
>group_118_4 6 2 0 0 sg=6 px=0 gx=0
TGTACAAAAAAGCAGGCTCCGCGGCCGCCTTGTTTAACTTTAAGAAGGAGCCCTTCACCA
>group_118_5 6 2 0 0 sg=6 px=0 gx=0
GTGAAGGGCTCCTTCTTAAAGTTAAACAAGGCGGCCGCGGAGCCTGCTTTTTTGTACAAA
>group_120_0 2 9 0 0 sg=2 px=0 gx=0
TCCTGATGCGGTATTTTCTCCTTACGCATCTGTGCGGTATTTCACACCGCATACAGGTGG
>group_120_1 2 9 0 0 sg=2 px=0 gx=0
CCACCTGTATGCGGTGTGAAATACCGCACAGATGCGTAAGGAGAAAATACCGCATCAGGA
>group_121_0 44 7 0 0 sg=44 px=0 gx=0
GTGCATGCAAGGAGATGGCGCCCAACAGTCCCCCGGCCACGGGCCTGCCACCATACCCAC
>group_121_1 44 7 0 0 sg=44 px=0 gx=0
GCGTGGGTATGGTGGCAGGCCCGTGGCCGGGGGACTGTTGGGCGCCATCTCCTTGCATGC
>group_121_2 44 7 0 0 sg=44 px=0 gx=0
GGGTATGGTGGCAGGCCCGTGGCCGGGGGACTGTTGGGCGCCATCTCCTTGCATGCACCA
>group_121_3 44 7 0 0 sg=44 px=0 gx=0
CGGCGTGGGTATGGTGGCAGGCCCGTGGCCGGGGGACTGTTGGGCGCCATCTCCTTGCAT
>group_121_4 44 7 0 0 sg=44 px=0 gx=0
CGTGGGTATGGTGGCAGGCCCGTGGCCGGGGGACTGTTGGGCGCCATCTCCTTGCATGCA
>group_121_5 44 7 0 0 sg=44 px=0 gx=0
TGCAAGGAGATGGCGCCCAACAGTCCCCCGGCCACGGGCCTGCCACCATACCCACGCCGA
>group_121_6 44 7 0 0 sg=44 px=0 gx=0
GAATGGTGCATGCAAGGAGATGGCGCCCAACAGTCCCCCGGCCACGGGCCTGCCACCATA
>group_121_7 44 7 0 0 sg=44 px=0 gx=0
GCCCGTGGCCGGGGGACTGTTGGGCGCCATCTCCTTGCATGCACCATTCCTTGCGGCGGC
>group_121_8 44 7 0 0 sg=44 px=0 gx=0
GGCAGGCCCGTGGCCGGGGGACTGTTGGGCGCCATCTCCTTGCATGCACCATTCCTTGCG
>group_121_9 44 7 0 0 sg=44 px=0 gx=0
ATGGTGCATGCAAGGAGATGGCGCCCAACAGTCCCCCGGCCACGGGCCTGCCACCATACC
>group_123_0 56 7 0 0 sg=56 px=0 gx=0
GTCTCGAACTTAAGCTGCAGAAGTTGGTCGTGAGGCACTGGGCAGGTAAGTATCAAGGTT
>group_123_1 56 7 0 0 sg=56 px=0 gx=0
TCTTGTAACCTTGATACTTACCTGCCCAGTGCCTCACGACCAACTTCTGCAGCTTAAGTT
>group_123_2 56 7 0 0 sg=56 px=0 gx=0
CCTGTCTTGTAACCTTGATACTTACCTGCCCAGTGCCTCACGACCAACTTCTGCAGCTTA
>group_123_3 56 7 0 0 sg=56 px=0 gx=0
GTCTTGTAACCTTGATACTTACCTGCCCAGTGCCTCACGACCAACTTCTGCAGCTTAAGT
>group_123_4 56 7 0 0 sg=56 px=0 gx=0
ACACAACAGTCTCGAACTTAAGCTGCAGAAGTTGGTCGTGAGGCACTGGGCAGGTAAGTA
>group_123_5 56 7 0 0 sg=56 px=0 gx=0
GCTGCAGAAGTTGGTCGTGAGGCACTGGGCAGGTAAGTATCAAGGTTACAAGACAGGTTT
>group_123_6 56 7 0 0 sg=56 px=0 gx=0
ACCTTGATACTTACCTGCCCAGTGCCTCACGACCAACTTCTGCAGCTTAAGTTCGAGACT
>group_123_7 56 7 0 0 sg=56 px=0 gx=0
TGACACAACAGTCTCGAACTTAAGCTGCAGAAGTTGGTCGTGAGGCACTGGGCAGGTAAG
>group_123_8 56 7 0 0 sg=56 px=0 gx=0
CTTGTAACCTTGATACTTACCTGCCCAGTGCCTCACGACCAACTTCTGCAGCTTAAGTTC
>group_123_9 56 7 0 0 sg=56 px=0 gx=0
TTCTGACACAACAGTCTCGAACTTAAGCTGCAGAAGTTGGTCGTGAGGCACTGGGCAGGT
>group_125_0 2 18 0 0 sg=2 px=0 gx=0
AATCTCATGACCAAAATCCCTTAACGTGAGTTTTCGTTCCACTGAGCGTCAGACCCCGTT
>group_125_1 2 18 0 0 sg=2 px=0 gx=0
AACGGGGTCTGACGCTCAGTGGAACGAAAACTCACGTTAAGGGATTTTGGTCATGAGATT
>group_127_0 2 2 0 0 sg=2 px=0 gx=0
CGGATCCGAGCTCGAGATCTGCAGCTGGTACCATGGAATTCGAAGCTTGATCCGGCTGCT
>group_127_1 2 2 0 0 sg=2 px=0 gx=0
AGCAGCCGGATCAAGCTTCGAATTCCATGGTACCAGCTGCAGATCTCGAGCTCGGATCCG
>group_128_0 404 4 12 0 sg=392 px=12 gx=0
AATGGCGAGCTTGGCTGTTTTGGCGGATGAGAGAAGATTTTCAGCCTGATACAGATTAAA
>group_128_1 404 4 12 0 sg=392 px=12 gx=0
ACGGCAGGTATATGTGATGGGTTAAAAAGGATCGATCCTCTAGCTAGAGTCGATCTTCGC
>group_128_2 404 4 12 0 sg=392 px=12 gx=0
GGCTGCGGTTGCGTTCCTGGCGGTGAGGGCGGATGTCGATATGCGTAAGGAGAAAATACC
>group_128_3 404 4 12 0 sg=392 px=12 gx=0
CTGCGGTTGCGTTCCTGGCGGTGAGGGCGGATGTCGATATGCGTAAGGAGAAAATACCGC
>group_128_4 404 4 12 0 sg=392 px=12 gx=0
TCTCATCCGCCAAAACAGCCAAGCTCGCCATTCGCCATTCAGGCTGCGCAACTGTTGGGA
>group_128_5 404 4 12 0 sg=392 px=12 gx=0
GTATATGTGATGGGTTAAAAAGGATCGATCCTCTAGCTAGAGTCGATCTTCGCCAGCAGG
>group_128_6 404 4 12 0 sg=392 px=12 gx=0
TGCGGTATTTTCTCCTTACGCATATCGACATCCGCCCTCACCGCCAGGAACGCAACCGCA
>group_128_7 404 4 12 0 sg=392 px=12 gx=0
TGATGCCACGATCCTCGCCCTGCTGGCGAAGATCGACTCTAGCTAGAGGATCGATCCTTT
>group_128_8 404 4 12 0 sg=392 px=12 gx=0
TCTAGCTAGAGTCGATCTTCGCCAGCAGGGCGAGGATCGTGGCATCACCGAACCGCGCCG
>group_128_9 404 4 12 0 sg=392 px=12 gx=0
CAGTTAACAAATAAAAACGCAAAAGAAAATGCCGATTATGGTGCACTCTCAGTACAATCT
>group_129_0 210 3 0 0 sg=210 px=0 gx=0
TAGTTTGCGCAACGTTGTTGCCATTGCTGCAGAACGGATTGTTGATGATTACGAAAATAT
>group_129_1 210 3 0 0 sg=210 px=0 gx=0
TCGCCAGTTAATAGTTTGCGCAACGTTGTTGCCATTGCTGCAGAACGGATTGTTGATGAT
>group_129_2 210 3 0 0 sg=210 px=0 gx=0
GCTCTTAATATTTTCGTAATCATCAACAATCCGTTCTGCAGCAATGGCAACAACGTTGCG
>group_129_3 210 3 0 0 sg=210 px=0 gx=0
ATATTAACTGCTGATGAATTTGAACGCCTGCAAGAAACAATCTCTTCTGCAGGCATCGTG
>group_129_4 210 3 0 0 sg=210 px=0 gx=0
TTGCGCAACGTTGTTGCCATTGCTGCAGAACGGATTGTTGATGATTACGAAAATATTAAG
>group_129_5 210 3 0 0 sg=210 px=0 gx=0
TAATAGTTTGCGCAACGTTGTTGCCATTGCTGCAGAACGGATTGTTGATGATTACGAAAA
>group_129_6 210 3 0 0 sg=210 px=0 gx=0
AACTGCTGATGAATTTGAACGCCTGCAAGAAACAATCTCTTCTGCAGGCATCGTGGTGTC
>group_129_7 210 3 0 0 sg=210 px=0 gx=0
TGTTGCCATTGCTGCAGAACGGATTGTTGATGATTACGAAAATATTAAGAGCACAGACTA
>group_129_8 210 3 0 0 sg=210 px=0 gx=0
TTTGAACGCCTGCAAGAAACAATCTCTTCTGCAGGCATCGTGGTGTCACGCTCGTCGTTT
>group_129_9 210 3 0 0 sg=210 px=0 gx=0
GCGTGACACCACGATGCCTGCAGAAGAGATTGTTTCTTGCAGGCGTTCAAATTCATCAGC
>group_132_0 1412 1 0 0 sg=1412 px=0 gx=0
TTCCTTACGCACAAGAGTTCCGTAGCTGTTCAAGTTTGTGTTTCAACTGTTCTCGTCGTT
>group_132_1 1412 1 0 0 sg=1412 px=0 gx=0
AGGCGAACACACAACGTCTTGGAGCGCCAGAGGAGGAACGAGCTAAAACGGAGCTTTTTT
>group_132_2 1412 1 0 0 sg=1412 px=0 gx=0
GAAATTGTTATCCGCTCACAATTGAATCTATCATAATTGTGAGCGCTCACAATTGTAAAG
>group_132_3 1412 1 0 0 sg=1412 px=0 gx=0
ACCAGATCCCGGAGTTGGAAAACAATGAAAAGGCCCCCAAGGTAGTTATCCTTAAAAAAG
>group_132_4 1412 1 0 0 sg=1412 px=0 gx=0
GCCCCAGCTGGCAATTCCGACGTCTGTGTGGAATTGTGAGCGGATAACAATTTCACACAG
>group_132_5 1412 1 0 0 sg=1412 px=0 gx=0
GCAGCCCGGGGGATCCCATGGTACGCGTGCTAGAGGCATCAAATAAAACGAAAGGCTCAG
>group_132_6 1412 1 0 0 sg=1412 px=0 gx=0
ACACAAACTTGAACAGCTACGGAACTCTTGTGCGTAAGGAAAAGTAAGGAAAACGATTCC
>group_132_7 1412 1 0 0 sg=1412 px=0 gx=0
CAATTGAATCTATCATAATTGTGAGCGCTCACAATTGTAAAGCTTAGGATCCGCTAATCT
>group_132_8 1412 1 0 0 sg=1412 px=0 gx=0
ACGTTGTGTGTTCGCCTCTTGACATTCTCCTCGGTGTCCGAGGGCCCTGTGTGAAATTGT
>group_132_9 1412 1 0 0 sg=1412 px=0 gx=0
AATGAAAAGGCCCCCAAGGTAGTTATCCTTAAAAAAGCCACAGCATACATCCTGTCCGTC
>group_134_0 182 1 0 0 sg=182 px=0 gx=0
TCGAGCGAGCTCCCGGGACCAGCTACCCATACGATGTTCCAGATTACGCTTAATAAAAGG
>group_134_1 182 1 0 0 sg=182 px=0 gx=0
CCAGATTACGCTTAATAAAAGGGCGAATTCCAGCACACTGGCGGCCGTTACTAGTGGATC
>group_134_2 182 1 0 0 sg=182 px=0 gx=0
ATCTGGAACATCGTATGGGTAGCTGGTCCCGGGAGCTCGCTCGAGTCGACGCGGCCGCTC
>group_134_3 182 1 0 0 sg=182 px=0 gx=0
CATGGCACATATGAGCGGCCGCGTCGACTCGAGCGAGCTCCCGGGACCAGCTACCCATAC
>group_134_4 182 1 0 0 sg=182 px=0 gx=0
AACATCGTATGGGTAGCTGGTCCCGGGAGCTCGCTCGAGTCGACGCGGCCGCTCATATGT
>group_134_5 182 1 0 0 sg=182 px=0 gx=0
CCAGCTACCCATACGATGTTCCAGATTACGCTTAATAAAAGGGCGAATTCCAGCACACTG
>group_134_6 182 1 0 0 sg=182 px=0 gx=0
AAGCGTAATCTGGAACATCGTATGGGTAGCTGGTCCCGGGAGCTCGCTCGAGTCGACGCG
>group_134_7 182 1 0 0 sg=182 px=0 gx=0
GTCGACTCGAGCGAGCTCCCGGGACCAGCTACCCATACGATGTTCCAGATTACGCTTAAT
>group_134_8 182 1 0 0 sg=182 px=0 gx=0
AGCTCCCGGGACCAGCTACCCATACGATGTTCCAGATTACGCTTAATAAAAGGGCGAATT
>group_134_9 182 1 0 0 sg=182 px=0 gx=0
CAGTGTGCTGGAATTCGCCCTTTTATTAAGCGTAATCTGGAACATCGTATGGGTAGCTGG
>group_135_0 572 1 0 0 sg=572 px=0 gx=0
GCCTTTGAATTCACATTCTTGCCCGCCTGATGAATGCTCATCCGGAAATTCTCATGATTC
>group_135_1 572 1 0 0 sg=572 px=0 gx=0
CCCTTTCGTCTTCAAGGAATTCCAGGCATCAAATAAAACGAAAGGCTCAGTCGAAAGACT
>group_135_2 572 1 0 0 sg=572 px=0 gx=0
CGCACGAATTTCTGCCATTCATCCGCTTATTATCACTTATTCAGGCGTAGCACCAGGCGT
>group_135_3 572 1 0 0 sg=572 px=0 gx=0
ACCGTCTTTCATTGCCATACGGAATCATGAGAATTTCCGGATGAGCATTCATCAGGCGGG
>group_135_4 572 1 0 0 sg=572 px=0 gx=0
GATTTTTTTCTCCATTTTAGCTTCCTTAGCTCCTGAAAATCTCGTCGAAGCTTGGCTGCA
>group_135_5 572 1 0 0 sg=572 px=0 gx=0
CGAGGCCCTTTCGTCTTCAAGGAATTCCAGGCATCAAATAAAACGAAAGGCTCAGTCGAA
>group_135_6 572 1 0 0 sg=572 px=0 gx=0
CGTCGAAGCTTGGCTGCAGGTCGACGGATCCCCGGGAATTCCTGGCAGTTTATGGCGGGC
>group_135_7 572 1 0 0 sg=572 px=0 gx=0
AGAATTTCCGGATGAGCATTCATCAGGCGGGCAAGAATGTGAATTCAAAGGCCGGATAAA
>group_135_8 572 1 0 0 sg=572 px=0 gx=0
TGGAGATGGCGGACGCGATGGATATGTTCTGCCAAGGGTTGGTTTGCGCACGAATTTCTG
>group_135_9 572 1 0 0 sg=572 px=0 gx=0
CCTGATGAATGCTCATCCGGAAATTCTCATGATTCCGTATGGCAATGAAAGACGGTGAGC
>group_136_0 446 1 0 0 sg=446 px=0 gx=0
TCGCCTATGACGTTCCGGACTACGCAGCTGCAGAAGAAGGTAAACTGGTAATCTGGATTA
>group_136_1 446 1 0 0 sg=446 px=0 gx=0
GCCTCAAGCTTCGCCTATGACGTTCCGGACTACGCAGCTGCAGAAGAAGGTAAACTGGTA
>group_136_2 446 1 0 0 sg=446 px=0 gx=0
GGAACGTCATAGGCGAAGCTTGAGGCGGAAAACATCATCGTCGTTAATGCGGATAATGCG
>group_136_3 446 1 0 0 sg=446 px=0 gx=0
ACGTTGTAAAACGACGGCCAGTGCCAAGCTGGCGGTACCATGCAGGTCGACTCTAGAGGA
>group_136_4 446 1 0 0 sg=446 px=0 gx=0
GAGGGAAGGATTTCAGAATTCGGATCCTCTAGAGTCGACCTGCATGGTACCGCCAGCTTG
>group_136_5 446 1 0 0 sg=446 px=0 gx=0
CCGCATTAACGACGATGATGTTTTCCGCCTCAAGCTTCGCCTATGACGTTCCGGACTACG
>group_136_6 446 1 0 0 sg=446 px=0 gx=0
GCACAATTCTCGAGTTTGACAGCTTATCATCGACTGCACGGTGCACCAATGCTTCTGGCG
>group_136_7 446 1 0 0 sg=446 px=0 gx=0
ACGCAGCTGCAGAAGAAGGTAAACTGGTAATCTGGATTAACGGCGATAAAGGCTATAACG
>group_136_8 446 1 0 0 sg=446 px=0 gx=0
CTGCCTGACGCCAGAAGCATTGGTGCACCGTGCAGTCGATGATAAGCTGTCAAACTCGAG
>group_136_9 446 1 0 0 sg=446 px=0 gx=0
CACGCATCCTCGCATTATCCGCATTAACGACGATGATGTTTTCCGCCTCAAGCTTCGCCT
>group_137_0 2066 1 0 320 sg=1746 px=0 gx=320
GAAAGTGGGTCCGCGTACAGCCGCGCGCGTACGAAAAACAATTACGGGTCTACCATCGAG
>group_137_1 2066 1 0 320 sg=1746 px=0 gx=320
TAACAGCTTGGTCGAGCTGATACTTCCCGTCCGCCAGGGGACATGCCGGCGATGCTGAAG
>group_137_2 2066 1 0 320 sg=1746 px=0 gx=320
TCTCGCCAAGCTTGGTCGAGCTGATACTTCCCGTCCGCCAGGGGACATGCCGGCGATGCT
>group_137_3 2066 1 0 320 sg=1746 px=0 gx=320
CGATGGTAGACCCGTAATTGTTTTTCGTACGCGCGCGGCTGTACGCGGACCCACTTTCAC
>group_137_4 2066 1 0 320 sg=1746 px=0 gx=320
ACGCGTTATATGCACTCAGCGCTGTGGGGCATTTTACTTTAGGTTGCGTATTGGAAGATC
>group_137_5 2066 1 0 320 sg=1746 px=0 gx=320
TAAAACTTTTAGCGTTATTGCGTAAAAAATCTTGCCAGCTTTCCCCTTTTAAAGGGCAAA
>group_137_6 2066 1 0 320 sg=1746 px=0 gx=320
ACATATTATGATATGGATACAACGTATGCAATGGGCCAAGCTCCTCGAGATCCGGCTGTG
>group_137_7 2066 1 0 320 sg=1746 px=0 gx=320
GAGCCAATATAAATGTACATATTATGATATGGATACAACGTATGCAATGGGCCAAGCTCC
>group_137_8 2066 1 0 320 sg=1746 px=0 gx=320
TCATGTCTGGATCTCGAGGACGAAAGGGCCTCGTGATACGCCTATTTTTATAGGTTAATG
>group_137_9 2066 1 0 320 sg=1746 px=0 gx=320
CGGGAAGTATCAGCTCGACCAAGCTTGGCGAGATTTTCAGGAGCTAAGGAAGCTAAAATG
>group_138_0 454 1 0 0 sg=454 px=0 gx=0
ACCGAGCTCGTCGACGCATGCTGATCTAGATCTTAATTAACACGTGGTGCCAAGCTTTGG
>group_138_1 454 1 0 0 sg=454 px=0 gx=0
GTAATACGACTCACTATAGGGCGAATTGGGTCTTCTTCCAGAATTCTGGCCATGGGGATC
>group_138_2 454 1 0 0 sg=454 px=0 gx=0
AGGCCCGGGCGGCCGCTCCTGCAGTAGGGTACCGAGCTCGTCGACGCATGCTGATCTAGA
>group_138_3 454 1 0 0 sg=454 px=0 gx=0
CTAGATCTTAATTAACACGTGGTGCCAAGCTTTGGAAGACTCAGCTTTTGTTCCCTTTAG
>group_138_4 454 1 0 0 sg=454 px=0 gx=0
AGATCAGCATGCGTCGACGAGCTCGGTACCCTACTGCAGGAGCGGCCGCCCGGGCCTCCA
>group_138_5 454 1 0 0 sg=454 px=0 gx=0
TGCCAAGCTTTGGAAGACTCAGCTTTTGTTCCCTTTAGTGAGGGTTAATTCCGAGCTTGG
>group_138_6 454 1 0 0 sg=454 px=0 gx=0
GGCACCACGTGTTAATTAAGATCTAGATCAGCATGCGTCGACGAGCTCGGTACCCTACTG
>group_138_7 454 1 0 0 sg=454 px=0 gx=0
TCCAAAGCTTGGCACCACGTGTTAATTAAGATCTAGATCAGCATGCGTCGACGAGCTCGG
>group_138_8 454 1 0 0 sg=454 px=0 gx=0
CCCATGGCCAGAATTCTGGAAGAAGACCCAATTCGCCCTATAGTGAGTCGTATTACAATT
>group_138_9 454 1 0 0 sg=454 px=0 gx=0
AGCTTGGCACCACGTGTTAATTAAGATCTAGATCAGCATGCGTCGACGAGCTCGGTACCC
>group_139_0 76 1 0 0 sg=76 px=0 gx=0
GGGATCCACTAGAGCGGCCGCCACCGGGTACCGAGCTCGAATTCTGAGATTTTTCAAATC
>group_139_1 76 1 0 0 sg=76 px=0 gx=0
CCCGGGGGATCCACTAGAGCGGCCGCCACCGGGTACCGAGCTCGAATTCTGAGATTTTTC
>group_139_2 76 1 0 0 sg=76 px=0 gx=0
AAATCTCAGAATTCGAGCTCGGTACCCGGTGGCGGCCGCTCTAGTGGATCCCCCGGGCTG
>group_139_3 76 1 0 0 sg=76 px=0 gx=0
GCCGCCACCGGGTACCGAGCTCGAATTCTGAGATTTTTCAAATCAGTGCGCAAGACGTGA
>group_139_4 76 1 0 0 sg=76 px=0 gx=0
TGCAGCCCGGGGGATCCACTAGAGCGGCCGCCACCGGGTACCGAGCTCGAATTCTGAGAT
>group_139_5 76 1 0 0 sg=76 px=0 gx=0
ACGTCACGTCTTGCGCACTGATTTGAAAAATCTCAGAATTCGAGCTCGGTACCCGGTGGC
>group_139_6 76 1 0 0 sg=76 px=0 gx=0
TAGAGCGGCCGCCACCGGGTACCGAGCTCGAATTCTGAGATTTTTCAAATCAGTGCGCAA
>group_139_7 76 1 0 0 sg=76 px=0 gx=0
CGGCCGCCACCGGGTACCGAGCTCGAATTCTGAGATTTTTCAAATCAGTGCGCAAGACGT
>group_139_8 76 1 0 0 sg=76 px=0 gx=0
GATCCACTAGAGCGGCCGCCACCGGGTACCGAGCTCGAATTCTGAGATTTTTCAAATCAG
>group_139_9 76 1 0 0 sg=76 px=0 gx=0
TCTTGCGCACTGATTTGAAAAATCTCAGAATTCGAGCTCGGTACCCGGTGGCGGCCGCTC
>group_140_0 1582 1 0 226 sg=1356 px=0 gx=226
GGTTTTCCCAGTCACGACAAGCTTGCATGCGATACGTATCGTTAACGATGGATCCGACGC
>group_140_1 1582 1 0 226 sg=1356 px=0 gx=226
TGTATGCTATACGAAGTTATGTCAAGTGGCCGCCCTGGCAGTTACAACTAGGAACCTCTA
>group_140_2 1582 1 0 226 sg=1356 px=0 gx=226
TTAAACATAACTTCGTATAATGTATGCTATACGAAGTTATGTCAAGTGGCCGCCCTGGCA
>group_140_3 1582 1 0 226 sg=1356 px=0 gx=226
CATAACTTCGTATAATGTATGCTATACGAAGTTATGTCAAGTGGCCGCCCTGGCAGTTAC
>group_140_4 1582 1 0 226 sg=1356 px=0 gx=226
AAGTCAAAAGCCTCCGACCGGAGGCTTTTGACTAAAACTTCCCTTGGGGTTATCATTGGG
>group_140_5 1582 1 0 226 sg=1356 px=0 gx=226
GCAGTTACAACTAGGAACCTCTAGAGGAATTCGCACGTGCGTCGGATCCATCGTTAACGA
>group_140_6 1582 1 0 226 sg=1356 px=0 gx=226
TCGTATAGCATACATTATACGAAGTTATGGACTAGGCGCGCCAGAAGAGAGAAAGAAGGA
>group_140_7 1582 1 0 226 sg=1356 px=0 gx=226
TAACTTCGTATAATGTATGCTATACGAAGTTATGTCAAGTGGCCGCCCTGGCAGTTACAA
>group_140_8 1582 1 0 226 sg=1356 px=0 gx=226
GAAAGTCAAAAGCCTCCGACCGGAGGCTTTTGACTAAAACTTCCCTTGGGGTTATCATTG
>group_140_9 1582 1 0 226 sg=1356 px=0 gx=226
ATAACTTCGTATAATGTATGCTATACGAAGTTATTTACGTAGCAATCAACTCACTGGCTC
>group_141_0 28 0 0 0 sg=28 px=0 gx=0
CTCGGTACCCGGGGATCCTCTAGAGTCGACCTGCAGGCATGCGTTAACTAATTAAGCTTC
>group_141_1 28 0 0 0 sg=28 px=0 gx=0
TTCGAGCTCGGTACCCGGGGATCCTCTAGAGTCGACCTGCAGGCATGCGTTAACTAATTA
>group_141_2 28 0 0 0 sg=28 px=0 gx=0
GTACCCGGGGATCCTCTAGAGTCGACCTGCAGGCATGCGTTAACTAATTAAGCTTCGATC
>group_141_3 28 0 0 0 sg=28 px=0 gx=0
ATCGAAGCTTAATTAGTTAACGCATGCCTGCAGGTCGACTCTAGAGGATCCCCGGGTACC
>group_141_4 28 0 0 0 sg=28 px=0 gx=0
AAGCTTAATTAGTTAACGCATGCCTGCAGGTCGACTCTAGAGGATCCCCGGGTACCGAGC
>group_141_5 28 0 0 0 sg=28 px=0 gx=0
AGCTCGGTACCCGGGGATCCTCTAGAGTCGACCTGCAGGCATGCGTTAACTAATTAAGCT
>group_141_6 28 0 0 0 sg=28 px=0 gx=0
GCTTAATTAGTTAACGCATGCCTGCAGGTCGACTCTAGAGGATCCCCGGGTACCGAGCTC
>group_141_7 28 0 0 0 sg=28 px=0 gx=0
CGAAGCTTAATTAGTTAACGCATGCCTGCAGGTCGACTCTAGAGGATCCCCGGGTACCGA
>group_141_8 28 0 0 0 sg=28 px=0 gx=0
TAATTAGTTAACGCATGCCTGCAGGTCGACTCTAGAGGATCCCCGGGTACCGAGCTCGAA
>group_141_9 28 0 0 0 sg=28 px=0 gx=0
TCGAGCTCGGTACCCGGGGATCCTCTAGAGTCGACCTGCAGGCATGCGTTAACTAATTAA
>group_142_0 368 1 0 0 sg=368 px=0 gx=0
ATATAACACGCAAAACTTGCGACAAACAATAGGTAAGGATAAAGAGATGGGTGCATATGA
>group_142_1 368 1 0 0 sg=368 px=0 gx=0
CACGCAAAACTTGCGACAAACAATAGGTAAGGATAAAGAGATGGGTGCATATGAAAAACA
>group_142_2 368 1 0 0 sg=368 px=0 gx=0
CAGGAGCAATTGATTGCCCATACTTTAAAAATTAAGTACGGGATCCCTGCAGGCCTCAGG
>group_142_3 368 1 0 0 sg=368 px=0 gx=0
GTCGGTGAACGCTCTCCTGAGTAGGACAAATCCGCCGCCCTAGACCTAGGGGATATATGA
>group_142_4 368 1 0 0 sg=368 px=0 gx=0
CCCGTACTTAATTTTTAAAGTATGGGCAATCAATTGCTCCTGTTAAAATTGCTTTAGAAA
>group_142_5 368 1 0 0 sg=368 px=0 gx=0
TAGATTAATTAATTAAGCGGCCGCATCGATCGGGCCCTGAGGCCTGCAGGGATCCCGTAC
>group_142_6 368 1 0 0 sg=368 px=0 gx=0
GGAAACCTGTCGTGCTAGCTTCATAGGTGATTCATCATATATCCCCTAGGTCTAGGGCGG
>group_142_7 368 1 0 0 sg=368 px=0 gx=0
TCATATGCACCCATCTCTTTATCCTTACCTATTGTTTGTCGCAAGTTTTGCGTGTTATAT
>group_142_8 368 1 0 0 sg=368 px=0 gx=0
TGGGTGCATATGAAAAACATAAATGCCGACGACACATACAGAATAATTAATAAAATTAAA
>group_142_9 368 1 0 0 sg=368 px=0 gx=0
CGCTCACTGCCCGCTTTCCAGTCGGGAAACCTGTCGTGCTAGCTTCATAGGTGATTCATC
>group_144_0 242 1 0 0 sg=242 px=0 gx=0
GTCATTACTGGATCTATCAACAGGAGTCCAAGCTCAGCTCATTAGTGATGGTGATGGTGA
>group_144_1 242 1 0 0 sg=242 px=0 gx=0
GCAGCCCAAGCTTCTCATCACCATCACCATCACTAATGAGCTGAGCTTGGACTCCTGTTG
>group_144_2 242 1 0 0 sg=242 px=0 gx=0
TCCAGATGGAGTTCTGAGGTCATTACTGGATCTATCAACAGGAGTCCAAGCTCAGCTCAT
>group_144_3 242 1 0 0 sg=242 px=0 gx=0
ATCAACAGGAGTCCAAGCTCAGCTCATTAGTGATGGTGATGGTGATGAGAAGCTTGGGCT
>group_144_4 242 1 0 0 sg=242 px=0 gx=0
GCTTGGGCTGCAGGTCGACCCGGGGTACCACCGGATCCAACGATGCTGATTGCCGTTCCG
>group_144_5 242 1 0 0 sg=242 px=0 gx=0
GCTGCAGGTCGACCCGGGGTACCACCGGATCCAACGATGCTGATTGCCGTTCCGGCAAAC
>group_144_6 242 1 0 0 sg=242 px=0 gx=0
TCAGCTCATTAGTGATGGTGATGGTGATGAGAAGCTTGGGCTGCAGGTCGACCCGGGGTA
>group_144_7 242 1 0 0 sg=242 px=0 gx=0
CTGCAGCCCAAGCTTCTCATCACCATCACCATCACTAATGAGCTGAGCTTGGACTCCTGT
>group_144_8 242 1 0 0 sg=242 px=0 gx=0
CGGTGGTACCCCGGGTCGACCTGCAGCCCAAGCTTCTCATCACCATCACCATCACTAATG
>group_144_9 242 1 0 0 sg=242 px=0 gx=0
AGCCCAAGCTTCTCATCACCATCACCATCACTAATGAGCTGAGCTTGGACTCCTGTTGAT
>group_145_0 98 1 0 0 sg=98 px=0 gx=0
CGCAGCAGGGAGGCAAACAATGAGAGCTCGATGCTTGTAAACCGTTTTGTGAAAAAATTT
>group_145_1 98 1 0 0 sg=98 px=0 gx=0
GGTTTACAAGCATCGAGCTCTCATTGTTTGCCTCCCTGCTGCGGTTTTTCACCGAAGTTC
>group_145_2 98 1 0 0 sg=98 px=0 gx=0
TCGGTGAAAAACCGCAGCAGGGAGGCAAACAATGAGAGCTCGATGCTTGTAAACCGTTTT
>group_145_3 98 1 0 0 sg=98 px=0 gx=0
GACTGGCATGAACTTCGGTGAAAAACCGCAGCAGGGAGGCAAACAATGAGAGCTCGATGC
>group_145_4 98 1 0 0 sg=98 px=0 gx=0
TTAAAAATTTTTTCACAAAACGGTTTACAAGCATCGAGCTCTCATTGTTTGCCTCCCTGC
>group_145_5 98 1 0 0 sg=98 px=0 gx=0
TTTTTTATTTTAAAAATTTTTTCACAAAACGGTTTACAAGCATCGAGCTCTCATTGTTTG
>group_145_6 98 1 0 0 sg=98 px=0 gx=0
TGAGAGCTCGATGCTTGTAAACCGTTTTGTGAAAAAATTTTTAAAATAAAAAAGGGGACC
>group_145_7 98 1 0 0 sg=98 px=0 gx=0
GGACTGGCATGAACTTCGGTGAAAAACCGCAGCAGGGAGGCAAACAATGAGAGCTCGATG
>group_145_8 98 1 0 0 sg=98 px=0 gx=0
TCACAAAACGGTTTACAAGCATCGAGCTCTCATTGTTTGCCTCCCTGCTGCGGTTTTTCA
>group_145_9 98 1 0 0 sg=98 px=0 gx=0
AAAATTTTTTCACAAAACGGTTTACAAGCATCGAGCTCTCATTGTTTGCCTCCCTGCTGC
>group_146_0 10 1 0 0 sg=10 px=0 gx=0
TATGGCTAGCTCGCGAGTCGACGGCGGCCGCGAATTCCTCGAGGGCTCTTCCTGCATCAC
>group_146_1 10 1 0 0 sg=10 px=0 gx=0
TACATATGGCTAGCTCGCGAGTCGACGGCGGCCGCGAATTCCTCGAGGGCTCTTCCTGCA
>group_146_2 10 1 0 0 sg=10 px=0 gx=0
ATGCAGGAAGAGCCCTCGAGGAATTCGCGGCCGCCGTCGACTCGCGAGCTAGCCATATGT
>group_146_3 10 1 0 0 sg=10 px=0 gx=0
CATATGGCTAGCTCGCGAGTCGACGGCGGCCGCGAATTCCTCGAGGGCTCTTCCTGCATC
>group_146_4 10 1 0 0 sg=10 px=0 gx=0
GTGATGCAGGAAGAGCCCTCGAGGAATTCGCGGCCGCCGTCGACTCGCGAGCTAGCCATA
>group_146_5 10 1 0 0 sg=10 px=0 gx=0
TGCAGGAAGAGCCCTCGAGGAATTCGCGGCCGCCGTCGACTCGCGAGCTAGCCATATGTA
>group_146_6 10 1 0 0 sg=10 px=0 gx=0
TGATGCAGGAAGAGCCCTCGAGGAATTCGCGGCCGCCGTCGACTCGCGAGCTAGCCATAT
>group_146_7 10 1 0 0 sg=10 px=0 gx=0
ACATATGGCTAGCTCGCGAGTCGACGGCGGCCGCGAATTCCTCGAGGGCTCTTCCTGCAT
>group_146_8 10 1 0 0 sg=10 px=0 gx=0
GATGCAGGAAGAGCCCTCGAGGAATTCGCGGCCGCCGTCGACTCGCGAGCTAGCCATATG
>group_146_9 10 1 0 0 sg=10 px=0 gx=0
ATATGGCTAGCTCGCGAGTCGACGGCGGCCGCGAATTCCTCGAGGGCTCTTCCTGCATCA
>group_147_0 4474 2 4336 0 sg=138 px=4336 gx=0
ATAGATGATGGTCGTGTTGAGTTCAAATTCAGTGCAACAGTTGCTCCGTTCGTATTTCAG
>group_147_1 4474 2 4336 0 sg=138 px=4336 gx=0
AAAGTGATAGATGATGGTCGTGTTGAGTTCAAATTCAGTGCAACAGTTGCTCCGTTCGTA
>group_147_2 4474 2 4336 0 sg=138 px=4336 gx=0
GAAATACGAACGGAGCAACTGTTGCACTGAATTTGAACTCAACACGACCATCATCTATCA
>group_147_3 4474 2 4336 0 sg=138 px=4336 gx=0
GGAGCAACTGTTGCACTGAATTTGAACTCAACACGACCATCATCTATCACTTTTATATAC
>group_147_4 4474 2 4336 0 sg=138 px=4336 gx=0
AATACGAACGGAGCAACTGTTGCACTGAATTTGAACTCAACACGACCATCATCTATCACT
>group_147_5 4474 2 4336 0 sg=138 px=4336 gx=0
ATTCGTTTGTTCAGAATCACTCTCAGGTTCGTCTTGGGGAAATTCTAGCTTCTTAAGCTG
>group_147_6 4474 2 4336 0 sg=138 px=4336 gx=0
TATCTTAATGACCTCATTATTCGCGTATATAAAAGTGATAGATGATGGTCGTGTTGAGTT
>group_147_7 4474 2 4336 0 sg=138 px=4336 gx=0
CGTTTGTTCAGAATCACTCTCAGGTTCGTCTTGGGGAAATTCTAGCTTCTTAAGCTGCGG
>group_147_8 4474 2 4336 0 sg=138 px=4336 gx=0
AGATGATGGTCGTGTTGAGTTCAAATTCAGTGCAACAGTTGCTCCGTTCGTATTTCAGCT
>group_147_9 4474 2 4336 0 sg=138 px=4336 gx=0
ATTCGCGTATATAAAAGTGATAGATGATGGTCGTGTTGAGTTCAAATTCAGTGCAACAGT
>group_148_0 632 0 0 0 sg=632 px=0 gx=0
TATTTGTAAAATACTTCTATCAATAAAATTTCTAATTCCTAAAACCAAAATCCAGGGGAG
>group_148_1 632 0 0 0 sg=632 px=0 gx=0
TTAGGTCCTCTATTTGAATCTTTGACTCCATGGGAATTCAGTACATTAAAAACGTCCGCA
>group_148_2 632 0 0 0 sg=632 px=0 gx=0
TAGAGAGAGACTGGTGATTTCAGCGGGCATGCCTGCAGGTCGATCGACTCTAGAGGATCC
>group_148_3 632 0 0 0 sg=632 px=0 gx=0
GTTTTTGTCCGTGGAATGAACAATGGAAGTCCCCCCCCCCCCCCCCCCCTGCAGCAATGG
>group_148_4 632 0 0 0 sg=632 px=0 gx=0
TGCCATTGCTGCAGGGGGGGGGGGGGGGGGGGACTTCCATTGTTCATTCCACGGACAAAA
>group_148_5 632 0 0 0 sg=632 px=0 gx=0
AACCGCAACGTTGAAGGAGCCACTCAGCCCAAGCTTGAATTCGAGCTCCCCTGGATTTTG
>group_148_6 632 0 0 0 sg=632 px=0 gx=0
GATCCTCTAGAGTCGATCGACCTGCAGGCATGCCCGCTGAAATCACCAGTCTCTCTCTAC
>group_148_7 632 0 0 0 sg=632 px=0 gx=0
GCCTGCAGGTCGATCGACTCTAGAGGATCCGTTGTTCGGTCGGCATCTACTCTATTCCTT
>group_148_8 632 0 0 0 sg=632 px=0 gx=0
CACTCGTCCGAGGGCAAAGGAATAGAGTAGATGCCGACCGAACAACGGATCCTCTAGAGT
>group_148_9 632 0 0 0 sg=632 px=0 gx=0
GAGTTCTGTTAGGTCCTCTATTTGAATCTTTGACTCCATGGGAATTCAGTACATTAAAAA
>group_149_0 698 0 0 0 sg=698 px=0 gx=0
GTCTCCAGGATGGGAGCAGGAGAGCTGAAGCTCTGATCCCAAAGCCCCTCAGCCAGGTGA
>group_149_1 698 0 0 0 sg=698 px=0 gx=0
TCGGGGTGCTCTGTGTTCATTTGTGGCTTCCCGCACTAGGCACACTGAGTGCCAGCCCCA
>group_149_2 698 0 0 0 sg=698 px=0 gx=0
TCAGCCAGGTGAGGAGATGAGGTGAGGACGCCACGCCCTCCCCAGACCTCCCCTTCCCTG
>group_149_3 698 0 0 0 sg=698 px=0 gx=0
ATGGGAGCAGGAGAGCTGAAGCTCTGATCCCAAAGCCCCTCAGCCAGGTGAGGAGATGAG
>group_149_4 698 0 0 0 sg=698 px=0 gx=0
TCCATCTGACCATCCCTGCTTGTCTTTTCAGCTGCCGGCCGCTTGGGTGGAGAGGCTATT
>group_149_5 698 0 0 0 sg=698 px=0 gx=0
CCCAATGTAGGTGCAGGGAAGGGGAGGTCTGGGGAGGGCGTGGCGTCCTCACCTCATCTC
>group_149_6 698 0 0 0 sg=698 px=0 gx=0
CGCATGATTGAACAAGATGGATTGCACGCAGGTTCTCCGGCCGACTTCCCCAATGTAGGT
>group_149_7 698 0 0 0 sg=698 px=0 gx=0
TCAGAGCTTCAGCTCTCCTGCTCCCATCCTGGAGACTGCACATGTGTTTCTGTGTATGGG
>group_149_8 698 0 0 0 sg=698 px=0 gx=0
GAATAGCCTCTCCACCCAAGCGGCCGGCAGCTGAAAAGACAAGCAGGGATGGTCAGATGG
>group_149_9 698 0 0 0 sg=698 px=0 gx=0
ATGGAATATGGGGTCTCAGCATCACTTCCCTGAGTAAGGACACACATGGGGCTGGCACTC
>group_150_0 558 0 0 0 sg=558 px=0 gx=0
CAAAGAAAGCAAATGTGTCGAAAATGACGGTATCGCGGGTGATCCCCCCTCGGACTAGAG
>group_150_1 558 0 0 0 sg=558 px=0 gx=0
GTCATTACTGGATCTGGAGCTGTAATATAAAAACCTTCTTCAACTAACGGGGCAGGTTAG
>group_150_2 558 0 0 0 sg=558 px=0 gx=0
CTACTCTCGCATGGGGAGACCCCACACTACCATCGGCGCTAGGGACCTCTTTAGCTCCTT
>group_150_3 558 0 0 0 sg=558 px=0 gx=0
CAATTGTCTAAATCAATTTTATTAAAGTTCATTTGATATGCCTCCGAATTGGATCGAAGC
>group_150_4 558 0 0 0 sg=558 px=0 gx=0
CCATGGTACCCGGGAGCTCGAATTCGAAGCTTCGATCCAATTCGGAGGCATATCAAATGA
>group_150_5 558 0 0 0 sg=558 px=0 gx=0
AGACCCCACACTACCATCGGCGCTAGGGACCTCTTTAGCTCCTTGGAAGCTGTCAGTAGT
>group_150_6 558 0 0 0 sg=558 px=0 gx=0
GGGAGCTCGAATTCGAAGCTTCGATCCAATTCGGAGGCATATCAAATGAACTTTAATAAA
>group_150_7 558 0 0 0 sg=558 px=0 gx=0
TTTCCGGACGACGACATGGCTCGATTGGCGCGACAAGTTGCTGCGATTCTCACCAATAAA
>group_150_8 558 0 0 0 sg=558 px=0 gx=0
GGCAACCGAGCGTTCTGAACAAATCCAGATGGAGTTCTGAGGTCATTACTGGATCTGGAG
>group_150_9 558 0 0 0 sg=558 px=0 gx=0
GGAAATCTCCGCCCCGTTCGTAAGCCATTTCCGGACGACGACATGGCTCGATTGGCGCGA
>group_151_0 116 1 0 0 sg=116 px=0 gx=0
GAATTCCTCGAGAAGCTTGGGCCCGGTACCTCGCGAAGGAGCTCGGGCCGCAAGCTCCTA
>group_151_1 116 1 0 0 sg=116 px=0 gx=0
GGACAAATCCGCCGCTAGGAGCTTGCGGCCCGAGCTCCTTCGCGAGGTACCGGGCCCAAG
>group_151_2 116 1 0 0 sg=116 px=0 gx=0
GAGTAGGACAAATCCGCCGCTAGGAGCTTGCGGCCCGAGCTCCTTCGCGAGGTACCGGGC
>group_151_3 116 1 0 0 sg=116 px=0 gx=0
TGCAGGAATTCCTCGAGAAGCTTGGGCCCGGTACCTCGCGAAGGAGCTCGGGCCGCAAGC
>group_151_4 116 1 0 0 sg=116 px=0 gx=0
CTCGCGAAGGAGCTCGGGCCGCAAGCTCCTAGCGGCGGATTTGTCCTACTCAGGAGAGCG
>group_151_5 116 1 0 0 sg=116 px=0 gx=0
GCTCTCCTGAGTAGGACAAATCCGCCGCTAGGAGCTTGCGGCCCGAGCTCCTTCGCGAGG
>group_151_6 116 1 0 0 sg=116 px=0 gx=0
CCGCTAGGAGCTTGCGGCCCGAGCTCCTTCGCGAGGTACCGGGCCCAAGCTTCTCGAGGA
>group_151_7 116 1 0 0 sg=116 px=0 gx=0
TCCCCCGGGCTGCAGGAATTCCTCGAGAAGCTTGGGCCCGGTACCTCGCGAAGGAGCTCG
>group_151_8 116 1 0 0 sg=116 px=0 gx=0
GAGCTCCTTCGCGAGGTACCGGGCCCAAGCTTCTCGAGGAATTCCTGCAGCCCGGGGGAT
>group_151_9 116 1 0 0 sg=116 px=0 gx=0
CGCTCTCCTGAGTAGGACAAATCCGCCGCTAGGAGCTTGCGGCCCGAGCTCCTTCGCGAG
>group_152_0 352 1 0 0 sg=352 px=0 gx=0
CTAGATCAACAAGTTTGTACAAAAAAGCTGAACGAGAAACGTAAAATGATATAAATATCA
>group_152_1 352 1 0 0 sg=352 px=0 gx=0
TTGTACAAACTTGTTGATCTAGAACGCGGAACCAGATCCGATTTTGGAGGATGGTCGCCA
>group_152_2 352 1 0 0 sg=352 px=0 gx=0
TTCCGCGTTCTAGATCAACAAGTTTGTACAAAAAAGCTGAACGAGAAACGTAAAATGATA
>group_152_3 352 1 0 0 sg=352 px=0 gx=0
GACCGATCCAGCCTCCGGACTCTAGCCTAGGCCGCGGACCATGGCCCCTATACTAGGTTA
>group_152_4 352 1 0 0 sg=352 px=0 gx=0
GTTCTAGATCAACAAGTTTGTACAAAAAAGCTGAACGAGAAACGTAAAATGATATAAATA
>group_152_5 352 1 0 0 sg=352 px=0 gx=0
GGTTGATCGCGTGCATGCGACGTCATAGCTCTCTCCCTATAGTGAGTCGTATTATAAGCT
>group_152_6 352 1 0 0 sg=352 px=0 gx=0
TCCAATAACCTAGTATAGGGGCCATGGTCCGCGGCCTAGGCTAGAGTCCGGAGGCTGGAT
>group_152_7 352 1 0 0 sg=352 px=0 gx=0
TCAGCTTTCTTGTACAAAGTGGTTGATCGCGTGCATGCGACGTCATAGCTCTCTCCCTAT
>group_152_8 352 1 0 0 sg=352 px=0 gx=0
GAGAGCTATGACGTCGCATGCACGCGATCAACCACTTTGTACAAGAAAGCTGAACGAGAA
>group_152_9 352 1 0 0 sg=352 px=0 gx=0
TTTATATCATTTTACGTTTCTCGTTCAGCTTTTTTGTACAAACTTGTTGATCTAGAACGC
>group_153_0 236 1 0 0 sg=236 px=0 gx=0
AAGCCCTGAAAGACGCGCAGACTAGCAGCGGTCTGGAAGTTCTGTTTCAGGGTACCGTCG
>group_153_1 236 1 0 0 sg=236 px=0 gx=0
AAACAGAACTTCCAGACCGCTGCTAGTCTGCGCGTCTTTCAGGGCTTCATCGACAGTCTG
>group_153_2 236 1 0 0 sg=236 px=0 gx=0
CCCTGAAACAGAACTTCCAGACCGCTGCTAGTCTGCGCGTCTTTCAGGGCTTCATCGACA
>group_153_3 236 1 0 0 sg=236 px=0 gx=0
TAGCCTTTATCGCCGTTAATCCAGATTACCAGTTTACCTTCTTCGATTTTCATGCCGCTG
>group_153_4 236 1 0 0 sg=236 px=0 gx=0
ATACCATGGCACACCATCACCACCATCACAGCAGCGGCATGAAAATCGAAGAAGGTAAAC
>group_153_5 236 1 0 0 sg=236 px=0 gx=0
CGTTAATCCAGATTACCAGTTTACCTTCTTCGATTTTCATGCCGCTGCTGTGATGGTGGT
>group_153_6 236 1 0 0 sg=236 px=0 gx=0
TTATAGCCTTTATCGCCGTTAATCCAGATTACCAGTTTACCTTCTTCGATTTTCATGCCG
>group_153_7 236 1 0 0 sg=236 px=0 gx=0
AATCCAGATTACCAGTTTACCTTCTTCGATTTTCATGCCGCTGCTGTGATGGTGGTGATG
>group_153_8 236 1 0 0 sg=236 px=0 gx=0
CACCACCATCACAGCAGCGGCATGAAAATCGAAGAAGGTAAACTGGTAATCTGGATTAAC
>group_153_9 236 1 0 0 sg=236 px=0 gx=0
GCCGCCAGCGGTCGTCAGACTGTCGATGAAGCCCTGAAAGACGCGCAGACTAGCAGCGGT
>group_154_0 214 1 0 0 sg=214 px=0 gx=0
GATTCATAAATTTGAAGCTTTAATGCGGTAGTTTATCACAGTTAAATTGCTAACGCAGTC
>group_154_1 214 1 0 0 sg=214 px=0 gx=0
TAAAAATAGGCGTATCACGAGGCCCTTTCGTCTTCAAGAATTCAAAAATTTATTTGCTTT
>group_154_2 214 1 0 0 sg=214 px=0 gx=0
AATTTTTCTGTATAATAGATTCATAAATTTGAAGCTTTAATGCGGTAGTTTATCACAGTT
>group_154_3 214 1 0 0 sg=214 px=0 gx=0
TTTCAGGAAAATTTTTCTGTATAATAGATTCATAAATTTGAAGCTTTAATGCGGTAGTTT
>group_154_4 214 1 0 0 sg=214 px=0 gx=0
TATTTGCTTTCAGGAAAATTTTTCTGTATAATAGATTCATAAATTTGAAGCTTTAATGCG
>group_154_5 214 1 0 0 sg=214 px=0 gx=0
AAGCTTCAAATTTATGAATCTATTATACAGAAAAATTTTCCTGAAAGCAAATAAATTTTT
>group_154_6 214 1 0 0 sg=214 px=0 gx=0
AAATTTATTTGCTTTCAGGAAAATTTTTCTGTATAATAGATTCATAAATTTGAAGCTTTA
>group_154_7 214 1 0 0 sg=214 px=0 gx=0
AATAAATTTTTGAATTCTTGAAGACGAAAGGGCCTCGTGATACGCCTATTTTTATAGGTT
>group_154_8 214 1 0 0 sg=214 px=0 gx=0
CGAGGCCCTTTCGTCTTCAAGAATTCAAAAATTTATTTGCTTTCAGGAAAATTTTTCTGT
>group_154_9 214 1 0 0 sg=214 px=0 gx=0
TAAATTTTTGAATTCTTGAAGACGAAAGGGCCTCGTGATACGCCTATTTTTATAGGTTAA
>group_155_0 230 1 0 0 sg=230 px=0 gx=0
GTTCAGCTTTCTTGTACAAAGTGGTGATAATTCGGTTTAAACGGCCGGCCGAGCAGAAGC
>group_155_1 230 1 0 0 sg=230 px=0 gx=0
GATATTTATATCATTTTACGTTTCTCGTTCAGCTTTCTTGTACAAAGTGGTGATAATTCG
>group_155_2 230 1 0 0 sg=230 px=0 gx=0
TTATATCATTTTACGTTTCTCGTTCAGCTTTTTTGTACAAACTTGTGATAATTCCAGGCA
>group_155_3 230 1 0 0 sg=230 px=0 gx=0
TTGTACAAACTTGTGATAATTCCAGGCAGTCTAGAGGATGGTCCACCCCCGGGGTCGGCA
>group_155_4 230 1 0 0 sg=230 px=0 gx=0
CGACCCCGGGGGTGGACCATCCTCTAGACTGCCTGGAATTATCACAAGTTTGTACAAAAA
>group_155_5 230 1 0 0 sg=230 px=0 gx=0
AAACCGAATTATCACCACTTTGTACAAGAAAGCTGAACGAGAAACGTAAAATGATATAAA
>group_155_6 230 1 0 0 sg=230 px=0 gx=0
ACTTGTGATAATTCCAGGCAGTCTAGAGGATGGTCCACCCCCGGGGTCGGCAGCCTTCCC
>group_155_7 230 1 0 0 sg=230 px=0 gx=0
ACTCACTATAGGGAAGGCTGCCGACCCCGGGGGTGGACCATCCTCTAGACTGCCTGGAAT
>group_155_8 230 1 0 0 sg=230 px=0 gx=0
TGATATTTATATCATTTTACGTTTCTCGTTCAGCTTTCTTGTACAAAGTGGTGATAATTC
>group_155_9 230 1 0 0 sg=230 px=0 gx=0
CTGCCTGGAATTATCACAAGTTTGTACAAAAAAGCTGAACGAGAAACGTAAAATGATATA
>group_156_0 922 1 0 0 sg=922 px=0 gx=0
GCTCCTCTTCTTTACTCTGATAGCTTGACTATGAAAATTCCGTCACCAGCNCCTGGGTTC
>group_156_1 922 1 0 0 sg=922 px=0 gx=0
TAACAGCTACCCCGCTTGAGCAGAGATCTCGACTCTAGGGGGATCTACCATGAGCCCAGA
>group_156_2 922 1 0 0 sg=922 px=0 gx=0
GGTACCGTAATACGACTCACTATAGGGCGACATATGATCGATGATATCCCATGGGCGGCC
>group_156_3 922 1 0 0 sg=922 px=0 gx=0
TTCTTTACTCTGATAGCTTGACTATGAAAATTCCGTCACCAGCNCCTGGGTTCGCAAAGA
>group_156_4 922 1 0 0 sg=922 px=0 gx=0
TCATCGATCATATGTCGCCCTATAGTGAGTCGTATTACGGTACCGAGCTCGAATTCACTG
>group_156_5 922 1 0 0 sg=922 px=0 gx=0
AGGCAACCATGCATGGTTACTATTGTATACCATCTTAGTAGGAANTGATTTCGAGGTTTA
>group_156_6 922 1 0 0 sg=922 px=0 gx=0
AGCTTGACTAACAGCTACCCCGCTTGAGCAGAGATCTCGACTCTAGGGGGATCTACCATG
>group_156_7 922 1 0 0 sg=922 px=0 gx=0
NAAGGCGTTACTAGGTTGCAGTCAATGCATTAATGCATTGCAGATGAGCTGTATCTGGAA
>group_156_8 922 1 0 0 sg=922 px=0 gx=0
CGGTACCGAGCTCGAATTCACTGGCCGTCGTTTTACAACGTCGTGACTGGGAAAACCCTG
>group_156_9 922 1 0 0 sg=922 px=0 gx=0
TCTCCAGTCAGACCTGGTCTGCAGGCGGCCGCCCATGGGATATCATCGATCATATGTCGC
>group_157_0 1586 0 786 0 sg=800 px=786 gx=0
CTAAAAATGCAGGGCGAGGATTTATCCCAGGCAGGGTGGATATTGATGAGCGTCCCGACT
>group_157_1 1586 0 786 0 sg=800 px=786 gx=0
GAAATATTCATTCTAATTGGTAATCAGATTTTAGAAAACAATAAACCCTTGCATAACTCA
>group_157_2 1586 0 786 0 sg=800 px=786 gx=0
CAGAGCAGATTGTACTGAGAGTGCACCATATCCCCGACCGATGATTTTTAAGTGACTGAT
>group_157_3 1586 0 786 0 sg=800 px=786 gx=0
ACTATGCGGCATCAGAGCAGATTGTACTGAGAGTGCACCATATCCCCGACCGATGATTTT
>group_157_4 1586 0 786 0 sg=800 px=786 gx=0
AGAGTGCACCATATCCCCGACCGATGATTTTTAAGTGACTGATTTTGTGCTGTTTTGGGG
>group_157_5 1586 0 786 0 sg=800 px=786 gx=0
TCTTAGTCGGGACGCTCATCAATATCCACCCTGCCTGGGATAAATCCTCGCCCTGCATTT
>group_157_6 1586 0 786 0 sg=800 px=786 gx=0
GACAATAACCCTGATAAATGCTTCAATAATCGATTTTCGTTCGTGAATACATGTTATAAT
>group_157_7 1586 0 786 0 sg=800 px=786 gx=0
ACCCCCAAAACAGCACAAAATCAGTCACTTAAAAATCATCGGTCGGGGATATGGTGCACT
>group_157_8 1586 0 786 0 sg=800 px=786 gx=0
TAACATGTATTCACGAACGAAAATCGATTATTGAAGCATTTATCAGGGTTATTGTCTCAT
>group_157_9 1586 0 786 0 sg=800 px=786 gx=0
TTTATAGGTTAATGTCATGATAATAATGGTTTCTTAGTCGGGACGCTCATCAATATCCAC
>group_158_0 230 1 0 0 sg=230 px=0 gx=0
TTAATAAGTAAGTTAAGGGAGCAGCGTTGGGTCCTGGCCACGGGTGCGCATGATCGTGCT
>group_158_1 230 1 0 0 sg=230 px=0 gx=0
CCTCAACGACAGGAGCACGATCATGCGCACCCGTGGCCAGGACCCAACGCTGCTCCCTTA
>group_158_2 230 1 0 0 sg=230 px=0 gx=0
ACGCTGCTCCCTTAACTTACTTATTAAATAATTTATAGCTATTGAAAAGAGATAAGAATT
>group_158_3 230 1 0 0 sg=230 px=0 gx=0
CTATAAATTATTTAATAAGTAAGTTAAGGGAGCAGCGTTGGGTCCTGGCCACGGGTGCGC
>group_158_4 230 1 0 0 sg=230 px=0 gx=0
CTTATCTCTTTTCAATAGCTATAAATTATTTAATAAGTAAGTTAAGGGAGCAGCGTTGGG
>group_158_5 230 1 0 0 sg=230 px=0 gx=0
CGTGCCAGCGATTCACAAAAAATAGGCACACGAAAAACAAGTTAAGGGATGCAGTTTAAA
>group_158_6 230 1 0 0 sg=230 px=0 gx=0
TTTAAACTGCATCCCTTAACTTGTTTTTCGTGTGCCTATTTTTTGTGAATCGCTGGCACG
>group_158_7 230 1 0 0 sg=230 px=0 gx=0
CAACGCTGCTCCCTTAACTTACTTATTAAATAATTTATAGCTATTGAAAAGAGATAAGAA
>group_158_8 230 1 0 0 sg=230 px=0 gx=0
TATAAAAATAGGCGTATCACGAGGCCCTTTCGTCTTCAAGAATTTAAACTGCATCCCTTA
>group_158_9 230 1 0 0 sg=230 px=0 gx=0
AGTTTAAATTCTTGAAGACGAAAGGGCCTCGTGATACGCCTATTTTTATAGGTTAATGTC
>group_159_0 180 1 0 0 sg=180 px=0 gx=0
CTTCAAGAATTCTCATGTTTGACAGCTTATCGGAGCTCTCGAGTCTAGAATCGATAAGCT
>group_159_1 180 1 0 0 sg=180 px=0 gx=0
AGCCAAGCTTATCGATTCTAGACTCGAGAGCTCCGATAAGCTGTCAAACATGAGAATTCT
>group_159_2 180 1 0 0 sg=180 px=0 gx=0
ATCGATAAGCTTGGCTGCAGGTCGACGGATCCGGGGAATTCACTGGCCGTCGTTTTACAA
>group_159_3 180 1 0 0 sg=180 px=0 gx=0
TGTAAAACGACGGCCAGTGAATTCCCCGGATCCGTCGACCTGCAGCCAAGCTTATCGATT
>group_159_4 180 1 0 0 sg=180 px=0 gx=0
AAACGACGGCCAGTGAATTCCCCGGATCCGTCGACCTGCAGCCAAGCTTATCGATTCTAG
>group_159_5 180 1 0 0 sg=180 px=0 gx=0
AATAGGCGTATCACGAGGCCCTTTCGTCTTCAAGAATTCTCATGTTTGACAGCTTATCGG
>group_159_6 180 1 0 0 sg=180 px=0 gx=0
TCATGTTTGACAGCTTATCGGAGCTCTCGAGTCTAGAATCGATAAGCTTGGCTGCAGGTC
>group_159_7 180 1 0 0 sg=180 px=0 gx=0
CAGTCACGACGTTGTAAAACGACGGCCAGTGAATTCCCCGGATCCGTCGACCTGCAGCCA
>group_159_8 180 1 0 0 sg=180 px=0 gx=0
TTCGTCTTCAAGAATTCTCATGTTTGACAGCTTATCGGAGCTCTCGAGTCTAGAATCGAT
>group_159_9 180 1 0 0 sg=180 px=0 gx=0
ATCGATTCTAGACTCGAGAGCTCCGATAAGCTGTCAAACATGAGAATTCTTGAAGACGAA
>group_160_0 4574 1 0 0 sg=4574 px=0 gx=0
CTAGTAACTTTAAGAATATTCATCCCACGTTGAGCTATAAAAACTAATAAAGGAATTAAT
>group_160_1 4574 1 0 0 sg=4574 px=0 gx=0
AGATATTACTAGTTTTAATCTTTATTAAATAAGGATGATATCAATTTAACGGGGTTTAAT
>group_160_2 4574 1 0 0 sg=4574 px=0 gx=0
GATATAGTTTCATCAATTAAAATGTCTAACTATGTTTCATATGTTTTTGATGCTATACGA
>group_160_3 4574 1 0 0 sg=4574 px=0 gx=0
GTCAAATAATTTAATCATACCATCGGATATTAGAAATTTCATCGCCCCAGCGTTCCCAAT
>group_160_4 4574 1 0 0 sg=4574 px=0 gx=0
ACCAGAATCTAACATTGCCTGTGCACTTAAATTATCTAAAGCAGCTACTGTAGCAGTTCG
>group_160_5 4574 1 0 0 sg=4574 px=0 gx=0
GATATACAAAATGATGATGATACTCAAAGTGAATCTACACAAAATTTTGAAGATGAAACT
>group_160_6 4574 1 0 0 sg=4574 px=0 gx=0
TGAAATTGGTTTCTTGGTAATCTATCAATATTAAACATATAGGATACTCTAGTAGATATA
>group_160_7 4574 1 0 0 sg=4574 px=0 gx=0
TTAGCTGTTTATGAGGTAAACTAGTAACTTTAAGAATATTCATCCCACGTTGAGCTATAA
>group_160_8 4574 1 0 0 sg=4574 px=0 gx=0
TAATCATAAAAATTTGTTGTATGCGGGTTAATTACTGGGATCGGGGGGTTGAGGACGCGG
>group_160_9 4574 1 0 0 sg=4574 px=0 gx=0
TTTAGATATTCTACCATCTCTAAAATCTAAACTTCGTGTAATTAAAGGTCTATCCAAAAT
>group_161_0 160 37 0 0 sg=160 px=0 gx=0
GCTCTAAATCGGAACCCTAAAGGGAGCCCCCGATTTAGAGCTTGACGGGGAAAGCCGGCG
>group_161_1 160 37 0 0 sg=160 px=0 gx=0
TTTTGCGGTCGAGGTGCCGTAAAGCTCTAAATCGGAACCCTAAAGGGAGCCCCCGATTTA
>group_161_2 160 37 0 0 sg=160 px=0 gx=0
TCAAGTTTTTTGCGGTCGAGGTGCCGTAAAGCTCTAAATCGGAACCCTAAAGGGAGCCCC
>group_161_3 160 37 0 0 sg=160 px=0 gx=0
CGTGAACCATCACCCAAATCAAGTTTTTTGCGGTCGAGGTGCCGTAAAGCTCTAAATCGG
>group_161_4 160 37 0 0 sg=160 px=0 gx=0
TCACCCAAATCAAGTTTTTTGCGGTCGAGGTGCCGTAAAGCTCTAAATCGGAACCCTAAA
>group_161_5 160 37 0 0 sg=160 px=0 gx=0
CTCCCTTTAGGGTTCCGATTTAGAGCTTTACGGCACCTCGACCGCAAAAAACTTGATTTG
>group_161_6 160 37 0 0 sg=160 px=0 gx=0
CCGTAAAGCTCTAAATCGGAACCCTAAAGGGAGCCCCCGATTTAGAGCTTGACGGGGAAA
>group_161_7 160 37 0 0 sg=160 px=0 gx=0
GCGATGGCCCACTACGTGAACCATCACCCAAATCAAGTTTTTTGCGGTCGAGGTGCCGTA
>group_161_8 160 37 0 0 sg=160 px=0 gx=0
TAGGGTTCCGATTTAGAGCTTTACGGCACCTCGACCGCAAAAAACTTGATTTGGGTGATG
>group_161_9 160 37 0 0 sg=160 px=0 gx=0
CGATTTAGAGCTTTACGGCACCTCGACCGCAAAAAACTTGATTTGGGTGATGGTTCACGT
>group_162_0 208 0 0 0 sg=208 px=0 gx=0
AGCGCACGGCGTTAAAGTTGTTCTGCTTCATCAGCAGGATCGAATTGACGCGTCGGCCGG
>group_162_1 208 0 0 0 sg=208 px=0 gx=0
AGGGGGGGCCCGGTACCGAGGACGCGTCGACATAAGCCTGTTCGGTTCGTAAACTGTAAT
>group_162_2 208 0 0 0 sg=208 px=0 gx=0
TACGCTACTTGCATTACAGTTTACGAACCGAACAGGCTTATGTCGACGCGTCCTCGGTAC
>group_162_3 208 0 0 0 sg=208 px=0 gx=0
CTTCCCGGCCGACGCGTCAATTCGATCCTGCTGATGAAGCAGAACAACTTTAACGCCGTG
>group_162_4 208 0 0 0 sg=208 px=0 gx=0
GCACGGCGTTAAAGTTGTTCTGCTTCATCAGCAGGATCGAATTGACGCGTCGGCCGGGAA
>group_162_5 208 0 0 0 sg=208 px=0 gx=0
TCGACCTCGAGGGGGGGCCCGGTACCGAGGACGCGTCGACATAAGCCTGTTCGGTTCGTA
>group_162_6 208 0 0 0 sg=208 px=0 gx=0
GAACAGCGCACGGCGTTAAAGTTGTTCTGCTTCATCAGCAGGATCGAATTGACGCGTCGG
>group_162_7 208 0 0 0 sg=208 px=0 gx=0
CCGGTACCGAGGACGCGTCGACATAAGCCTGTTCGGTTCGTAAACTGTAATGCAAGTAGC
>group_162_8 208 0 0 0 sg=208 px=0 gx=0
CAGTTTACGAACCGAACAGGCTTATGTCGACGCGTCCTCGGTACCGGGCCCCCCCTCGAG
>group_162_9 208 0 0 0 sg=208 px=0 gx=0
GGGGGGGCCCGGTACCGAGGACGCGTCGACATAAGCCTGTTCGGTTCGTAAACTGTAATG
>group_163_0 2720 1 0 0 sg=2720 px=0 gx=0
GAAACGCGCGAGACGAAAGGGCCCGTACGGCCGACTAGTAGGCGTTGGCCGATTCATTAA
>group_163_1 2720 1 0 0 sg=2720 px=0 gx=0
AAGTGCAGAAAAAGTTTTTATTCCAATAAATTTCCAATTTTCAGTGTTCTGCGAGAAGCT
>group_163_2 2720 1 0 0 sg=2720 px=0 gx=0
TTTTTTGACAGGCTTTTATTACACTGTAACTGTGTTTCTTATCTTGCAAACATTTAATGA
>group_163_3 2720 1 0 0 sg=2720 px=0 gx=0
ACTTGTTTCCATTCGATTCGGTGTCGATGTAGTCGTCGGATAATAATGTGGAGACGGAGA
>group_163_4 2720 1 0 0 sg=2720 px=0 gx=0
CCTGCTTCTTTGCATAGGCATCTGGACGAGTGAGTCCTTTCCAATCAATCAATGTGGTGT
>group_163_5 2720 1 0 0 sg=2720 px=0 gx=0
CATTTCGATCCGATGCAATTGACTTCAGATCAATATTGGTTGCCTGAAAGAAATAATTGT
>group_163_6 2720 1 0 0 sg=2720 px=0 gx=0
TTTTTAAATAATTACTTTTCAATTTGGTGAACAATTCCTGCTTCTTTGCATAGGCATCTG
>group_163_7 2720 1 0 0 sg=2720 px=0 gx=0
AATAATTATTCTACAACTTATAGCTTACAATATTAGTCTAGAATAAGAAAAATGACCCGA
>group_163_8 2720 1 0 0 sg=2720 px=0 gx=0
CAGAGCAAATGAATGGCTCCTTCTACTGTTAATCTATTTAATTCATTAATTTTTCATTTA
>group_163_9 2720 1 0 0 sg=2720 px=0 gx=0
CAAATTGTCCAAGTAGATGGAAATCACCTTGAACATCGGATGTTTTTCATATGCTGAAAA
>group_164_0 526 1 0 0 sg=526 px=0 gx=0
TGCTTCGAATTCGAGCTCGCCCGGGGATCCTCTAGAGTCGACCTGCAGCCCAAGCTTATC
>group_164_1 526 1 0 0 sg=526 px=0 gx=0
GTCATCAAACCTGTCGCACTCCAGAGAAGCACAAAGCCTCGCAATCCAGTGCAAAGCTGC
>group_164_2 526 1 0 0 sg=526 px=0 gx=0
GTATTTTCTCCTTACGCATCTGTGCGGTATTTCACACCGCATAGGAAGATCTAGGAGTAA
>group_164_3 526 1 0 0 sg=526 px=0 gx=0
TCACACCGCATAGGAAGATCTAGGAGTAAGAATAGATCCGCCTACCTTTCACGAGTTGCG
>group_164_4 526 1 0 0 sg=526 px=0 gx=0
ACCCTTTCGTCTTCAAGAATAAAAGGATCTAGGTGAAGATCCTTTTTGATAATCTCATGA
>group_164_5 526 1 0 0 sg=526 px=0 gx=0
TCAAAAAGGATCTTCACCTAGATCCTTTTATTCTTGAAGACGAAAGGGTGAGGTCTGCCT
>group_164_6 526 1 0 0 sg=526 px=0 gx=0
AGCAACACCTTCTTCACGAGGCAGACCTCACCCTTTCGTCTTCAAGAATAAAAGGATCTA
>group_164_7 526 1 0 0 sg=526 px=0 gx=0
AATAGGCGTATCACGAGGCCCAGCAACCGCACCTGTGTGAGGTCTGCCTCGTGAAGAAGG
>group_164_8 526 1 0 0 sg=526 px=0 gx=0
GTCAGCAACACCTTCTTCACGAGGCAGACCTCACACAGGTGCGGTTGCTGGGCCTCGTGA
>group_164_9 526 1 0 0 sg=526 px=0 gx=0
CTCGCAATCCAGTGCAAAGCTGCTTCGAATTCGAGCTCGCCCGGGGATCCTCTAGAGTCG
>group_165_0 336 1 0 0 sg=336 px=0 gx=0
TCATGAGCGCTTGTTTCGGCGTGGGTATGGTGGCAGGCCCGTTGGCCGGGGGACTGTTGG
>group_165_1 336 1 0 0 sg=336 px=0 gx=0
ACCGCCGCCGCAAGGAATGGTGCATGCAAGGAGATGGCGCCCAACAGTCCCCCGGCCAAC
>group_165_2 336 1 0 0 sg=336 px=0 gx=0
AAGCTGTCAAACATGAGAATTCCCTATAGTGAGTCGTATTAAATTCGTAATCATGGTCAT
>group_165_3 336 1 0 0 sg=336 px=0 gx=0
AGGAATGGTGCATGCAAGGAGATGGCGCCCAACAGTCCCCCGGCCAACGGGCCTGCCACC
>group_165_4 336 1 0 0 sg=336 px=0 gx=0
GAATCGCTTCACGACCACGCTGATGAGCTTTACCGCAGCTGGACCTGCAGGCATGCAAGC
>group_165_5 336 1 0 0 sg=336 px=0 gx=0
GGAATGGTGCATGCAAGGAGATGGCGCCCAACAGTCCCCCGGCCAACGGGCCTGCCACCA
>group_165_6 336 1 0 0 sg=336 px=0 gx=0
CTATGACCATGATTACGAATTTAATACGACTCACTATAGGGAATTCTCATGTTTGACAGC
>group_165_7 336 1 0 0 sg=336 px=0 gx=0
GTCCAGCTGCGGTAAAGCTCATCAGCGTGGTCGTGAAGCGATTCACAGATGTCTGCCTGT
>group_165_8 336 1 0 0 sg=336 px=0 gx=0
CAGGCCCGTTGGCCGGGGGACTGTTGGGCGCCATCTCCTTGCATGCACCATTCCTTGCGG
>group_165_9 336 1 0 0 sg=336 px=0 gx=0
CAAACATGAGAATTCCCTATAGTGAGTCGTATTAAATTCGTAATCATGGTCATAGCTGTT
>group_166_0 202 1 0 0 sg=202 px=0 gx=0
ACGTGGCAAATAGGCAGGATTGATGGGGATCTAGCTTCACGCTGCCGCAAGCACTCAGGG
>group_166_1 202 1 0 0 sg=202 px=0 gx=0
CACGCCCAGGAGGTCGAAGCCGCACGTCATCTAGCGGAATTAATTCATGAGCGGATACAT
>group_166_2 202 1 0 0 sg=202 px=0 gx=0
GTATCCGCTCATGAATTAATTCCGCTAGATGACGTGCGGCTTCGACCTCCTGGGCGTGGC
>group_166_3 202 1 0 0 sg=202 px=0 gx=0
GCCGCACGTCATCTAGCGGAATTAATTCATGAGCGGATACATATTTGAATGTATTTAGAA
>group_166_4 202 1 0 0 sg=202 px=0 gx=0
CTTTAGCAGCCCTTGCGCCCTGAGTGCTTGCGGCAGCGTGAAGCTAGATCCCCATCAATC
>group_166_5 202 1 0 0 sg=202 px=0 gx=0
CTGAGTGCTTGCGGCAGCGTGAAGCTAGATCCCCATCAATCCTGCCTATTTGCCACGTTT
>group_166_6 202 1 0 0 sg=202 px=0 gx=0
CTTGCGCCCTGAGTGCTTGCGGCAGCGTGAAGCTAGATCCCCATCAATCCTGCCTATTTG
>group_166_7 202 1 0 0 sg=202 px=0 gx=0
GCGAGCGCGCCAACAAGCGCCACGCCCAGGAGGTCGAAGCCGCACGTCATCTAGCGGAAT
>group_166_8 202 1 0 0 sg=202 px=0 gx=0
TCATCTAGCGGAATTAATTCATGAGCGGATACATATTTGAATGTATTTAGAAAAATAAAC
>group_166_9 202 1 0 0 sg=202 px=0 gx=0
TCCGCTAGATGACGTGCGGCTTCGACCTCCTGGGCGTGGCGCTTGTTGGCGCGCTCGCGG
>group_167_0 326 1 0 0 sg=326 px=0 gx=0
GATAGGCCGCTCTAGAACTAGCTAGAACTATGATCCAACCCCTCCGCTGCTATAGTGCAG
>group_167_1 326 1 0 0 sg=326 px=0 gx=0
GTGAGAATGGCAAAAGCCGCCACGGCGATATCGGATCCGAACGCCAGCAAGACGTAGCCC
>group_167_2 326 1 0 0 sg=326 px=0 gx=0
TCCGAGGCCTCGAGATCTATCGATGCATGCCATGGTACCCGGGAGCTCGAATTCTGTTTC
>group_167_3 326 1 0 0 sg=326 px=0 gx=0
CGATCGCTGATCGTGGAAACGATAGGCCGCTCTAGAACTAGCTAGAACTATGATCCAACC
>group_167_4 326 1 0 0 sg=326 px=0 gx=0
AGACGGCTGCACTGAACGTCAGAAGCCGACTGCACTATAGCAGCGGAGGGGTTGGATCAT
>group_167_5 326 1 0 0 sg=326 px=0 gx=0
ACGGCTGCACTGAACGTCAGAAGCCGACTGCACTATAGCAGCGGAGGGGTTGGATCATAG
>group_167_6 326 1 0 0 sg=326 px=0 gx=0
CGATAGGCCGCTCTAGAACTAGCTAGAACTATGATCCAACCCCTCCGCTGCTATAGTGCA
>group_167_7 326 1 0 0 sg=326 px=0 gx=0
GTCCGAGGCCTCGAGATCTATCGATGCATGCCATGGTACCCGGGAGCTCGAATTCTGTTT
>group_167_8 326 1 0 0 sg=326 px=0 gx=0
TTTCACACAGGAAACAGAATTCGAGCTCCCGGGTACCATGGCATGCATCGATAGATCTCG
>group_167_9 326 1 0 0 sg=326 px=0 gx=0
ATTGTGAGCGGATAACAATTTCACACAGGAAACAGAATTCGAGCTCCCGGGTACCATGGC
>group_168_0 520 1 0 0 sg=520 px=0 gx=0
AAAGTTGGAACCTCTTACGTGCCGATCAACGTCTCATTTTCGCCAAAAGTTGGACCTGCA
>group_168_1 520 1 0 0 sg=520 px=0 gx=0
GCTTCTCAAATGCCGACTCTAGAGGATCCGTCCTTGGCTGCAGGTCGACGGATCTTTTCC
>group_168_2 520 1 0 0 sg=520 px=0 gx=0
TTCTCAAATGCCGACTCTAGAGGATCCGTCCTTGGCTGCAGGTCGACGGATCTTTTCCGC
>group_168_3 520 1 0 0 sg=520 px=0 gx=0
TATTCGCACCTGGCGGTGCTCAACGGGAATCCTGCCTGCGAGGCTGGCCGATAAGCTTAT
>group_168_4 520 1 0 0 sg=520 px=0 gx=0
TTTCGTCTTCAAGAATTCTCATGTTTGACAGCTTATCATCGATAAGCTTATCGGCCAGCC
>group_168_5 520 1 0 0 sg=520 px=0 gx=0
CCAGCCTCGCAGGCAGGATTCCCGTTGAGCACCGCCAGGTGCGAATAAGGGACAGTGAAG
>group_168_6 520 1 0 0 sg=520 px=0 gx=0
CATTTTCGCCAAAAGTTGGACCTGCAGGCATGCACCATTCCTTGCGGCGGCGGTGCTCAA
>group_168_7 520 1 0 0 sg=520 px=0 gx=0
CTTCAAGAATTCTCATGTTTGACAGCTTATCATCGATAAGCTTATCGGCCAGCCTCGCAG
>group_168_8 520 1 0 0 sg=520 px=0 gx=0
CAAGGACGGATCCTCTAGAGTCGGCATTTGAGAAGCACACGGTCACACTGCTTCCGGTAG
>group_168_9 520 1 0 0 sg=520 px=0 gx=0
TTGACAGCTTATCATCGATAAGCTTATCGGCCAGCCTCGCAGGCAGGATTCCCGTTGAGC
>group_169_0 1294 1 0 456 sg=838 px=0 gx=456
TCGAGACCGTTGTTACCGTTGTTTTGAAGCTGCCACAAGGCAGGAACGTTGGATGGTTCC
>group_169_1 1294 1 0 456 sg=838 px=0 gx=456
CCATGGCTCTTCCGTTGTGTACAATGATGTCATTCGCGACAAAGTTATGTGGTCCTGGCA
>group_169_2 1294 1 0 456 sg=838 px=0 gx=456
GAGCCCTCGAGGAATTCGCGGCCGCCCATGGCTCTTCCGTTGTGTACAATGATGTCATTC
>group_169_3 1294 1 0 456 sg=838 px=0 gx=456
AATCTTTAATAGAAACTCTTTTTCCTGTGCTAGCCAGGCTGATCAGACTATCGCCAGAGA
>group_169_4 1294 1 0 456 sg=838 px=0 gx=456
CTCCCGTGATGCAGGAAGAGCCCTCGAGGAATTCGCGGCCGCCCATGGCTCTTCCGTTGT
>group_169_5 1294 1 0 456 sg=838 px=0 gx=456
TTCTGGTGACAATTGTAAAGAGGAGCTTTCTAGTTTACGGGGTAGAGCAATATGCTCTTT
>group_169_6 1294 1 0 456 sg=838 px=0 gx=456
AAACTGACAAATCCTGGTGTATCCGCTTGGCAGGTCAACACAGCTTATACTGCGGGACAA
>group_169_7 1294 1 0 456 sg=838 px=0 gx=456
ATGCAGGAAGAGCCCTCGAGGAATTCGCGGCCGCCCATGGCTCTTCCGTTGTGTACAATG
>group_169_8 1294 1 0 456 sg=838 px=0 gx=456
ATTCTAAAAACTCGACTAGGTAGAACTATCAAGGCAACAGCAAATCATAGATTTTTAACT
>group_169_9 1294 1 0 456 sg=838 px=0 gx=456
TGTTGACCTGCCAAGCGGATACACCAGGATTTGTCAGTTTACCTTCTTCGATTTTCATAT
>group_170_0 630 0 0 0 sg=630 px=0 gx=0
TGATAAGCTGTCAAACATGAGAATTCCCCTGGATTTCACTGATGAGAATATCGTCGGAGA
>group_170_1 630 0 0 0 sg=630 px=0 gx=0
GCCTCGAGGCGAAATGACCGACCAAGCGACGCCCAACCTGCCATCACGAGATTTCGATTC
>group_170_2 630 0 0 0 sg=630 px=0 gx=0
CGAAATCTCGTGATGGCAGGTTGGGCGTCGCTTGGTCGGTCATTTCGCCTCGAGGCGAAC
>group_170_3 630 0 0 0 sg=630 px=0 gx=0
TAAAGCTTATCGATGATAAGCTGTCAAACATGAGAATTCCCCTGGATTTCACTGATGAGA
>group_170_4 630 0 0 0 sg=630 px=0 gx=0
CGGTCATTTCGCCTCGAGGCGAACCCCAGAGTCCCGCTCAGAAGAACTCGTCAAGAAGGC
>group_170_5 630 0 0 0 sg=630 px=0 gx=0
TTATCGATGATAAGCTGTCAAACATGAGAATTCCCCTGGATTTCACTGATGAGAATATCG
>group_170_6 630 0 0 0 sg=630 px=0 gx=0
AAACTACCGCATTAAAGCTTATCGATGATAAGCTGTCAAACATGAGAATTCCCCTGGATT
>group_170_7 630 0 0 0 sg=630 px=0 gx=0
CCCCCCCCTGCAGCCAAGCTAGCTTCACGCTGCCGCAAGCACTCAGGGCGCAAGGGCTGC
>group_170_8 630 0 0 0 sg=630 px=0 gx=0
TCTTCTGAGCGGGACTCTGGGGTTCGCCTCGAGGCGAAATGACCGACCAAGCGACGCCCA
>group_170_9 630 0 0 0 sg=630 px=0 gx=0
CTCTGGGGTTCGCCTCGAGGCGAAATGACCGACCAAGCGACGCCCAACCTGCCATCACGA
>group_171_0 682 0 6 4 sg=672 px=6 gx=4
CTCAGTGGAACGAAAACTCACGTTAAGCAACGTTTTCTGCCTCTGATTTTTGATAATCTC
>group_171_1 682 0 6 4 sg=672 px=6 gx=4
TCAGTGGAACGAAAACTCACGTTAAGGGATTTTGGTCATGAGATTAGAGGCGTCAGAGGC
>group_171_2 682 0 6 4 sg=672 px=6 gx=4
AAAAAACCGCCCTTAACATGGCCCGCTTTATCAGAAGCCAGACATTAAGGGGTCTGACGC
>group_171_3 682 0 6 4 sg=672 px=6 gx=4
CCTTAACGTGAGTTTTCGTTCCACTGAGCGTCAGACCCCATTAACGCTTCTGGAGAAACT
>group_171_4 682 0 6 4 sg=672 px=6 gx=4
GACATCTGTGAATAGTGACCAAACAGGAAAAAACCGCCCTTAACATGGCCCGCTTTATCA
>group_171_5 682 0 6 4 sg=672 px=6 gx=4
CCACTGAGCGTCAGACCCCATTAACGCTTCTGGAGAAACTCAACGAGCTGGACGCGGATG
>group_171_6 682 0 6 4 sg=672 px=6 gx=4
CGCTCAGTGGAACGAAAACTCACGTTAAGCAACGTTTTCTGCCTCTGACGCCTCTAATCT
>group_171_7 682 0 6 4 sg=672 px=6 gx=4
AAACAGGAAAAAACCGCCCTTAACATGGCCCGCTTTATCAGAAGCCAGACATTAAGGGGT
>group_171_8 682 0 6 4 sg=672 px=6 gx=4
CGTTCCACTGAGCGTCAGACCCCATTAACGCTTCTGGAGAAACTCAACGAGCTGGACGCG
>group_171_9 682 0 6 4 sg=672 px=6 gx=4
TTTCGGGGTCTGACGCTCAGTGGAACGAAAACTCACGTTAAGCAACGTTTTCTGCCTCTG
>group_172_0 2842 1 0 2026 sg=816 px=0 gx=2026
CCTTCGATACCACCACTACCGCGTGGCACCAGACCCGCGGAGGGCCCCTGGAACAGAACT
>group_172_1 2842 1 0 2026 sg=816 px=0 gx=2026
ACGCTGAGCAACGATATTCATTGGCACTTTGCCCTTGCGGAAGCCGTCAATACGTACTTT
>group_172_2 2842 1 0 2026 sg=816 px=0 gx=2026
GGGTCTGGAAGTTCTGTTCCAGGGGCCCTCCGCGGGTCTGGTGCCACGCGGTAGTGGTGG
>group_172_3 2842 1 0 2026 sg=816 px=0 gx=2026
ACGGCGGCCAAGGCCTTGAGTGGTTTCAACTGAAACTTGCATGTGATGATGATGATGATG
>group_172_4 2842 1 0 2026 sg=816 px=0 gx=2026
TGAGTGGTTTCAACTGAAACTTGCATGTGATGATGATGATGATGCACTTTGTGATTCATG
>group_172_5 2842 1 0 2026 sg=816 px=0 gx=2026
AACTGACCGCAGAGTTCATCAAACGTTTCGGCGTTGAAGATGGTTCCGTAGAAGGTCTGC
>group_172_6 2842 1 0 2026 sg=816 px=0 gx=2026
AGAACTTCCAGACCCGCGGACGCCTGCTGGTTCATCAGCTCGTTGAAAGTGGTTTCTTTT
>group_172_7 2842 1 0 2026 sg=816 px=0 gx=2026
TATTAAGAGGTAATACACCATGAATCACAAAGTGCATCATCATCATCATCACATGCAAGT
>group_172_8 2842 1 0 2026 sg=816 px=0 gx=2026
AAAGTGCATCATCATCATCATCACATGCAAGTTTCAGTTGAAACCACTCAAGGCCTTGGC
>group_172_9 2842 1 0 2026 sg=816 px=0 gx=2026
CGCGGTAGTGGTGGTATCGAAGGTAGGCATATGGAGCTCGGTACCCTCGAGGGATCCGAA
>group_173_0 362 1 0 0 sg=362 px=0 gx=0
AACGCTTCAAAAGTGGTGATTTTGACGTCGACGACTCTAGAGTCGCGCTCGCGCGACTGA
>group_173_1 362 1 0 0 sg=362 px=0 gx=0
CCGCTGAGGGTTGCCGCCGGGGCTTCGGTGTGTCCGTCAGTACTAGCTGCAGGTACCTCG
>group_173_2 362 1 0 0 sg=362 px=0 gx=0
CTCGAGGTACCTGCAGCTAGTACTGACGGACACACCGAAGCCCCGGCGGCAACCCTCAGC
>group_173_3 362 1 0 0 sg=362 px=0 gx=0
GCCGCCGGGGCTTCGGTGTGTCCGTCAGTACTAGCTGCAGGTACCTCGAGAACTTCGTAT
>group_173_4 362 1 0 0 sg=362 px=0 gx=0
AGTATAACTTCGTATAATGTATGCTATACGAAGTTCTCGAGGTACCTGCAGCTAGTACTG
>group_173_5 362 1 0 0 sg=362 px=0 gx=0
CTAGTATAACTTCGTATAATGTATGCTATACGAAGTTCTCGAGGTACCTGCAGCTAGTAC
>group_173_6 362 1 0 0 sg=362 px=0 gx=0
TGACCGGGGTGGACACGTACGCGGGTGCTTACGACCGTCAGTCGCGCGAGCGCGACTCTA
>group_173_7 362 1 0 0 sg=362 px=0 gx=0
GGCGTAGGGCCGCCGACATGACACAAGGGGTTGTGACCGGGGTGGACACGTACGCGGGTG
>group_173_8 362 1 0 0 sg=362 px=0 gx=0
GTCAGTCGCGCGAGCGCGACTCTAGAGTCGTCGACGTCAAAATCACCACTTTTGAAGCGT
>group_173_9 362 1 0 0 sg=362 px=0 gx=0
TTGTGTCATGTCGGCGGCCCTACGCCCCCAACTGAGAGAACTCAAAGGTTACCCCAGTTG
>group_174_0 256 1 0 0 sg=256 px=0 gx=0
TTATTGGAATTCGGATCCCGGGGATGGGGAGTAAGCTTGGCCGGGCTCAGCACGTTACCG
>group_174_1 256 1 0 0 sg=256 px=0 gx=0
GGAGCGCAGCAGAGGCGGATAAAAGTGCGCGTGCAGCCCTTATTGGAATTCGGATCCCGG
>group_174_2 256 1 0 0 sg=256 px=0 gx=0
AGGTCTTCTGCTGTCCCCCACTTGCTGGCGCTCTGTTCTTGAAGACGAAAGGGCCTCGTG
>group_174_3 256 1 0 0 sg=256 px=0 gx=0
TGAGCCCGGCCAAGCTTACTCCCCATCCCCGGGATCCGAATTCCAATAAGGGCTGCACGC
>group_174_4 256 1 0 0 sg=256 px=0 gx=0
ATTCGGATCCCGGGGATGGGGAGTAAGCTTGGCCGGGCTCAGCACGTTACCGGACCAGAA
>group_174_5 256 1 0 0 sg=256 px=0 gx=0
CACTCTGCGGCGGTCAGGTCTTCTGCTGTCCCCCACTTGCTGGCGCTCTGTTCTTGAAGA
>group_174_6 256 1 0 0 sg=256 px=0 gx=0
GGTGGCGGAGCGCAGCAGAGGCGGATAAAAGTGCGCGTGCAGCCCTTATTGGAATTCGGA
>group_174_7 256 1 0 0 sg=256 px=0 gx=0
GGCGGAGCGCAGCAGAGGCGGATAAAAGTGCGCGTGCAGCCCTTATTGGAATTCGGATCC
>group_174_8 256 1 0 0 sg=256 px=0 gx=0
CGCGTGCAGCCCTTATTGGAATTCGGATCCCGGGGATGGGGAGTAAGCTTGGCCGGGCTC
>group_174_9 256 1 0 0 sg=256 px=0 gx=0
CGGCCAAGCTTACTCCCCATCCCCGGGATCCGAATTCCAATAAGGGCTGCACGCGCACTT
>group_175_0 206 1 0 0 sg=206 px=0 gx=0
TTCTCCATTTTAGCTTCCTTAGCTCCTGAAAATCTCGACGGATCCCCGGGAATTCGTAAT
>group_175_1 206 1 0 0 sg=206 px=0 gx=0
ATCCAGTGATTTTTTTCTCCATTTTAGCTTCCTTAGCTCCTGAAAATCTCGACGGATCCC
>group_175_2 206 1 0 0 sg=206 px=0 gx=0
GTTTTCCCAGTCACGACGTTGTAAAACGACGGCCAGTGCCAAGCTTGGCTGCAGGTCGAA
>group_175_3 206 1 0 0 sg=206 px=0 gx=0
CGTTGTAAAACGACGGCCAGTGCCAAGCTTGGCTGCAGGTCGAATTTCTGCCATTCATCC
>group_175_4 206 1 0 0 sg=206 px=0 gx=0
AGAAATTCGACCTGCAGCCAAGCTTGGCACTGGCCGTCGTTTTACAACGTCGTGACTGGG
>group_175_5 206 1 0 0 sg=206 px=0 gx=0
GCTTGGCTGCAGGTCGAATTTCTGCCATTCATCCGCTTATTATCACTTATTCAGGCGTAG
>group_175_6 206 1 0 0 sg=206 px=0 gx=0
AATTCGACCTGCAGCCAAGCTTGGCACTGGCCGTCGTTTTACAACGTCGTGACTGGGAAA
>group_175_7 206 1 0 0 sg=206 px=0 gx=0
TCCTTAGCTCCTGAAAATCTCGACGGATCCCCGGGAATTCGTAATCATGGTCATAGCTGT
>group_175_8 206 1 0 0 sg=206 px=0 gx=0
TGAAAATCTCGACGGATCCCCGGGAATTCGTAATCATGGTCATAGCTGTTTCCTGTGTGA
>group_175_9 206 1 0 0 sg=206 px=0 gx=0
TGATTACGAATTCCCGGGGATCCGTCGAGATTTTCAGGAGCTAAGGAAGCTAAAATGGAG
>group_176_0 280 1 0 0 sg=280 px=0 gx=0
GCTAGCCTCGAGAATTCACGCGTGATCTGGTTACCACTAAACCAGCCTCAAGAACACCCG
>group_176_1 280 1 0 0 sg=280 px=0 gx=0
AGTACTTAATACGACTCACTATAGGCTAGCCTCGAGAATTCACGCGTGATCTGGTTACCA
>group_176_2 280 1 0 0 sg=280 px=0 gx=0
AAAAAAAAAAAAAAAAAAAAACCCCCCCCCCCCCCCCCCCTGCAGCGGCCGCTTCCCTTT
>group_176_3 280 1 0 0 sg=280 px=0 gx=0
TGCAGCGGCCGCTTCCCTTTAGTGAGGGTTAATGCTTCGAGCAGACATGATAAGATACAT
>group_176_4 280 1 0 0 sg=280 px=0 gx=0
ACTATAGGCTAGCCTCGAGAATTCACGCGTGATCTGGTTACCACTAAACCAGCCTCAAGA
>group_176_5 280 1 0 0 sg=280 px=0 gx=0
TGTCTGCTCGAAGCATTAACCCTCACTAAAGGGAAGCGGCCGCTGCAGGGGGGGGGGGGG
>group_176_6 280 1 0 0 sg=280 px=0 gx=0
ATAAAAAGAAAGTTTCTTCACATTCTAAAAAAAAAAAAAAAAAAAAAAAAAAAAAAAAAC
>group_176_7 280 1 0 0 sg=280 px=0 gx=0
GAGTACTTAATACGACTCACTATAGGCTAGCCTCGAGAATTCACGCGTGATCTGGTTACC
>group_176_8 280 1 0 0 sg=280 px=0 gx=0
GGAAGCGGCCGCTGCAGGGGGGGGGGGGGGGGGGGTTTTTTTTTTTTTTTTTTTTTTTTT
>group_176_9 280 1 0 0 sg=280 px=0 gx=0
CGAAGCATTAACCCTCACTAAAGGGAAGCGGCCGCTGCAGGGGGGGGGGGGGGGGGGGTT
>group_177_0 204 1 0 0 sg=204 px=0 gx=0
CGGGGATCCTCTAGAGTCGACCTGCAGGCATGCAAGCTTAATTAATTAAAGGAGGAAACA
>group_177_1 204 1 0 0 sg=204 px=0 gx=0
TTAAGCTTGCATGCCTGCAGGTCGACTCTAGAGGATCCCCGGGAATTCCCCGGATCCGTC
>group_177_2 204 1 0 0 sg=204 px=0 gx=0
CTAGAGTCGACCTGCAGGCATGCAAGCTTAATTAATTAAAGGAGGAAACAGCTATGACCA
>group_177_3 204 1 0 0 sg=204 px=0 gx=0
TAATCATGGTCATAGCTGTTTCCTCCTTTAATTAATTAAGCTTGCATGCCTGCAGGTCGA
>group_177_4 204 1 0 0 sg=204 px=0 gx=0
ATCCGTAATCATGGTCATAGCTGTTTCCTCCTTTAATTAATTAAGCTTGCATGCCTGCAG
>group_177_5 204 1 0 0 sg=204 px=0 gx=0
TAAGCTTGCATGCCTGCAGGTCGACTCTAGAGGATCCCCGGGAATTCCCCGGATCCGTCG
>group_177_6 204 1 0 0 sg=204 px=0 gx=0
CGACGTTGTAAAACGACGGCCAGTGAATCCGTAATCATGGTCATAGCTGTTTCCTCCTTT
>group_177_7 204 1 0 0 sg=204 px=0 gx=0
CAGGCATGCAAGCTTAATTAATTAAAGGAGGAAACAGCTATGACCATGATTACGGATTCA
>group_177_8 204 1 0 0 sg=204 px=0 gx=0
TTGCATGCCTGCAGGTCGACTCTAGAGGATCCCCGGGAATTCCCCGGATCCGTCGACCGA
>group_177_9 204 1 0 0 sg=204 px=0 gx=0
ATAGCTGTTTCCTCCTTTAATTAATTAAGCTTGCATGCCTGCAGGTCGACTCTAGAGGAT
>group_178_0 202 0 0 0 sg=202 px=0 gx=0
TCATCCACCGGATCAGCTTAGTAAAGCCAATCCCATTTGCCCATGGACGCACACCGTGGA
>group_178_1 202 0 0 0 sg=202 px=0 gx=0
GCCCGGGGGATCCACTAGTGGAGGAAGAAAAAATGAGTAAAGGAGAAGAACTTTTCACTG
>group_178_2 202 0 0 0 sg=202 px=0 gx=0
GAAAAGTTCTTCTCCTTTACTCATTTTTTCTTCCTCCACTAGTGGATCCCCCGGGCTGCA
>group_178_3 202 0 0 0 sg=202 px=0 gx=0
ATCCGTTTCCACGGTGTGCGTCCATGGGCAAATGGGATTGGCTTTACTAAGCTGATCCGG
>group_178_4 202 0 0 0 sg=202 px=0 gx=0
TAAGCCCGGGCTGCAGCCCGGGGGATCCACTAGTGGAGGAAGAAAAAATGAGTAAAGGAG
>group_178_5 202 0 0 0 sg=202 px=0 gx=0
CATCCACCGGATCAGCTTAGTAAAGCCAATCCCATTTGCCCATGGACGCACACCGTGGAA
>group_178_6 202 0 0 0 sg=202 px=0 gx=0
ACAACTCCAGTGAAAAGTTCTTCTCCTTTACTCATTTTTTCTTCCTCCACTAGTGGATCC
>group_178_7 202 0 0 0 sg=202 px=0 gx=0
TCTTCTCCTTTACTCATTTTTTCTTCCTCCACTAGTGGATCCCCCGGGCTGCAGCCCGGG
>group_178_8 202 0 0 0 sg=202 px=0 gx=0
ATCCACCGGATCAGCTTAGTAAAGCCAATCCCATTTGCCCATGGACGCACACCGTGGAAA
>group_178_9 202 0 0 0 sg=202 px=0 gx=0
TTTCTTCCTCCACTAGTGGATCCCCCGGGCTGCAGCCCGGGCTTAATTAAAGTTTAAACT
>group_179_0 490 12 0 234 sg=256 px=0 gx=234
GATGAAATCTAACAATGCGCTCATCGTCATCCTCGGCACCGTCACCCTGGATGCTGTAGG
>group_179_1 490 12 0 234 sg=256 px=0 gx=234
TAGATTTCATCTCGACGGTCCTCCTGTGGAGTGGTTCTGTACGCCTTACTCATCGGCGCC
>group_179_2 490 12 0 234 sg=256 px=0 gx=234
TGCTTCCTAATGCAGGAGTCGCATAAGGGAGAGCGTCGTCCGATGCCCTTGAGAGCCTTC
>group_179_3 490 12 0 234 sg=256 px=0 gx=234
CTCAAGGGCATCGGACGACGCTCTCCCTTATGCGACTCCTGCATTAGGAAGCAGCCCAGT
>group_179_4 490 12 0 234 sg=256 px=0 gx=234
CATCTCGACGGTCCTCCTGTGGAGTGGTTCTGTACGCCTTACTCATCGGCGCCAGGTGAT
>group_179_5 490 12 0 234 sg=256 px=0 gx=234
TTGTTAGATTTCATCTCGACGGTCCTCCTGTGGAGTGGTTCTGTACGCCTTACTCATCGG
>group_179_6 490 12 0 234 sg=256 px=0 gx=234
CCGATGAGTAAGGCGTACAGAACCACTCCACAGGAGGACCGTCGAGATGAAATCTAACAA
>group_179_7 490 12 0 234 sg=256 px=0 gx=234
CAGAACCACTCCACAGGAGGACCGTCGAGATGAAATCTAACAATGCGCTCATCGTCATCC
>group_179_8 490 12 0 234 sg=256 px=0 gx=234
GCAGGAGTCGCATAAGGGAGAGCGTCGTCCGATGCCCTTGAGAGCCTTCAACCCAGTCAG
>group_179_9 490 12 0 234 sg=256 px=0 gx=234
AACCTACTACTGGGCTGCTTCCTAATGCAGGAGTCGCATAAGGGAGAGCGTCGTCCGATG
>group_180_0 294 0 0 2 sg=292 px=0 gx=2
GGGTTAAAAAGGATCTTATACTTAAAATACAATAAATAAACACTTTAATTTACAATAAAA
>group_180_1 294 0 0 2 sg=292 px=0 gx=2
ATACCATTAAACAAAATATAAAGCTCTAAAGTTTACAATTCAATCATTCTGCAATCGCTG
>group_180_2 294 0 0 2 sg=292 px=0 gx=2
TAGTGAACGGCAGGTATATGTGATGGGTTAAAAAGGATCTTATACTTAAAATACAATAAA
>group_180_3 294 0 0 2 sg=292 px=0 gx=2
GTGAACGGCAGGTATATGTGATGGGTTAAAAAGGATCTTATACTTAAAATACAATAAATA
>group_180_4 294 0 0 2 sg=292 px=0 gx=2
CCGCTTTTACAGCGATTGCAGAATGATTGAATTGTAAACTTTAGAGCTTTATATTTTGTT
>group_180_5 294 0 0 2 sg=292 px=0 gx=2
CTCATTTCACTAAATAATAGTGAACGGCAGGTATATGTGATGGGTTAAAAAGGATCTTAT
>group_180_6 294 0 0 2 sg=292 px=0 gx=2
TAAATAATAGTGAACGGCAGGTATATGTGATGGGTTAAAAAGGATCTTATACTTAAAATA
>group_180_7 294 0 0 2 sg=292 px=0 gx=2
TTAATTTACAATAAAAACTAAGAATCATAAATATAAGTAAATATAATACCATTAAACAAA
>group_180_8 294 0 0 2 sg=292 px=0 gx=2
GATCCGCTTTTACAGCGATTGCAGAATGATTGAATTGTAAACTTTAGAGCTTTATATTTT
>group_180_9 294 0 0 2 sg=292 px=0 gx=2
AATGATTGAATTGTAAACTTTAGAGCTTTATATTTTGTTTAATGGTATTATATTTACTTA
>group_181_0 272 1 0 0 sg=272 px=0 gx=0
TTTGTCTAGGGAGATCAGCCTGCAGGTTGGGTGCAGGTCTCGAGCTCGAGTTTACCACTC
>group_181_1 272 1 0 0 sg=272 px=0 gx=0
GTCAGATCGCCTGGAGACGCCATCCACGCTGTTTTGACCTCCATAGAGGACACCGGTGCG
>group_181_2 272 1 0 0 sg=272 px=0 gx=0
GTGAACCGTCAGATCGCCTGGAGACGCCATCCACGCTGTTTTGACCTCCATAGAGGACAC
>group_181_3 272 1 0 0 sg=272 px=0 gx=0
ATAGAGGACACCGGTGCGGCCGCAAAAGGAGATCTGATATCATCGATAAGCTTTGATCAG
>group_181_4 272 1 0 0 sg=272 px=0 gx=0
ACCTGCACCCAACCTGCAGGCTGATCTCCCTAGACAAATATTACGCGCTATGAGTAACAC
>group_181_5 272 1 0 0 sg=272 px=0 gx=0
ATCGCCTGGAGACGCCATCCACGCTGTTTTGACCTCCATAGAGGACACCGGTGCGGCCGC
>group_181_6 272 1 0 0 sg=272 px=0 gx=0
GTTTAGTGAACCGTCAGATCGCCTGGAGACGCCATCCACGCTGTTTTGACCTCCATAGAG
>group_181_7 272 1 0 0 sg=272 px=0 gx=0
TCATAGCGCGTAATATTTGTCTAGGGAGATCAGCCTGCAGGTTGGGTGCAGGTCTCGAGC
>group_181_8 272 1 0 0 sg=272 px=0 gx=0
CCTGCAGGTTGGGTGCAGGTCTCGAGCTCGAGTTTACCACTCCCTATCAGTGATAGAGAA
>group_181_9 272 1 0 0 sg=272 px=0 gx=0
AACCTGCAGGCTGATCTCCCTAGACAAATATTACGCGCTATGAGTAACACAAAATTATTC
>group_182_0 212 1 0 0 sg=212 px=0 gx=0
AGGGATCCCGGCGCGCCCCTCGAGCTAGAGGTACCCTAGAAGATCTCCTAGAGAATTCCT
>group_182_1 212 1 0 0 sg=212 px=0 gx=0
ACGACGGCCAGTGTTAACTCTAGGAATTCTCTAGGAGATCTTCTAGGGTACCTCTAGCTC
>group_182_2 212 1 0 0 sg=212 px=0 gx=0
ACCCTAGAAGATCTCCTAGAGAATTCCTAGAGTTAACACTGGCCGTCGTTTTACCGGTCC
>group_182_3 212 1 0 0 sg=212 px=0 gx=0
AGCTCGAGGGGCGCGCCGGGATCCCTAGAATCGATCCTAGACCGCGGCTAGAAAGCTTCC
>group_182_4 212 1 0 0 sg=212 px=0 gx=0
CGACGGCCAGTGTTAACTCTAGGAATTCTCTAGGAGATCTTCTAGGGTACCTCTAGCTCG
>group_182_5 212 1 0 0 sg=212 px=0 gx=0
GCCTTTTGCCGGACCGGTAAAACGACGGCCAGTGTTAACTCTAGGAATTCTCTAGGAGAT
>group_182_6 212 1 0 0 sg=212 px=0 gx=0
GAAGATCTCCTAGAGAATTCCTAGAGTTAACACTGGCCGTCGTTTTACCGGTCCGGCAAA
>group_182_7 212 1 0 0 sg=212 px=0 gx=0
CATGGCGGCCGCGTCGACCCCCCCGGGTCTAGGAAGCTTTCTAGCCGCGGTCTAGGATCG
>group_182_8 212 1 0 0 sg=212 px=0 gx=0
GGCCGCGTCGACCCCCCCGGGTCTAGGAAGCTTTCTAGCCGCGGTCTAGGATCGATTCTA
>group_182_9 212 1 0 0 sg=212 px=0 gx=0
CGTCGACCCCCCCGGGTCTAGGAAGCTTTCTAGCCGCGGTCTAGGATCGATTCTAGGGAT
>group_183_0 118 2 0 0 sg=118 px=0 gx=0
GCTCGGTACCCGGGGGCGCGCCGGATCCTTAATTAAGTCTAGAGTCGACTGTTTAAACCT
>group_183_1 118 2 0 0 sg=118 px=0 gx=0
TGAATTCGAGCTCGGTACCCGGGGGCGCGCCGGATCCTTAATTAAGTCTAGAGTCGACTG
>group_183_2 118 2 0 0 sg=118 px=0 gx=0
AGTCGACTCTAGACTTAATTAAGGATCCGGCGCGCCCCCGGGTACCGAGCTCGAATTCAC
>group_183_3 118 2 0 0 sg=118 px=0 gx=0
TTAAACAGTCGACTCTAGACTTAATTAAGGATCCGGCGCGCCCCCGGGTACCGAGCTCGA
>group_183_4 118 2 0 0 sg=118 px=0 gx=0
GTCACGACGTTGTAAAACGACGGCCAGTGAATTCGAGCTCGGTACCCGGGGGCGCGCCGG
>group_183_5 118 2 0 0 sg=118 px=0 gx=0
ACCCGGGGGCGCGCCGGATCCTTAATTAAGTCTAGAGTCGACTGTTTAAACCTGCAGGCA
>group_183_6 118 2 0 0 sg=118 px=0 gx=0
GGGCGCGCCGGATCCTTAATTAAGTCTAGAGTCGACTGTTTAAACCTGCAGGCATGCAAG
>group_183_7 118 2 0 0 sg=118 px=0 gx=0
TCTAGACTTAATTAAGGATCCGGCGCGCCCCCGGGTACCGAGCTCGAATTCACTGGCCGT
>group_183_8 118 2 0 0 sg=118 px=0 gx=0
GTACCCGGGGGCGCGCCGGATCCTTAATTAAGTCTAGAGTCGACTGTTTAAACCTGCAGG
>group_183_9 118 2 0 0 sg=118 px=0 gx=0
TGTAAAACGACGGCCAGTGAATTCGAGCTCGGTACCCGGGGGCGCGCCGGATCCTTAATT
>group_184_0 142 10 0 0 sg=142 px=0 gx=0
CGCCACCTCTGACTTGAGCGTCGATTTTTTGTGATGCTCGTCAGGGGGGCGGAGCCTATG
>group_184_1 142 10 0 0 sg=142 px=0 gx=0
CGAGCATCACAAAAAATCGACGCTCAAGTCAGAGGTGGCGAAACCCGACAGGACTATAAA
>group_184_2 142 10 0 0 sg=142 px=0 gx=0
GTCGGGTTTCGCCACCTCTGACTTGAGCGTCGATTTTTTGTGATGCTCGTCAGGGGGGCG
>group_184_3 142 10 0 0 sg=142 px=0 gx=0
GAGCATCACAAAAAATCGACGCTCAAGTCAGAGGTGGCGAAACCCGACAGGACTATAAAG
>group_184_4 142 10 0 0 sg=142 px=0 gx=0
CTCAAGAAGATCCTTTGATCTTTTCTACGGGGTCTGACGCTCAGTGGAACGAAATCGATG
>group_184_5 142 10 0 0 sg=142 px=0 gx=0
CTCTGACTTGAGCGTCGATTTTTTGTGATGCTCGTCAGGGGGGCGGAGCCTATGGAAAAA
>group_184_6 142 10 0 0 sg=142 px=0 gx=0
GACGAGCATCACAAAAAATCGACGCTCAAGTCAGAGGTGGCGAAACCCGACAGGACTATA
>group_184_7 142 10 0 0 sg=142 px=0 gx=0
TCGCCACCTCTGACTTGAGCGTCGATTTTTTGTGATGCTCGTCAGGGGGGCGGAGCCTAT
>group_184_8 142 10 0 0 sg=142 px=0 gx=0
TTATAGTCCTGTCGGGTTTCGCCACCTCTGACTTGAGCGTCGATTTTTTGTGATGCTCGT
>group_184_9 142 10 0 0 sg=142 px=0 gx=0
GCCTGGTATCTTTATAGTCCTGTCGGGTTTCGCCACCTCTGACTTGAGCGTCGATTTTTT
>group_185_0 150 1 12 0 sg=138 px=12 gx=0
ATCGCGTTCACAGTTTTACCGTGATATGCGCGCAGGCCTTGTCAGTTACCGTACCGGCAG
>group_185_1 150 1 12 0 sg=138 px=12 gx=0
TGATATGCGCGCAGGCCTTGTCAGTTACCGTACCGGCAGGGACGGACGACGGGAGTTTGA
>group_185_2 150 1 12 0 sg=138 px=12 gx=0
TATTTTTAACTTATTGTTTTAAAAGTCAAAGAGGATTTTATAATGGAAACCGCGGTAATG
>group_185_3 150 1 12 0 sg=138 px=12 gx=0
GCAGGCCTTGTCAGTTACCGTACCGGCAGGGACGGACGACGGGAGTTTGAAACCAGTGAA
>group_185_4 150 1 12 0 sg=138 px=12 gx=0
GCAGATCGCGTTCACAGTTTTACCGTGATATGCGCGCAGGCCTTGTCAGTTACCGTACCG
>group_185_5 150 1 12 0 sg=138 px=12 gx=0
CTGACAAGGCCTGCGCGCATATCACGGTAAAACTGTGAACGCGATCTGCCTGTCATTTTT
>group_185_6 150 1 12 0 sg=138 px=12 gx=0
GCCGGTACGGTAACTGACAAGGCCTGCGCGCATATCACGGTAAAACTGTGAACGCGATCT
>group_185_7 150 1 12 0 sg=138 px=12 gx=0
GCGCAGGCCTTGTCAGTTACCGTACCGGCAGGGACGGACGACGGGAGTTTGAAACCAGTG
>group_185_8 150 1 12 0 sg=138 px=12 gx=0
TTGTTTTAAAAGTCAAAGAGGATTTTATAATGGAAACCGCGGTAATGAACCTGGCTAAAG
>group_185_9 150 1 12 0 sg=138 px=12 gx=0
TGACAAGGCCTGCGCGCATATCACGGTAAAACTGTGAACGCGATCTGCCTGTCATTTTTA
>group_186_0 6 5 0 0 sg=6 px=0 gx=0
TGAAAATCGAAGAAGGTAAACTGGTAATCTGGATTAACGGCGATAAAGGCTATAACGGTC
>group_186_1 6 5 0 0 sg=6 px=0 gx=0
ACCGTTATAGCCTTTATCGCCGTTAATCCAGATTACCAGTTTACCTTCTTCGATTTTCAT
>group_186_2 6 5 0 0 sg=6 px=0 gx=0
GACCGTTATAGCCTTTATCGCCGTTAATCCAGATTACCAGTTTACCTTCTTCGATTTTCA
>group_186_3 6 5 0 0 sg=6 px=0 gx=0
GAAAATCGAAGAAGGTAAACTGGTAATCTGGATTAACGGCGATAAAGGCTATAACGGTCT
>group_186_4 6 5 0 0 sg=6 px=0 gx=0
AGACCGTTATAGCCTTTATCGCCGTTAATCCAGATTACCAGTTTACCTTCTTCGATTTTC
>group_186_5 6 5 0 0 sg=6 px=0 gx=0
ATGAAAATCGAAGAAGGTAAACTGGTAATCTGGATTAACGGCGATAAAGGCTATAACGGT
>group_187_0 118 0 0 0 sg=118 px=0 gx=0
ATAGGTGTAAACCTTAAACTGCAAAGACAAGCTTGCATGCCTGCAGGTCGACTCTAGAGG
>group_187_1 118 0 0 0 sg=118 px=0 gx=0
CGGGGATCCTCTAGAGTCGACCTGCAGGCATGCAAGCTTGTCTTTGCAGTTTAAGGTTTA
>group_187_2 118 0 0 0 sg=118 px=0 gx=0
TTCGAGCTCGGTACCCGGGGATCCTCTAGAGTCGACCTGCAGGCATGCAAGCTTGTCTTT
>group_187_3 118 0 0 0 sg=118 px=0 gx=0
GTCTTTGCAGTTTAAGGTTTACACCTATAAAAGAGAGAGCCGTTATCGTCTGTTTGTGGA
>group_187_4 118 0 0 0 sg=118 px=0 gx=0
ATCCTCTAGAGTCGACCTGCAGGCATGCAAGCTTGTCTTTGCAGTTTAAGGTTTACACCT
>group_187_5 118 0 0 0 sg=118 px=0 gx=0
TCCTCTAGAGTCGACCTGCAGGCATGCAAGCTTGTCTTTGCAGTTTAAGGTTTACACCTA
>group_187_6 118 0 0 0 sg=118 px=0 gx=0
GCAAAGACAAGCTTGCATGCCTGCAGGTCGACTCTAGAGGATCCCCGGGTACCGAGCTCG
>group_187_7 118 0 0 0 sg=118 px=0 gx=0
GATCCTCTAGAGTCGACCTGCAGGCATGCAAGCTTGTCTTTGCAGTTTAAGGTTTACACC
>group_187_8 118 0 0 0 sg=118 px=0 gx=0
GTGTAAACCTTAAACTGCAAAGACAAGCTTGCATGCCTGCAGGTCGACTCTAGAGGATCC
>group_187_9 118 0 0 0 sg=118 px=0 gx=0
AGGCATGCAAGCTTGTCTTTGCAGTTTAAGGTTTACACCTATAAAAGAGAGAGCCGTTAT
>group_188_0 130 1 0 0 sg=130 px=0 gx=0
TCTGGATCTCGAGGAGCTTGGCGAGATTTTCAGGAGCTAAGGAAGCTAAAATGGAGAAAA
>group_188_1 130 1 0 0 sg=130 px=0 gx=0
CGACTCTAGAGGATCCAGATCTGGATCTCGAGGAGCTTGGCGAGATTTTCAGGAGCTAAG
>group_188_2 130 1 0 0 sg=130 px=0 gx=0
ATTTTAGCTTCCTTAGCTCCTGAAAATCTCGCCAAGCTCCTCGAGATCCAGATCTGGATC
>group_188_3 130 1 0 0 sg=130 px=0 gx=0
ATCTGGATCCTCTAGAGTCGACCTGCAGGCATGCAAGCTTGGCACTGGCCGTCGTTTTAC
>group_188_4 130 1 0 0 sg=130 px=0 gx=0
GCCTGCAGGTCGACTCTAGAGGATCCAGATCTGGATCTCGAGGAGCTTGGCGAGATTTTC
>group_188_5 130 1 0 0 sg=130 px=0 gx=0
GGATCCAGATCTGGATCTCGAGGAGCTTGGCGAGATTTTCAGGAGCTAAGGAAGCTAAAA
>group_188_6 130 1 0 0 sg=130 px=0 gx=0
CTCCTCGAGATCCAGATCTGGATCCTCTAGAGTCGACCTGCAGGCATGCAAGCTTGGCAC
>group_188_7 130 1 0 0 sg=130 px=0 gx=0
TGGATCTCGAGGAGCTTGGCGAGATTTTCAGGAGCTAAGGAAGCTAAAATGGAGAAAAAA
>group_188_8 130 1 0 0 sg=130 px=0 gx=0
TTGCATGCCTGCAGGTCGACTCTAGAGGATCCAGATCTGGATCTCGAGGAGCTTGGCGAG
>group_188_9 130 1 0 0 sg=130 px=0 gx=0
AAAACGACGGCCAGTGCCAAGCTTGCATGCCTGCAGGTCGACTCTAGAGGATCCAGATCT
>group_189_0 100 1 0 0 sg=100 px=0 gx=0
ATATAAGGAAGTTCATTTCATTTGGAGAGAACACGGGGGACTCTAATCAAACAAGTTTGT
>group_189_1 100 1 0 0 sg=100 px=0 gx=0
AGCTTTTTTGTACAAACTTGTTTGATTAGAGTCCCCCGTGTTCTCTCCAAATGAAATGAA
>group_189_2 100 1 0 0 sg=100 px=0 gx=0
CACGGGGGACTCTAATCAAACAAGTTTGTACAAAAAAGCTGAACGAGAAACGTAAAATGA
>group_189_3 100 1 0 0 sg=100 px=0 gx=0
TTTGGAGAGAACACGGGGGACTCTAATCAAACAAGTTTGTACAAAAAAGCTGAACGAGAA
>group_189_4 100 1 0 0 sg=100 px=0 gx=0
GAGAGAACACGGGGGACTCTAATCAAACAAGTTTGTACAAAAAAGCTGAACGAGAAACGT
>group_189_5 100 1 0 0 sg=100 px=0 gx=0
AAACTTGTTTGATTAGAGTCCCCCGTGTTCTCTCCAAATGAAATGAACTTCCTTATATAG
>group_189_6 100 1 0 0 sg=100 px=0 gx=0
GGGACTCTAATCAAACAAGTTTGTACAAAAAAGCTGAACGAGAAACGTAAAATGATATAA
>group_189_7 100 1 0 0 sg=100 px=0 gx=0
TTTTTGTACAAACTTGTTTGATTAGAGTCCCCCGTGTTCTCTCCAAATGAAATGAACTTC
>group_189_8 100 1 0 0 sg=100 px=0 gx=0
TATATAAGGAAGTTCATTTCATTTGGAGAGAACACGGGGGACTCTAATCAAACAAGTTTG
>group_189_9 100 1 0 0 sg=100 px=0 gx=0
CTCTATATAAGGAAGTTCATTTCATTTGGAGAGAACACGGGGGACTCTAATCAAACAAGT
>group_190_0 694 0 0 0 sg=694 px=0 gx=0
AGTTTGTAACTGCTGCTGGGATTACACATGGCATGGATGAACTATACAAATAAGCGGCCG
>group_190_1 694 0 0 0 sg=694 px=0 gx=0
TTCTGCCTCCCAGAGCCTGATAAAAACGGTTAGGATCGGAGTCAGGCAACTATGGATGAA
>group_190_2 694 0 0 0 sg=694 px=0 gx=0
GGTGCGTAACGGCAAAAGCACCGCCGGACATCAGGATCCTAAGAAACCATTATTATCATG
>group_190_3 694 0 0 0 sg=694 px=0 gx=0
TTGGTGAGAATCCAAGCTAGGGGAATTCATCGTGACTGACTGACGATCTGCCTCGCGCGT
>group_190_4 694 0 0 0 sg=694 px=0 gx=0
GTCATCACCGAAACGCGCGAGGCAGATCGTCAGTCAGTCACGATGAATTCCCCTAGCTTG
>group_190_5 694 0 0 0 sg=694 px=0 gx=0
TCAGCGATCTGTCTATTTCGTTCATCCATAGTTGCCTGACTCCGATCCTAACCGTTTTTA
>group_190_6 694 0 0 0 sg=694 px=0 gx=0
TGGTCCTTCTTGAGTTTGTAACTGCTGCTGGGATTACACATGGCATGGATGAACTATACA
>group_190_7 694 0 0 0 sg=694 px=0 gx=0
TAATTGACGATATGATCATTTATTCTGCCTCCCAGAGCCTGATAAAAACGGTTAGGATCG
>group_190_8 694 0 0 0 sg=694 px=0 gx=0
ATACGCCTATTTTTATAGGTTAATGTCATGATAATAATGGTTTCTTAGGATCCTGATGTC
>group_190_9 694 0 0 0 sg=694 px=0 gx=0
ACGGTTAGGATCGGAGTCAGGCAACTATGGATGAACGAAATAGACAGATCGCTGAGATAG
>group_192_0 302 2 0 0 sg=302 px=0 gx=0
AAATTAATACGACTCACTATAGGGAGACCGGCAGATCCGCGGCCGCATAGGCCACTAGTG
>group_192_1 302 2 0 0 sg=302 px=0 gx=0
CTCGAGAAGCTTCAGCTGGCGGCCGCGTTCTATAGTGTCACCTAAATCGTATGTGTATGA
>group_192_2 302 2 0 0 sg=302 px=0 gx=0
CATACACATACGATTTAGGTGACACTATAGAACGCGGCCGCCAGCTGAAGCTTCTCGAGT
>group_192_3 302 2 0 0 sg=302 px=0 gx=0
ATACGACTCACTATAGGGAGACCGGCAGATCCGCGGCCGCATAGGCCACTAGTGGATCTG
>group_192_4 302 2 0 0 sg=302 px=0 gx=0
CCGCGGCCGCATAGGCCACTAGTGGATCTGATATCATCGATGAATTCGAGCTCGTTTTCG
>group_192_5 302 2 0 0 sg=302 px=0 gx=0
CTAGTGGCCTATGCGGCCGCGGATCTGCCGGTCTCCCTATAGTGAGTCGTATTAATTTCG
>group_192_6 302 2 0 0 sg=302 px=0 gx=0
TAGAACGCGGCCGCCAGCTGAAGCTTCTCGAGTGTACACCATGGGGATCCCCGGGTTAAT
>group_192_7 302 2 0 0 sg=302 px=0 gx=0
ATTTAGGTGACACTATAGAACGCGGCCGCCAGCTGAAGCTTCTCGAGTGTACACCATGGG
>group_192_8 302 2 0 0 sg=302 px=0 gx=0
ACGCGGCCGCCAGCTGAAGCTTCTCGAGTGTACACCATGGGGATCCCCGGGTTAATTAAG
>group_192_9 302 2 0 0 sg=302 px=0 gx=0
GGTGACACTATAGAACGCGGCCGCCAGCTGAAGCTTCTCGAGTGTACACCATGGGGATCC
>group_193_0 214 3 0 0 sg=214 px=0 gx=0
TCGTTCAGCTTTTTTGTACAAACTTGTGATAACAGCGGATCCACGCGGAACCAGATCCGA
>group_193_1 214 3 0 0 sg=214 px=0 gx=0
CGTTCAGCTTTTTTGTACAAACTTGTGATAACAGCGGATCCACGCGGAACCAGATCCGAT
>group_193_2 214 3 0 0 sg=214 px=0 gx=0
ATCCGCTGTTATCACAAGTTTGTACAAAAAAGCTGAACGAGAAACGTAAAATGATATAAA
>group_193_3 214 3 0 0 sg=214 px=0 gx=0
CTTAATTTTCCAATAACCTAGTATAGGGGACATGCTCATTCTAGAGTCCCCCGTGTTCTC
>group_193_4 214 3 0 0 sg=214 px=0 gx=0
TATCATTTTACGTTTCTCGTTCAGCTTTTTTGTACAAACTTGTGATAACAGCGGATCCAC
>group_193_5 214 3 0 0 sg=214 px=0 gx=0
AGTTCATTTCATTTGGAGAGAACACGGGGGACTCTAGAATGAGCATGTCCCCTATACTAG
>group_193_6 214 3 0 0 sg=214 px=0 gx=0
GGGTTGCACAAGGCCCTTAATTTTCCAATAACCTAGTATAGGGGACATGCTCATTCTAGA
>group_193_7 214 3 0 0 sg=214 px=0 gx=0
GGGACTCTAGAATGAGCATGTCCCCTATACTAGGTTATTGGAAAATTAAGGGCCTTGTGC
>group_193_8 214 3 0 0 sg=214 px=0 gx=0
GGAGAGAACACGGGGGACTCTAGAATGAGCATGTCCCCTATACTAGGTTATTGGAAAATT
>group_193_9 214 3 0 0 sg=214 px=0 gx=0
AAGTTCATTTCATTTGGAGAGAACACGGGGGACTCTAGAATGAGCATGTCCCCTATACTA
>group_194_0 102 1 0 0 sg=102 px=0 gx=0
TATAAGGCTCCGAGGAGGCATATCCAAGTGTGGGAGGCAGCCAATGGGCCGGATCCACAG
>group_194_1 102 1 0 0 sg=102 px=0 gx=0
CTATAAGGCTCCGAGGAGGCATATCCAAGTGTGGGAGGCAGCCAATGGGCCGGATCCACA
>group_194_2 102 1 0 0 sg=102 px=0 gx=0
TCCAAGTGTGGGAGGCAGCCAATGGGCCGGATCCACAGGACGGGTGTGGTCGCCATGATC
>group_194_3 102 1 0 0 sg=102 px=0 gx=0
AGGCTCCGAGGAGGCATATCCAAGTGTGGGAGGCAGCCAATGGGCCGGATCCACAGGACG
>group_194_4 102 1 0 0 sg=102 px=0 gx=0
AGCCACTATCGACTACGCGATCATGGCGACCACACCCGTCCTGTGGATCCGGCCCATTGG
>group_194_5 102 1 0 0 sg=102 px=0 gx=0
AGGCAGCCAATGGGCCGGATCCACAGGACGGGTGTGGTCGCCATGATCGCGTAGTCGATA
>group_194_6 102 1 0 0 sg=102 px=0 gx=0
GTGGGAGGCAGCCAATGGGCCGGATCCACAGGACGGGTGTGGTCGCCATGATCGCGTAGT
>group_194_7 102 1 0 0 sg=102 px=0 gx=0
CGCGATCATGGCGACCACACCCGTCCTGTGGATCCGGCCCATTGGCTGCCTCCCACACTT
>group_194_8 102 1 0 0 sg=102 px=0 gx=0
CCACACCCGTCCTGTGGATCCGGCCCATTGGCTGCCTCCCACACTTGGATATGCCTCCTC
>group_194_9 102 1 0 0 sg=102 px=0 gx=0
CTATCGACTACGCGATCATGGCGACCACACCCGTCCTGTGGATCCGGCCCATTGGCTGCC
>group_195_0 156 1 0 0 sg=156 px=0 gx=0
CCCAGTCACGACGTTGTAAAACGACGGCCAGTGAATTCGAGCTCGGTACCCGGGGATCCG
>group_195_1 156 1 0 0 sg=156 px=0 gx=0
TGCAGGTCGACTCTAGAGGATCTACTAGTCATATGGATATCGGATCCCCGGGTACCGAGC
>group_195_2 156 1 0 0 sg=156 px=0 gx=0
CACTATAGGGAAAGCTTGCATGCCTGCAGGTCGACTCTAGAGGATCTACTAGTCATATGG
>group_195_3 156 1 0 0 sg=156 px=0 gx=0
TGTAAAACGACGGCCAGTGAATTCGAGCTCGGTACCCGGGGATCCGATATCCATATGACT
>group_195_4 156 1 0 0 sg=156 px=0 gx=0
GGAAAGCTTGCATGCCTGCAGGTCGACTCTAGAGGATCTACTAGTCATATGGATATCGGA
>group_195_5 156 1 0 0 sg=156 px=0 gx=0
ATCTACTAGTCATATGGATATCGGATCCCCGGGTACCGAGCTCGAATTCACTGGCCGTCG
>group_195_6 156 1 0 0 sg=156 px=0 gx=0
ATGCCTGCAGGTCGACTCTAGAGGATCTACTAGTCATATGGATATCGGATCCCCGGGTAC
>group_195_7 156 1 0 0 sg=156 px=0 gx=0
AGTAGATCCTCTAGAGTCGACCTGCAGGCATGCAAGCTTTCCCTATAGTGAGTCGTATTA
>group_195_8 156 1 0 0 sg=156 px=0 gx=0
CAGTGAATTCGAGCTCGGTACCCGGGGATCCGATATCCATATGACTAGTAGATCCTCTAG
>group_195_9 156 1 0 0 sg=156 px=0 gx=0
ACGACGGCCAGTGAATTCGAGCTCGGTACCCGGGGATCCGATATCCATATGACTAGTAGA
>group_196_0 148 0 0 0 sg=148 px=0 gx=0
GACCTGCAGGCATGCAAGCTTGTCTCTCCCTTTAGTGAGGGTTAGCTTGGCACTGGCCGT
>group_196_1 148 0 0 0 sg=148 px=0 gx=0
GGATCCTCTAGAGTCGACCTGCAGGCATGCAAGCTTGTCTCTCCCTTTAGTGAGGGTTAG
>group_196_2 148 0 0 0 sg=148 px=0 gx=0
ATCCTCTAGAGTCGACCTGCAGGCATGCAAGCTTGTCTCTCCCTTTAGTGAGGGTTAGCT
>group_196_3 148 0 0 0 sg=148 px=0 gx=0
ACGACGTTGTAAAACGACGGCCAGTGCCAAGCTAACCCTCACTAAAGGGAGAGACAAGCT
>group_196_4 148 0 0 0 sg=148 px=0 gx=0
GGGGATCCTCTAGAGTCGACCTGCAGGCATGCAAGCTTGTCTCTCCCTTTAGTGAGGGTT
>group_196_5 148 0 0 0 sg=148 px=0 gx=0
CAAGCTAACCCTCACTAAAGGGAGAGACAAGCTTGCATGCCTGCAGGTCGACTCTAGAGG
>group_196_6 148 0 0 0 sg=148 px=0 gx=0
GTCTCTCCCTTTAGTGAGGGTTAGCTTGGCACTGGCCGTCGTTTTACAACGTCGTGACTG
>group_196_7 148 0 0 0 sg=148 px=0 gx=0
CAGTGCCAAGCTAACCCTCACTAAAGGGAGAGACAAGCTTGCATGCCTGCAGGTCGACTC
>group_196_8 148 0 0 0 sg=148 px=0 gx=0
TTCCCAGTCACGACGTTGTAAAACGACGGCCAGTGCCAAGCTAACCCTCACTAAAGGGAG
>group_196_9 148 0 0 0 sg=148 px=0 gx=0
TAGAGTCGACCTGCAGGCATGCAAGCTTGTCTCTCCCTTTAGTGAGGGTTAGCTTGGCAC
>group_198_0 100 7 0 0 sg=100 px=0 gx=0
TGTGTCAGAAGCACTGACTGCGTTAGCAATTTAACTGTGATAAACTACCGCAATAAAGCT
>group_198_1 100 7 0 0 sg=100 px=0 gx=0
GTCAGAAGCACTGACTGCGTTAGCAATTTAACTGTGATAAACTACCGCAATAAAGCTTCT
>group_198_2 100 7 0 0 sg=100 px=0 gx=0
ACTAGAAGCTTTATTGCGGTAGTTTATCACAGTTAAATTGCTAACGCAGTCAGTGCTTCT
>group_198_3 100 7 0 0 sg=100 px=0 gx=0
CACTGACTGCGTTAGCAATTTAACTGTGATAAACTACCGCAATAAAGCTTCTAGTGATCT
>group_198_4 100 7 0 0 sg=100 px=0 gx=0
AGATCACTAGAAGCTTTATTGCGGTAGTTTATCACAGTTAAATTGCTAACGCAGTCAGTG
>group_198_5 100 7 0 0 sg=100 px=0 gx=0
GAACCGTCAGATCACTAGAAGCTTTATTGCGGTAGTTTATCACAGTTAAATTGCTAACGC
>group_198_6 100 7 0 0 sg=100 px=0 gx=0
CAGAAGCACTGACTGCGTTAGCAATTTAACTGTGATAAACTACCGCAATAAAGCTTCTAG
>group_198_7 100 7 0 0 sg=100 px=0 gx=0
CTTTATTGCGGTAGTTTATCACAGTTAAATTGCTAACGCAGTCAGTGCTTCTGACACAAC
>group_198_8 100 7 0 0 sg=100 px=0 gx=0
GACTGTTGTGTCAGAAGCACTGACTGCGTTAGCAATTTAACTGTGATAAACTACCGCAAT
>group_198_9 100 7 0 0 sg=100 px=0 gx=0
TGCAGCTTAAGTTCGAGACTGTTGTGTCAGAAGCACTGACTGCGTTAGCAATTTAACTGT
>group_200_0 98 1 0 0 sg=98 px=0 gx=0
GATATCACTAGTGCGGCCGCCTGCAGGTCGACGGTATCGATAAGCTTGATATCGAATTCC
>group_200_1 98 1 0 0 sg=98 px=0 gx=0
GTGCGGCCGCCTGCAGGTCGACGGTATCGATAAGCTTGATATCGAATTCCTGCAGCCCGG
>group_200_2 98 1 0 0 sg=98 px=0 gx=0
GGGATATCACTAGTGCGGCCGCCTGCAGGTCGACGGTATCGATAAGCTTGATATCGAATT
>group_200_3 98 1 0 0 sg=98 px=0 gx=0
TATCACTAGTGCGGCCGCCTGCAGGTCGACGGTATCGATAAGCTTGATATCGAATTCCTG
>group_200_4 98 1 0 0 sg=98 px=0 gx=0
ATATCACTAGTGCGGCCGCCTGCAGGTCGACGGTATCGATAAGCTTGATATCGAATTCCT
>group_200_5 98 1 0 0 sg=98 px=0 gx=0
GCCTGCAGGTCGACGGTATCGATAAGCTTGATATCGAATTCCTGCAGCCCGGGGGATCCA
>group_200_6 98 1 0 0 sg=98 px=0 gx=0
ATATCAAGCTTATCGATACCGTCGACCTGCAGGCGGCCGCACTAGTGATATCCCGCGGCC
>group_200_7 98 1 0 0 sg=98 px=0 gx=0
AGTGGATCCCCCGGGCTGCAGGAATTCGATATCAAGCTTATCGATACCGTCGACCTGCAG
>group_200_8 98 1 0 0 sg=98 px=0 gx=0
GATACCGTCGACCTGCAGGCGGCCGCACTAGTGATATCCCGCGGCCATGGCGGCCGGGAG
>group_200_9 98 1 0 0 sg=98 px=0 gx=0
CGGGATATCACTAGTGCGGCCGCCTGCAGGTCGACGGTATCGATAAGCTTGATATCGAAT
>group_201_0 108 1 0 0 sg=108 px=0 gx=0
CTGTGCTGGTCATTAAACGCGTTAACCCGGGCCCGCGGATGCATATGATCAGATCTTTGG
>group_201_1 108 1 0 0 sg=108 px=0 gx=0
AAAGATCTGATCATATGCATCCGCGGGCCCGGGTTAACGCGTTTAATGACCAGCACAGTC
>group_201_2 108 1 0 0 sg=108 px=0 gx=0
CCAAAGATCTGATCATATGCATCCGCGGGCCCGGGTTAACGCGTTTAATGACCAGCACAG
>group_201_3 108 1 0 0 sg=108 px=0 gx=0
CGCGTTAACCCGGGCCCGCGGATGCATATGATCAGATCTTTGGGAGCAGTCCTTGTGCGC
>group_201_4 108 1 0 0 sg=108 px=0 gx=0
GGTCATTAAACGCGTTAACCCGGGCCCGCGGATGCATATGATCAGATCTTTGGGAGCAGT
>group_201_5 108 1 0 0 sg=108 px=0 gx=0
GTAAGCGCACAAGGACTGCTCCCAAAGATCTGATCATATGCATCCGCGGGCCCGGGTTAA
>group_201_6 108 1 0 0 sg=108 px=0 gx=0
CGACTGTGCTGGTCATTAAACGCGTTAACCCGGGCCCGCGGATGCATATGATCAGATCTT
>group_201_7 108 1 0 0 sg=108 px=0 gx=0
CGCCTCGTAAGCGCACAAGGACTGCTCCCAAAGATCTGATCATATGCATCCGCGGGCCCG
>group_201_8 108 1 0 0 sg=108 px=0 gx=0
TCCCCACCGGCTCGCCTCGTAAGCGCACAAGGACTGCTCCCAAAGATCTGATCATATGCA
>group_201_9 108 1 0 0 sg=108 px=0 gx=0
AACCCGGGCCCGCGGATGCATATGATCAGATCTTTGGGAGCAGTCCTTGTGCGCTTACGA
>group_202_0 130 1 0 0 sg=130 px=0 gx=0
CTTAAGGGCGGATCCGCAAGCTTGTCATCGTCATCACCGGATCCAGAGCCGGCCAGGTTA
>group_202_1 130 1 0 0 sg=130 px=0 gx=0
GACGCTAACCTGGCCGGCTCTGGATCCGGTGATGACGATGACAAGCTTGCGGATCCGCCC
>group_202_2 130 1 0 0 sg=130 px=0 gx=0
GGCTCTGGATCCGGTGATGACGATGACAAGCTTGCGGATCCGCCCTTAAGGGCGAGCTTG
>group_202_3 130 1 0 0 sg=130 px=0 gx=0
AAGGGCGGATCCGCAAGCTTGTCATCGTCATCACCGGATCCAGAGCCGGCCAGGTTAGCG
>group_202_4 130 1 0 0 sg=130 px=0 gx=0
TCTGGATCCGGTGATGACGATGACAAGCTTGCGGATCCGCCCTTAAGGGCGAGCTTGAAG
>group_202_5 130 1 0 0 sg=130 px=0 gx=0
CGATGACAAGCTTGCGGATCCGCCCTTAAGGGCGAGCTTGAAGGTAAGCCTATCCCTAAC
>group_202_6 130 1 0 0 sg=130 px=0 gx=0
ACCTGGCCGGCTCTGGATCCGGTGATGACGATGACAAGCTTGCGGATCCGCCCTTAAGGG
>group_202_7 130 1 0 0 sg=130 px=0 gx=0
ATCGAGACCGAGGAGAGGGTTAGGGATAGGCTTACCTTCAAGCTCGCCCTTAAGGGCGGA
>group_202_8 130 1 0 0 sg=130 px=0 gx=0
GACCGAGGAGAGGGTTAGGGATAGGCTTACCTTCAAGCTCGCCCTTAAGGGCGGATCCGC
>group_202_9 130 1 0 0 sg=130 px=0 gx=0
AGTTCCTCGACGCTAACCTGGCCGGCTCTGGATCCGGTGATGACGATGACAAGCTTGCGG
>group_203_0 22 1 0 0 sg=22 px=0 gx=0
GTACCGGTGAAGTTCCTATTCCGAAGTTCCTATTCTCTAGAAAGTATAGGAACTTCACCG
>group_203_1 22 1 0 0 sg=22 px=0 gx=0
GGTACCGGTGAAGTTCCTATTCCGAAGTTCCTATTCTCTAGAAAGTATAGGAACTTCACC
>group_203_2 22 1 0 0 sg=22 px=0 gx=0
ACCCACCGGTGAAGTTCCTATACTTTCTAGAGAATAGGAACTTCGGAATAGGAACTTCAC
>group_203_3 22 1 0 0 sg=22 px=0 gx=0
CACCCACCGGTGAAGTTCCTATACTTTCTAGAGAATAGGAACTTCGGAATAGGAACTTCA
>group_203_4 22 1 0 0 sg=22 px=0 gx=0
AGGTACCGGTGAAGTTCCTATTCCGAAGTTCCTATTCTCTAGAAAGTATAGGAACTTCAC
>group_203_5 22 1 0 0 sg=22 px=0 gx=0
CCCACCGGTGAAGTTCCTATACTTTCTAGAGAATAGGAACTTCGGAATAGGAACTTCACC
>group_203_6 22 1 0 0 sg=22 px=0 gx=0
TACCGGTGAAGTTCCTATTCCGAAGTTCCTATTCTCTAGAAAGTATAGGAACTTCACCGG
>group_203_7 22 1 0 0 sg=22 px=0 gx=0
CACCGGTGAAGTTCCTATACTTTCTAGAGAATAGGAACTTCGGAATAGGAACTTCACCGG
>group_203_8 22 1 0 0 sg=22 px=0 gx=0
CCACCGGTGAAGTTCCTATACTTTCTAGAGAATAGGAACTTCGGAATAGGAACTTCACCG
>group_203_9 22 1 0 0 sg=22 px=0 gx=0
TGAAGTTCCTATTCCGAAGTTCCTATTCTCTAGAAAGTATAGGAACTTCACCGGTGGGTG
>group_204_0 2 2 0 0 sg=2 px=0 gx=0
TCTTATAATGCCAACTTTGTACAAGAAAGCTGGGTCGGCGCGCCCACCCTTGGTGAAGGG
>group_204_1 2 2 0 0 sg=2 px=0 gx=0
CCCTTCACCAAGGGTGGGCGCGCCGACCCAGCTTTCTTGTACAAAGTTGGCATTATAAGA
>group_205_0 58 3 0 0 sg=58 px=0 gx=0
GTGAGGGTTAATTTTAGCTTGGCACTGGCCGTCGTTTTACAACGTCGTGACTGGGAAAAC
>group_205_1 58 3 0 0 sg=58 px=0 gx=0
GGGTTTTCCCAGTCACGACGTTGTAAAACGACGGCCAGTGCCAAGCTAAAATTAACCCTC
>group_205_2 58 3 0 0 sg=58 px=0 gx=0
CCGACTACGTAGTCGGGAATTCTTGGCCTCGAGGGCCAAATTCCCTATAGTGAGTCGTAT
>group_205_3 58 3 0 0 sg=58 px=0 gx=0
CAGTCACGACGTTGTAAAACGACGGCCAGTGCCAAGCTAAAATTAACCCTCACTAAAGGG
>group_205_4 58 3 0 0 sg=58 px=0 gx=0
GCTTATTCCCTTTAGTGAGGGTTAATTTTAGCTTGGCACTGGCCGTCGTTTTACAACGTC
>group_205_5 58 3 0 0 sg=58 px=0 gx=0
GGTTTTCCCAGTCACGACGTTGTAAAACGACGGCCAGTGCCAAGCTAAAATTAACCCTCA
>group_205_6 58 3 0 0 sg=58 px=0 gx=0
AGTGAGGGTTAATTTTAGCTTGGCACTGGCCGTCGTTTTACAACGTCGTGACTGGGAAAA
>group_205_7 58 3 0 0 sg=58 px=0 gx=0
GACGTTGTAAAACGACGGCCAGTGCCAAGCTAAAATTAACCCTCACTAAAGGGAATAAGC
>group_205_8 58 3 0 0 sg=58 px=0 gx=0
GGGTTAATTTTAGCTTGGCACTGGCCGTCGTTTTACAACGTCGTGACTGGGAAAACCCTG
>group_205_9 58 3 0 0 sg=58 px=0 gx=0
CTTTAGTGAGGGTTAATTTTAGCTTGGCACTGGCCGTCGTTTTACAACGTCGTGACTGGG
>group_206_0 104 1 0 0 sg=104 px=0 gx=0
ATATACCATGGGAATTCTACGTAGCGGCCGCGGATCCAAGCTTAGATCTCGAGGACATCA
>group_206_1 104 1 0 0 sg=104 px=0 gx=0
ACCATGGGAATTCTACGTAGCGGCCGCGGATCCAAGCTTAGATCTCGAGGACATCACCAT
>group_206_2 104 1 0 0 sg=104 px=0 gx=0
AATTCCCATGGTATATCTCCTTCTTAAAGTTAAACAAAATTATTTCTAGACGCCGTCCAC
>group_206_3 104 1 0 0 sg=104 px=0 gx=0
GTAGAATTCCCATGGTATATCTCCTTCTTAAAGTTAAACAAAATTATTTCTAGACGCCGT
>group_206_4 104 1 0 0 sg=104 px=0 gx=0
GACGGCGTCTAGAAATAATTTTGTTTAACTTTAAGAAGGAGATATACCATGGGAATTCTA
>group_206_5 104 1 0 0 sg=104 px=0 gx=0
GCGTCTAGAAATAATTTTGTTTAACTTTAAGAAGGAGATATACCATGGGAATTCTACGTA
>group_206_6 104 1 0 0 sg=104 px=0 gx=0
CGTAGAATTCCCATGGTATATCTCCTTCTTAAAGTTAAACAAAATTATTTCTAGACGCCG
>group_206_7 104 1 0 0 sg=104 px=0 gx=0
CGAGATCTAAGCTTGGATCCGCGGCCGCTACGTAGAATTCCCATGGTATATCTCCTTCTT
>group_206_8 104 1 0 0 sg=104 px=0 gx=0
TATACCATGGGAATTCTACGTAGCGGCCGCGGATCCAAGCTTAGATCTCGAGGACATCAC
>group_206_9 104 1 0 0 sg=104 px=0 gx=0
CTAGAAATAATTTTGTTTAACTTTAAGAAGGAGATATACCATGGGAATTCTACGTAGCGG
>group_208_0 12 21 0 0 sg=12 px=0 gx=0
AATGGACTAATGAAAATGTAAATTTAACTATAAACTATTTAAATAACAGATTAAAAAAAT
>group_208_1 12 21 0 0 sg=12 px=0 gx=0
TGGACTAATGAAAATGTAAATTTAACTATAAACTATTTAAATAACAGATTAAAAAAATTA
>group_208_2 12 21 0 0 sg=12 px=0 gx=0
ACTAATGAAAATGTAAATTTAACTATAAACTATTTAAATAACAGATTAAAAAAATTATAA
>group_208_3 12 21 0 0 sg=12 px=0 gx=0
AATTTTTTTAATCTGTTATTTAAATAGTTTATAGTTAAATTTACATTTTCATTAGTCCAT
>group_208_4 12 21 0 0 sg=12 px=0 gx=0
TATAATTTTTTTAATCTGTTATTTAAATAGTTTATAGTTAAATTTACATTTTCATTAGTC
>group_208_5 12 21 0 0 sg=12 px=0 gx=0
ATAATTTTTTTAATCTGTTATTTAAATAGTTTATAGTTAAATTTACATTTTCATTAGTCC
>group_208_6 12 21 0 0 sg=12 px=0 gx=0
ATGGACTAATGAAAATGTAAATTTAACTATAAACTATTTAAATAACAGATTAAAAAAATT
>group_208_7 12 21 0 0 sg=12 px=0 gx=0
TTATAATTTTTTTAATCTGTTATTTAAATAGTTTATAGTTAAATTTACATTTTCATTAGT
>group_208_8 12 21 0 0 sg=12 px=0 gx=0
TAATTTTTTTAATCTGTTATTTAAATAGTTTATAGTTAAATTTACATTTTCATTAGTCCA
>group_208_9 12 21 0 0 sg=12 px=0 gx=0
ATTTTTTTAATCTGTTATTTAAATAGTTTATAGTTAAATTTACATTTTCATTAGTCCATT
>group_209_0 38 1 0 0 sg=38 px=0 gx=0
GAATTCGATATCAAGCTTATCGATACCGTCGACCTCGAGGGGGGGCCCTGCAGCCATTGA
>group_209_1 38 1 0 0 sg=38 px=0 gx=0
AATGTCGTCAATGGCTGCAGGGCCCCCCCTCGAGGTCGACGGTATCGATAAGCTTGATAT
>group_209_2 38 1 0 0 sg=38 px=0 gx=0
CAGGGCCCCCCCTCGAGGTCGACGGTATCGATAAGCTTGATATCGAATTCCTGCAGCCCG
>group_209_3 38 1 0 0 sg=38 px=0 gx=0
TCGTCAATGGCTGCAGGGCCCCCCCTCGAGGTCGACGGTATCGATAAGCTTGATATCGAA
>group_209_4 38 1 0 0 sg=38 px=0 gx=0
GGAATTCGATATCAAGCTTATCGATACCGTCGACCTCGAGGGGGGGCCCTGCAGCCATTG
>group_209_5 38 1 0 0 sg=38 px=0 gx=0
GTCGTCAATGGCTGCAGGGCCCCCCCTCGAGGTCGACGGTATCGATAAGCTTGATATCGA
>group_209_6 38 1 0 0 sg=38 px=0 gx=0
GGCTGCAGGAATTCGATATCAAGCTTATCGATACCGTCGACCTCGAGGGGGGGCCCTGCA
>group_209_7 38 1 0 0 sg=38 px=0 gx=0
ATGTCGTCAATGGCTGCAGGGCCCCCCCTCGAGGTCGACGGTATCGATAAGCTTGATATC
>group_209_8 38 1 0 0 sg=38 px=0 gx=0
GCAGGAATTCGATATCAAGCTTATCGATACCGTCGACCTCGAGGGGGGGCCCTGCAGCCA
>group_209_9 38 1 0 0 sg=38 px=0 gx=0
TGCAGGAATTCGATATCAAGCTTATCGATACCGTCGACCTCGAGGGGGGGCCCTGCAGCC
>group_210_0 132 1 0 0 sg=132 px=0 gx=0
ATTAATTAATCCTCCTTATGCATACACCATAGGTGTGGTTTAATTTGATGCCCTTTTTCA
>group_210_1 132 1 0 0 sg=132 px=0 gx=0
CGCCTGCTCGGCCAGCCGCGCCCGCTGCAGCAGCTGCTCGCGGTCCCCCATATTAATTAA
>group_210_2 132 1 0 0 sg=132 px=0 gx=0
CATATTAATTAATCCTCCTTATGCATACACCATAGGTGTGGTTTAATTTGATGCCCTTTT
>group_210_3 132 1 0 0 sg=132 px=0 gx=0
TCCCCCATATTAATTAATCCTCCTTATGCATACACCATAGGTGTGGTTTAATTTGATGCC
>group_210_4 132 1 0 0 sg=132 px=0 gx=0
CAAATTAAACCACACCTATGGTGTATGCATAAGGAGGATTAATTAATATGGGGGACCGCG
>group_210_5 132 1 0 0 sg=132 px=0 gx=0
AGCCCTGAAAAAGGGCATCAAATTAAACCACACCTATGGTGTATGCATAAGGAGGATTAA
>group_210_6 132 1 0 0 sg=132 px=0 gx=0
TATGGTGTATGCATAAGGAGGATTAATTAATATGGGGGACCGCGAGCAGCTGCTGCAGCG
>group_210_7 132 1 0 0 sg=132 px=0 gx=0
GCCCGCTGCAGCAGCTGCTCGCGGTCCCCCATATTAATTAATCCTCCTTATGCATACACC
>group_210_8 132 1 0 0 sg=132 px=0 gx=0
AAGGAGGATTAATTAATATGGGGGACCGCGAGCAGCTGCTGCAGCGGGCGCGGCTGGCCG
>group_210_9 132 1 0 0 sg=132 px=0 gx=0
AGCTGCTCGCGGTCCCCCATATTAATTAATCCTCCTTATGCATACACCATAGGTGTGGTT
>group_213_0 32 0 0 0 sg=32 px=0 gx=0
CGTCGACCCGGGATCCATGGAGGCCTTAAGCTTCGAATTCGTAATCATGTCATAGCTGTT
>group_213_1 32 0 0 0 sg=32 px=0 gx=0
CGACCCGGGATCCATGGAGGCCTTAAGCTTCGAATTCGTAATCATGTCATAGCTGTTTCC
>group_213_2 32 0 0 0 sg=32 px=0 gx=0
GTACGCGTCGACCCGGGATCCATGGAGGCCTTAAGCTTCGAATTCGTAATCATGTCATAG
>group_213_3 32 0 0 0 sg=32 px=0 gx=0
TCGACCCGGGATCCATGGAGGCCTTAAGCTTCGAATTCGTAATCATGTCATAGCTGTTTC
>group_213_4 32 0 0 0 sg=32 px=0 gx=0
CGTACGCGTCGACCCGGGATCCATGGAGGCCTTAAGCTTCGAATTCGTAATCATGTCATA
>group_213_5 32 0 0 0 sg=32 px=0 gx=0
ATCGTACGCGTCGACCCGGGATCCATGGAGGCCTTAAGCTTCGAATTCGTAATCATGTCA
>group_213_6 32 0 0 0 sg=32 px=0 gx=0
ACATGATTACGAATTCGAAGCTTAAGGCCTCCATGGATCCCGGGTCGACGCGTACGATAT
>group_213_7 32 0 0 0 sg=32 px=0 gx=0
TACGCGTCGACCCGGGATCCATGGAGGCCTTAAGCTTCGAATTCGTAATCATGTCATAGC
>group_213_8 32 0 0 0 sg=32 px=0 gx=0
GCGTCGACCCGGGATCCATGGAGGCCTTAAGCTTCGAATTCGTAATCATGTCATAGCTGT
>group_213_9 32 0 0 0 sg=32 px=0 gx=0
GTCGACCCGGGATCCATGGAGGCCTTAAGCTTCGAATTCGTAATCATGTCATAGCTGTTT
>group_214_0 90 0 0 0 sg=90 px=0 gx=0
GCGAGCACCGCCGGGTGCAGTAATATCGCCCTGAGCAGCCCGGTTTTCCAGCCCTCGAGG
>group_214_1 90 0 0 0 sg=90 px=0 gx=0
GAGGGCTGGAAAACCGGGCTGCTCAGGGCGATATTACTGCACCCGGCGGTGCTCGCCGTT
>group_214_2 90 0 0 0 sg=90 px=0 gx=0
CTAGCGTACGGCCGTCGACGTCCGGATCCTCGAGGGCTGGAAAACCGGGCTGCTCAGGGC
>group_214_3 90 0 0 0 sg=90 px=0 gx=0
GAGCAGCCCGGTTTTCCAGCCCTCGAGGATCCGGACGTCGACGGCCGTACGCTAGCAATT
>group_214_4 90 0 0 0 sg=90 px=0 gx=0
CGACGTCCGGATCCTCGAGGGCTGGAAAACCGGGCTGCTCAGGGCGATATTACTGCACCC
>group_214_5 90 0 0 0 sg=90 px=0 gx=0
ACAATTGCTAGCGTACGGCCGTCGACGTCCGGATCCTCGAGGGCTGGAAAACCGGGCTGC
>group_214_6 90 0 0 0 sg=90 px=0 gx=0
GCCGTCGACGTCCGGATCCTCGAGGGCTGGAAAACCGGGCTGCTCAGGGCGATATTACTG
>group_214_7 90 0 0 0 sg=90 px=0 gx=0
TCCGGATCCTCGAGGGCTGGAAAACCGGGCTGCTCAGGGCGATATTACTGCACCCGGCGG
>group_214_8 90 0 0 0 sg=90 px=0 gx=0
AATATCGCCCTGAGCAGCCCGGTTTTCCAGCCCTCGAGGATCCGGACGTCGACGGCCGTA
>group_214_9 90 0 0 0 sg=90 px=0 gx=0
GGTGCAGTAATATCGCCCTGAGCAGCCCGGTTTTCCAGCCCTCGAGGATCCGGACGTCGA
>group_215_0 6 20 0 0 sg=6 px=0 gx=0
GGGGCCCGGTACCCAATTCGCCCTATAGTGAGTCGTATTACAATTCACTGGCCGTCGTTT
>group_215_1 6 20 0 0 sg=6 px=0 gx=0
AAACGACGGCCAGTGAATTGTAATACGACTCACTATAGGGCGAATTGGGTACCGGGCCCC
>group_215_2 6 20 0 0 sg=6 px=0 gx=0
GGGGGCCCGGTACCCAATTCGCCCTATAGTGAGTCGTATTACAATTCACTGGCCGTCGTT
>group_215_3 6 20 0 0 sg=6 px=0 gx=0
GGGGGGCCCGGTACCCAATTCGCCCTATAGTGAGTCGTATTACAATTCACTGGCCGTCGT
>group_215_4 6 20 0 0 sg=6 px=0 gx=0
ACGACGGCCAGTGAATTGTAATACGACTCACTATAGGGCGAATTGGGTACCGGGCCCCCC
>group_215_5 6 20 0 0 sg=6 px=0 gx=0
AACGACGGCCAGTGAATTGTAATACGACTCACTATAGGGCGAATTGGGTACCGGGCCCCC
>group_216_0 2 3 0 0 sg=2 px=0 gx=0
CTCGCCGCAGCCGAACGACCGAGCGCAGCGAGTCAGTGAGCGAGGAAGCGGAAGAAGCTA
>group_216_1 2 3 0 0 sg=2 px=0 gx=0
TAGCTTCTTCCGCTTCCTCGCTCACTGACTCGCTGCGCTCGGTCGTTCGGCTGCGGCGAG
>group_217_0 32 10 0 0 sg=32 px=0 gx=0
CAGCCTCTCTTTTCTCGAGAGATACCCCTTCTTCTTTAGCAGCAATGCTGGCAATAGTAG
>group_217_1 32 10 0 0 sg=32 px=0 gx=0
TTTTCTCGAGAGATACCCCTTCTTCTTTAGCAGCAATGCTGGCAATAGTAGTATTTATAA
>group_217_2 32 10 0 0 sg=32 px=0 gx=0
TCAGCCTCTCTTTTCTCGAGAGATACCCCTTCTTCTTTAGCAGCAATGCTGGCAATAGTA
>group_217_3 32 10 0 0 sg=32 px=0 gx=0
AATACTACTATTGCCAGCATTGCTGCTAAAGAAGAAGGGGTATCTCTCGAGAAAAGAGAG
>group_217_4 32 10 0 0 sg=32 px=0 gx=0
CCTCTCTTTTCTCGAGAGATACCCCTTCTTCTTTAGCAGCAATGCTGGCAATAGTAGTAT
>group_217_5 32 10 0 0 sg=32 px=0 gx=0
TAAATACTACTATTGCCAGCATTGCTGCTAAAGAAGAAGGGGTATCTCTCGAGAAAAGAG
>group_217_6 32 10 0 0 sg=32 px=0 gx=0
TCTCTTTTCTCGAGAGATACCCCTTCTTCTTTAGCAGCAATGCTGGCAATAGTAGTATTT
>group_217_7 32 10 0 0 sg=32 px=0 gx=0
TACTACTATTGCCAGCATTGCTGCTAAAGAAGAAGGGGTATCTCTCGAGAAAAGAGAGGC
>group_217_8 32 10 0 0 sg=32 px=0 gx=0
AGCTTCAGCCTCTCTTTTCTCGAGAGATACCCCTTCTTCTTTAGCAGCAATGCTGGCAAT
>group_217_9 32 10 0 0 sg=32 px=0 gx=0
ATTGCCAGCATTGCTGCTAAAGAAGAAGGGGTATCTCTCGAGAAAAGAGAGGCTGAAGCT
>group_218_0 2 0 0 0 sg=2 px=0 gx=0
CTGCCGGTCACTTAAGGGGCCTAGGCAGCTGGACGTCCAGCTGCCTAGGCCCCTTAAGCA
>group_218_1 2 0 0 0 sg=2 px=0 gx=0
TGCTTAAGGGGCCTAGGCAGCTGGACGTCCAGCTGCCTAGGCCCCTTAAGTGACCGGCAG
>group_219_0 2 4 0 0 sg=2 px=0 gx=0
GCGGATCCAAGCTTGCATGCCTGCAGGTCGGAGTACTGTCCTCCGAGCGGAGTACTGTCC
>group_219_1 2 4 0 0 sg=2 px=0 gx=0
GGACAGTACTCCGCTCGGAGGACAGTACTCCGACCTGCAGGCATGCAAGCTTGGATCCGC
>group_220_0 2 3 0 0 sg=2 px=0 gx=0
CCATGGGACGTCGACCTGAGGTAATTATAACCCGGGCCCTATATATGGATCCAATTGCAA
>group_220_1 2 3 0 0 sg=2 px=0 gx=0
TTGCAATTGGATCCATATATAGGGCCCGGGTTATAATTACCTCAGGTCGACGTCCCATGG
>group_221_0 106 1 0 0 sg=106 px=0 gx=0
AATTCTTTTTCCATCTTCTCTTTTCATCGATCTTGTACAGCTCGTCCATGCCGAGAGTGA
>group_221_1 106 1 0 0 sg=106 px=0 gx=0
CTGTACAAGATCGATGAAAAGAGAAGATGGAAAAAGAATTTCATAGCCGTCTCAGCAGCC
>group_221_2 106 1 0 0 sg=106 px=0 gx=0
GGCATGGACGAGCTGTACAAGATCGATGAAAAGAGAAGATGGAAAAAGAATTTCATAGCC
>group_221_3 106 1 0 0 sg=106 px=0 gx=0
ACAAGATCGATGAAAAGAGAAGATGGAAAAAGAATTTCATAGCCGTCTCAGCAGCCAACC
>group_221_4 106 1 0 0 sg=106 px=0 gx=0
TGTACAAGATCGATGAAAAGAGAAGATGGAAAAAGAATTTCATAGCCGTCTCAGCAGCCA
>group_221_5 106 1 0 0 sg=106 px=0 gx=0
TGGCTGCTGAGACGGCTATGAAATTCTTTTTCCATCTTCTCTTTTCATCGATCTTGTACA
>group_221_6 106 1 0 0 sg=106 px=0 gx=0
GTTGGCTGCTGAGACGGCTATGAAATTCTTTTTCCATCTTCTCTTTTCATCGATCTTGTA
>group_221_7 106 1 0 0 sg=106 px=0 gx=0
CGGGATCACTCTCGGCATGGACGAGCTGTACAAGATCGATGAAAAGAGAAGATGGAAAAA
>group_221_8 106 1 0 0 sg=106 px=0 gx=0
TTCTCTTTTCATCGATCTTGTACAGCTCGTCCATGCCGAGAGTGATCCCGGCGGCGGTCA
>group_221_9 106 1 0 0 sg=106 px=0 gx=0
GAGCTGTACAAGATCGATGAAAAGAGAAGATGGAAAAAGAATTTCATAGCCGTCTCAGCA
>group_225_0 2 2 0 0 sg=2 px=0 gx=0
ACAGCTGCATTAATGAATCGGCCAACGCGCGGGGAGAGGCGGTTTGCGTATTGGGCGCTC
>group_225_1 2 2 0 0 sg=2 px=0 gx=0
GAGCGCCCAATACGCAAACCGCCTCTCCCCGCGCGTTGGCCGATTCATTAATGCAGCTGT
>group_226_0 2 3 0 0 sg=2 px=0 gx=0
TGCGCGGAACCCCTATTTGTTTATTTTTCTAAATACATTCAAATATGTATCCGCTCATGC
>group_226_1 2 3 0 0 sg=2 px=0 gx=0
GCATGAGCGGATACATATTTGAATGTATTTAGAAAAATAAACAAATAGGGGTTCCGCGCA
>group_227_0 6 2 0 0 sg=6 px=0 gx=0
AGTTGGGTAACGCCAGGGTTTTCCCAGTCACGACGTTGTAAAACGACGGGATCGATCCCC
>group_227_1 6 2 0 0 sg=6 px=0 gx=0
GGGGGATCGATCCCGTCGTTTTACAACGTCGTGACTGGGAAAACCCTGGCGTTACCCAAC
>group_227_2 6 2 0 0 sg=6 px=0 gx=0
GGGGATCGATCCCGTCGTTTTACAACGTCGTGACTGGGAAAACCCTGGCGTTACCCAACT
>group_227_3 6 2 0 0 sg=6 px=0 gx=0
GTTGGGTAACGCCAGGGTTTTCCCAGTCACGACGTTGTAAAACGACGGGATCGATCCCCC
>group_227_4 6 2 0 0 sg=6 px=0 gx=0
GGGATCGATCCCGTCGTTTTACAACGTCGTGACTGGGAAAACCCTGGCGTTACCCAACTT
>group_227_5 6 2 0 0 sg=6 px=0 gx=0
AAGTTGGGTAACGCCAGGGTTTTCCCAGTCACGACGTTGTAAAACGACGGGATCGATCCC
>group_229_0 2 2 0 0 sg=2 px=0 gx=0
TGGAATTGTGAGCGGATAACAATTTCACACAGGAAACAGCTATGACCATGATTACGCCGC
>group_229_1 2 2 0 0 sg=2 px=0 gx=0
GCGGCGTAATCATGGTCATAGCTGTTTCCTGTGTGAAATTGTTATCCGCTCACAATTCCA
>group_232_0 2 20 0 0 sg=2 px=0 gx=0
CTGCAGGTCGAAAGGCCCGGAGATGAGGAAGAGGAGAACAGCGCGGCAGACGTGCGCTTT
>group_232_1 2 20 0 0 sg=2 px=0 gx=0
AAAGCGCACGTCTGCCGCGCTGTTCTCCTCTTCCTCATCTCCGGGCCTTTCGACCTGCAG
>group_234_0 2 2 0 0 sg=2 px=0 gx=0
TGGCGCCTGATGCGGTATTTTCTCCTTACGCATCTGTGCGGTATTTCACACCGCATACGC
>group_234_1 2 2 0 0 sg=2 px=0 gx=0
GCGTATGCGGTGTGAAATACCGCACAGATGCGTAAGGAGAAAATACCGCATCAGGCGCCA
>group_238_0 106 1 0 0 sg=106 px=0 gx=0
CTTCTCCTTTACTCAAGCTTGCATGCCTGCAGGTCGACTCTAGAGGATCCCCGGGTACCG
>group_238_1 106 1 0 0 sg=106 px=0 gx=0
GGTACCCGGGGATCCTCTAGAGTCGACCTGCAGGCATGCAAGCTTGAGTAAAGGAGAAGA
>group_238_2 106 1 0 0 sg=106 px=0 gx=0
ACAACTCCAGTGAAAAGTTCTTCTCCTTTACTCAAGCTTGCATGCCTGCAGGTCGACTCT
>group_238_3 106 1 0 0 sg=106 px=0 gx=0
TTCTTCTCCTTTACTCAAGCTTGCATGCCTGCAGGTCGACTCTAGAGGATCCCCGGGTAC
>group_238_4 106 1 0 0 sg=106 px=0 gx=0
CCGGGGATCCTCTAGAGTCGACCTGCAGGCATGCAAGCTTGAGTAAAGGAGAAGAACTTT
>group_238_5 106 1 0 0 sg=106 px=0 gx=0
TCCTTTACTCAAGCTTGCATGCCTGCAGGTCGACTCTAGAGGATCCCCGGGTACCGAGCT
>group_238_6 106 1 0 0 sg=106 px=0 gx=0
CCATCTAATTCAACAAGAATTGGGACAACTCCAGTGAAAAGTTCTTCTCCTTTACTCAAG
>group_238_7 106 1 0 0 sg=106 px=0 gx=0
GGATCCTCTAGAGTCGACCTGCAGGCATGCAAGCTTGAGTAAAGGAGAAGAACTTTTCAC
>group_238_8 106 1 0 0 sg=106 px=0 gx=0
TCGGTACCCGGGGATCCTCTAGAGTCGACCTGCAGGCATGCAAGCTTGAGTAAAGGAGAA
>group_238_9 106 1 0 0 sg=106 px=0 gx=0
TCTAGAGTCGACCTGCAGGCATGCAAGCTTGAGTAAAGGAGAAGAACTTTTCACTGGAGT
>group_240_0 194 2 0 0 sg=194 px=0 gx=0
TTGGCTGCTGAGACGGCTATGAAATTCTTTTTCCATCGTCGCTTCATATGTATATCTCCT
>group_240_1 194 2 0 0 sg=194 px=0 gx=0
CAGAAGTGCCCCGGAGGATGAGATTTTCTTAAAGCGGTTGGCTGCTGAGACGGCTATGAA
>group_240_2 194 2 0 0 sg=194 px=0 gx=0
TTAAGAAGGAGATATACATATGAAGCGACGATGGAAAAAGAATTTCATAGCCGTCTCAGC
>group_240_3 194 2 0 0 sg=194 px=0 gx=0
GATCCACGCGGAACCAGAAGTGCCCCGGAGGATGAGATTTTCTTAAAGCGGTTGGCTGCT
>group_240_4 194 2 0 0 sg=194 px=0 gx=0
CATATGAAGCGACGATGGAAAAAGAATTTCATAGCCGTCTCAGCAGCCAACCGCTTTAAG
>group_240_5 194 2 0 0 sg=194 px=0 gx=0
CGACGACAAGGGAAGAGGATCCGAATTCTCTTCCCGGGTCTTGTTCCATGGGTCGACTCG
>group_240_6 194 2 0 0 sg=194 px=0 gx=0
TTAAAGCGGTTGGCTGCTGAGACGGCTATGAAATTCTTTTTCCATCGTCGCTTCATATGT
>group_240_7 194 2 0 0 sg=194 px=0 gx=0
GTCGCTTCATATGTATATCTCCTTCTTAAAGTTAAACAAAATTATTTCTAGAGGGGAATT
>group_240_8 194 2 0 0 sg=194 px=0 gx=0
TAGAAATAATTTTGTTTAACTTTAAGAAGGAGATATACATATGAAGCGACGATGGAAAAA
>group_240_9 194 2 0 0 sg=194 px=0 gx=0
GAAATTCTTTTTCCATCGTCGCTTCATATGTATATCTCCTTCTTAAAGTTAAACAAAATT
>group_241_0 10 17 0 0 sg=10 px=0 gx=0
TTCGATCGTCCGGGCCGCAAGCTCCTAGCGGCGGATTTGTCCTACTCAGGAGAGCGTTCA
>group_241_1 10 17 0 0 sg=10 px=0 gx=0
CGAAGTTCCTATTCTCTAGAAAGTATAGGAACTTCAGAGCGCTTTTGAAGCTAATTCGAT
>group_241_2 10 17 0 0 sg=10 px=0 gx=0
GAACGCTCTCCTGAGTAGGACAAATCCGCCGCTAGGAGCTTGCGGCCCGGACGATCGAAT
>group_241_3 10 17 0 0 sg=10 px=0 gx=0
ATTCGATCGTCCGGGCCGCAAGCTCCTAGCGGCGGATTTGTCCTACTCAGGAGAGCGTTC
>group_241_4 10 17 0 0 sg=10 px=0 gx=0
GATCGAATTAGCTTCAAAAGCGCTCTGAAGTTCCTATACTTTCTAGAGAATAGGAACTTC
>group_241_5 10 17 0 0 sg=10 px=0 gx=0
AACGCTCTCCTGAGTAGGACAAATCCGCCGCTAGGAGCTTGCGGCCCGGACGATCGAATT
>group_241_6 10 17 0 0 sg=10 px=0 gx=0
ATCGAATTAGCTTCAAAAGCGCTCTGAAGTTCCTATACTTTCTAGAGAATAGGAACTTCG
>group_241_7 10 17 0 0 sg=10 px=0 gx=0
AATTCGATCGTCCGGGCCGCAAGCTCCTAGCGGCGGATTTGTCCTACTCAGGAGAGCGTT
>group_241_8 10 17 0 0 sg=10 px=0 gx=0
TGAACGCTCTCCTGAGTAGGACAAATCCGCCGCTAGGAGCTTGCGGCCCGGACGATCGAA
>group_241_9 10 17 0 0 sg=10 px=0 gx=0
GAAGTTCCTATTCTCTAGAAAGTATAGGAACTTCAGAGCGCTTTTGAAGCTAATTCGATC
>group_242_0 2 1 0 0 sg=2 px=0 gx=0
GCTATTCCAGAAGTAGTGAGGAGGCTTTTTTGGAGGCCTAGGCTTTTGCAAAAAGCTTAT
>group_242_1 2 1 0 0 sg=2 px=0 gx=0
ATAAGCTTTTTGCAAAAGCCTAGGCCTCCAAAAAAGCCTCCTCACTACTTCTGGAATAGC
>group_244_0 2 46 0 0 sg=2 px=0 gx=0
GGGAATTCGTAATCATGGTCATAGCTGTTTCCTGTGTGAAATTGTTATCCGCTCACAATT
>group_244_1 2 46 0 0 sg=2 px=0 gx=0
AATTGTGAGCGGATAACAATTTCACACAGGAAACAGCTATGACCATGATTACGAATTCCC
>group_246_0 2 14 0 0 sg=2 px=0 gx=0
CAGATCCACAGGACGGGTGTGGTCGCCATGATCGCGTAGTCGATAGTGGCTCCAAGTAGC
>group_246_1 2 14 0 0 sg=2 px=0 gx=0
GCTACTTGGAGCCACTATCGACTACGCGATCATGGCGACCACACCCGTCCTGTGGATCTG
>group_247_0 20648 3 0 19182 sg=1466 px=0 gx=19182
GCATGGCGCATCTGTTCCTTCGTATTTAACCTGCACTAAAACAGTTCCATGCTGGGTCTC
>group_247_1 20648 3 0 19182 sg=1466 px=0 gx=19182
ACGACGAGCGTGACACCACGATGCCTACCGGTACCAGAACCTGTTGGATCAACAACACCA
>group_247_2 20648 3 0 19182 sg=1466 px=0 gx=19182
CGAAAAAGGGATCTTGCATGGCGCATCTGTTCCTTCGTATTTAACCTGCACTAAAACAGT
>group_247_3 20648 3 0 19182 sg=1466 px=0 gx=19182
AAGGCCGCCAACGTGCAGTGGGATGAAATGGCAGACATAACAGGCTCAAGCCCAATCATA
>group_247_4 20648 3 0 19182 sg=1466 px=0 gx=19182
AACGAAGTCTCTGTTGCCTATTCCCACACATCGCATGGCCATTGATGGTGTTACTAGCAT
>group_247_5 20648 3 0 19182 sg=1466 px=0 gx=19182
AGAGCCAAAGTCCCATGCGGTGTCTCCCAGGATAGCCATCCTTCGCGCTCCTCGGGCAGT
>group_247_6 20648 3 0 19182 sg=1466 px=0 gx=19182
GCTGGTTCAAGAAAGGGAGCAGCATAGGGAAAATGTTCGAAGCAACTGCCCGAGGAGCGC
>group_247_7 20648 3 0 19182 sg=1466 px=0 gx=19182
ATCTCATTAAAGTCCAGCCCTGTTCTAGGCGAGCAGTCCAATGTGAGGGCTCCGTAGTCA
>group_247_8 20648 3 0 19182 sg=1466 px=0 gx=19182
GGGAAAATGTTCGAAGCAACTGCCCGAGGAGCGCGAAGGATGGCTATCCTGGGAGACACC
>group_247_9 20648 3 0 19182 sg=1466 px=0 gx=19182
TTGGTTCGCTGACCATTTCCGGGCGCGCCACGGCGTTACCAGAAACTCAGAAGGTTCGTC
>group_248_0 214 3 0 0 sg=214 px=0 gx=0
GGCCTCAAATGGACGCCGGATGACCCCTCCAGCGTGTTTTATCTCTGCGAGCATAATGCA
>group_248_1 214 3 0 0 sg=214 px=0 gx=0
TGCGAGCATAATGCATGCGTCATCCGCCAGCAGGAGCTGGACTTTACTGATGCCCGTTAG
>group_248_2 214 3 0 0 sg=214 px=0 gx=0
ATATTCCGTCGCTGCTGGCGCTGGCCCCGTGGTATGGCAAAAAGCACCGGGTTAACACGC
>group_248_3 214 3 0 0 sg=214 px=0 gx=0
CGCTGGCCCCGTGGTATGGCAAAAAGCACCGGGTTAACACGCTCACCATGAAGCGTTTCA
>group_248_4 214 3 0 0 sg=214 px=0 gx=0
GCGTGTTAACCCGGTGCTTTTTGCCATACCACGGGGCCAGCGCCAGCAGCGACGGAATAT
>group_248_5 214 3 0 0 sg=214 px=0 gx=0
GCATGCATTATGCTCGCAGAGATAAAACACGCTGGAGGGGTCATCCGGCGTCCATTTGAG
>group_248_6 214 3 0 0 sg=214 px=0 gx=0
ATGGACGCCGGATGACCCCTCCAGCGTGTTTTATCTCTGCGAGCATAATGCATGCGTCAT
>group_248_7 214 3 0 0 sg=214 px=0 gx=0
GCGGATGACGCATGCATTATGCTCGCAGAGATAAAACACGCTGGAGGGGTCATCCGGCGT
>group_248_8 214 3 0 0 sg=214 px=0 gx=0
GCCGGATGACCCCTCCAGCGTGTTTTATCTCTGCGAGCATAATGCATGCGTCATCCGCCA
>group_248_9 214 3 0 0 sg=214 px=0 gx=0
GATCTAACGGGCATCAGTAAAGTCCAGCTCCTGCTGGCGGATGACGCATGCATTATGCTC
>group_249_0 2 3 0 0 sg=2 px=0 gx=0
ATAAGCTTGGCACTGGCCGTCGTTTTACAACGTCGTGACTGGGAAAACCCTGGCGTTACC
>group_249_1 2 3 0 0 sg=2 px=0 gx=0
GGTAACGCCAGGGTTTTCCCAGTCACGACGTTGTAAAACGACGGCCAGTGCCAAGCTTAT
>group_250_0 6 16 0 0 sg=6 px=0 gx=0
CCTTGTACAGCTCGTCCATGCCGAGAGTGATCCCGGCGGCGGTCACGAACTCCAGCAGGA
>group_250_1 6 16 0 0 sg=6 px=0 gx=0
AGCCTTGTACAGCTCGTCCATGCCGAGAGTGATCCCGGCGGCGGTCACGAACTCCAGCAG
>group_250_2 6 16 0 0 sg=6 px=0 gx=0
GCCTTGTACAGCTCGTCCATGCCGAGAGTGATCCCGGCGGCGGTCACGAACTCCAGCAGG
>group_250_3 6 16 0 0 sg=6 px=0 gx=0
TCCTGCTGGAGTTCGTGACCGCCGCCGGGATCACTCTCGGCATGGACGAGCTGTACAAGG
>group_250_4 6 16 0 0 sg=6 px=0 gx=0
CCTGCTGGAGTTCGTGACCGCCGCCGGGATCACTCTCGGCATGGACGAGCTGTACAAGGC
>group_250_5 6 16 0 0 sg=6 px=0 gx=0
CTGCTGGAGTTCGTGACCGCCGCCGGGATCACTCTCGGCATGGACGAGCTGTACAAGGCT
>group_251_0 8 3 0 0 sg=8 px=0 gx=0
AACGCCAGCACATGGACAGCCCAGATCTGGGTACCGACGACGACGACAAGGCCATGGCTG
>group_251_1 8 3 0 0 sg=8 px=0 gx=0
CGCCAGCACATGGACAGCCCAGATCTGGGTACCGACGACGACGACAAGGCCATGGCTGAT
>group_251_2 8 3 0 0 sg=8 px=0 gx=0
AGCCATGGCCTTGTCGTCGTCGTCGGTACCCAGATCTGGGCTGTCCATGTGCTGGCGTTC
>group_251_3 8 3 0 0 sg=8 px=0 gx=0
ACGCCAGCACATGGACAGCCCAGATCTGGGTACCGACGACGACGACAAGGCCATGGCTGA
>group_251_4 8 3 0 0 sg=8 px=0 gx=0
GAACGCCAGCACATGGACAGCCCAGATCTGGGTACCGACGACGACGACAAGGCCATGGCT
>group_251_5 8 3 0 0 sg=8 px=0 gx=0
CAGCCATGGCCTTGTCGTCGTCGTCGGTACCCAGATCTGGGCTGTCCATGTGCTGGCGTT
>group_251_6 8 3 0 0 sg=8 px=0 gx=0
ATCAGCCATGGCCTTGTCGTCGTCGTCGGTACCCAGATCTGGGCTGTCCATGTGCTGGCG
>group_251_7 8 3 0 0 sg=8 px=0 gx=0
TCAGCCATGGCCTTGTCGTCGTCGTCGGTACCCAGATCTGGGCTGTCCATGTGCTGGCGT
>group_252_0 2 9 0 0 sg=2 px=0 gx=0
CGAGCTCATCGATTTCGTTCCACTGAGCGTCAGACCCCGTAGAAAAGATCAAAGGATCTT
>group_252_1 2 9 0 0 sg=2 px=0 gx=0
AAGATCCTTTGATCTTTTCTACGGGGTCTGACGCTCAGTGGAACGAAATCGATGAGCTCG
>group_253_0 6418 2 0 0 sg=6418 px=0 gx=0
AAAAATTTCAATTTCTTTGCCTTCAACATAAAAGCTGGCATTTTGGACAAAATCGGACAT
>group_253_1 6418 2 0 0 sg=6418 px=0 gx=0
AACAAAAGCCCTAGATAAGGGGATAAAAATTGGGATTTTGGGCGTTGATTTTCTAGTTAC
>group_253_2 6418 2 0 0 sg=6418 px=0 gx=0
CTTTGAACAGGAAAAAATAGGCAAAATCATCACGCATTTTACGCTGATTATCAACGATAA
>group_253_3 6418 2 0 0 sg=6418 px=0 gx=0
TTGATGAAGTTGGGCGTACTATTGAGCCATTTTTAAAGCAATTTTTTGATAAATCTGTCA
>group_253_4 6418 2 0 0 sg=6418 px=0 gx=0
ATCTGTTGAAAAGACAAAAGAAAGTGGTTTTTAGGGTTAAAATTGAAAATTTTGGCAAAA
>group_253_5 6418 2 0 0 sg=6418 px=0 gx=0
TTTTTTCTTTTTAAAATCAATAGTTTACATGATTATAAACGGAGAAACCCCTGAAATCAA
>group_253_6 6418 2 0 0 sg=6418 px=0 gx=0
TATTCAAGGGCGCAGTCAAAGATTTGAATATTACTTGGAAGCAAATCAACGAATTATATC
>group_253_7 6418 2 0 0 sg=6418 px=0 gx=0
CAATGCGGTTTCTTAGCTTGCGGATTTTTTCTAGGTTCTCAAATACTTCGGTTCGCATCG
>group_253_8 6418 2 0 0 sg=6418 px=0 gx=0
CTTAAAATATTACTGTTTGCTAGGGTCTATTGAGGGCTTACGCCTACCCCCTAGTATTAA
>group_253_9 6418 2 0 0 sg=6418 px=0 gx=0
ACGAAAAAACCATAGACTTAAAGCGTTTTCATACAAAACGCCTTTATGAATTGTGTTGTA
>group_254_0 126 1 0 0 sg=126 px=0 gx=0
TCACTATAGGGAGAAGCTTGGATCCTATAGTGTCACCTAAATCGTATGCGGCCGCCCGGG
>group_254_1 126 1 0 0 sg=126 px=0 gx=0
TTCGATGATAAGCTGTCAAACATGAGAATTGGTCGACGGCCCGGGCGGCCGCATACGATT
>group_254_2 126 1 0 0 sg=126 px=0 gx=0
CTCACTATAGGGAGAAGCTTGGATCCTATAGTGTCACCTAAATCGTATGCGGCCGCCCGG
>group_254_3 126 1 0 0 sg=126 px=0 gx=0
GAAATTCGATGATAAGCTGTCAAACATGAGAATTGGTCGACGGCCCGGGCGGCCGCATAC
>group_254_4 126 1 0 0 sg=126 px=0 gx=0
TGGTCGACGGCCCGGGCGGCCGCATACGATTTAGGTGACACTATAGGATCCAAGCTTCTC
>group_254_5 126 1 0 0 sg=126 px=0 gx=0
CTATAGGGAGAAGCTTGGATCCTATAGTGTCACCTAAATCGTATGCGGCCGCCCGGGCCG
>group_254_6 126 1 0 0 sg=126 px=0 gx=0
TGTCAAACATGAGAATTGGTCGACGGCCCGGGCGGCCGCATACGATTTAGGTGACACTAT
>group_254_7 126 1 0 0 sg=126 px=0 gx=0
TGAGAATTGGTCGACGGCCCGGGCGGCCGCATACGATTTAGGTGACACTATAGGATCCAA
>group_254_8 126 1 0 0 sg=126 px=0 gx=0
GGAGAAGCTTGGATCCTATAGTGTCACCTAAATCGTATGCGGCCGCCCGGGCCGTCGACC
>group_254_9 126 1 0 0 sg=126 px=0 gx=0
TGTCACCTAAATCGTATGCGGCCGCCCGGGCCGTCGACCAATTCTCATGTTTGACAGCTT
>group_255_0 6 12 0 0 sg=6 px=0 gx=0
GAGGAGGGCCACCATGGCCAAGTTGACCAGTGCCGTTCCGGTGCTCACCGCGCGCGACGT
>group_255_1 6 12 0 0 sg=6 px=0 gx=0
TGAGGAGGGCCACCATGGCCAAGTTGACCAGTGCCGTTCCGGTGCTCACCGCGCGCGACG
>group_255_2 6 12 0 0 sg=6 px=0 gx=0
GTGAGGAGGGCCACCATGGCCAAGTTGACCAGTGCCGTTCCGGTGCTCACCGCGCGCGAC
>group_255_3 6 12 0 0 sg=6 px=0 gx=0
ACGTCGCGCGCGGTGAGCACCGGAACGGCACTGGTCAACTTGGCCATGGTGGCCCTCCTC
>group_255_4 6 12 0 0 sg=6 px=0 gx=0
CGTCGCGCGCGGTGAGCACCGGAACGGCACTGGTCAACTTGGCCATGGTGGCCCTCCTCA
>group_255_5 6 12 0 0 sg=6 px=0 gx=0
GTCGCGCGCGGTGAGCACCGGAACGGCACTGGTCAACTTGGCCATGGTGGCCCTCCTCAC
>group_256_0 26 3 0 0 sg=26 px=0 gx=0
GCACGCCCGATGGTGGGACGGTATGAATAATCCGGAATATTTATAGGTTTTTTTATTACA
>group_256_1 26 3 0 0 sg=26 px=0 gx=0
ACGCCCGATGGTGGGACGGTATGAATAATCCGGAATATTTATAGGTTTTTTTATTACAAA
>group_256_2 26 3 0 0 sg=26 px=0 gx=0
ATAAAAAAACCTATAAATATTCCGGATTATTCATACCGTCCCACCATCGGGCGTGCTAGC
>group_256_3 26 3 0 0 sg=26 px=0 gx=0
CACGCCCGATGGTGGGACGGTATGAATAATCCGGAATATTTATAGGTTTTTTTATTACAA
>group_256_4 26 3 0 0 sg=26 px=0 gx=0
TGTAATAAAAAAACCTATAAATATTCCGGATTATTCATACCGTCCCACCATCGGGCGTGC
>group_256_5 26 3 0 0 sg=26 px=0 gx=0
TAGCACGCCCGATGGTGGGACGGTATGAATAATCCGGAATATTTATAGGTTTTTTTATTA
>group_256_6 26 3 0 0 sg=26 px=0 gx=0
AAACCTATAAATATTCCGGATTATTCATACCGTCCCACCATCGGGCGTGCTAGCGGATCC
>group_256_7 26 3 0 0 sg=26 px=0 gx=0
CGCTAGCACGCCCGATGGTGGGACGGTATGAATAATCCGGAATATTTATAGGTTTTTTTA
>group_256_8 26 3 0 0 sg=26 px=0 gx=0
GTAATAAAAAAACCTATAAATATTCCGGATTATTCATACCGTCCCACCATCGGGCGTGCT
>group_256_9 26 3 0 0 sg=26 px=0 gx=0
AAAAAAACCTATAAATATTCCGGATTATTCATACCGTCCCACCATCGGGCGTGCTAGCGG
>group_257_0 170 3 0 0 sg=170 px=0 gx=0
AGTGCACCAGATCCTGTAAACGTTAATATTTTGTTAAAATTCGCGTTAAATTTTTGTTAA
>group_257_1 170 3 0 0 sg=170 px=0 gx=0
CTGGTGCACTCTTCATTAATTGCGTTGCGCTCCAGCCAGCTTTCCGGCACCGCTTCTGGT
>group_257_2 170 3 0 0 sg=170 px=0 gx=0
TAATGAAGAGTGCACCAGATCCTGTAAACGTTAATATTTTGTTAAAATTCGCGTTAAATT
>group_257_3 170 3 0 0 sg=170 px=0 gx=0
CGGAAAGCTGGCTGGAGCGCAACGCAATTAATGAAGAGTGCACCAGATCCTGTAAACGTT
>group_257_4 170 3 0 0 sg=170 px=0 gx=0
CGCTTTGCCTGGTTTCCGGCACCAGAAGCGGTGCCGGAAAGCTGGCTGGAGCGCAACGCA
>group_257_5 170 3 0 0 sg=170 px=0 gx=0
TTTAACAAAATATTAACGTTTACAGGATCTGGTGCACTCTTCATTAATTGCGTTGCGCTC
>group_257_6 170 3 0 0 sg=170 px=0 gx=0
GAAGAGTGCACCAGATCCTGTAAACGTTAATATTTTGTTAAAATTCGCGTTAAATTTTTG
>group_257_7 170 3 0 0 sg=170 px=0 gx=0
TAATTGCGTTGCGCTCCAGCCAGCTTTCCGGCACCGCTTCTGGTGCCGGAAACCAGGCAA
>group_257_8 170 3 0 0 sg=170 px=0 gx=0
CTTTGCCTGGTTTCCGGCACCAGAAGCGGTGCCGGAAAGCTGGCTGGAGCGCAACGCAAT
>group_257_9 170 3 0 0 sg=170 px=0 gx=0
CGCAATTAATGAAGAGTGCACCAGATCCTGTAAACGTTAATATTTTGTTAAAATTCGCGT
>group_259_0 12 3 0 0 sg=12 px=0 gx=0
CCTTCGCCCCGCCCTGCCACTCATCGCAGTACTGTTGTAATTCATTAAGCATTCTGCCGA
>group_259_1 12 3 0 0 sg=12 px=0 gx=0
GCCCTTCGCCCCGCCCTGCCACTCATCGCAGTACTGTTGTAATTCATTAAGCATTCTGCC
>group_259_2 12 3 0 0 sg=12 px=0 gx=0
TCGCCCCGCCCTGCCACTCATCGCAGTACTGTTGTAATTCATTAAGCATTCTGCCGACAT
>group_259_3 12 3 0 0 sg=12 px=0 gx=0
GGCAGAATGCTTAATGAATTACAACAGTACTGCGATGAGTGGCAGGGCGGGGCGAAGGGC
>group_259_4 12 3 0 0 sg=12 px=0 gx=0
TGTCGGCAGAATGCTTAATGAATTACAACAGTACTGCGATGAGTGGCAGGGCGGGGCGAA
>group_259_5 12 3 0 0 sg=12 px=0 gx=0
CCCTTCGCCCCGCCCTGCCACTCATCGCAGTACTGTTGTAATTCATTAAGCATTCTGCCG
>group_259_6 12 3 0 0 sg=12 px=0 gx=0
TTCGCCCCGCCCTGCCACTCATCGCAGTACTGTTGTAATTCATTAAGCATTCTGCCGACA
>group_259_7 12 3 0 0 sg=12 px=0 gx=0
ATGTCGGCAGAATGCTTAATGAATTACAACAGTACTGCGATGAGTGGCAGGGCGGGGCGA
>group_259_8 12 3 0 0 sg=12 px=0 gx=0
TCGGCAGAATGCTTAATGAATTACAACAGTACTGCGATGAGTGGCAGGGCGGGGCGAAGG
>group_259_9 12 3 0 0 sg=12 px=0 gx=0
GTCGGCAGAATGCTTAATGAATTACAACAGTACTGCGATGAGTGGCAGGGCGGGGCGAAG
>group_261_0 1078 6 0 0 sg=1078 px=0 gx=0
TCTGCGGCAGCGGCTGCTTCGAGATCGGGTTCTGGTGGTCCTCCGACGACGGCGGGGTCG
>group_261_1 1078 6 0 0 sg=1078 px=0 gx=0
GCTTCGAGATCGGGTTCTGGTGGTCCTCCGACGACGGCGGGGTCGAGCGGCGCTGGCGGC
>group_261_2 1078 6 0 0 sg=1078 px=0 gx=0
CTCGACCTTCTTCTTCGACTCCTCCGAGCCGGTCGGGTCGCCGCGGGTCTGCGGCAGCGG
>group_261_3 1078 6 0 0 sg=1078 px=0 gx=0
CGATCCTGCGCGGCGAGAAGCTGGACAAGTGGGAGAAGATCCGCCTGCGCCCGGGCGGCA
>group_261_4 1078 6 0 0 sg=1078 px=0 gx=0
CCGGGTTCAGGGCGAAGCGCTCCAGCTCGCGCGAGGCCCACACGATGTGCTTCAGCATGT
>group_261_5 1078 6 0 0 sg=1078 px=0 gx=0
TCCTGCGCGGCGAGAAGCTGGACAAGTGGGAGAAGATCCGCCTGCGCCCGGGCGGCAAGA
>group_261_6 1078 6 0 0 sg=1078 px=0 gx=0
GGTACGAGCAGTACTTGCAGTCGAACGGGTCGGTCTTGGTCTTGCTCTCGACCTTCTTCT
>group_261_7 1078 6 0 0 sg=1078 px=0 gx=0
GGCCCACACGATGTGCTTCAGCATGTAGTGCTTCTTGCCGCCCGGGCGCAGGCGGATCTT
>group_261_8 1078 6 0 0 sg=1078 px=0 gx=0
CGCTGCCGCAGACCCGCGGCGACCCGACCGGCTCGGAGGAGTCGAAGAAGAAGGTCGAGA
>group_261_9 1078 6 0 0 sg=1078 px=0 gx=0
TAGCACTTGTTGCACGGGGTGTTCGGCTGCGAGCCCGGGTGGTTCCAGGGCTCCAGGTTC
>group_262_0 10226 2 0 0 sg=10226 px=0 gx=0
TGGTTAATAAAGGAAGGAATTAAATGCCCCCACCTCCCTCCCCTCTGCCACCCCTTCACC
>group_262_1 10226 2 0 0 sg=10226 px=0 gx=0
GCCTATCTAGGCCAGTGAGCGGCCCTTTCAAAAAAAAGTTGGGTGGTACTGAGGGAAGAT
>group_262_2 10226 2 0 0 sg=10226 px=0 gx=0
CTCGATTGGCAGGGCATCGAGCAGGGCCCGCTTGTTCTTCACGTGCCAGTACAGGGTAGG
>group_262_3 10226 2 0 0 sg=10226 px=0 gx=0
CATCAGCAACTAAATTTATGACAAGAACTGCCATTTCTATGAGCCCTATTGTAAGCCCTA
>group_262_4 10226 2 0 0 sg=10226 px=0 gx=0
GTAATATCACATAGTAGGACTTACAATAGGGCTCACAGTAGGGCTTACAATAGGGCTCAT
>group_262_5 10226 2 0 0 sg=10226 px=0 gx=0
ACTAATCATATGTGGCCTGGAGAAACAGCTAAAGTGCGAAAGCGGCGGGCCGGCCGACGC
>group_262_6 10226 2 0 0 sg=10226 px=0 gx=0
TAGAATGAGGATAGCCACCATAGGCTCCTGTATTTGATGTCCAGTCCTTAGTTAGCAAAA
>group_262_7 10226 2 0 0 sg=10226 px=0 gx=0
AGTAGGACTTACAATAGGGCTCACAGTAGGGCTTACAATAGGGCTCATAGAAATGGCAGT
>group_262_8 10226 2 0 0 sg=10226 px=0 gx=0
CTCCCAATCCTGTCACCTCTTTCAAAGATACAATCCCCATAGGATGCTGGGCAGGTCTTA
>group_262_9 10226 2 0 0 sg=10226 px=0 gx=0
CTTGAGAGTAGTTCCCAGTGAGGAAGCAATTTGGGCCCATCCTGAGAGACAGGAATCCTA
>group_263_0 16 1 0 0 sg=16 px=0 gx=0
AAGATCCTTTGATCTTTTCTACGGGGTCTGACGCTCAGTGGAACGAAAACTCACCGTTAA
>group_263_1 16 1 0 0 sg=16 px=0 gx=0
GATCCTTTGATCTTTTCTACGGGGTCTGACGCTCAGTGGAACGAAAACTCACCGTTAAGG
>group_263_2 16 1 0 0 sg=16 px=0 gx=0
AGAAGATCCTTTGATCTTTTCTACGGGGTCTGACGCTCAGTGGAACGAAAACTCACCGTT
>group_263_3 16 1 0 0 sg=16 px=0 gx=0
TAACGGTGAGTTTTCGTTCCACTGAGCGTCAGACCCCGTAGAAAAGATCAAAGGATCTTC
>group_263_4 16 1 0 0 sg=16 px=0 gx=0
CTTAACGGTGAGTTTTCGTTCCACTGAGCGTCAGACCCCGTAGAAAAGATCAAAGGATCT
>group_263_5 16 1 0 0 sg=16 px=0 gx=0
TTAACGGTGAGTTTTCGTTCCACTGAGCGTCAGACCCCGTAGAAAAGATCAAAGGATCTT
>group_263_6 16 1 0 0 sg=16 px=0 gx=0
GGTGAGTTTTCGTTCCACTGAGCGTCAGACCCCGTAGAAAAGATCAAAGGATCTTCTTGA
>group_263_7 16 1 0 0 sg=16 px=0 gx=0
ACGGTGAGTTTTCGTTCCACTGAGCGTCAGACCCCGTAGAAAAGATCAAAGGATCTTCTT
>group_263_8 16 1 0 0 sg=16 px=0 gx=0
GAAGATCCTTTGATCTTTTCTACGGGGTCTGACGCTCAGTGGAACGAAAACTCACCGTTA
>group_263_9 16 1 0 0 sg=16 px=0 gx=0
CGGTGAGTTTTCGTTCCACTGAGCGTCAGACCCCGTAGAAAAGATCAAAGGATCTTCTTG
>group_264_0 46 86 0 0 sg=46 px=0 gx=0
TGACTGCGCTCCTCCAAGCCAGTTACCTCGGTTCAAAGAGTTGGTAGCTCAGAGAACCTT
>group_264_1 46 86 0 0 sg=46 px=0 gx=0
AGCTACCAACTCTTTGAACCGAGGTAACTGGCTTGGAGGAGCGCAGTCACCAAAACTTGT
>group_264_2 46 86 0 0 sg=46 px=0 gx=0
AAGGTTCTCTGAGCTACCAACTCTTTGAACCGAGGTAACTGGCTTGGAGGAGCGCAGTCA
>group_264_3 46 86 0 0 sg=46 px=0 gx=0
GAAGGTTCTCTGAGCTACCAACTCTTTGAACCGAGGTAACTGGCTTGGAGGAGCGCAGTC
>group_264_4 46 86 0 0 sg=46 px=0 gx=0
AGGACAAGTTTTGGTGACTGCGCTCCTCCAAGCCAGTTACCTCGGTTCAAAGAGTTGGTA
>group_264_5 46 86 0 0 sg=46 px=0 gx=0
GTGACTGCGCTCCTCCAAGCCAGTTACCTCGGTTCAAAGAGTTGGTAGCTCAGAGAACCT
>group_264_6 46 86 0 0 sg=46 px=0 gx=0
CAAGTTTTGGTGACTGCGCTCCTCCAAGCCAGTTACCTCGGTTCAAAGAGTTGGTAGCTC
>group_264_7 46 86 0 0 sg=46 px=0 gx=0
TTTTGGTGACTGCGCTCCTCCAAGCCAGTTACCTCGGTTCAAAGAGTTGGTAGCTCAGAG
>group_264_8 46 86 0 0 sg=46 px=0 gx=0
TTCTCTGAGCTACCAACTCTTTGAACCGAGGTAACTGGCTTGGAGGAGCGCAGTCACCAA
>group_264_9 46 86 0 0 sg=46 px=0 gx=0
TTGGTGACTGCGCTCCTCCAAGCCAGTTACCTCGGTTCAAAGAGTTGGTAGCTCAGAGAA
>group_265_0 44 3 0 0 sg=44 px=0 gx=0
AGGTATATATATATAAGTGTGCAGTACAGGCCAAATAAAATATTTTTTATGTAGTATCTA
>group_265_1 44 3 0 0 sg=44 px=0 gx=0
AACTCGATCCTTATAAAATGAAAAGAATATATGGCGAGGTTTAATTTATGAGCTTAATTA
>group_265_2 44 3 0 0 sg=44 px=0 gx=0
TATATATATAAGTGTGCAGTACAGGCCAAATAAAATATTTTTTATGTAGTATCTAATACG
>group_265_3 44 3 0 0 sg=44 px=0 gx=0
GTGAGTCGTATTAGATACTACATAAAAAATATTTTATTTGGCCTGTACTGCACACTTATA
>group_265_4 44 3 0 0 sg=44 px=0 gx=0
TAACTCGATCCTTATAAAATGAAAAGAATATATGGCGAGGTTTAATTTATGAGCTTAATT
>group_265_5 44 3 0 0 sg=44 px=0 gx=0
GGTATATATATATAAGTGTGCAGTACAGGCCAAATAAAATATTTTTTATGTAGTATCTAA
>group_265_6 44 3 0 0 sg=44 px=0 gx=0
ATATAAGTGTGCAGTACAGGCCAAATAAAATATTTTTTATGTAGTATCTAATACGACTCA
>group_265_7 44 3 0 0 sg=44 px=0 gx=0
TTAGATACTACATAAAAAATATTTTATTTGGCCTGTACTGCACACTTATATATATATACC
>group_265_8 44 3 0 0 sg=44 px=0 gx=0
TAAGTGTGCAGTACAGGCCAAATAAAATATTTTTTATGTAGTATCTAATACGACTCACTA
>group_265_9 44 3 0 0 sg=44 px=0 gx=0
AATTAAGCTCATAAATTAAACCTCGCCATATATTCTTTTCATTTTATAAGGATCGAGTTA
>group_266_0 12 1 0 6 sg=6 px=0 gx=6
CTAATTCCACTTGCAATTACATAAAAAATTCCGGCGGTTTTTCGCGTGTGACTCAATGTC
>group_266_1 12 1 0 6 sg=6 px=0 gx=6
GACATTGAGTCACACGCGAAAAACCGCCGGAATTTTTTATGTAATTGCAAGTGGAATTAG
>group_266_2 12 1 0 6 sg=6 px=0 gx=6
CGACATTGAGTCACACGCGAAAAACCGCCGGAATTTTTTATGTAATTGCAAGTGGAATTA
>group_266_3 12 1 0 6 sg=6 px=0 gx=6
TAATTCCACTTGCAATTACATAAAAAATTCCGGCGGTTTTTCGCGTGTGACTCAATGTCG
>group_266_4 12 1 0 6 sg=6 px=0 gx=6
ACATTGAGTCACACGCGAAAAACCGCCGGAATTTTTTATGTAATTGCAAGTGGAATTAGC
>group_266_5 12 1 0 6 sg=6 px=0 gx=6
GCTAATTCCACTTGCAATTACATAAAAAATTCCGGCGGTTTTTCGCGTGTGACTCAATGT
>group_267_0 2 2 0 0 sg=2 px=0 gx=0
TCGGGTACCGAGCTCGAATTCACTGGCCGTCGTTTTACAACGTCGTGACTGGGAAAACCC
>group_267_1 2 2 0 0 sg=2 px=0 gx=0
GGGTTTTCCCAGTCACGACGTTGTAAAACGACGGCCAGTGAATTCGAGCTCGGTACCCGA
>group_268_0 2 12 0 0 sg=2 px=0 gx=0
AGAGCCTCTCAAAGCAATTTTGAGTGACACAGGAACACTTAACGGCTGACATGGGAATTG
>group_268_1 2 12 0 0 sg=2 px=0 gx=0
CAATTCCCATGTCAGCCGTTAAGTGTTCCTGTGTCACTCAAAATTGCTTTGAGAGGCTCT
>group_269_0 8 3 0 0 sg=8 px=0 gx=0
TCATGACATTAACCTATAAAAATAGGCGTATCACGAGGCCCTTTCGTCTTCAAGAAGAAT
>group_269_1 8 3 0 0 sg=8 px=0 gx=0
TATCATGACATTAACCTATAAAAATAGGCGTATCACGAGGCCCTTTCGTCTTCAAGAAGA
>group_269_2 8 3 0 0 sg=8 px=0 gx=0
TTCTTCTTGAAGACGAAAGGGCCTCGTGATACGCCTATTTTTATAGGTTAATGTCATGAT
>group_269_3 8 3 0 0 sg=8 px=0 gx=0
AATTCTTCTTGAAGACGAAAGGGCCTCGTGATACGCCTATTTTTATAGGTTAATGTCATG
>group_269_4 8 3 0 0 sg=8 px=0 gx=0
ATTCTTCTTGAAGACGAAAGGGCCTCGTGATACGCCTATTTTTATAGGTTAATGTCATGA
>group_269_5 8 3 0 0 sg=8 px=0 gx=0
ATCATGACATTAACCTATAAAAATAGGCGTATCACGAGGCCCTTTCGTCTTCAAGAAGAA
>group_269_6 8 3 0 0 sg=8 px=0 gx=0
TCTTCTTGAAGACGAAAGGGCCTCGTGATACGCCTATTTTTATAGGTTAATGTCATGATA
>group_269_7 8 3 0 0 sg=8 px=0 gx=0
CATGACATTAACCTATAAAAATAGGCGTATCACGAGGCCCTTTCGTCTTCAAGAAGAATT
>group_270_0 12 5 0 0 sg=12 px=0 gx=0
CTGGCTTATCGAAATTAATACGACTCACTATAGGGAGACCCAAGCTTGGTACCGAGCTCG
>group_270_1 12 5 0 0 sg=12 px=0 gx=0
GCTTATCGAAATTAATACGACTCACTATAGGGAGACCCAAGCTTGGTACCGAGCTCGGAT
>group_270_2 12 5 0 0 sg=12 px=0 gx=0
CTTATCGAAATTAATACGACTCACTATAGGGAGACCCAAGCTTGGTACCGAGCTCGGATC
>group_270_3 12 5 0 0 sg=12 px=0 gx=0
CGAGCTCGGTACCAAGCTTGGGTCTCCCTATAGTGAGTCGTATTAATTTCGATAAGCCAG
>group_270_4 12 5 0 0 sg=12 px=0 gx=0
ACTGGCTTATCGAAATTAATACGACTCACTATAGGGAGACCCAAGCTTGGTACCGAGCTC
>group_270_5 12 5 0 0 sg=12 px=0 gx=0
GGCTTATCGAAATTAATACGACTCACTATAGGGAGACCCAAGCTTGGTACCGAGCTCGGA
>group_270_6 12 5 0 0 sg=12 px=0 gx=0
TGGCTTATCGAAATTAATACGACTCACTATAGGGAGACCCAAGCTTGGTACCGAGCTCGG
>group_270_7 12 5 0 0 sg=12 px=0 gx=0
TCCGAGCTCGGTACCAAGCTTGGGTCTCCCTATAGTGAGTCGTATTAATTTCGATAAGCC
>group_270_8 12 5 0 0 sg=12 px=0 gx=0
GATCCGAGCTCGGTACCAAGCTTGGGTCTCCCTATAGTGAGTCGTATTAATTTCGATAAG
>group_270_9 12 5 0 0 sg=12 px=0 gx=0
GAGCTCGGTACCAAGCTTGGGTCTCCCTATAGTGAGTCGTATTAATTTCGATAAGCCAGT
>group_271_0 2 1 0 0 sg=2 px=0 gx=0
ACCGCGGCCGCATTCAAGGCCTCGAGGGCCCATATGCATGCGATCGATATCCATGGAGCT
>group_271_1 2 1 0 0 sg=2 px=0 gx=0
AGCTCCATGGATATCGATCGCATGCATATGGGCCCTCGAGGCCTTGAATGCGGCCGCGGT
>group_272_0 14 4 0 0 sg=14 px=0 gx=0
GCATACGCTACTTGCATTACAGTTTACGAACCGAACAGGCTTATGTCAATTCGAGCTCGG
>group_272_1 14 4 0 0 sg=14 px=0 gx=0
CATACGCTACTTGCATTACAGTTTACGAACCGAACAGGCTTATGTCAATTCGAGCTCGGT
>group_272_2 14 4 0 0 sg=14 px=0 gx=0
ATACGCTACTTGCATTACAGTTTACGAACCGAACAGGCTTATGTCAATTCGAGCTCGGTA
>group_272_3 14 4 0 0 sg=14 px=0 gx=0
CGCATACGCTACTTGCATTACAGTTTACGAACCGAACAGGCTTATGTCAATTCGAGCTCG
>group_272_4 14 4 0 0 sg=14 px=0 gx=0
GGTACCGAGCTCGAATTGACATAAGCCTGTTCGGTTCGTAAACTGTAATGCAAGTAGCGT
>group_272_5 14 4 0 0 sg=14 px=0 gx=0
TACGCTACTTGCATTACAGTTTACGAACCGAACAGGCTTATGTCAATTCGAGCTCGGTAC
>group_272_6 14 4 0 0 sg=14 px=0 gx=0
GGGTACCGAGCTCGAATTGACATAAGCCTGTTCGGTTCGTAAACTGTAATGCAAGTAGCG
>group_272_7 14 4 0 0 sg=14 px=0 gx=0
ACCGAGCTCGAATTGACATAAGCCTGTTCGGTTCGTAAACTGTAATGCAAGTAGCGTATG
>group_272_8 14 4 0 0 sg=14 px=0 gx=0
GTACCGAGCTCGAATTGACATAAGCCTGTTCGGTTCGTAAACTGTAATGCAAGTAGCGTA
>group_272_9 14 4 0 0 sg=14 px=0 gx=0
CCGAGCTCGAATTGACATAAGCCTGTTCGGTTCGTAAACTGTAATGCAAGTAGCGTATGC
>group_274_0 2 48 0 0 sg=2 px=0 gx=0
ACACATTATACGAGCCGGAAGCATAAAGTGTAAAGCCTGGGGTGCCTAATGCGGCCGCCA
>group_274_1 2 48 0 0 sg=2 px=0 gx=0
TGGCGGCCGCATTAGGCACCCCAGGCTTTACACTTTATGCTTCCGGCTCGTATAATGTGT
>group_275_0 2 34 0 0 sg=2 px=0 gx=0
CGCGCAGACCAAAACGATCTCAAGAAGATCATCTTATTAATCAGATAAAATATTTCTAGA
>group_275_1 2 34 0 0 sg=2 px=0 gx=0
TCTAGAAATATTTTATCTGATTAATAAGATGATCTTCTTGAGATCGTTTTGGTCTGCGCG
>group_276_0 100 2 0 0 sg=100 px=0 gx=0
TTTTTATTTTCATATGCTATGGTCCTTGTTGGTGAAGTGCTCGTGAAAACACCTAAACGG
>group_276_1 100 2 0 0 sg=100 px=0 gx=0
CATCATCGTCGTTAATGCGGATAATGCGAGGATGCGTGCACCTGTTTTTATTTTCATATG
>group_276_2 100 2 0 0 sg=100 px=0 gx=0
ACCAACAAGGACCATAGCATATGAAAATAAAAACAGGTGCACGCATCCTCGCATTATCCG
>group_276_3 100 2 0 0 sg=100 px=0 gx=0
TAATGCGAGGATGCGTGCACCTGTTTTTATTTTCATATGCTATGGTCCTTGTTGGTGAAG
>group_276_4 100 2 0 0 sg=100 px=0 gx=0
CAAGGACCATAGCATATGAAAATAAAAACAGGTGCACGCATCCTCGCATTATCCGCATTA
>group_276_5 100 2 0 0 sg=100 px=0 gx=0
GATAATGCGAGGATGCGTGCACCTGTTTTTATTTTCATATGCTATGGTCCTTGTTGGTGA
>group_276_6 100 2 0 0 sg=100 px=0 gx=0
CCGTTTAGGTGTTTTCACGAGCACTTCACCAACAAGGACCATAGCATATGAAAATAAAAA
>group_276_7 100 2 0 0 sg=100 px=0 gx=0
CTTCACCAACAAGGACCATAGCATATGAAAATAAAAACAGGTGCACGCATCCTCGCATTA
>group_276_8 100 2 0 0 sg=100 px=0 gx=0
ATGCGAGGATGCGTGCACCTGTTTTTATTTTCATATGCTATGGTCCTTGTTGGTGAAGTG
>group_276_9 100 2 0 0 sg=100 px=0 gx=0
TTAATGCGGATAATGCGAGGATGCGTGCACCTGTTTTTATTTTCATATGCTATGGTCCTT
>group_278_0 2 3 0 0 sg=2 px=0 gx=0
ATGCATATGTATATCTCCTTCTTAAAGTTAAACAAAATTATTTCTAGAGGGGAATTGTTA
>group_278_1 2 3 0 0 sg=2 px=0 gx=0
TAACAATTCCCCTCTAGAAATAATTTTGTTTAACTTTAAGAAGGAGATATACATATGCAT
>group_282_0 190 2 0 70 sg=120 px=0 gx=70
ACTAGTGGATCCATGGTAAATCAAGCCCAGACAGATATGTTCGGTGACAGCGACAGACCA
>group_282_1 190 2 0 70 sg=120 px=0 gx=70
TCTAGAACTAGTGGATCCATGGTAAATCAAGCCCAGACAGATATGTTCGGTGACAGCGAC
>group_282_2 190 2 0 70 sg=120 px=0 gx=70
GGCTTGATTTACCATGGATCCACTAGTTCTAGAGCGGCCGCCACCGCGGTGGAGCTCCAA
>group_282_3 190 2 0 70 sg=120 px=0 gx=70
CGCTCTAGAACTAGTGGATCCATGGTAAATCAAGCCCAGACAGATATGTTCGGTGACAGC
>group_282_4 190 2 0 70 sg=120 px=0 gx=70
CTGGGCTTGATTTACCATGGATCCACTAGTTCTAGAGCGGCCGCCACCGCGGTGGAGCTC
>group_282_5 190 2 0 70 sg=120 px=0 gx=70
ACCGCGGTGGCGGCCGCTCTAGAACTAGTGGATCCATGGTAAATCAAGCCCAGACAGATA
>group_282_6 190 2 0 70 sg=120 px=0 gx=70
GATCCATGGTAAATCAAGCCCAGACAGATATGTTCGGTGACAGCGACAGACCAAGACAGC
>group_282_7 190 2 0 70 sg=120 px=0 gx=70
CTAGTGGATCCATGGTAAATCAAGCCCAGACAGATATGTTCGGTGACAGCGACAGACCAA
>group_282_8 190 2 0 70 sg=120 px=0 gx=70
GGCCGCTCTAGAACTAGTGGATCCATGGTAAATCAAGCCCAGACAGATATGTTCGGTGAC
>group_282_9 190 2 0 70 sg=120 px=0 gx=70
TCACCGAACATATCTGTCTGGGCTTGATTTACCATGGATCCACTAGTTCTAGAGCGGCCG
>group_284_0 20 4 0 0 sg=20 px=0 gx=0
GGTTCTCATCATCATCATCATCATAGCAGCGGCATCGAAGGCCGCGGCCGCTTAATTAAA
>group_284_1 20 4 0 0 sg=20 px=0 gx=0
TTAAGCGGCCGCGGCCTTCGATGCCGCTGCTATGATGATGATGATGATGAGAACCAGACA
>group_284_2 20 4 0 0 sg=20 px=0 gx=0
TGGTTCTCATCATCATCATCATCATAGCAGCGGCATCGAAGGCCGCGGCCGCTTAATTAA
>group_284_3 20 4 0 0 sg=20 px=0 gx=0
CTGGTTCTCATCATCATCATCATCATAGCAGCGGCATCGAAGGCCGCGGCCGCTTAATTA
>group_284_4 20 4 0 0 sg=20 px=0 gx=0
TCTGGTTCTCATCATCATCATCATCATAGCAGCGGCATCGAAGGCCGCGGCCGCTTAATT
>group_284_5 20 4 0 0 sg=20 px=0 gx=0
TGTCTGGTTCTCATCATCATCATCATCATAGCAGCGGCATCGAAGGCCGCGGCCGCTTAA
>group_284_6 20 4 0 0 sg=20 px=0 gx=0
TAATTAAGCGGCCGCGGCCTTCGATGCCGCTGCTATGATGATGATGATGATGAGAACCAG
>group_284_7 20 4 0 0 sg=20 px=0 gx=0
CCATGTCTGGTTCTCATCATCATCATCATCATAGCAGCGGCATCGAAGGCCGCGGCCGCT
>group_284_8 20 4 0 0 sg=20 px=0 gx=0
AATTAAGCGGCCGCGGCCTTCGATGCCGCTGCTATGATGATGATGATGATGAGAACCAGA
>group_284_9 20 4 0 0 sg=20 px=0 gx=0
TAAGCGGCCGCGGCCTTCGATGCCGCTGCTATGATGATGATGATGATGAGAACCAGACAT
>group_286_0 70 0 0 0 sg=70 px=0 gx=0
AGAAGTAGTGAGGAGGCTTTTTTGGAGGCCTAGGCTTTTGCAAAAAGCTTATTAACCCTC
>group_286_1 70 0 0 0 sg=70 px=0 gx=0
GTACCGGTACTAGTACTCCCTTTAGTGAGGGTTAATAAGCTTTTTGCAAAAGCCTAGGCC
>group_286_2 70 0 0 0 sg=70 px=0 gx=0
GGGTTAATAAGCTTTTTGCAAAAGCCTAGGCCTCCAAAAAAGCCTCCTCACTACTTCTGG
>group_286_3 70 0 0 0 sg=70 px=0 gx=0
AATAAGCTTTTTGCAAAAGCCTAGGCCTCCAAAAAAGCCTCCTCACTACTTCTGGAATAG
>group_286_4 70 0 0 0 sg=70 px=0 gx=0
GCCTAGGCTTTTGCAAAAAGCTTATTAACCCTCACTAAAGGGAGTACTAGTACCGGTACC
>group_286_5 70 0 0 0 sg=70 px=0 gx=0
AGGGTTAATAAGCTTTTTGCAAAAGCCTAGGCCTCCAAAAAAGCCTCCTCACTACTTCTG
>group_286_6 70 0 0 0 sg=70 px=0 gx=0
GTAGTGAGGAGGCTTTTTTGGAGGCCTAGGCTTTTGCAAAAAGCTTATTAACCCTCACTA
>group_286_7 70 0 0 0 sg=70 px=0 gx=0
GTGAGGAGGCTTTTTTGGAGGCCTAGGCTTTTGCAAAAAGCTTATTAACCCTCACTAAAG
>group_286_8 70 0 0 0 sg=70 px=0 gx=0
TGAGGGTTAATAAGCTTTTTGCAAAAGCCTAGGCCTCCAAAAAAGCCTCCTCACTACTTC
>group_286_9 70 0 0 0 sg=70 px=0 gx=0
AGGAGGCTTTTTTGGAGGCCTAGGCTTTTGCAAAAAGCTTATTAACCCTCACTAAAGGGA
>group_288_0 4 9 0 0 sg=4 px=0 gx=0
CTCTAGAGTCGGGGCGGCCGGCCGCTTCGAGCAGACATGATAAGATACATTGATGAGTTT
>group_288_1 4 9 0 0 sg=4 px=0 gx=0
ACTCTAGAGTCGGGGCGGCCGGCCGCTTCGAGCAGACATGATAAGATACATTGATGAGTT
>group_288_2 4 9 0 0 sg=4 px=0 gx=0
AAACTCATCAATGTATCTTATCATGTCTGCTCGAAGCGGCCGGCCGCCCCGACTCTAGAG
>group_288_3 4 9 0 0 sg=4 px=0 gx=0
AACTCATCAATGTATCTTATCATGTCTGCTCGAAGCGGCCGGCCGCCCCGACTCTAGAGT
>group_290_0 2 3 0 0 sg=2 px=0 gx=0
GAGATCCAGACATGATAAGATACATTGATGAGTTTGGACAAACCACAACTAGAATGCAGT
>group_290_1 2 3 0 0 sg=2 px=0 gx=0
ACTGCATTCTAGTTGTGGTTTGTCCAAACTCATCAATGTATCTTATCATGTCTGGATCTC
>group_291_0 110 2 0 0 sg=110 px=0 gx=0
ACGACGGCCAGTGCCAAGCTTCCATGGGATATCGCATGCCTGCAGAGCTCTAGAGTCGAC
>group_291_1 110 2 0 0 sg=110 px=0 gx=0
GGGCCCGGTACCGCGGCCGCCTTAAGACGCGTGGATCCCCGGGAATTCGTAATCATGGTC
>group_291_2 110 2 0 0 sg=110 px=0 gx=0
CACACAGGAAACAGCTATGACCATGATTACGAATTCCCGGGGATCCACGCGTCTTAAGGC
>group_291_3 110 2 0 0 sg=110 px=0 gx=0
ATAACAATTTCACACAGGAAACAGCTATGACCATGATTACGAATTCCCGGGGATCCACGC
>group_291_4 110 2 0 0 sg=110 px=0 gx=0
AAACAGCTATGACCATGATTACGAATTCCCGGGGATCCACGCGTCTTAAGGCGGCCGCGG
>group_291_5 110 2 0 0 sg=110 px=0 gx=0
GAGTCGACGGGCCCGGTACCGCGGCCGCCTTAAGACGCGTGGATCCCCGGGAATTCGTAA
>group_291_6 110 2 0 0 sg=110 px=0 gx=0
AGTCGACGGGCCCGGTACCGCGGCCGCCTTAAGACGCGTGGATCCCCGGGAATTCGTAAT
>group_291_7 110 2 0 0 sg=110 px=0 gx=0
TTAAGACGCGTGGATCCCCGGGAATTCGTAATCATGGTCATAGCTGTTTCCTGTGTGAAA
>group_291_8 110 2 0 0 sg=110 px=0 gx=0
CAGTGCCAAGCTTCCATGGGATATCGCATGCCTGCAGAGCTCTAGAGTCGACGGGCCCGG
>group_291_9 110 2 0 0 sg=110 px=0 gx=0
GTCGACTCTAGAGCTCTGCAGGCATGCGATATCCCATGGAAGCTTGGCACTGGCCGTCGT
>group_294_0 64 9 0 0 sg=64 px=0 gx=0
AAGCCACCATGGAAGACGCCAAAAACATAAAGAAAGGCCCGGCGCCATTCTATCCGCTGG
>group_294_1 64 9 0 0 sg=64 px=0 gx=0
TTCTTTATGTTTTTGGCGTCTTCCATGGTGGCTTTACCAACAGTACCGGAATGCCAAGCT
>group_294_2 64 9 0 0 sg=64 px=0 gx=0
TCCAGCGGATAGAATGGCGCCGGGCCTTTCTTTATGTTTTTGGCGTCTTCCATGGTGGCT
>group_294_3 64 9 0 0 sg=64 px=0 gx=0
GCATTCCGGTACTGTTGGTAAAGCCACCATGGAAGACGCCAAAAACATAAAGAAAGGCCC
>group_294_4 64 9 0 0 sg=64 px=0 gx=0
CGGTACTGTTGGTAAAGCCACCATGGAAGACGCCAAAAACATAAAGAAAGGCCCGGCGCC
>group_294_5 64 9 0 0 sg=64 px=0 gx=0
CCGGTACTGTTGGTAAAGCCACCATGGAAGACGCCAAAAACATAAAGAAAGGCCCGGCGC
>group_294_6 64 9 0 0 sg=64 px=0 gx=0
GGTACTGTTGGTAAAGCCACCATGGAAGACGCCAAAAACATAAAGAAAGGCCCGGCGCCA
>group_294_7 64 9 0 0 sg=64 px=0 gx=0
TGTTGGTAAAGCCACCATGGAAGACGCCAAAAACATAAAGAAAGGCCCGGCGCCATTCTA
>group_294_8 64 9 0 0 sg=64 px=0 gx=0
TAAAGCCACCATGGAAGACGCCAAAAACATAAAGAAAGGCCCGGCGCCATTCTATCCGCT
>group_294_9 64 9 0 0 sg=64 px=0 gx=0
GTACTGTTGGTAAAGCCACCATGGAAGACGCCAAAAACATAAAGAAAGGCCCGGCGCCAT
>group_296_0 4 5 0 0 sg=4 px=0 gx=0
TCTAGAGGATCGATCCTTTTTAACCCATCACATATACCTGCCGTTCACTATTATTTAGTG
>group_296_1 4 5 0 0 sg=4 px=0 gx=0
ACTAAATAATAGTGAACGGCAGGTATATGTGATGGGTTAAAAAGGATCGATCCTCTAGAG
>group_296_2 4 5 0 0 sg=4 px=0 gx=0
CTCTAGAGGATCGATCCTTTTTAACCCATCACATATACCTGCCGTTCACTATTATTTAGT
>group_296_3 4 5 0 0 sg=4 px=0 gx=0
CACTAAATAATAGTGAACGGCAGGTATATGTGATGGGTTAAAAAGGATCGATCCTCTAGA
>group_297_0 210 4 0 0 sg=210 px=0 gx=0
GATCCCGGTCGTATTAACCGGAAGAAGGTCAATCATAAAGGCCACTCTTGCGAATGACCT
>group_297_1 210 4 0 0 sg=210 px=0 gx=0
GTCATTCGCAAGAGTGGCCTTTATGATTGACCTTCTTCCGGTTAATACGACCGGGATCGA
>group_297_2 210 4 0 0 sg=210 px=0 gx=0
CGATCCCGGTCGTATTAACCGGAAGAAGGTCAATCATAAAGGCCACTCTTGCGAATGACC
>group_297_3 210 4 0 0 sg=210 px=0 gx=0
TGATAAAGAAAGTTAAAATGCCGCGCCCCTACCTACCTAGGATCTCGATCCCGGTCGTAT
>group_297_4 210 4 0 0 sg=210 px=0 gx=0
GGCGCGGCATTTTAACTTTCTTTATCACACAGGAAACAGCTATGACCATGATTACGGATT
>group_297_5 210 4 0 0 sg=210 px=0 gx=0
CAAGGTCATTCGCAAGAGTGGCCTTTATGATTGACCTTCTTCCGGTTAATACGACCGGGA
>group_297_6 210 4 0 0 sg=210 px=0 gx=0
TCCTGTGTGATAAAGAAAGTTAAAATGCCGCGCCCCTACCTACCTAGGATCTCGATCCCG
>group_297_7 210 4 0 0 sg=210 px=0 gx=0
AAAGGCCACTCTTGCGAATGACCTTGAGTTTGTCCCTCTATAGTGAGTCGGGATCGCTAG
>group_297_8 210 4 0 0 sg=210 px=0 gx=0
TGACCTTCTTCCGGTTAATACGACCGGGATCGAGATCCTAGGTAGGTAGGGGCGCGGCAT
>group_297_9 210 4 0 0 sg=210 px=0 gx=0
CTTCTTCCGGTTAATACGACCGGGATCGAGATCCTAGGTAGGTAGGGGCGCGGCATTTTA
>group_298_0 48 1 0 0 sg=48 px=0 gx=0
GGTAACGCCAGGGTTTTCCCAGTCACGACGTTGTAAAACGACGGGATCGATCCCCCAAGC
>group_298_1 48 1 0 0 sg=48 px=0 gx=0
CAGGGTTTTCCCAGTCACGACGTTGTAAAACGACGGGATCGATCCCCCAAGCTTGCATGC
>group_298_2 48 1 0 0 sg=48 px=0 gx=0
GACCTGCAGGCATGCAAGCTTGGGGGATCGATCCCGTCGTTTTACAACGTCGTGACTGGG
>group_298_3 48 1 0 0 sg=48 px=0 gx=0
CCCAGTCACGACGTTGTAAAACGACGGGATCGATCCCCCAAGCTTGCATGCCTGCAGGTC
>group_298_4 48 1 0 0 sg=48 px=0 gx=0
GCCAGGGTTTTCCCAGTCACGACGTTGTAAAACGACGGGATCGATCCCCCAAGCTTGCAT
>group_298_5 48 1 0 0 sg=48 px=0 gx=0
TAACGCCAGGGTTTTCCCAGTCACGACGTTGTAAAACGACGGGATCGATCCCCCAAGCTT
>group_298_6 48 1 0 0 sg=48 px=0 gx=0
GTTTTCCCAGTCACGACGTTGTAAAACGACGGGATCGATCCCCCAAGCTTGCATGCCTGC
>group_298_7 48 1 0 0 sg=48 px=0 gx=0
CTTGGGGGATCGATCCCGTCGTTTTACAACGTCGTGACTGGGAAAACCCTGGCGTTACCC
>group_298_8 48 1 0 0 sg=48 px=0 gx=0
GCTTGGGGGATCGATCCCGTCGTTTTACAACGTCGTGACTGGGAAAACCCTGGCGTTACC
>group_298_9 48 1 0 0 sg=48 px=0 gx=0
TCCCAGTCACGACGTTGTAAAACGACGGGATCGATCCCCCAAGCTTGCATGCCTGCAGGT
>group_299_0 4 18 0 0 sg=4 px=0 gx=0
AGGGAAACCGTTGTGGTCTCCCTATAGTGAGTCGTATTAATTTCGCGGGATCGAGATCCT
>group_299_1 4 18 0 0 sg=4 px=0 gx=0
GGATCTCGATCCCGCGAAATTAATACGACTCACTATAGGGAGACCACAACGGTTTCCCTC
>group_299_2 4 18 0 0 sg=4 px=0 gx=0
AGGATCTCGATCCCGCGAAATTAATACGACTCACTATAGGGAGACCACAACGGTTTCCCT
>group_299_3 4 18 0 0 sg=4 px=0 gx=0
GAGGGAAACCGTTGTGGTCTCCCTATAGTGAGTCGTATTAATTTCGCGGGATCGAGATCC
>group_300_0 2 1 0 0 sg=2 px=0 gx=0
GGAAGCTTGCATGCCTGCAGGTCGACTCTAGAGGATCCCCGGGTACCGAGCTCGAATTCA
>group_300_1 2 1 0 0 sg=2 px=0 gx=0
TGAATTCGAGCTCGGTACCCGGGGATCCTCTAGAGTCGACCTGCAGGCATGCAAGCTTCC
>group_302_0 120 3 0 0 sg=120 px=0 gx=0
GTCCACGGCAGAATTGGACGACTGAGCGCGGGATCTGGCGAAGGCGATGGGGGTCTTGAA
>group_302_1 120 3 0 0 sg=120 px=0 gx=0
AGTACCAGCACGCCTTCAAGACCCCCATCGCCTTCGCCAGATCCCGCGCTCAGTCGTCCA
>group_302_2 120 3 0 0 sg=120 px=0 gx=0
TGAGCGCGGGATCTGGCGAAGGCGATGGGGGTCTTGAAGGCGTGCTGGTACTCCACGATG
>group_302_3 120 3 0 0 sg=120 px=0 gx=0
AACACCGAGCTGGGCATCGTGGAGTACCAGCACGCCTTCAAGACCCCCATCGCCTTCGCC
>group_302_4 120 3 0 0 sg=120 px=0 gx=0
GTGCCGTCCACGGCAGAATTGGACGACTGAGCGCGGGATCTGGCGAAGGCGATGGGGGTC
>group_302_5 120 3 0 0 sg=120 px=0 gx=0
GACGACTGAGCGCGGGATCTGGCGAAGGCGATGGGGGTCTTGAAGGCGTGCTGGTACTCC
>group_302_6 120 3 0 0 sg=120 px=0 gx=0
GTCCGGCGGTGCCGTCCACGGCAGAATTGGACGACTGAGCGCGGGATCTGGCGAAGGCGA
>group_302_7 120 3 0 0 sg=120 px=0 gx=0
GCGAAGGCGATGGGGGTCTTGAAGGCGTGCTGGTACTCCACGATGCCCAGCTCGGTGTTG
>group_302_8 120 3 0 0 sg=120 px=0 gx=0
CAACACCGAGCTGGGCATCGTGGAGTACCAGCACGCCTTCAAGACCCCCATCGCCTTCGC
>group_302_9 120 3 0 0 sg=120 px=0 gx=0
CCCATCGCCTTCGCCAGATCCCGCGCTCAGTCGTCCAATTCTGCCGTGGACGGCACCGCC
>group_303_0 10 27 2 0 sg=8 px=2 gx=0
CGCTGATCAGCCTCGACTGTGCCTTCTAGTTGCCAGCCATCTGTTGTTTGCCCCTCCCCC
>group_303_1 10 27 2 0 sg=8 px=2 gx=0
CTGATCAGCCTCGACTGTGCCTTCTAGTTGCCAGCCATCTGTTGTTTGCCCCTCCCCCGT
>group_303_2 10 27 2 0 sg=8 px=2 gx=0
CACGGGGGAGGGGCAAACAACAGATGGCTGGCAACTAGAAGGCACAGTCGAGGCTGATCA
>group_303_3 10 27 2 0 sg=8 px=2 gx=0
ACGGGGGAGGGGCAAACAACAGATGGCTGGCAACTAGAAGGCACAGTCGAGGCTGATCAG
>group_303_4 10 27 2 0 sg=8 px=2 gx=0
TGATCAGCCTCGACTGTGCCTTCTAGTTGCCAGCCATCTGTTGTTTGCCCCTCCCCCGTG
>group_303_5 10 27 2 0 sg=8 px=2 gx=0
GCTGATCAGCCTCGACTGTGCCTTCTAGTTGCCAGCCATCTGTTGTTTGCCCCTCCCCCG
>group_303_6 10 27 2 0 sg=8 px=2 gx=0
GGGGGAGGGGCAAACAACAGATGGCTGGCAACTAGAAGGCACAGTCGAGGCTGATCAGCG
>group_303_7 10 27 2 0 sg=8 px=2 gx=0
CGGGGGAGGGGCAAACAACAGATGGCTGGCAACTAGAAGGCACAGTCGAGGCTGATCAGC
>group_304_0 18 38 0 0 sg=18 px=0 gx=0
TGAGTAAGTTTTTAAGCACATCAGCTTCAAAAGCGCTCTGAAGTTCCTATACTTTCTAGA
>group_304_1 18 38 0 0 sg=18 px=0 gx=0
CATTGAGTAAGTTTTTAAGCACATCAGCTTCAAAAGCGCTCTGAAGTTCCTATACTTTCT
>group_304_2 18 38 0 0 sg=18 px=0 gx=0
GAAAGTATAGGAACTTCAGAGCGCTTTTGAAGCTGATGTGCTTAAAAACTTACTCAATGG
>group_304_3 18 38 0 0 sg=18 px=0 gx=0
CCATTGAGTAAGTTTTTAAGCACATCAGCTTCAAAAGCGCTCTGAAGTTCCTATACTTTC
>group_304_4 18 38 0 0 sg=18 px=0 gx=0
ATTGAGTAAGTTTTTAAGCACATCAGCTTCAAAAGCGCTCTGAAGTTCCTATACTTTCTA
>group_304_5 18 38 0 0 sg=18 px=0 gx=0
ATTCCATTGAGTAAGTTTTTAAGCACATCAGCTTCAAAAGCGCTCTGAAGTTCCTATACT
>group_304_6 18 38 0 0 sg=18 px=0 gx=0
TCTAGAAAGTATAGGAACTTCAGAGCGCTTTTGAAGCTGATGTGCTTAAAAACTTACTCA
>group_304_7 18 38 0 0 sg=18 px=0 gx=0
TCCATTGAGTAAGTTTTTAAGCACATCAGCTTCAAAAGCGCTCTGAAGTTCCTATACTTT
>group_304_8 18 38 0 0 sg=18 px=0 gx=0
TAGAAAGTATAGGAACTTCAGAGCGCTTTTGAAGCTGATGTGCTTAAAAACTTACTCAAT
>group_304_9 18 38 0 0 sg=18 px=0 gx=0
AGTATAGGAACTTCAGAGCGCTTTTGAAGCTGATGTGCTTAAAAACTTACTCAATGGAAT
>group_305_0 40 25 0 0 sg=40 px=0 gx=0
TTCCGAGTGAGAGACACAAAAAATTCCAACACACTATTGCAATGAAAATAAATTTCCTTT
>group_305_1 40 25 0 0 sg=40 px=0 gx=0
CCGAGTGAGAGACACAAAAAATTCCAACACACTATTGCAATGAAAATAAATTTCCTTTAT
>group_305_2 40 25 0 0 sg=40 px=0 gx=0
AATAAAGGAAATTTATTTTCATTGCAATAGTGTGTTGGAATTTTTTGTGTCTCTCACTCG
>group_305_3 40 25 0 0 sg=40 px=0 gx=0
CCTTCCGAGTGAGAGACACAAAAAATTCCAACACACTATTGCAATGAAAATAAATTTCCT
>group_305_4 40 25 0 0 sg=40 px=0 gx=0
TGAGAGACACAAAAAATTCCAACACACTATTGCAATGAAAATAAATTTCCTTTATTAGCC
>group_305_5 40 25 0 0 sg=40 px=0 gx=0
CATATGTCCTTCCGAGTGAGAGACACAAAAAATTCCAACACACTATTGCAATGAAAATAA
>group_305_6 40 25 0 0 sg=40 px=0 gx=0
TCTGGCTAATAAAGGAAATTTATTTTCATTGCAATAGTGTGTTGGAATTTTTTGTGTCTC
>group_305_7 40 25 0 0 sg=40 px=0 gx=0
TTTATTTTCATTGCAATAGTGTGTTGGAATTTTTTGTGTCTCTCACTCGGAAGGACATAT
>group_305_8 40 25 0 0 sg=40 px=0 gx=0
GAAATTTATTTTCATTGCAATAGTGTGTTGGAATTTTTTGTGTCTCTCACTCGGAAGGAC
>group_305_9 40 25 0 0 sg=40 px=0 gx=0
AGAGACACAAAAAATTCCAACACACTATTGCAATGAAAATAAATTTCCTTTATTAGCCAG
>group_308_0 70 2 0 0 sg=70 px=0 gx=0
AAACATGAGAATTCCGGATCCGGAATTCTTGAAGACGAAAGGGCCTCGTGATACGCCTAT
>group_308_1 70 2 0 0 sg=70 px=0 gx=0
AGGCGTATCACGAGGCCCTTTCGTCTTCAAGAATTCCGGATCCGGAATTCTCATGTTTGA
>group_308_2 70 2 0 0 sg=70 px=0 gx=0
GATAAGCTGTCAAACATGAGAATTCCGGATCCGGAATTCTTGAAGACGAAAGGGCCTCGT
>group_308_3 70 2 0 0 sg=70 px=0 gx=0
ATAAGCTGTCAAACATGAGAATTCCGGATCCGGAATTCTTGAAGACGAAAGGGCCTCGTG
>group_308_4 70 2 0 0 sg=70 px=0 gx=0
AAATAGGCGTATCACGAGGCCCTTTCGTCTTCAAGAATTCCGGATCCGGAATTCTCATGT
>group_308_5 70 2 0 0 sg=70 px=0 gx=0
CCGGAATTCTTGAAGACGAAAGGGCCTCGTGATACGCCTATTTTTATAGGTTAATGTCAT
>group_308_6 70 2 0 0 sg=70 px=0 gx=0
AAGCTGTCAAACATGAGAATTCCGGATCCGGAATTCTTGAAGACGAAAGGGCCTCGTGAT
>group_308_7 70 2 0 0 sg=70 px=0 gx=0
CATGAGAATTCCGGATCCGGAATTCTTGAAGACGAAAGGGCCTCGTGATACGCCTATTTT
>group_308_8 70 2 0 0 sg=70 px=0 gx=0
TCCGGATCCGGAATTCTTGAAGACGAAAGGGCCTCGTGATACGCCTATTTTTATAGGTTA
>group_308_9 70 2 0 0 sg=70 px=0 gx=0
GCGTATCACGAGGCCCTTTCGTCTTCAAGAATTCCGGATCCGGAATTCTCATGTTTGACA
>group_309_0 2 3 0 0 sg=2 px=0 gx=0
CCTCGAGCGTGTCCTCTCCAAATGAAATGAACTTCCTTATATAGAGGAAGGGTCTTGCGA
>group_309_1 2 3 0 0 sg=2 px=0 gx=0
TCGCAAGACCCTTCCTCTATATAAGGAAGTTCATTTCATTTGGAGAGGACACGCTCGAGG
>group_310_0 580 5 0 0 sg=580 px=0 gx=0
CGCCTGGTATCTTTATAGTCCTGTCGGGTTTCGCCACCTCTGACTTGAGCATCGATTTTT
>group_310_1 580 5 0 0 sg=580 px=0 gx=0
GTTTCGCCACCTCTGACTTGAGCATCGATTTTTGTGATGCTCGTCAGGGGGGCGGAGCCT
>group_310_2 580 5 0 0 sg=580 px=0 gx=0
ACCGAAGAAAGGCCCACCCGTGAAGGTGAGCCAGTGAGTTGATTGCAGTCCAGTTACGCT
>group_310_3 580 5 0 0 sg=580 px=0 gx=0
TATCTGCGCTCTGCTGAAGCCAGTTACCTCGGAAAAAGAGTTGGTAGCTCTTGATCCGGC
>group_310_4 580 5 0 0 sg=580 px=0 gx=0
TATTTCATTATGGTGAAAGTTGGAACCTCTTACGTGCCGATCAAGTCAAAAGCCTCCGGT
>group_310_5 580 5 0 0 sg=580 px=0 gx=0
ACTGGACTGCAATCAACTCACTGGCTCACCTTCACGGGTGGGCCTTTCTTCGGTAGAAAA
>group_310_6 580 5 0 0 sg=580 px=0 gx=0
GGCTCACCTTCGGGTGGGCCTTTCTGCGTTGCTGGCGTTTTTCCATAGGCTCCGCCCCCC
>group_310_7 580 5 0 0 sg=580 px=0 gx=0
CGCGCAGAAAAAAAGGATCTCAAGAAGATCCTTTGATTTTCTACCGAAGAAAGGCCCACC
>group_310_8 580 5 0 0 sg=580 px=0 gx=0
AAAGCCTCCGACCGGAGGCTTTTGACTTGATCGGCACGTAAGAGGTTCCAACTTTCACCA
>group_310_9 580 5 0 0 sg=580 px=0 gx=0
CTACCAACTCTTTTTCCGAGGTAACTGGCTTCAGCAGAGCGCAGATACCAAATACTGTTC
>group_311_0 6 1 0 0 sg=6 px=0 gx=0
CATTGGCCACACCAGCCACCACCTTCTGATAGGCAGCCTGCACCTGAGGAGTGAATTCTT
>group_311_1 6 1 0 0 sg=6 px=0 gx=0
ATTGGCCACACCAGCCACCACCTTCTGATAGGCAGCCTGCACCTGAGGAGTGAATTCTTT
>group_311_2 6 1 0 0 sg=6 px=0 gx=0
GCATTGGCCACACCAGCCACCACCTTCTGATAGGCAGCCTGCACCTGAGGAGTGAATTCT
>group_311_3 6 1 0 0 sg=6 px=0 gx=0
AAGAATTCACTCCTCAGGTGCAGGCTGCCTATCAGAAGGTGGTGGCTGGTGTGGCCAATG
>group_311_4 6 1 0 0 sg=6 px=0 gx=0
AGAATTCACTCCTCAGGTGCAGGCTGCCTATCAGAAGGTGGTGGCTGGTGTGGCCAATGC
>group_311_5 6 1 0 0 sg=6 px=0 gx=0
AAAGAATTCACTCCTCAGGTGCAGGCTGCCTATCAGAAGGTGGTGGCTGGTGTGGCCAAT
>group_312_0 4 2 0 0 sg=4 px=0 gx=0
CCAATTCGGGGGGATCTCAATCTGGCGGCTGGTGGCATCATACTTGAGCGAGCTTTCCGG
>group_312_1 4 2 0 0 sg=4 px=0 gx=0
CAATTCGGGGGGATCTCAATCTGGCGGCTGGTGGCATCATACTTGAGCGAGCTTTCCGGC
>group_312_2 4 2 0 0 sg=4 px=0 gx=0
GCCGGAAAGCTCGCTCAAGTATGATGCCACCAGCCGCCAGATTGAGATCCCCCCGAATTG
>group_312_3 4 2 0 0 sg=4 px=0 gx=0
CCGGAAAGCTCGCTCAAGTATGATGCCACCAGCCGCCAGATTGAGATCCCCCCGAATTGG
>group_314_0 6 5 0 0 sg=6 px=0 gx=0
CCCAGTCACGACGTTGTAAAACGACGGCCAGTGAATTCCCCGGATCCGTCGACCTGCAGG
>group_314_1 6 5 0 0 sg=6 px=0 gx=0
CTGCAGGTCGACGGATCCGGGGAATTCGTAATCATGGTCATAGCTGTTTCCTGTGTGAAA
>group_314_2 6 5 0 0 sg=6 px=0 gx=0
TTTCACACAGGAAACAGCTATGACCATGATTACGAATTCCCCGGATCCGTCGACCTGCAG
>group_314_3 6 5 0 0 sg=6 px=0 gx=0
CCTGCAGGTCGACGGATCCGGGGAATTCACTGGCCGTCGTTTTACAACGTCGTGACTGGG
>group_314_4 6 5 0 0 sg=6 px=0 gx=0
CCTGCAGGTCGACGGATCCGGGGAATTCGTAATCATGGTCATAGCTGTTTCCTGTGTGAA
>group_314_5 6 5 0 0 sg=6 px=0 gx=0
TTCACACAGGAAACAGCTATGACCATGATTACGAATTCCCCGGATCCGTCGACCTGCAGG
>group_315_0 2 9 0 0 sg=2 px=0 gx=0
TTCTGAGGTCATTACTGGATCTATCAACAGGAGTCCAAGCTCAGCTAATTAAGCTTATTA
>group_315_1 2 9 0 0 sg=2 px=0 gx=0
TAATAAGCTTAATTAGCTGAGCTTGGACTCCTGTTGATAGATCCAGTAATGACCTCAGAA
>group_317_0 400 29 0 180 sg=220 px=0 gx=180
GCAGCCGTGGGGGCGGGAGTTCGCCCTGCGCGACCCGGCCGGCAACTGCGTGCACTTCGT
>group_317_1 400 29 0 180 sg=220 px=0 gx=180
ACGAACTTCCGGGACGCCTCCGGGCCGGCCATGACCGAGATCGGCGAGCAGCCGTGGGGG
>group_317_2 400 29 0 180 sg=220 px=0 gx=180
GCGAACTCCCGCCCCCACGGCTGCTCGCCGATCTCGGTCATGGCCGGCCCGGAGGCGTCC
>group_317_3 400 29 0 180 sg=220 px=0 gx=180
AGGGTGTTGTCCGGCACCACCTGGTCCTGGACCGCGCTGATGAACAGGGTCACGTCGTCC
>group_317_4 400 29 0 180 sg=220 px=0 gx=180
GGTCCTGGACCGCGCTGATGAACAGGGTCACGTCGTCCCGGACCACACCGGCGAAGTCGT
>group_317_5 400 29 0 180 sg=220 px=0 gx=180
TGGACCGCGCTGATGAACAGGGTCACGTCGTCCCGGACCACACCGGCGAAGTCGTCCTCC
>group_317_6 400 29 0 180 sg=220 px=0 gx=180
CTCCCGCCCCCACGGCTGCTCGCCGATCTCGGTCATGGCCGGCCCGGAGGCGTCCCGGAA
>group_317_7 400 29 0 180 sg=220 px=0 gx=180
CCGCCCCCACGGCTGCTCGCCGATCTCGGTCATGGCCGGCCCGGAGGCGTCCCGGAAGTT
>group_317_8 400 29 0 180 sg=220 px=0 gx=180
CGGTGTGGTCCGGGACGACGTGACCCTGTTCATCAGCGCGGTCCAGGACCAGGTGGTGCC
>group_317_9 400 29 0 180 sg=220 px=0 gx=180
ATCGGCGAGCAGCCGTGGGGGCGGGAGTTCGCCCTGCGCGACCCGGCCGGCAACTGCGTG
>group_318_0 2 9 0 0 sg=2 px=0 gx=0
CATGAGCCCAGAACGACGCCCGGCCGACATCCGCCGTGCCACCGAGGCGGACATGCCGGC
>group_318_1 2 9 0 0 sg=2 px=0 gx=0
GCCGGCATGTCCGCCTCGGTGGCACGGCGGATGTCGGCCGGGCGTCGTTCTGGGCTCATG
>group_321_0 2 5 0 0 sg=2 px=0 gx=0
CCATAGACGGCCGCCAGCCCAGCGGCGAGGGCAACCAGCCCGGTGAGCGTCGGAAAGGGG
>group_321_1 2 5 0 0 sg=2 px=0 gx=0
CCCCTTTCCGACGCTCACCGGGCTGGTTGCCCTCGCCGCTGGGCTGGCGGCCGTCTATGG
>group_323_0 2 3 0 0 sg=2 px=0 gx=0
AGTAGAAAAGATCAAAGGATCTTCTTGAGATCCTTTTTTTCTGCGCGTAATCTGCTGCTT
>group_323_1 2 3 0 0 sg=2 px=0 gx=0
AAGCAGCAGATTACGCGCAGAAAAAAAGGATCTCAAGAAGATCCTTTGATCTTTTCTACT
>group_324_0 8 4 0 0 sg=8 px=0 gx=0
TTCGCAAGACCCTTCCTCTATATAAGGAAGTTCATTTCATTTGGAGAGGACACGCTCGAG
>group_324_1 8 4 0 0 sg=8 px=0 gx=0
CCTTCGCAAGACCCTTCCTCTATATAAGGAAGTTCATTTCATTTGGAGAGGACACGCTCG
>group_324_2 8 4 0 0 sg=8 px=0 gx=0
CTTCGCAAGACCCTTCCTCTATATAAGGAAGTTCATTTCATTTGGAGAGGACACGCTCGA
>group_324_3 8 4 0 0 sg=8 px=0 gx=0
GAGCGTGTCCTCTCCAAATGAAATGAACTTCCTTATATAGAGGAAGGGTCTTGCGAAGGA
>group_324_4 8 4 0 0 sg=8 px=0 gx=0
TCGAGCGTGTCCTCTCCAAATGAAATGAACTTCCTTATATAGAGGAAGGGTCTTGCGAAG
>group_324_5 8 4 0 0 sg=8 px=0 gx=0
CGAGCGTGTCCTCTCCAAATGAAATGAACTTCCTTATATAGAGGAAGGGTCTTGCGAAGG
>group_324_6 8 4 0 0 sg=8 px=0 gx=0
CTCGAGCGTGTCCTCTCCAAATGAAATGAACTTCCTTATATAGAGGAAGGGTCTTGCGAA
>group_324_7 8 4 0 0 sg=8 px=0 gx=0
TCCTTCGCAAGACCCTTCCTCTATATAAGGAAGTTCATTTCATTTGGAGAGGACACGCTC
>group_325_0 126 3 0 0 sg=126 px=0 gx=0
CAGTTCCGGCTGGGGGTTCAGCACCTGCATGATTATTGAAGCATTTATCAGGGTTATTGT
>group_325_1 126 3 0 0 sg=126 px=0 gx=0
ATAAATGCTTCAATAATCATGCAGGTGCTGAACCCCCAGCCGGAACTGACCCCACAAGGC
>group_325_2 126 3 0 0 sg=126 px=0 gx=0
CATTGCAAACGCTAGGGCCTTGTGGGGTCAGTTCCGGCTGGGGGTTCAGCACCTGCATGA
>group_325_3 126 3 0 0 sg=126 px=0 gx=0
GGGTTCAGCACCTGCATGATTATTGAAGCATTTATCAGGGTTATTGTCTCATGAGCGGAT
>group_325_4 126 3 0 0 sg=126 px=0 gx=0
TAACCCTGATAAATGCTTCAATAATCATGCAGGTGCTGAACCCCCAGCCGGAACTGACCC
>group_325_5 126 3 0 0 sg=126 px=0 gx=0
TCAGTTCCGGCTGGGGGTTCAGCACCTGCATGATTATTGAAGCATTTATCAGGGTTATTG
>group_325_6 126 3 0 0 sg=126 px=0 gx=0
GGGGTTCAGCACCTGCATGATTATTGAAGCATTTATCAGGGTTATTGTCTCATGAGCGGA
>group_325_7 126 3 0 0 sg=126 px=0 gx=0
ATTCAAATATGTATCCGCTCATGAGACAATAACCCTGATAAATGCTTCAATAATCATGCA
>group_325_8 126 3 0 0 sg=126 px=0 gx=0
GAGACAATAACCCTGATAAATGCTTCAATAATCATGCAGGTGCTGAACCCCCAGCCGGAA
>group_325_9 126 3 0 0 sg=126 px=0 gx=0
CCCTGATAAATGCTTCAATAATCATGCAGGTGCTGAACCCCCAGCCGGAACTGACCCCAC
>group_328_0 14 3 0 0 sg=14 px=0 gx=0
TTGCTCACCATGGTGGCGACCGGTACCCGGGGATCCTCTAGAGTCGACCTGCAGGCATGC
>group_328_1 14 3 0 0 sg=14 px=0 gx=0
CCTTGCTCACCATGGTGGCGACCGGTACCCGGGGATCCTCTAGAGTCGACCTGCAGGCAT
>group_328_2 14 3 0 0 sg=14 px=0 gx=0
CTTGCTCACCATGGTGGCGACCGGTACCCGGGGATCCTCTAGAGTCGACCTGCAGGCATG
>group_328_3 14 3 0 0 sg=14 px=0 gx=0
GCCCTTGCTCACCATGGTGGCGACCGGTACCCGGGGATCCTCTAGAGTCGACCTGCAGGC
>group_328_4 14 3 0 0 sg=14 px=0 gx=0
GCATGCCTGCAGGTCGACTCTAGAGGATCCCCGGGTACCGGTCGCCACCATGGTGAGCAA
>group_328_5 14 3 0 0 sg=14 px=0 gx=0
CGCCCTTGCTCACCATGGTGGCGACCGGTACCCGGGGATCCTCTAGAGTCGACCTGCAGG
>group_328_6 14 3 0 0 sg=14 px=0 gx=0
TGCTCACCATGGTGGCGACCGGTACCCGGGGATCCTCTAGAGTCGACCTGCAGGCATGCA
>group_328_7 14 3 0 0 sg=14 px=0 gx=0
GCCTGCAGGTCGACTCTAGAGGATCCCCGGGTACCGGTCGCCACCATGGTGAGCAAGGGC
>group_328_8 14 3 0 0 sg=14 px=0 gx=0
CCTGCAGGTCGACTCTAGAGGATCCCCGGGTACCGGTCGCCACCATGGTGAGCAAGGGCG
>group_328_9 14 3 0 0 sg=14 px=0 gx=0
TGCATGCCTGCAGGTCGACTCTAGAGGATCCCCGGGTACCGGTCGCCACCATGGTGAGCA
>group_331_0 90 3 0 0 sg=90 px=0 gx=0
ATAGCGAGCTCGTCGATCGACCACGATTTGATGAAAGAATAACGTATTCTTTCATCAACG
>group_331_1 90 3 0 0 sg=90 px=0 gx=0
ATCGACGAGCTCGCTATCAGCCTCGACTGTGCCTTCTAGTTGCCAGCCATCTGTTGTTTG
>group_331_2 90 3 0 0 sg=90 px=0 gx=0
CGTTATTCTTTCATCAAATCGTGGTCGATCGACGAGCTCGCTATCAGCCTCGACTGTGCC
>group_331_3 90 3 0 0 sg=90 px=0 gx=0
TCGTGGTCGATCGACGAGCTCGCTATCAGCCTCGACTGTGCCTTCTAGTTGCCAGCCATC
>group_331_4 90 3 0 0 sg=90 px=0 gx=0
GCTGGCAACTAGAAGGCACAGTCGAGGCTGATAGCGAGCTCGTCGATCGACCACGATTTG
>group_331_5 90 3 0 0 sg=90 px=0 gx=0
CAACAGATGGCTGGCAACTAGAAGGCACAGTCGAGGCTGATAGCGAGCTCGTCGATCGAC
>group_331_6 90 3 0 0 sg=90 px=0 gx=0
GATAGCGAGCTCGTCGATCGACCACGATTTGATGAAAGAATAACGTATTCTTTCATCAAC
>group_331_7 90 3 0 0 sg=90 px=0 gx=0
TTGATGAAAGAATACGTTATTCTTTCATCAAATCGTGGTCGATCGACGAGCTCGCTATCA
>group_331_8 90 3 0 0 sg=90 px=0 gx=0
AGATGGCTGGCAACTAGAAGGCACAGTCGAGGCTGATAGCGAGCTCGTCGATCGACCACG
>group_331_9 90 3 0 0 sg=90 px=0 gx=0
AGGCACAGTCGAGGCTGATAGCGAGCTCGTCGATCGACCACGATTTGATGAAAGAATAAC
>group_332_0 10 0 0 0 sg=10 px=0 gx=0
GCAACAGGATTCAATCTTAAGAAACTTTATTGCCAAATGTTTGAACGATCGGGGATCCGT
>group_332_1 10 0 0 0 sg=10 px=0 gx=0
GACGGATCCCCGATCGTTCAAACATTTGGCAATAAAGTTTCTTAAGATTGAATCCTGTTG
>group_332_2 10 0 0 0 sg=10 px=0 gx=0
CAACAGGATTCAATCTTAAGAAACTTTATTGCCAAATGTTTGAACGATCGGGGATCCGTC
>group_332_3 10 0 0 0 sg=10 px=0 gx=0
TCGACGGATCCCCGATCGTTCAAACATTTGGCAATAAAGTTTCTTAAGATTGAATCCTGT
>group_332_4 10 0 0 0 sg=10 px=0 gx=0
CGACGGATCCCCGATCGTTCAAACATTTGGCAATAAAGTTTCTTAAGATTGAATCCTGTT
>group_332_5 10 0 0 0 sg=10 px=0 gx=0
ACAGGATTCAATCTTAAGAAACTTTATTGCCAAATGTTTGAACGATCGGGGATCCGTCGA
>group_332_6 10 0 0 0 sg=10 px=0 gx=0
AACAGGATTCAATCTTAAGAAACTTTATTGCCAAATGTTTGAACGATCGGGGATCCGTCG
>group_332_7 10 0 0 0 sg=10 px=0 gx=0
GGCAACAGGATTCAATCTTAAGAAACTTTATTGCCAAATGTTTGAACGATCGGGGATCCG
>group_332_8 10 0 0 0 sg=10 px=0 gx=0
CGGATCCCCGATCGTTCAAACATTTGGCAATAAAGTTTCTTAAGATTGAATCCTGTTGCC
>group_332_9 10 0 0 0 sg=10 px=0 gx=0
ACGGATCCCCGATCGTTCAAACATTTGGCAATAAAGTTTCTTAAGATTGAATCCTGTTGC
>group_334_0 2 19 0 0 sg=2 px=0 gx=0
TGGAGCTCCAGCTTTTGTTCCCTTTAGTGAGGGTTAATTGCGCGCTTGGCGTAATCATGG
>group_334_1 2 19 0 0 sg=2 px=0 gx=0
CCATGATTACGCCAAGCGCGCAATTAACCCTCACTAAAGGGAACAAAAGCTGGAGCTCCA
>group_335_0 4 0 0 0 sg=4 px=0 gx=0
ATGATCAGATCTTTAAAAGAGGATATTTGGGAGTACGGTTTAGCTTTCATACCACCATCT
>group_335_1 4 0 0 0 sg=4 px=0 gx=0
GATGGTGGTATGAAAGCTAAACCGTACTCCCAAATATCCTCTTTTAAAGATCTGATCATA
>group_335_2 4 0 0 0 sg=4 px=0 gx=0
AGATGGTGGTATGAAAGCTAAACCGTACTCCCAAATATCCTCTTTTAAAGATCTGATCAT
>group_335_3 4 0 0 0 sg=4 px=0 gx=0
TATGATCAGATCTTTAAAAGAGGATATTTGGGAGTACGGTTTAGCTTTCATACCACCATC
>group_336_0 24 12 0 0 sg=24 px=0 gx=0
GGCTAGACCCGGGGGGGTCGACGCGGCCGCCATGGTCATAGCTGTTTGACGTCAGGTGGC
>group_336_1 24 12 0 0 sg=24 px=0 gx=0
TAGACCGCGGCTAGACCCGGGGGGGTCGACGCGGCCGCCATGGTCATAGCTGTTTGACGT
>group_336_2 24 12 0 0 sg=24 px=0 gx=0
CCGCGGCTAGACCCGGGGGGGTCGACGCGGCCGCCATGGTCATAGCTGTTTGACGTCAGG
>group_336_3 24 12 0 0 sg=24 px=0 gx=0
CCACCTGACGTCAAACAGCTATGACCATGGCGGCCGCGTCGACCCCCCCGGGTCTAGCCG
>group_336_4 24 12 0 0 sg=24 px=0 gx=0
CTGACGTCAAACAGCTATGACCATGGCGGCCGCGTCGACCCCCCCGGGTCTAGCCGCGGT
>group_336_5 24 12 0 0 sg=24 px=0 gx=0
GACCGCGGCTAGACCCGGGGGGGTCGACGCGGCCGCCATGGTCATAGCTGTTTGACGTCA
>group_336_6 24 12 0 0 sg=24 px=0 gx=0
CGTCAAACAGCTATGACCATGGCGGCCGCGTCGACCCCCCCGGGTCTAGCCGCGGTCTAG
>group_336_7 24 12 0 0 sg=24 px=0 gx=0
CGGCTAGACCCGGGGGGGTCGACGCGGCCGCCATGGTCATAGCTGTTTGACGTCAGGTGG
>group_336_8 24 12 0 0 sg=24 px=0 gx=0
AGACCGCGGCTAGACCCGGGGGGGTCGACGCGGCCGCCATGGTCATAGCTGTTTGACGTC
>group_336_9 24 12 0 0 sg=24 px=0 gx=0
ACCGCGGCTAGACCCGGGGGGGTCGACGCGGCCGCCATGGTCATAGCTGTTTGACGTCAG
>group_338_0 282 7 0 0 sg=282 px=0 gx=0
AGCCCCGAGCCGCTCCCCCCGCACAAAGGGCCCTCCCGGAGCCCCTCAAGGCTTTCACGC
>group_338_1 282 7 0 0 sg=282 px=0 gx=0
AACCAAGCGCTAATTACAGCCCGAAGGAGAAGGGCCGTCCCGCCCGCTCACCTGTGGGAG
>group_338_2 282 7 0 0 sg=282 px=0 gx=0
GTCATTAAACCAAGCGCTAATTACAGCCCGAAGGAGAAGGGCCGTCCCGCCCGCTCACCT
>group_338_3 282 7 0 0 sg=282 px=0 gx=0
GGACGGCCCTTCTCCTTCGGGCTGTAATTAGCGCTTGGTTTAATGACGGCTTGTTTCTTT
>group_338_4 282 7 0 0 sg=282 px=0 gx=0
GCCCTTCTCCTTCGGGCTGTAATTAGCGCTTGGTTTAATGACGGCTTGTTTCTTTTCTGT
>group_338_5 282 7 0 0 sg=282 px=0 gx=0
AGCCACAGAAAAGAAACAAGCCGTCATTAAACCAAGCGCTAATTACAGCCCGAAGGAGAA
>group_338_6 282 7 0 0 sg=282 px=0 gx=0
CCCTTCTCCTTCGGGCTGTAATTAGCGCTTGGTTTAATGACGGCTTGTTTCTTTTCTGTG
>group_338_7 282 7 0 0 sg=282 px=0 gx=0
AAGCCGTCATTAAACCAAGCGCTAATTACAGCCCGAAGGAGAAGGGCCGTCCCGCCCGCT
>group_338_8 282 7 0 0 sg=282 px=0 gx=0
CAGCCGTCCCCCCGCGGACAGCCCCGAGCCGCTCCCCCCGCACAAAGGGCCCTCCCGGAG
>group_338_9 282 7 0 0 sg=282 px=0 gx=0
CAGAACGTGGGGCTCACCTCGACCATGCATGGTAATAGCGATGACTAATACGTAGATGTA
>group_339_0 2 19 0 0 sg=2 px=0 gx=0
GGGATCCGGCTGCTAACAAAGCCCGAAAGGAAGCTGAGTTGGCTGCTGCCACCGCTGAGC
>group_339_1 2 19 0 0 sg=2 px=0 gx=0
GCTCAGCGGTGGCAGCAGCCAACTCAGCTTCCTTTCGGGCTTTGTTAGCAGCCGGATCCC
>group_340_0 2 14 0 0 sg=2 px=0 gx=0
TCACGCGCCCTGTAGCGGCGCATTAAGCGCGGCGGGTGTGGTGGTTACGCGCAGCGTGAC
>group_340_1 2 14 0 0 sg=2 px=0 gx=0
GTCACGCTGCGCGTAACCACCACACCCGCCGCGCTTAATGCGCCGCTACAGGGCGCGTGA
>group_341_0 3488 0 0 2906 sg=582 px=0 gx=2906
TTTCACTAAATAATAGTGAACGGCAGGTATATGTGATGGGTTAAAAAGGATCGGCGGCCG
>group_341_1 3488 0 0 2906 sg=582 px=0 gx=2906
GAGGATCCCAATTGTTAATTAACGCAGAAGAGCATCGATGTCGACGAATTCAATCTTACG
>group_341_2 3488 0 0 2906 sg=582 px=0 gx=2906
AATATCAAGTTTCTGAATTTGATTCGTCCACAATTAAAAATATCTCTTCTGCAAAAGGCC
>group_341_3 3488 0 0 2906 sg=582 px=0 gx=2906
CATCGATGTCGACGAATTCAATCTTACGGCCTGCGGAACGTGGGGAAGCAAAGAAACGAA
>group_341_4 3488 0 0 2906 sg=582 px=0 gx=2906
ATATGACAAACAGAGGATTCTACGCAGACAAACAATCAACGTTTGCGCCGAGCTTCCTGC
>group_341_5 3488 0 0 2906 sg=582 px=0 gx=2906
TGTTCGTTTCTTTGCTTCCCCACGTTCCGCAGGCCGTAAGATTGAATTCGTCGACATCGA
>group_341_6 3488 0 0 2906 sg=582 px=0 gx=2906
AAACAGAGGATTCTACGCAGACAAACAATCAACGTTTGCGCCGAGCTTCCTGCTGAACAT
>group_341_7 3488 0 0 2906 sg=582 px=0 gx=2906
CAGAAGAGATATTTTTAATTGTGGACGAATCAAATTCAGAAACTTGATATTTTTCATTTT
>group_341_8 3488 0 0 2906 sg=582 px=0 gx=2906
CGCCGAGCTTCCTGCTGAACATCAAAGGCAAGAAAACATCTGTTGTCAAAGACAGCATCC
>group_341_9 3488 0 0 2906 sg=582 px=0 gx=2906
AAAAAAATGAAAAATATCAAGTTTCTGAATTTGATTCGTCCACAATTAAAAATATCTCTT
>group_345_0 8 3 0 0 sg=8 px=0 gx=0
CCTGCCCAAGAAGATCATCTTCGTGGGCCACGACTGGGGCGCCTGCCTGGCCTTCCACTA
>group_345_1 8 3 0 0 sg=8 px=0 gx=0
ACCTGCCCAAGAAGATCATCTTCGTGGGCCACGACTGGGGCGCCTGCCTGGCCTTCCACT
>group_345_2 8 3 0 0 sg=8 px=0 gx=0
AGTGGAAGGCCAGGCAGGCGCCCCAGTCGTGGCCCACGAAGATGATCTTCTTGGGCAGGT
>group_345_3 8 3 0 0 sg=8 px=0 gx=0
GTAGTGGAAGGCCAGGCAGGCGCCCCAGTCGTGGCCCACGAAGATGATCTTCTTGGGCAG
>group_345_4 8 3 0 0 sg=8 px=0 gx=0
CTGCCCAAGAAGATCATCTTCGTGGGCCACGACTGGGGCGCCTGCCTGGCCTTCCACTAC
>group_345_5 8 3 0 0 sg=8 px=0 gx=0
AACCTGCCCAAGAAGATCATCTTCGTGGGCCACGACTGGGGCGCCTGCCTGGCCTTCCAC
>group_345_6 8 3 0 0 sg=8 px=0 gx=0
TAGTGGAAGGCCAGGCAGGCGCCCCAGTCGTGGCCCACGAAGATGATCTTCTTGGGCAGG
>group_345_7 8 3 0 0 sg=8 px=0 gx=0
GTGGAAGGCCAGGCAGGCGCCCCAGTCGTGGCCCACGAAGATGATCTTCTTGGGCAGGTT
>group_350_0 2 19 0 0 sg=2 px=0 gx=0
CACTACCGGGCGTATTTTTTGAGTTATCGAGATTTTCAGGAGCTAAGGAAGCTAAAATGA
>group_350_1 2 19 0 0 sg=2 px=0 gx=0
TCATTTTAGCTTCCTTAGCTCCTGAAAATCTCGATAACTCAAAAAATACGCCCGGTAGTG
>group_351_0 2 11 0 0 sg=2 px=0 gx=0
GGATCTCGATCCCGCGAAATTAATACGACTCACTATAGGGGAATTGTGAGCGGATAACAA
>group_351_1 2 11 0 0 sg=2 px=0 gx=0
TTGTTATCCGCTCACAATTCCCCTATAGTGAGTCGTATTAATTTCGCGGGATCGAGATCC
>group_352_0 2 7 0 0 sg=2 px=0 gx=0
CAAGCTTCTGTTTTGGCGGATGAGAGAAGATTTTCAGCCTGATACAGATTAAATCAGAAC
>group_352_1 2 7 0 0 sg=2 px=0 gx=0
GTTCTGATTTAATCTGTATCAGGCTGAAAATCTTCTCTCATCCGCCAAAACAGAAGCTTG
>group_353_0 58 3 0 0 sg=58 px=0 gx=0
TACATTATACGAAGTTATATTCGATGCGGCCGCTAATACGACTCACTATAGGGAGAAGCT
>group_353_1 58 3 0 0 sg=58 px=0 gx=0
TCGTATAGCATACATTATACGAAGTTATATTCGATGCGGCCGCTAATACGACTCACTATA
>group_353_2 58 3 0 0 sg=58 px=0 gx=0
GCTAATAACTTCGTATAGCATACATTATACGAAGTTATATTCGATGCGGCCGCTAATACG
>group_353_3 58 3 0 0 sg=58 px=0 gx=0
CCCTATAGTGAGTCGTATTAGCGGCCGCATCGAATATAACTTCGTATAATGTATGCTATA
>group_353_4 58 3 0 0 sg=58 px=0 gx=0
AGTGAGTCGTATTAGCGGCCGCATCGAATATAACTTCGTATAATGTATGCTATACGAAGT
>group_353_5 58 3 0 0 sg=58 px=0 gx=0
TAGCGGCCGCATCGAATATAACTTCGTATAATGTATGCTATACGAAGTTATTAGCGATGA
>group_353_6 58 3 0 0 sg=58 px=0 gx=0
ACTTCGTATAGCATACATTATACGAAGTTATATTCGATGCGGCCGCTAATACGACTCACT
>group_353_7 58 3 0 0 sg=58 px=0 gx=0
ATAGCATACATTATACGAAGTTATATTCGATGCGGCCGCTAATACGACTCACTATAGGGA
>group_353_8 58 3 0 0 sg=58 px=0 gx=0
TGAGTCGTATTAGCGGCCGCATCGAATATAACTTCGTATAATGTATGCTATACGAAGTTA
>group_353_9 58 3 0 0 sg=58 px=0 gx=0
TAGCATACATTATACGAAGTTATATTCGATGCGGCCGCTAATACGACTCACTATAGGGAG
>group_354_0 10 12 0 0 sg=10 px=0 gx=0
CGGCCGCCAGTGTGATGGATATCTGCAGAATTCCAGCACACTGGCGGCCGTTACTAGTGG
>group_354_1 10 12 0 0 sg=10 px=0 gx=0
GATCCACTAGTAACGGCCGCCAGTGTGCTGGAATTCTGCAGATATCCATCACACTGGCGG
>group_354_2 10 12 0 0 sg=10 px=0 gx=0
GCGGCCGCCAGTGTGATGGATATCTGCAGAATTCCAGCACACTGGCGGCCGTTACTAGTG
>group_354_3 10 12 0 0 sg=10 px=0 gx=0
CACTAGTAACGGCCGCCAGTGTGCTGGAATTCTGCAGATATCCATCACACTGGCGGCCGC
>group_354_4 10 12 0 0 sg=10 px=0 gx=0
GGCCGCCAGTGTGATGGATATCTGCAGAATTCCAGCACACTGGCGGCCGTTACTAGTGGA
>group_354_5 10 12 0 0 sg=10 px=0 gx=0
CCACTAGTAACGGCCGCCAGTGTGCTGGAATTCTGCAGATATCCATCACACTGGCGGCCG
>group_354_6 10 12 0 0 sg=10 px=0 gx=0
CCGCCAGTGTGATGGATATCTGCAGAATTCCAGCACACTGGCGGCCGTTACTAGTGGATC
>group_354_7 10 12 0 0 sg=10 px=0 gx=0
ATCCACTAGTAACGGCCGCCAGTGTGCTGGAATTCTGCAGATATCCATCACACTGGCGGC
>group_354_8 10 12 0 0 sg=10 px=0 gx=0
TCCACTAGTAACGGCCGCCAGTGTGCTGGAATTCTGCAGATATCCATCACACTGGCGGCC
>group_354_9 10 12 0 0 sg=10 px=0 gx=0
GCCGCCAGTGTGATGGATATCTGCAGAATTCCAGCACACTGGCGGCCGTTACTAGTGGAT
>group_356_0 232 3 0 0 sg=232 px=0 gx=0
TCTTCCGTCACAGGTATTTATTCGAAGACGAAAGGGCATCGCGCGCGGGGAATTGGCCAC
>group_356_1 232 3 0 0 sg=232 px=0 gx=0
GTTTGGTAGGTGAGAGATCCTCTACGCCGGACGCATCGTGGCCAATTCCCCGCGCGCGAT
>group_356_2 232 3 0 0 sg=232 px=0 gx=0
TTGGAATTCTACAACTTGCTTGGATTCCTACAAAGAAGCAGCAATTTTCAGTGTCAGAAG
>group_356_3 232 3 0 0 sg=232 px=0 gx=0
GGCTTTGGGGTGTGTGATACGAAACGAAGCATTGGAATTCTACAACTTGCTTGGATTCCT
>group_356_4 232 3 0 0 sg=232 px=0 gx=0
AAGCATTGGAATTCTACAACTTGCTTGGATTCCTACAAAGAAGCAGCAATTTTCAGTGTC
>group_356_5 232 3 0 0 sg=232 px=0 gx=0
TTGGGGTGTGTGATACGAAACGAAGCATTGGAATTCTACAACTTGCTTGGATTCCTACAA
>group_356_6 232 3 0 0 sg=232 px=0 gx=0
AGCATTCAAAGCAGAAGGCTTTGGGGTGTGTGATACGAAACGAAGCATTGGAATTCTACA
>group_356_7 232 3 0 0 sg=232 px=0 gx=0
CGTCACAGGTATTTATTCGAAGACGAAAGGGCATCGCGCGCGGGGAATTGGCCACGATGC
>group_356_8 232 3 0 0 sg=232 px=0 gx=0
TACGCCGGACGCATCGTGGCCAATTCCCCGCGCGCGATGCCCTTTCGTCTTCGAATAAAT
>group_356_9 232 3 0 0 sg=232 px=0 gx=0
CAAAGCAGAAGGCTTTGGGGTGTGTGATACGAAACGAAGCATTGGAATTCTACAACTTGC
>group_359_0 24 10 0 0 sg=24 px=0 gx=0
TTGTGGTTTGTCCAAACTCATCAATGTATCTTATGGTACTGTAACTGAGCTAACATAACC
>group_359_1 24 10 0 0 sg=24 px=0 gx=0
GTACCTCCCGGGTTATGTTAGCTCAGTTACAGTACCATAAGATACATTGATGAGTTTGGA
>group_359_2 24 10 0 0 sg=24 px=0 gx=0
ACCTCCCGGGTTATGTTAGCTCAGTTACAGTACCATAAGATACATTGATGAGTTTGGACA
>group_359_3 24 10 0 0 sg=24 px=0 gx=0
TGGTTTGTCCAAACTCATCAATGTATCTTATGGTACTGTAACTGAGCTAACATAACCCGG
>group_359_4 24 10 0 0 sg=24 px=0 gx=0
TTGTCCAAACTCATCAATGTATCTTATGGTACTGTAACTGAGCTAACATAACCCGGGAGG
>group_359_5 24 10 0 0 sg=24 px=0 gx=0
TCCAAACTCATCAATGTATCTTATGGTACTGTAACTGAGCTAACATAACCCGGGAGGTAC
>group_359_6 24 10 0 0 sg=24 px=0 gx=0
GTTATGTTAGCTCAGTTACAGTACCATAAGATACATTGATGAGTTTGGACAAACCACAAC
>group_359_7 24 10 0 0 sg=24 px=0 gx=0
CCCGGGTTATGTTAGCTCAGTTACAGTACCATAAGATACATTGATGAGTTTGGACAAACC
>group_359_8 24 10 0 0 sg=24 px=0 gx=0
GGGTTATGTTAGCTCAGTTACAGTACCATAAGATACATTGATGAGTTTGGACAAACCACA
>group_359_9 24 10 0 0 sg=24 px=0 gx=0
TTTGTCCAAACTCATCAATGTATCTTATGGTACTGTAACTGAGCTAACATAACCCGGGAG
>group_360_0 16 4 0 0 sg=16 px=0 gx=0
CTAGACTAGAGCTCGCTGATCAGCCTCGACTGTGCCTTCTAGTTGCCAGCCATCTGTTGT
>group_360_1 16 4 0 0 sg=16 px=0 gx=0
CAACAGATGGCTGGCAACTAGAAGGCACAGTCGAGGCTGATCAGCGAGCTCTAGTCTAGA
>group_360_2 16 4 0 0 sg=16 px=0 gx=0
AACAACAGATGGCTGGCAACTAGAAGGCACAGTCGAGGCTGATCAGCGAGCTCTAGTCTA
>group_360_3 16 4 0 0 sg=16 px=0 gx=0
ACAACAGATGGCTGGCAACTAGAAGGCACAGTCGAGGCTGATCAGCGAGCTCTAGTCTAG
>group_360_4 16 4 0 0 sg=16 px=0 gx=0
AACAGATGGCTGGCAACTAGAAGGCACAGTCGAGGCTGATCAGCGAGCTCTAGTCTAGAC
>group_360_5 16 4 0 0 sg=16 px=0 gx=0
ACTAGAGCTCGCTGATCAGCCTCGACTGTGCCTTCTAGTTGCCAGCCATCTGTTGTTTGC
>group_360_6 16 4 0 0 sg=16 px=0 gx=0
GCAAACAACAGATGGCTGGCAACTAGAAGGCACAGTCGAGGCTGATCAGCGAGCTCTAGT
>group_360_7 16 4 0 0 sg=16 px=0 gx=0
AAACAACAGATGGCTGGCAACTAGAAGGCACAGTCGAGGCTGATCAGCGAGCTCTAGTCT
>group_360_8 16 4 0 0 sg=16 px=0 gx=0
GACTAGAGCTCGCTGATCAGCCTCGACTGTGCCTTCTAGTTGCCAGCCATCTGTTGTTTG
>group_360_9 16 4 0 0 sg=16 px=0 gx=0
AGTCTAGACTAGAGCTCGCTGATCAGCCTCGACTGTGCCTTCTAGTTGCCAGCCATCTGT
>group_361_0 242 2 0 0 sg=242 px=0 gx=0
GAGCTCTAGAGTCGCCTGGCCAAGGGACCAGCGGCTTGCTGAGACTCAACATGACACTCC
>group_361_1 242 2 0 0 sg=242 px=0 gx=0
CACCACCTTCTGATAGGCAGCCTGCACCTGAGGAGTGAATTGATCCACGCGTGGATCCCG
>group_361_2 242 2 0 0 sg=242 px=0 gx=0
TTTGGCAAAGAATTATCGCATGCCTGCAGAGCTCTAGAGTCGCCTGGCCAAGGGACCAGC
>group_361_3 242 2 0 0 sg=242 px=0 gx=0
AGCAAGCCGCTGGTCCCTTGGCCAGGCGACTCTAGAGCTCTGCAGGCATGCGATAATTCT
>group_361_4 242 2 0 0 sg=242 px=0 gx=0
CAAGCCGCTGGTCCCTTGGCCAGGCGACTCTAGAGCTCTGCAGGCATGCGATAATTCTTT
>group_361_5 242 2 0 0 sg=242 px=0 gx=0
AGCCTGCACCTGAGGAGTGAATTGATCCACGCGTGGATCCCGGGATTTCTCCATTGGTCT
>group_361_6 242 2 0 0 sg=242 px=0 gx=0
AAAGAATTATCGCATGCCTGCAGAGCTCTAGAGTCGCCTGGCCAAGGGACCAGCGGCTTG
>group_361_7 242 2 0 0 sg=242 px=0 gx=0
CAATGGAGAAATCCCGGGATCCACGCGTGGATCAATTCACTCCTCAGGTGCAGGCTGCCT
>group_361_8 242 2 0 0 sg=242 px=0 gx=0
GGAGTGTCATGTTGAGTCTCAGCAAGCCGCTGGTCCCTTGGCCAGGCGACTCTAGAGCTC
>group_361_9 242 2 0 0 sg=242 px=0 gx=0
CCTGCACCTGAGGAGTGAATTGATCCACGCGTGGATCCCGGGATTTCTCCATTGGTCTTC
>group_362_0 108 2 0 12 sg=96 px=0 gx=12
TTGTGTCCAAGCTTTTTGCAAAAGCCTAGGCCTCCAAAAAAGCCTCCTCACTACTTCTGG
>group_362_1 108 2 0 12 sg=96 px=0 gx=12
GCAAAAAGCTTGGACACAAGACAGGCTTGCGAGATATGTTTGAGAATACCACTTTATCCC
>group_362_2 108 2 0 12 sg=96 px=0 gx=12
CCAGAAGTAGTGAGGAGGCTTTTTTGGAGGCCTAGGCTTTTGCAAAAAGCTTGGACACAA
>group_362_3 108 2 0 12 sg=96 px=0 gx=12
GGCTTTTTTGGAGGCCTAGGCTTTTGCAAAAAGCTTGGACACAAGACAGGCTTGCGAGAT
>group_362_4 108 2 0 12 sg=96 px=0 gx=12
CGCGGGATAAAGTGGTATTCTCAAACATATCTCGCAAGCCTGTCTTGTGTCCAAGCTTTT
>group_362_5 108 2 0 12 sg=96 px=0 gx=12
ACATATCTCGCAAGCCTGTCTTGTGTCCAAGCTTTTTGCAAAAGCCTAGGCCTCCAAAAA
>group_362_6 108 2 0 12 sg=96 px=0 gx=12
GTATTCTCAAACATATCTCGCAAGCCTGTCTTGTGTCCAAGCTTTTTGCAAAAGCCTAGG
>group_362_7 108 2 0 12 sg=96 px=0 gx=12
CAAAAAGCTTGGACACAAGACAGGCTTGCGAGATATGTTTGAGAATACCACTTTATCCCG
>group_362_8 108 2 0 12 sg=96 px=0 gx=12
TATCTCGCAAGCCTGTCTTGTGTCCAAGCTTTTTGCAAAAGCCTAGGCCTCCAAAAAAGC
>group_362_9 108 2 0 12 sg=96 px=0 gx=12
CTTTTTTGGAGGCCTAGGCTTTTGCAAAAAGCTTGGACACAAGACAGGCTTGCGAGATAT
>group_363_0 588 3 0 82 sg=506 px=0 gx=82
CACAGATATCCTGTTTGGCCCATATTCTGCTGTCTCTCTGTTCCTAACCTTGATCTGAAC
>group_363_1 588 3 0 82 sg=506 px=0 gx=82
GTGTCTGTCTCTGTCTTTGTGCGTGTTTGTGCCGGCATCTAATGTTTGCGCCTGCGTCTG
>group_363_2 588 3 0 82 sg=506 px=0 gx=82
TTTGGAGACCCCTGCCCAGGGACCACCGACCCCCCCGCCGGGAGGTAAGCTGGCCAGCGG
>group_363_3 588 3 0 82 sg=506 px=0 gx=82
GATGCGGTCCCGCCCTCAGCAGTTTCTAGAGAACCATCAGATGTTTCCAGGGTGCCCCAA
>group_363_4 588 3 0 82 sg=506 px=0 gx=82
CAGACACGAAACGACCGCTGGCCAGCTTACCTCCCGGCGGGGGGGTCGGTGGTCCCTGGG
>group_363_5 588 3 0 82 sg=506 px=0 gx=82
GTTAGGAACAGAGAGACAGCAGAATATGGGCCAAACAGGATATCTGTGGTAAGCAGTTCC
>group_363_6 588 3 0 82 sg=506 px=0 gx=82
GGAACTGCTTACCACAGATATCCTGTTTGGCCCATATTCTGCTGTCTCTCTGTTCCTAAC
>group_363_7 588 3 0 82 sg=506 px=0 gx=82
CTCTTGCTGTTTGCATCCGAATCGTGGACTCGCTGATCCTTGGGAGGGTCTCCTCAGATT
>group_363_8 588 3 0 82 sg=506 px=0 gx=82
CATCTGATGGTTCTCTAGAAACTGCTGAGGGCGGGACCGCATCTGGGGACCATCTGTTCT
>group_363_9 588 3 0 82 sg=506 px=0 gx=82
ACCACCGACCCCCCCGCCGGGAGGTAAGCTGGCCAGCGGTCGTTTCGTGTCTGTCTCTGT
>group_364_0 18 7 0 0 sg=18 px=0 gx=0
TGCGGAGACCTGGGCACCAGCCCCGCCGCCGCCAGGAGCATTGCCGTTCCCGCCAGAAAT
>group_364_1 18 7 0 0 sg=18 px=0 gx=0
AGACCTGGGCACCAGCCCCGCCGCCGCCAGGAGCATTGCCGTTCCCGCCAGAAATCTAGA
>group_364_2 18 7 0 0 sg=18 px=0 gx=0
TTTCTGGCGGGAACGGCAATGCTCCTGGCGGCGGCGGGGCTGGTGCCCAGGTCTCCGCAC
>group_364_3 18 7 0 0 sg=18 px=0 gx=0
TCTAGATTTCTGGCGGGAACGGCAATGCTCCTGGCGGCGGCGGGGCTGGTGCCCAGGTCT
>group_364_4 18 7 0 0 sg=18 px=0 gx=0
TTCTGGCGGGAACGGCAATGCTCCTGGCGGCGGCGGGGCTGGTGCCCAGGTCTCCGCACA
>group_364_5 18 7 0 0 sg=18 px=0 gx=0
CTAGATTTCTGGCGGGAACGGCAATGCTCCTGGCGGCGGCGGGGCTGGTGCCCAGGTCTC
>group_364_6 18 7 0 0 sg=18 px=0 gx=0
GTGCGGAGACCTGGGCACCAGCCCCGCCGCCGCCAGGAGCATTGCCGTTCCCGCCAGAAA
>group_364_7 18 7 0 0 sg=18 px=0 gx=0
TAGATTTCTGGCGGGAACGGCAATGCTCCTGGCGGCGGCGGGGCTGGTGCCCAGGTCTCC
>group_364_8 18 7 0 0 sg=18 px=0 gx=0
ATTTCTGGCGGGAACGGCAATGCTCCTGGCGGCGGCGGGGCTGGTGCCCAGGTCTCCGCA
>group_364_9 18 7 0 0 sg=18 px=0 gx=0
GATTTCTGGCGGGAACGGCAATGCTCCTGGCGGCGGCGGGGCTGGTGCCCAGGTCTCCGC
>group_365_0 2 31 0 0 sg=2 px=0 gx=0
TTTATAAGGGATTTTGCCGATTTCGGCCTATTGGTTAAAAAATGAGCTGATTTAACAAAT
>group_365_1 2 31 0 0 sg=2 px=0 gx=0
ATTTGTTAAATCAGCTCATTTTTTAACCAATAGGCCGAAATCGGCAAAATCCCTTATAAA
>group_366_0 26 6 0 0 sg=26 px=0 gx=0
CAACTCTCTACTGTTTCTCCATACCCGTTTTTTTGGGCTAGCGAATTCGAGCTCGGTACC
>group_366_1 26 6 0 0 sg=26 px=0 gx=0
GCTTTTTATCGCAACTCTCTACTGTTTCTCCATACCCGTTTTTTTGGGCTAGCGAATTCG
>group_366_2 26 6 0 0 sg=26 px=0 gx=0
TCGCAACTCTCTACTGTTTCTCCATACCCGTTTTTTTGGGCTAGCGAATTCGAGCTCGGT
>group_366_3 26 6 0 0 sg=26 px=0 gx=0
TATCGCAACTCTCTACTGTTTCTCCATACCCGTTTTTTTGGGCTAGCGAATTCGAGCTCG
>group_366_4 26 6 0 0 sg=26 px=0 gx=0
CCGAGCTCGAATTCGCTAGCCCAAAAAAACGGGTATGGAGAAACAGTAGAGAGTTGCGAT
>group_366_5 26 6 0 0 sg=26 px=0 gx=0
ACCGAGCTCGAATTCGCTAGCCCAAAAAAACGGGTATGGAGAAACAGTAGAGAGTTGCGA
>group_366_6 26 6 0 0 sg=26 px=0 gx=0
TTTTATCGCAACTCTCTACTGTTTCTCCATACCCGTTTTTTTGGGCTAGCGAATTCGAGC
>group_366_7 26 6 0 0 sg=26 px=0 gx=0
CGAATTCGCTAGCCCAAAAAAACGGGTATGGAGAAACAGTAGAGAGTTGCGATAAAAAGC
>group_366_8 26 6 0 0 sg=26 px=0 gx=0
TACCGAGCTCGAATTCGCTAGCCCAAAAAAACGGGTATGGAGAAACAGTAGAGAGTTGCG
>group_366_9 26 6 0 0 sg=26 px=0 gx=0
CGAGCTCGAATTCGCTAGCCCAAAAAAACGGGTATGGAGAAACAGTAGAGAGTTGCGATA
>group_372_0 382 2 0 0 sg=382 px=0 gx=0
TCCCGGCTGCCGCGTCGACTACGCCGTCACCAACCAGTGGCCCGGCGGCTTCGGCGCCAA
>group_372_1 382 2 0 0 sg=382 px=0 gx=0
GACCCGGCCCACGAGCCGTTGAACCCGAACGACGCCGTGCCGCCGGTCGGGATGCTGCCG
>group_372_2 382 2 0 0 sg=382 px=0 gx=0
GGGGCTGGTCGTCGGCACGGTGCCCGTGCAGGTGGTGCCGTTGAGCGAGAACGACGCCGG
>group_372_3 382 2 0 0 sg=382 px=0 gx=0
CCCGGCCCACGAGCCGTTGAACCCGAACGACGCCGTGCCGCCGGTCGGGATGCTGCCGTT
>group_372_4 382 2 0 0 sg=382 px=0 gx=0
GGTCGCCGAGGTTGGTGATCGTGACGTTGGCGCCGAAGCCGCCGGGCCACTGGTTGGTGA
>group_372_5 382 2 0 0 sg=382 px=0 gx=0
GCCGCGTCGACTACGCCGTCACCAACCAGTGGCCCGGCGGCTTCGGCGCCAACGTCACGA
>group_372_6 382 2 0 0 sg=382 px=0 gx=0
GCTTCCACGACGAGACGGGGTCGCCGAGGTTGGTGATCGTGACGTTGGCGCCGAAGCCGC
>group_372_7 382 2 0 0 sg=382 px=0 gx=0
ACCAACCTCGGCGACCCCGTCTCGTCGTGGAAGCTCGACTGGACCTACACCGCAGGCCAG
>group_372_8 382 2 0 0 sg=382 px=0 gx=0
GGTTGGTGATCGTGACGTTGGCGCCGAAGCCGCCGGGCCACTGGTTGGTGACGGCGTAGT
>group_372_9 382 2 0 0 sg=382 px=0 gx=0
TCACGATCACCAACCTCGGCGACCCCGTCTCGTCGTGGAAGCTCGACTGGACCTACACCG
>group_374_0 112 2 0 0 sg=112 px=0 gx=0
GAGCTCGGTACCCGGGGATCCTCTAGAGTCGACCTGCAGGCATGCAAGCTTGGGCGAACC
>group_374_1 112 2 0 0 sg=112 px=0 gx=0
ATTCGAGCTCGGTACCCGGGGATCCTCTAGAGTCGACCTGCAGGCATGCAAGCTTGGGCG
>group_374_2 112 2 0 0 sg=112 px=0 gx=0
GGGACTCTGGGGTTCGCCCAAGCTTGCATGCCTGCAGGTCGACTCTAGAGGATCCCCGGG
>group_374_3 112 2 0 0 sg=112 px=0 gx=0
CGAGCTCGGTACCCGGGGATCCTCTAGAGTCGACCTGCAGGCATGCAAGCTTGGGCGAAC
>group_374_4 112 2 0 0 sg=112 px=0 gx=0
TGCAGGCATGCAAGCTTGGGCGAACCCCAGAGTCCCGCTCAGAAGAACTCGTCAAGAAGG
>group_374_5 112 2 0 0 sg=112 px=0 gx=0
GCGGGACTCTGGGGTTCGCCCAAGCTTGCATGCCTGCAGGTCGACTCTAGAGGATCCCCG
>group_374_6 112 2 0 0 sg=112 px=0 gx=0
TATCGCCTTCTTGACGAGTTCTTCTGAGCGGGACTCTGGGGTTCGCCCAAGCTTGCATGC
>group_374_7 112 2 0 0 sg=112 px=0 gx=0
CTTGACGAGTTCTTCTGAGCGGGACTCTGGGGTTCGCCCAAGCTTGCATGCCTGCAGGTC
>group_374_8 112 2 0 0 sg=112 px=0 gx=0
ACGAGTTCTTCTGAGCGGGACTCTGGGGTTCGCCCAAGCTTGCATGCCTGCAGGTCGACT
>group_374_9 112 2 0 0 sg=112 px=0 gx=0
TGCAAGCTTGGGCGAACCCCAGAGTCCCGCTCAGAAGAACTCGTCAAGAAGGCGATAGAA
>group_375_0 14 6 0 0 sg=14 px=0 gx=0
ACAATTTCACACAGGAAACAGCTATGACCATGATTACGAATTCCCCGGATCCGTCGACCT
>group_375_1 14 6 0 0 sg=14 px=0 gx=0
AATTTCACACAGGAAACAGCTATGACCATGATTACGAATTCCCCGGATCCGTCGACCTGC
>group_375_2 14 6 0 0 sg=14 px=0 gx=0
TCGACGGATCCGGGGAATTCGTAATCATGGTCATAGCTGTTTCCTGTGTGAAATTGTTAT
>group_375_3 14 6 0 0 sg=14 px=0 gx=0
TAACAATTTCACACAGGAAACAGCTATGACCATGATTACGAATTCCCCGGATCCGTCGAC
>group_375_4 14 6 0 0 sg=14 px=0 gx=0
ATAACAATTTCACACAGGAAACAGCTATGACCATGATTACGAATTCCCCGGATCCGTCGA
>group_375_5 14 6 0 0 sg=14 px=0 gx=0
CAATTTCACACAGGAAACAGCTATGACCATGATTACGAATTCCCCGGATCCGTCGACCTG
>group_375_6 14 6 0 0 sg=14 px=0 gx=0
AACAATTTCACACAGGAAACAGCTATGACCATGATTACGAATTCCCCGGATCCGTCGACC
>group_375_7 14 6 0 0 sg=14 px=0 gx=0
ATTTCACACAGGAAACAGCTATGACCATGATTACGAATTCCCCGGATCCGTCGACCTGCA
>group_375_8 14 6 0 0 sg=14 px=0 gx=0
GCAGGTCGACGGATCCGGGGAATTCGTAATCATGGTCATAGCTGTTTCCTGTGTGAAATT
>group_375_9 14 6 0 0 sg=14 px=0 gx=0
AGGTCGACGGATCCGGGGAATTCGTAATCATGGTCATAGCTGTTTCCTGTGTGAAATTGT
>group_377_0 8 2 0 0 sg=8 px=0 gx=0
GGCCTTATTCCAAGCGGCTTCGGCCAGTAACGTTAGGGGGGGGGGAGGGAGAGGGGCGAA
>group_377_1 8 2 0 0 sg=8 px=0 gx=0
ATTCGCCCCTCTCCCTCCCCCCCCCCTAACGTTACTGGCCGAAGCCGCTTGGAATAAGGC
>group_377_2 8 2 0 0 sg=8 px=0 gx=0
GCCTTATTCCAAGCGGCTTCGGCCAGTAACGTTAGGGGGGGGGGAGGGAGAGGGGCGAAT
>group_377_3 8 2 0 0 sg=8 px=0 gx=0
CGGCCTTATTCCAAGCGGCTTCGGCCAGTAACGTTAGGGGGGGGGGAGGGAGAGGGGCGA
>group_377_4 8 2 0 0 sg=8 px=0 gx=0
TTCGCCCCTCTCCCTCCCCCCCCCCTAACGTTACTGGCCGAAGCCGCTTGGAATAAGGCC
>group_377_5 8 2 0 0 sg=8 px=0 gx=0
AATTCGCCCCTCTCCCTCCCCCCCCCCTAACGTTACTGGCCGAAGCCGCTTGGAATAAGG
>group_377_6 8 2 0 0 sg=8 px=0 gx=0
TCGCCCCTCTCCCTCCCCCCCCCCTAACGTTACTGGCCGAAGCCGCTTGGAATAAGGCCG
>group_377_7 8 2 0 0 sg=8 px=0 gx=0
CCTTATTCCAAGCGGCTTCGGCCAGTAACGTTAGGGGGGGGGGAGGGAGAGGGGCGAATT
>group_379_0 4 1 0 0 sg=4 px=0 gx=0
AGCTTGCATGCCTGCAGGTCGACTCTAGAGGATCCCCGGGTACCGAGCTCGAATTCCCCA
>group_379_1 4 1 0 0 sg=4 px=0 gx=0
GGGGAATTCGAGCTCGGTACCCGGGGATCCTCTAGAGTCGACCTGCAGGCATGCAAGCTT
>group_379_2 4 1 0 0 sg=4 px=0 gx=0
TGGGGAATTCGAGCTCGGTACCCGGGGATCCTCTAGAGTCGACCTGCAGGCATGCAAGCT
>group_379_3 4 1 0 0 sg=4 px=0 gx=0
AAGCTTGCATGCCTGCAGGTCGACTCTAGAGGATCCCCGGGTACCGAGCTCGAATTCCCC
>group_381_0 780 21 0 0 sg=780 px=0 gx=0
GGCTACAGCGACGGCTACAACTGGCAGCCGACTGTCCGCAAAAAGCGGCGCGTGACCGCC
>group_381_1 780 21 0 0 sg=780 px=0 gx=0
TCACGCGCCGCTTTTTGCGGACAGTCGGCTGCCAGTTGTAGCCGTCGCTGTAGCCGTCGC
>group_381_2 780 21 0 0 sg=780 px=0 gx=0
GGATCGTGGTCTACGAGGCCACACTCAGTGCGCGCCATGCGGCCATCTCGCGGAAGGGCG
>group_381_3 780 21 0 0 sg=780 px=0 gx=0
GAGCGCAACGCGTGAGCCCACCAGCTCCGTAAGTTCGGGTGCTGTGTGGCTCGTACCCGC
>group_381_4 780 21 0 0 sg=780 px=0 gx=0
CCTCGTCGTCGTGATAGGCGCGGATGCGTTCGCGGCGTGCAGCCTGCTCGGCGAACCACT
>group_381_5 780 21 0 0 sg=780 px=0 gx=0
CAGCCAGAGCTGCTCAAATTCGTCGGCGACGTGGCTCACGCTTGATAATAAACCACGATT
>group_381_6 780 21 0 0 sg=780 px=0 gx=0
TTGCTATGAGCGACGGCTACAGCGACGGCTACAGCGACGGCTACAACTGGCAGCCGACTG
>group_381_7 780 21 0 0 sg=780 px=0 gx=0
GGCCACACTCAGTGCGCGCCATGCGGCCATCTCGCGGAAGGGCGCAGCAGCGCGCACGGC
>group_381_8 780 21 0 0 sg=780 px=0 gx=0
CGGACAGTCGGCTGCCAGTTGTAGCCGTCGCTGTAGCCGTCGCTGTAGCCGTCGCTCATA
>group_381_9 780 21 0 0 sg=780 px=0 gx=0
GTGGCGCAGGAACGCAGCGAGTGGTTCGCCGAGCAGGCTGCACGCCGCGAACGCATCCGC
>group_382_0 6 12 0 0 sg=6 px=0 gx=0
ATTTGTTGCAACGAACAGGTCACTATCAGTCAAAATAAAATCATTATTTGGGGCCCGAGC
>group_382_1 6 12 0 0 sg=6 px=0 gx=0
GCTCGGGCCCCAAATAATGATTTTATTTTGACTGATAGTGACCTGTTCGTTGCAACAAAT
>group_382_2 6 12 0 0 sg=6 px=0 gx=0
TTTGTTGCAACGAACAGGTCACTATCAGTCAAAATAAAATCATTATTTGGGGCCCGAGCT
>group_382_3 6 12 0 0 sg=6 px=0 gx=0
AGCTCGGGCCCCAAATAATGATTTTATTTTGACTGATAGTGACCTGTTCGTTGCAACAAA
>group_382_4 6 12 0 0 sg=6 px=0 gx=0
TTGTTGCAACGAACAGGTCACTATCAGTCAAAATAAAATCATTATTTGGGGCCCGAGCTT
>group_382_5 6 12 0 0 sg=6 px=0 gx=0
AAGCTCGGGCCCCAAATAATGATTTTATTTTGACTGATAGTGACCTGTTCGTTGCAACAA
>group_383_0 42 3 0 0 sg=42 px=0 gx=0
CCGCTCGAGGTCACCCATTCGAAGGTAAGCCTATCCCTAACCCTCTCCTCGGTCTCGATT
>group_383_1 42 3 0 0 sg=42 px=0 gx=0
ACGCGTAGAATCGAGACCGAGGAGAGGGTTAGGGATAGGCTTACCTTCGAATGGGTGACC
>group_383_2 42 3 0 0 sg=42 px=0 gx=0
CGAGGTCACCCATTCGAAGGTAAGCCTATCCCTAACCCTCTCCTCGGTCTCGATTCTACG
>group_383_3 42 3 0 0 sg=42 px=0 gx=0
CGAGACCGAGGAGAGGGTTAGGGATAGGCTTACCTTCGAATGGGTGACCTCGAGCGGCCG
>group_383_4 42 3 0 0 sg=42 px=0 gx=0
TCACCCATTCGAAGGTAAGCCTATCCCTAACCCTCTCCTCGGTCTCGATTCTACGCGTAC
>group_383_5 42 3 0 0 sg=42 px=0 gx=0
TCGAGGTCACCCATTCGAAGGTAAGCCTATCCCTAACCCTCTCCTCGGTCTCGATTCTAC
>group_383_6 42 3 0 0 sg=42 px=0 gx=0
GGCCGCTCGAGGTCACCCATTCGAAGGTAAGCCTATCCCTAACCCTCTCCTCGGTCTCGA
>group_383_7 42 3 0 0 sg=42 px=0 gx=0
GAGACCGAGGAGAGGGTTAGGGATAGGCTTACCTTCGAATGGGTGACCTCGAGCGGCCGC
>group_383_8 42 3 0 0 sg=42 px=0 gx=0
AGAATCGAGACCGAGGAGAGGGTTAGGGATAGGCTTACCTTCGAATGGGTGACCTCGAGC
>group_383_9 42 3 0 0 sg=42 px=0 gx=0
TAGAATCGAGACCGAGGAGAGGGTTAGGGATAGGCTTACCTTCGAATGGGTGACCTCGAG
>group_385_0 18 3 0 0 sg=18 px=0 gx=0
TCCTGATGCGGTATTTTCTCCTTACGCATCTGTGCGGTATTTCACACCGCATAGATCCGT
>group_385_1 18 3 0 0 sg=18 px=0 gx=0
TTTCCTGATGCGGTATTTTCTCCTTACGCATCTGTGCGGTATTTCACACCGCATAGATCC
>group_385_2 18 3 0 0 sg=18 px=0 gx=0
TTCCTGATGCGGTATTTTCTCCTTACGCATCTGTGCGGTATTTCACACCGCATAGATCCG
>group_385_3 18 3 0 0 sg=18 px=0 gx=0
GGATCTATGCGGTGTGAAATACCGCACAGATGCGTAAGGAGAAAATACCGCATCAGGAAA
>group_385_4 18 3 0 0 sg=18 px=0 gx=0
TCGACGGATCTATGCGGTGTGAAATACCGCACAGATGCGTAAGGAGAAAATACCGCATCA
>group_385_5 18 3 0 0 sg=18 px=0 gx=0
CCTGATGCGGTATTTTCTCCTTACGCATCTGTGCGGTATTTCACACCGCATAGATCCGTC
>group_385_6 18 3 0 0 sg=18 px=0 gx=0
CTGATGCGGTATTTTCTCCTTACGCATCTGTGCGGTATTTCACACCGCATAGATCCGTCG
>group_385_7 18 3 0 0 sg=18 px=0 gx=0
TGATGCGGTATTTTCTCCTTACGCATCTGTGCGGTATTTCACACCGCATAGATCCGTCGA
>group_385_8 18 3 0 0 sg=18 px=0 gx=0
CGACGGATCTATGCGGTGTGAAATACCGCACAGATGCGTAAGGAGAAAATACCGCATCAG
>group_385_9 18 3 0 0 sg=18 px=0 gx=0
TGCGGTATTTTCTCCTTACGCATCTGTGCGGTATTTCACACCGCATAGATCCGTCGAGTT
>group_386_0 2 154 0 0 sg=2 px=0 gx=0
GCGGATAACAATTTCACACAGGAAACAGCTATGACCATGATTACGCCAAGCTTGCATGCC
>group_386_1 2 154 0 0 sg=2 px=0 gx=0
GGCATGCAAGCTTGGCGTAATCATGGTCATAGCTGTTTCCTGTGTGAAATTGTTATCCGC
>group_387_0 2 17 0 0 sg=2 px=0 gx=0
CACACCCGCCGCGCTTAATGCGCCGCTACAGGGCGCGTCCCATTCGCCATTCAGGCTGCA
>group_387_1 2 17 0 0 sg=2 px=0 gx=0
TGCAGCCTGAATGGCGAATGGGACGCGCCCTGTAGCGGCGCATTAAGCGCGGCGGGTGTG
>group_388_0 2 10 0 0 sg=2 px=0 gx=0
CGCTCATTCTAGAGTCCCCCGTGTTCTCTCCAAATGAAATGAACTTCCTTATATAGAGGA
>group_388_1 2 10 0 0 sg=2 px=0 gx=0
TCCTCTATATAAGGAAGTTCATTTCATTTGGAGAGAACACGGGGGACTCTAGAATGAGCG
>group_391_0 278 9 0 0 sg=278 px=0 gx=0
ACACCCTGGTCATCATCCTGCCTTTCTCTTTATGGTTACAATGATATACACTGTTTGAGA
>group_391_1 278 9 0 0 sg=278 px=0 gx=0
TTCTTCTCTTTCCTACAGCTCCTGGGCAACGTGCTGGTTGTTGTGCTGTCTCATCATTTT
>group_391_2 278 9 0 0 sg=278 px=0 gx=0
GGGCCCCTCTGCTAACCATGTTCATGCCTTCTTCTCTTTCCTACAGCTCCTGGGCAACGT
>group_391_3 278 9 0 0 sg=278 px=0 gx=0
AGAGAAGAAGGCATGAACATGGTTAGCAGAGGGGCCCGGTTTGGACTCAGAGTATTTTAT
>group_391_4 278 9 0 0 sg=278 px=0 gx=0
ACGTTGCCCAGGAGCTGTAGGAAAGAGAAGAAGGCATGAACATGGTTAGCAGAGGGGCCC
>group_391_5 278 9 0 0 sg=278 px=0 gx=0
CCATGTTCATGCCTTCTTCTCTTTCCTACAGCTCCTGGGCAACGTGCTGGTTGTTGTGCT
>group_391_6 278 9 0 0 sg=278 px=0 gx=0
CGGGCCCCTCTGCTAACCATGTTCATGCCTTCTTCTCTTTCCTACAGCTCCTGGGCAACG
>group_391_7 278 9 0 0 sg=278 px=0 gx=0
CAAACCGGGCCCCTCTGCTAACCATGTTCATGCCTTCTTCTCTTTCCTACAGCTCCTGGG
>group_391_8 278 9 0 0 sg=278 px=0 gx=0
ATTCTGGCTGGCGTGGAAATATTCTTATTGGTAGAAACAACTACACCCTGGTCATCATCC
>group_391_9 278 9 0 0 sg=278 px=0 gx=0
CCCTGGTCATCATCCTGCCTTTCTCTTTATGGTTACAATGATATACACTGTTTGAGATGA
>group_394_0 38 18 0 2 sg=36 px=0 gx=2
GGGGGGAGGGCGTGAATGTAAGCGTGACATAACTAATTACATGATATCGACAAAGGAAAA
>group_394_1 38 18 0 2 sg=36 px=0 gx=2
ATATCATGTAATTAGTTATGTCACGCTTACATTCACGCCCTCCCCCCACATCCGCTCTAA
>group_394_2 38 18 0 2 sg=36 px=0 gx=2
TCGATATCATGTAATTAGTTATGTCACGCTTACATTCACGCCCTCCCCCCACATCCGCTC
>group_394_3 38 18 0 2 sg=36 px=0 gx=2
AGAGCGGATGTGGGGGGAGGGCGTGAATGTAAGCGTGACATAACTAATTACATGATATCG
>group_394_4 38 18 0 2 sg=36 px=0 gx=2
GCGGATGTGGGGGGAGGGCGTGAATGTAAGCGTGACATAACTAATTACATGATATCGACA
>group_394_5 38 18 0 2 sg=36 px=0 gx=2
TCCTTTGTCGATATCATGTAATTAGTTATGTCACGCTTACATTCACGCCCTCCCCCCACA
>group_394_6 38 18 0 2 sg=36 px=0 gx=2
CGGATGTGGGGGGAGGGCGTGAATGTAAGCGTGACATAACTAATTACATGATATCGACAA
>group_394_7 38 18 0 2 sg=36 px=0 gx=2
TTTGTCGATATCATGTAATTAGTTATGTCACGCTTACATTCACGCCCTCCCCCCACATCC
>group_394_8 38 18 0 2 sg=36 px=0 gx=2
AGCGGATGTGGGGGGAGGGCGTGAATGTAAGCGTGACATAACTAATTACATGATATCGAC
>group_394_9 38 18 0 2 sg=36 px=0 gx=2
GTCGATATCATGTAATTAGTTATGTCACGCTTACATTCACGCCCTCCCCCCACATCCGCT
>group_396_0 118 5 0 0 sg=118 px=0 gx=0
CTCGTTCAGCTTTTTTGTACAAACTTGTGATCCAGATCTCTATCGTTCGTAAATGGTGAA
>group_396_1 118 5 0 0 sg=118 px=0 gx=0
CAGCTTTTTTGTACAAACTTGTGATCCAGATCTCTATCGTTCGTAAATGGTGAAAATTTT
>group_396_2 118 5 0 0 sg=118 px=0 gx=0
GTTCAGCTTTTTTGTACAAACTTGTGATCCAGATCTCTATCGTTCGTAAATGGTGAAAAT
>group_396_3 118 5 0 0 sg=118 px=0 gx=0
TTTACGTTTCTCGTTCAGCTTTTTTGTACAAACTTGTGATCCAGATCTCTATCGTTCGTA
>group_396_4 118 5 0 0 sg=118 px=0 gx=0
AAACTTGTGATCCAGATCTCTATCGTTCGTAAATGGTGAAAATTTTCAGAAAATTGCTTT
>group_396_5 118 5 0 0 sg=118 px=0 gx=0
AGCAAAAGCAATTTTCTGAAAATTTTCACCATTTACGAACGATAGAGATCTGGATCACAA
>group_396_6 118 5 0 0 sg=118 px=0 gx=0
TATCATTTTACGTTTCTCGTTCAGCTTTTTTGTACAAACTTGTGATCCAGATCTCTATCG
>group_396_7 118 5 0 0 sg=118 px=0 gx=0
GTACAAACTTGTGATCCAGATCTCTATCGTTCGTAAATGGTGAAAATTTTCAGAAAATTG
>group_396_8 118 5 0 0 sg=118 px=0 gx=0
CGAACGATAGAGATCTGGATCACAAGTTTGTACAAAAAAGCTGAACGAGAAACGTAAAAT
>group_396_9 118 5 0 0 sg=118 px=0 gx=0
ACAAACTTGTGATCCAGATCTCTATCGTTCGTAAATGGTGAAAATTTTCAGAAAATTGCT
>group_398_0 1788 1 4 0 sg=1784 px=4 gx=0
CATCAATGGCGACCTCCCCCTGGGCGGCCTGCTGAAACTCTGGCTCACCGACGAGCGGCA
>group_398_1 1788 1 4 0 sg=1784 px=4 gx=0
AAGCGCCGGCGTGATGAGGCTGCGGTTGCGTTCCTGGCGGTGAGGGCGGATGTCGATCGA
>group_398_2 1788 1 4 0 sg=1784 px=4 gx=0
TGTATGCACGAACCCCCCGTTCAGTTCGACCGCTGCGCCTTATCCGGTAACTATCGTCTT
>group_398_3 1788 1 4 0 sg=1784 px=4 gx=0
ATAGCTTGTAATCACCACGACATTGTTTCCTTTCGCTTGAGGTACAGCGAAGTGTGAGTA
>group_398_4 1788 1 4 0 sg=1784 px=4 gx=0
GTCGTGGTGATTACAAGCTATATGACAAACAGAGGATTCTACGCAGACAAACAATCAACG
>group_398_5 1788 1 4 0 sg=1784 px=4 gx=0
TGGACTCAAGACGATAGTTACCGGATAAGGCGCAGCGGTCGAACTGAACGGGGGGTTCGT
>group_398_6 1788 1 4 0 sg=1784 px=4 gx=0
TTGATCTTTTCGGTAGTGAGTTCGGAGACGTAGCCACCTACTCCCAACATCAGCCGGACT
>group_398_7 1788 1 4 0 sg=1784 px=4 gx=0
GAAAACGAAAAAACCGCCTTGCAGGGCGGTTTTCGAAGGTTCTCTGAGCTACCAACTCTT
>group_398_8 1788 1 4 0 sg=1784 px=4 gx=0
TTACGCCGTGGGTCGATGTTTCATGTTATGGAGCAGCAACGATGTTACGCAGCAGCAACG
>group_398_9 1788 1 4 0 sg=1784 px=4 gx=0
CGACAGGTAGGCCGACAGCTCATGCCGGCCGCCGCCGCCTTTTCCTCAATCGCTCTTCGT
>group_399_0 154 10 0 0 sg=154 px=0 gx=0
ATCACCTTCAAACTTGACTTCAGCACGCGTCTTGTAGTTCCCGTCATCTTTGAAAGATAT
>group_399_1 154 10 0 0 sg=154 px=0 gx=0
GTTCCTGTACATAACCTTCGGGCATGGCACTCTTGAAAAAGTCATGCCGTTTCATATGAT
>group_399_2 154 10 0 0 sg=154 px=0 gx=0
GAATGTTTCCATCTTCTTTAAAATCAATACCTTTTAACTCGATACGATTAACAAGGGTAT
>group_399_3 154 10 0 0 sg=154 px=0 gx=0
ACTACAAGACGCGTGCTGAAGTCAAGTTTGAAGGTGATACCCTTGTTAATCGTATCGAGT
>group_399_4 154 10 0 0 sg=154 px=0 gx=0
ACGATTAACAAGGGTATCACCTTCAAACTTGACTTCAGCACGCGTCTTGTAGTTCCCGTC
>group_399_5 154 10 0 0 sg=154 px=0 gx=0
CTTTTAACTCGATACGATTAACAAGGGTATCACCTTCAAACTTGACTTCAGCACGCGTCT
>group_399_6 154 10 0 0 sg=154 px=0 gx=0
ACCTTTTAACTCGATACGATTAACAAGGGTATCACCTTCAAACTTGACTTCAGCACGCGT
>group_399_7 154 10 0 0 sg=154 px=0 gx=0
AGGGTATCACCTTCAAACTTGACTTCAGCACGCGTCTTGTAGTTCCCGTCATCTTTGAAA
>group_399_8 154 10 0 0 sg=154 px=0 gx=0
ATACCCTTGTTAATCGTATCGAGTTAAAAGGTATTGATTTTAAAGAAGATGGAAACATTC
>group_399_9 154 10 0 0 sg=154 px=0 gx=0
GAAGTCAAGTTTGAAGGTGATACCCTTGTTAATCGTATCGAGTTAAAAGGTATTGATTTT
>group_400_0 4 7 0 0 sg=4 px=0 gx=0
GGGATCATAATCAGCCATACCACATTTGTAGAGGTTTTACTTGCTTTAAAAAACCTCCCA
>group_400_1 4 7 0 0 sg=4 px=0 gx=0
TGGGAGGTTTTTTAAAGCAAGTAAAACCTCTACAAATGTGGTATGGCTGATTATGATCCC
>group_400_2 4 7 0 0 sg=4 px=0 gx=0
GGGGATCATAATCAGCCATACCACATTTGTAGAGGTTTTACTTGCTTTAAAAAACCTCCC
>group_400_3 4 7 0 0 sg=4 px=0 gx=0
GGGAGGTTTTTTAAAGCAAGTAAAACCTCTACAAATGTGGTATGGCTGATTATGATCCCC
>group_402_0 26 12 0 0 sg=26 px=0 gx=0
CGATCCGTCGACGTCAGGTGGCACTTTTCGGGGAAATGTGCGCGGAACCCCTATTTGTTT
>group_402_1 26 12 0 0 sg=26 px=0 gx=0
AAATAAACAAATAGGGGTTCCGCGCACATTTCCCCGAAAAGTGCCACCTGACGTCGACGG
>group_402_2 26 12 0 0 sg=26 px=0 gx=0
ATAGGGGTTCCGCGCACATTTCCCCGAAAAGTGCCACCTGACGTCGACGGATCGGGAGAT
>group_402_3 26 12 0 0 sg=26 px=0 gx=0
CTCCCGATCCGTCGACGTCAGGTGGCACTTTTCGGGGAAATGTGCGCGGAACCCCTATTT
>group_402_4 26 12 0 0 sg=26 px=0 gx=0
GATCTCCCGATCCGTCGACGTCAGGTGGCACTTTTCGGGGAAATGTGCGCGGAACCCCTA
>group_402_5 26 12 0 0 sg=26 px=0 gx=0
AACAAATAGGGGTTCCGCGCACATTTCCCCGAAAAGTGCCACCTGACGTCGACGGATCGG
>group_402_6 26 12 0 0 sg=26 px=0 gx=0
ATAAACAAATAGGGGTTCCGCGCACATTTCCCCGAAAAGTGCCACCTGACGTCGACGGAT
>group_402_7 26 12 0 0 sg=26 px=0 gx=0
AAACAAATAGGGGTTCCGCGCACATTTCCCCGAAAAGTGCCACCTGACGTCGACGGATCG
>group_402_8 26 12 0 0 sg=26 px=0 gx=0
ACAAATAGGGGTTCCGCGCACATTTCCCCGAAAAGTGCCACCTGACGTCGACGGATCGGG
>group_402_9 26 12 0 0 sg=26 px=0 gx=0
TAGGGGTTCCGCGCACATTTCCCCGAAAAGTGCCACCTGACGTCGACGGATCGGGAGATC
>group_403_0 234 6 0 6 sg=228 px=0 gx=6
ATTCATTAATGCAGAATTGATCTCTCACCTACCAAACAATGCCCCCCTGCAAAAAATAAA
>group_403_1 234 6 0 6 sg=228 px=0 gx=6
TTGCAGGGGGGCATTGTTTGGTAGGTGAGAGATCAATTCTGCATTAATGAATCGGCCAAC
>group_403_2 234 6 0 6 sg=228 px=0 gx=6
AATACGCAAACCGCCTCTCCCCGCGCGTTGGCCGATTCATTAATGCAGAATTGATCTCTC
>group_403_3 234 6 0 6 sg=228 px=0 gx=6
CCAAGCTTACTGCTCACAAGAAAAAAGGCACGTCATCTGACGTGCCTTTTTTATTTGTAC
>group_403_4 234 6 0 6 sg=228 px=0 gx=6
GTCACGACGTTGTAAAACGACGGCCAGTGCCAAGCTTACTGCTCACAAGAAAAAAGGCAC
>group_403_5 234 6 0 6 sg=228 px=0 gx=6
GACGTTGTAAAACGACGGCCAGTGCCAAGCTTACTGCTCACAAGAAAAAAGGCACGTCAT
>group_403_6 234 6 0 6 sg=228 px=0 gx=6
CAGGGTTTTCCCAGTCACGACGTTGTAAAACGACGGCCAGTGCCAAGCTTACTGCTCACA
>group_403_7 234 6 0 6 sg=228 px=0 gx=6
ATCAATTCTGCATTAATGAATCGGCCAACGCGCGGGGAGAGGCGGTTTGCGTATTGGGCG
>group_403_8 234 6 0 6 sg=228 px=0 gx=6
TACAAATAAAAAAGGCACGTCAGATGACGTGCCTTTTTTCTTGTGAGCAGTAAGCTTGGC
>group_403_9 234 6 0 6 sg=228 px=0 gx=6
CCTTTTTTCTTGTGAGCAGTAAGCTTGGCACTGGCCGTCGTTTTACAACGTCGTGACTGG
>group_404_0 62 11 0 0 sg=62 px=0 gx=0
ACGGTTATCCACAGAATCAGGGGATAACGCAGGAAAGAACATGAATTAATTCTCATGTTT
>group_404_1 62 11 0 0 sg=62 px=0 gx=0
AAAGGCGGTAATACGGTTATCCACAGAATCAGGGGATAACGCAGGAAAGAACATGAATTA
>group_404_2 62 11 0 0 sg=62 px=0 gx=0
TCCACAGAATCAGGGGATAACGCAGGAAAGAACATGAATTAATTCTCATGTTTGACAGCT
>group_404_3 62 11 0 0 sg=62 px=0 gx=0
AAGGCGGTAATACGGTTATCCACAGAATCAGGGGATAACGCAGGAAAGAACATGAATTAA
>group_404_4 62 11 0 0 sg=62 px=0 gx=0
TAAGCTGTCAAACATGAGAATTAATTCATGTTCTTTCCTGCGTTATCCCCTGATTCTGTG
>group_404_5 62 11 0 0 sg=62 px=0 gx=0
AGGCGGTAATACGGTTATCCACAGAATCAGGGGATAACGCAGGAAAGAACATGAATTAAT
>group_404_6 62 11 0 0 sg=62 px=0 gx=0
AATTAATTCATGTTCTTTCCTGCGTTATCCCCTGATTCTGTGGATAACCGTATTACCGCC
>group_404_7 62 11 0 0 sg=62 px=0 gx=0
TGATAAGCTGTCAAACATGAGAATTAATTCATGTTCTTTCCTGCGTTATCCCCTGATTCT
>group_404_8 62 11 0 0 sg=62 px=0 gx=0
GAGAATTAATTCATGTTCTTTCCTGCGTTATCCCCTGATTCTGTGGATAACCGTATTACC
>group_404_9 62 11 0 0 sg=62 px=0 gx=0
ATCCACAGAATCAGGGGATAACGCAGGAAAGAACATGAATTAATTCTCATGTTTGACAGC
>group_405_0 802 2 0 0 sg=802 px=0 gx=0
CACCAATAACTGCCTTAAAAAAATTACGCCCCGCCCTGCCACTCATCGCAGTACTGCTAG
>group_405_1 802 2 0 0 sg=802 px=0 gx=0
TTTTTAAGGCAGTTATTGGTGCCCTTAAACGCCTGGGGTAATGACTCTCTAGTTTGAGGC
>group_405_2 802 2 0 0 sg=802 px=0 gx=0
TGCCACTCATCGCAGTACTGCTAGCTTGGATTCTCACCAATAAAAAACGCCCGGCGGCAA
>group_405_3 802 2 0 0 sg=802 px=0 gx=0
TCAGCGGGGTCATTGCAGGCGCTTTCGCACTCAATCCGCCGGGCGCGGTTGCGGTGCCCA
>group_405_4 802 2 0 0 sg=802 px=0 gx=0
GCGTTTTTTATTGGTGAGAATCCAAGCTAGCAGTACTGCGATGAGTGGCAGGGCGGGGCG
>group_405_5 802 2 0 0 sg=802 px=0 gx=0
GTCAGAGGTTTTCACCGTCATCACCGAAACGCGCGAGGCAGCTCTAGCTAGGGAAGGCGA
>group_405_6 802 2 0 0 sg=802 px=0 gx=0
TAAGGCAGTTATTGGTGCCCTTAAACGCCTGGGGTAATGACTCTCTAGTTTGAGGCATCA
>group_405_7 802 2 0 0 sg=802 px=0 gx=0
CTGAATTGACTCTCTTCCGGGCGCTATCATGCCATACCGCGAAAGGTTTTGCACCTTTCG
>group_405_8 802 2 0 0 sg=802 px=0 gx=0
TTCGATTTTCTGAGCTTCGAAGATATCGTTCAGACCAGCCATAGTTAATTTCTCCTCTTT
>group_405_9 802 2 0 0 sg=802 px=0 gx=0
GTAATGACTCTCTAGTTTGAGGCATCAAATAAAACGAAAGGCTCAGTCGAAAGACTGGGC
>group_406_0 2 2 0 0 sg=2 px=0 gx=0
AGAATTAATTCGACGCGGCGCAGATCAGTTGGAAGAATTTGTCCACTACGTGAAAGGCGA
>group_406_1 2 2 0 0 sg=2 px=0 gx=0
TCGCCTTTCACGTAGTGGACAAATTCTTCCAACTGATCTGCGCCGCGTCGAATTAATTCT
>group_407_0 12 5 0 0 sg=12 px=0 gx=0
CGCCGGGATCACTCTCGGCATGGACGAGCTGTACAAGTAAAGCGGCCGCGACTCTAGAAT
>group_407_1 12 5 0 0 sg=12 px=0 gx=0
TTCTAGAGTCGCGGCCGCTTTACTTGTACAGCTCGTCCATGCCGAGAGTGATCCCGGCGG
>group_407_2 12 5 0 0 sg=12 px=0 gx=0
GATGGGCACCACCCCGGTGAACAGCTCCTCGCCCTTGCTCACCATGGTGGCGACCGGTAC
>group_407_3 12 5 0 0 sg=12 px=0 gx=0
AATTCTAGAGTCGCGGCCGCTTTACTTGTACAGCTCGTCCATGCCGAGAGTGATCCCGGC
>group_407_4 12 5 0 0 sg=12 px=0 gx=0
ATGGGCACCACCCCGGTGAACAGCTCCTCGCCCTTGCTCACCATGGTGGCGACCGGTACC
>group_407_5 12 5 0 0 sg=12 px=0 gx=0
CCGCCGGGATCACTCTCGGCATGGACGAGCTGTACAAGTAAAGCGGCCGCGACTCTAGAA
>group_407_6 12 5 0 0 sg=12 px=0 gx=0
GGGTACCGGTCGCCACCATGGTGAGCAAGGGCGAGGAGCTGTTCACCGGGGTGGTGCCCA
>group_407_7 12 5 0 0 sg=12 px=0 gx=0
GTACCGGTCGCCACCATGGTGAGCAAGGGCGAGGAGCTGTTCACCGGGGTGGTGCCCATC
>group_407_8 12 5 0 0 sg=12 px=0 gx=0
GCCGGGATCACTCTCGGCATGGACGAGCTGTACAAGTAAAGCGGCCGCGACTCTAGAATT
>group_407_9 12 5 0 0 sg=12 px=0 gx=0
TGGGCACCACCCCGGTGAACAGCTCCTCGCCCTTGCTCACCATGGTGGCGACCGGTACCC
>group_408_0 2 2 0 0 sg=2 px=0 gx=0
TCTTAATGTTTTTGGCATCTTCCATGGTGGCTTTACCAACAGTACCGGATTGCCAAGCTT
>group_408_1 2 2 0 0 sg=2 px=0 gx=0
AAGCTTGGCAATCCGGTACTGTTGGTAAAGCCACCATGGAAGATGCCAAAAACATTAAGA
>group_409_0 22 4 0 0 sg=22 px=0 gx=0
GGGCAGCATTCAAAGCAGAAGGCTTTGGGGTGTGTGATACGAAACGAAGCATTGGGATCC
>group_409_1 22 4 0 0 sg=22 px=0 gx=0
CCTTAGGATCCCAATGCTTCGTTTCGTATCACACACCCCAAAGCCTTCTGCTTTGAATGC
>group_409_2 22 4 0 0 sg=22 px=0 gx=0
AGGATCCCAATGCTTCGTTTCGTATCACACACCCCAAAGCCTTCTGCTTTGAATGCTGCC
>group_409_3 22 4 0 0 sg=22 px=0 gx=0
TCAAAGCAGAAGGCTTTGGGGTGTGTGATACGAAACGAAGCATTGGGATCCTAAGGAGGT
>group_409_4 22 4 0 0 sg=22 px=0 gx=0
GCAGCATTCAAAGCAGAAGGCTTTGGGGTGTGTGATACGAAACGAAGCATTGGGATCCTA
>group_409_5 22 4 0 0 sg=22 px=0 gx=0
CTCCTTAGGATCCCAATGCTTCGTTTCGTATCACACACCCCAAAGCCTTCTGCTTTGAAT
>group_409_6 22 4 0 0 sg=22 px=0 gx=0
TTCAAAGCAGAAGGCTTTGGGGTGTGTGATACGAAACGAAGCATTGGGATCCTAAGGAGG
>group_409_7 22 4 0 0 sg=22 px=0 gx=0
GGCAGCATTCAAAGCAGAAGGCTTTGGGGTGTGTGATACGAAACGAAGCATTGGGATCCT
>group_409_8 22 4 0 0 sg=22 px=0 gx=0
ATTCAAAGCAGAAGGCTTTGGGGTGTGTGATACGAAACGAAGCATTGGGATCCTAAGGAG
>group_409_9 22 4 0 0 sg=22 px=0 gx=0
AGCATTCAAAGCAGAAGGCTTTGGGGTGTGTGATACGAAACGAAGCATTGGGATCCTAAG
>group_410_0 2 6 0 0 sg=2 px=0 gx=0
AAAACGCCAGCAACGCGGCCTTTTTACGGTTCCTGGCCTTTTGCTGGCCTTTTGCTCAGC
>group_410_1 2 6 0 0 sg=2 px=0 gx=0
GCTGAGCAAAAGGCCAGCAAAAGGCCAGGAACCGTAAAAAGGCCGCGTTGCTGGCGTTTT
>group_415_0 110 8 0 0 sg=110 px=0 gx=0
TTTATCCGGCCTTTATTCACATTCTTGCCCGCCTGATGAATGCTCATCCGGAATTACGTA
>group_415_1 110 8 0 0 sg=110 px=0 gx=0
CTCATCCGGAATTACGTATGGCAATGAAAGACGGTGAGCTGGTGATATGGGATAGTGTTC
>group_415_2 110 8 0 0 sg=110 px=0 gx=0
ATGCTCATCCGGAATTACGTATGGCAATGAAAGACGGTGAGCTGGTGATATGGGATAGTG
>group_415_3 110 8 0 0 sg=110 px=0 gx=0
AGCTCACCGTCTTTCATTGCCATACGTAATTCCGGATGAGCATTCATCAGGCGGGCAAGA
>group_415_4 110 8 0 0 sg=110 px=0 gx=0
CGTCTTTCATTGCCATACGTAATTCCGGATGAGCATTCATCAGGCGGGCAAGAATGTGAA
>group_415_5 110 8 0 0 sg=110 px=0 gx=0
ACCAGCTCACCGTCTTTCATTGCCATACGTAATTCCGGATGAGCATTCATCAGGCGGGCA
>group_415_6 110 8 0 0 sg=110 px=0 gx=0
ATCCGGCCTTTATTCACATTCTTGCCCGCCTGATGAATGCTCATCCGGAATTACGTATGG
>group_415_7 110 8 0 0 sg=110 px=0 gx=0
GGCCTTTATTCACATTCTTGCCCGCCTGATGAATGCTCATCCGGAATTACGTATGGCAAT
>group_415_8 110 8 0 0 sg=110 px=0 gx=0
CCATATCACCAGCTCACCGTCTTTCATTGCCATACGTAATTCCGGATGAGCATTCATCAG
>group_415_9 110 8 0 0 sg=110 px=0 gx=0
TATTCACATTCTTGCCCGCCTGATGAATGCTCATCCGGAATTACGTATGGCAATGAAAGA
>group_418_0 10 3 0 0 sg=10 px=0 gx=0
CGAGACGGCCGACTAGTAGGTCAGCTAATTAAGCTTATTAAGCTACTAAAGCGTAGTTTT
>group_418_1 10 3 0 0 sg=10 px=0 gx=0
GAAAACTACGCTTTAGTAGCTTAATAAGCTTAATTAGCTGACCTACTAGTCGGCCGTCTC
>group_418_2 10 3 0 0 sg=10 px=0 gx=0
GAGACGGCCGACTAGTAGGTCAGCTAATTAAGCTTATTAAGCTACTAAAGCGTAGTTTTC
>group_418_3 10 3 0 0 sg=10 px=0 gx=0
AAACTACGCTTTAGTAGCTTAATAAGCTTAATTAGCTGACCTACTAGTCGGCCGTCTCGA
>group_418_4 10 3 0 0 sg=10 px=0 gx=0
AGACGGCCGACTAGTAGGTCAGCTAATTAAGCTTATTAAGCTACTAAAGCGTAGTTTTCG
>group_418_5 10 3 0 0 sg=10 px=0 gx=0
AAAACTACGCTTTAGTAGCTTAATAAGCTTAATTAGCTGACCTACTAGTCGGCCGTCTCG
>group_418_6 10 3 0 0 sg=10 px=0 gx=0
ACGAAAACTACGCTTTAGTAGCTTAATAAGCTTAATTAGCTGACCTACTAGTCGGCCGTC
>group_418_7 10 3 0 0 sg=10 px=0 gx=0
TCGAGACGGCCGACTAGTAGGTCAGCTAATTAAGCTTATTAAGCTACTAAAGCGTAGTTT
>group_418_8 10 3 0 0 sg=10 px=0 gx=0
CGAAAACTACGCTTTAGTAGCTTAATAAGCTTAATTAGCTGACCTACTAGTCGGCCGTCT
>group_418_9 10 3 0 0 sg=10 px=0 gx=0
GACGGCCGACTAGTAGGTCAGCTAATTAAGCTTATTAAGCTACTAAAGCGTAGTTTTCGT
>group_419_0 30 9 0 0 sg=30 px=0 gx=0
GCCGCCACCGCGGTGGAGCTCCAGCTTTTGTTCCCTTTAGTGAGGGTTAATTGCGCGCAA
>group_419_1 30 9 0 0 sg=30 px=0 gx=0
GAATTGCGCGCAATTAACCCTCACTAAAGGGAACAAAAGCTGGAGCTCCACCGCGGTGGC
>group_419_2 30 9 0 0 sg=30 px=0 gx=0
GGTGGAGCTCCAGCTTTTGTTCCCTTTAGTGAGGGTTAATTGCGCGCAATTCCCATGTCA
>group_419_3 30 9 0 0 sg=30 px=0 gx=0
CACCGCGGTGGAGCTCCAGCTTTTGTTCCCTTTAGTGAGGGTTAATTGCGCGCAATTCCC
>group_419_4 30 9 0 0 sg=30 px=0 gx=0
ACATGGGAATTGCGCGCAATTAACCCTCACTAAAGGGAACAAAAGCTGGAGCTCCACCGC
>group_419_5 30 9 0 0 sg=30 px=0 gx=0
CCGCCACCGCGGTGGAGCTCCAGCTTTTGTTCCCTTTAGTGAGGGTTAATTGCGCGCAAT
>group_419_6 30 9 0 0 sg=30 px=0 gx=0
AATTGCGCGCAATTAACCCTCACTAAAGGGAACAAAAGCTGGAGCTCCACCGCGGTGGCG
>group_419_7 30 9 0 0 sg=30 px=0 gx=0
TGACATGGGAATTGCGCGCAATTAACCCTCACTAAAGGGAACAAAAGCTGGAGCTCCACC
>group_419_8 30 9 0 0 sg=30 px=0 gx=0
TGGGAATTGCGCGCAATTAACCCTCACTAAAGGGAACAAAAGCTGGAGCTCCACCGCGGT
>group_419_9 30 9 0 0 sg=30 px=0 gx=0
GTGGAGCTCCAGCTTTTGTTCCCTTTAGTGAGGGTTAATTGCGCGCAATTCCCATGTCAG
>group_420_0 510 0 0 62 sg=448 px=0 gx=62
AGTTTTACTATTTATCATTGGCTTGGCCTTAATTTTTAACAATCAGATACGCAGTTGGGT
>group_420_1 510 0 0 62 sg=448 px=0 gx=62
ACCCAACTGCGTATCTGATTGTTAAAAATTAAGGCCAAGCCAATGATAAATAGTAAAACT
>group_420_2 510 0 0 62 sg=448 px=0 gx=62
TGATTAACCAATTTTTTCCTCTTTTTTTCTCTTTTGGGCGCATATTCTCCCTCCTTTTAA
>group_420_3 510 0 0 62 sg=448 px=0 gx=62
TTTTAATGTATCAAGTTTACCACAATTTATTTGAACAACCTATTTATTTTCTTTGGGGAA
>group_420_4 510 0 0 62 sg=448 px=0 gx=62
ATCTGATTGTTAAAAATTAAGGCCAAGCCAATGATAAATAGTAAAACTAATAAACTGTTG
>group_420_5 510 0 0 62 sg=448 px=0 gx=62
TATTTTCTTTGGGGAATAGGTAAGCTGGCCGGACCTTAATTTAATAAAAAACAACTGAGC
>group_420_6 510 0 0 62 sg=448 px=0 gx=62
CCAATTTTTTCCTCTTTTTTTCTCTTTTGGGCGCATATTCTCCCTCCTTTTAATGTATCA
>group_420_7 510 0 0 62 sg=448 px=0 gx=62
TTTACTATTTATCATTGGCTTGGCCTTAATTTTTAACAATCAGATACGCAGTTGGGTGGT
>group_420_8 510 0 0 62 sg=448 px=0 gx=62
TCCGGCCAGCTTACCTATTCCCCAAAGAAAATAAATAGGTTGTTCAAATAAATTGTGGTA
>group_420_9 510 0 0 62 sg=448 px=0 gx=62
TTTTTCTCTTTTGGGCGCATATTCTCCCTCCTTTTAATGTATCAAGTTTACCACAATTTA
>group_421_0 2 95 0 0 sg=2 px=0 gx=0
TGAGCTGATTTAACAAAAATTTAACGCGAATTTTAACAAAATATTAACGCTTACAATTTA
>group_421_1 2 95 0 0 sg=2 px=0 gx=0
TAAATTGTAAGCGTTAATATTTTGTTAAAATTCGCGTTAAATTTTTGTTAAATCAGCTCA
>group_423_0 32 23 0 0 sg=32 px=0 gx=0
ATGATTTGCCCTCCCATATGTCCTTCCGAGTGAGAGACACAAAAAATTCCAACACACTAT
>group_423_1 32 23 0 0 sg=32 px=0 gx=0
AAATGATTTGCCCTCCCATATGTCCTTCCGAGTGAGAGACACAAAAAATTCCAACACACT
>group_423_2 32 23 0 0 sg=32 px=0 gx=0
TTCATTGCAATAGTGTGTTGGAATTTTTTGTGTCTCTCACTCGGAAGGACATATGGGAGG
>group_423_3 32 23 0 0 sg=32 px=0 gx=0
TAGTGTGTTGGAATTTTTTGTGTCTCTCACTCGGAAGGACATATGGGAGGGCAAATCATT
>group_423_4 32 23 0 0 sg=32 px=0 gx=0
TCCCATATGTCCTTCCGAGTGAGAGACACAAAAAATTCCAACACACTATTGCAATGAAAA
>group_423_5 32 23 0 0 sg=32 px=0 gx=0
GATTTGCCCTCCCATATGTCCTTCCGAGTGAGAGACACAAAAAATTCCAACACACTATTG
>group_423_6 32 23 0 0 sg=32 px=0 gx=0
TCATTGCAATAGTGTGTTGGAATTTTTTGTGTCTCTCACTCGGAAGGACATATGGGAGGG
>group_423_7 32 23 0 0 sg=32 px=0 gx=0
CTCCCATATGTCCTTCCGAGTGAGAGACACAAAAAATTCCAACACACTATTGCAATGAAA
>group_423_8 32 23 0 0 sg=32 px=0 gx=0
CCCTCCCATATGTCCTTCCGAGTGAGAGACACAAAAAATTCCAACACACTATTGCAATGA
>group_423_9 32 23 0 0 sg=32 px=0 gx=0
TTGCAATAGTGTGTTGGAATTTTTTGTGTCTCTCACTCGGAAGGACATATGGGAGGGCAA
>group_424_0 6 3 0 0 sg=6 px=0 gx=0
CATGGTGGCTTTACCAACAGTACCGGAATGCCAAGCTTACTTAGATCGCAGATCTCGAGC
>group_424_1 6 3 0 0 sg=6 px=0 gx=0
ATGGTGGCTTTACCAACAGTACCGGAATGCCAAGCTTACTTAGATCGCAGATCTCGAGCC
>group_424_2 6 3 0 0 sg=6 px=0 gx=0
GGGCTCGAGATCTGCGATCTAAGTAAGCTTGGCATTCCGGTACTGTTGGTAAAGCCACCA
>group_424_3 6 3 0 0 sg=6 px=0 gx=0
GCTCGAGATCTGCGATCTAAGTAAGCTTGGCATTCCGGTACTGTTGGTAAAGCCACCATG
>group_424_4 6 3 0 0 sg=6 px=0 gx=0
TGGTGGCTTTACCAACAGTACCGGAATGCCAAGCTTACTTAGATCGCAGATCTCGAGCCC
>group_424_5 6 3 0 0 sg=6 px=0 gx=0
GGCTCGAGATCTGCGATCTAAGTAAGCTTGGCATTCCGGTACTGTTGGTAAAGCCACCAT
>group_428_0 66 50 0 0 sg=66 px=0 gx=0
CATGCCATGTGTAATCCCAGCAGCTGTTACAAACTCAAGAAGGACCATGTGGTCTCTCTT
>group_428_1 66 50 0 0 sg=66 px=0 gx=0
AAGAGAGACCACATGGTCCTTCTTGAGTTTGTAACAGCTGCTGGGATTACACATGGCATG
>group_428_2 66 50 0 0 sg=66 px=0 gx=0
GTAATCCCAGCAGCTGTTACAAACTCAAGAAGGACCATGTGGTCTCTCTTTTCGTTGGGA
>group_428_3 66 50 0 0 sg=66 px=0 gx=0
AGACCACATGGTCCTTCTTGAGTTTGTAACAGCTGCTGGGATTACACATGGCATGGATGA
>group_428_4 66 50 0 0 sg=66 px=0 gx=0
GAGAGACCACATGGTCCTTCTTGAGTTTGTAACAGCTGCTGGGATTACACATGGCATGGA
>group_428_5 66 50 0 0 sg=66 px=0 gx=0
AATCCCAGCAGCTGTTACAAACTCAAGAAGGACCATGTGGTCTCTCTTTTCGTTGGGATC
>group_428_6 66 50 0 0 sg=66 px=0 gx=0
ACCACATGGTCCTTCTTGAGTTTGTAACAGCTGCTGGGATTACACATGGCATGGATGAAC
>group_428_7 66 50 0 0 sg=66 px=0 gx=0
GAGACCACATGGTCCTTCTTGAGTTTGTAACAGCTGCTGGGATTACACATGGCATGGATG
>group_428_8 66 50 0 0 sg=66 px=0 gx=0
AGAGAGACCACATGGTCCTTCTTGAGTTTGTAACAGCTGCTGGGATTACACATGGCATGG
>group_428_9 66 50 0 0 sg=66 px=0 gx=0
ATCCATGCCATGTGTAATCCCAGCAGCTGTTACAAACTCAAGAAGGACCATGTGGTCTCT
>group_429_0 44 2 0 0 sg=44 px=0 gx=0
CCTACTCAAGCTTGGCTGCAGGTCGACGGATCCCCGGGAATTCCCTGGCAGTTTATGGCG
>group_429_1 44 2 0 0 sg=44 px=0 gx=0
CAAGCTTGGCTGCAGGTCGACGGATCCCCGGGAATTCCCTGGCAGTTTATGGCGGGCGTC
>group_429_2 44 2 0 0 sg=44 px=0 gx=0
GACGCCCGCCATAAACTGCCAGGGAATTCCCGGGGATCCGTCGACCTGCAGCCAAGCTTG
>group_429_3 44 2 0 0 sg=44 px=0 gx=0
GGCGGATTTGTCCTACTCAAGCTTGGCTGCAGGTCGACGGATCCCCGGGAATTCCCTGGC
>group_429_4 44 2 0 0 sg=44 px=0 gx=0
ACTCAAGCTTGGCTGCAGGTCGACGGATCCCCGGGAATTCCCTGGCAGTTTATGGCGGGC
>group_429_5 44 2 0 0 sg=44 px=0 gx=0
GGATTTGTCCTACTCAAGCTTGGCTGCAGGTCGACGGATCCCCGGGAATTCCCTGGCAGT
>group_429_6 44 2 0 0 sg=44 px=0 gx=0
AGGGAATTCCCGGGGATCCGTCGACCTGCAGCCAAGCTTGAGTAGGACAAATCCGCCGAG
>group_429_7 44 2 0 0 sg=44 px=0 gx=0
GATTTGTCCTACTCAAGCTTGGCTGCAGGTCGACGGATCCCCGGGAATTCCCTGGCAGTT
>group_429_8 44 2 0 0 sg=44 px=0 gx=0
TGTCCTACTCAAGCTTGGCTGCAGGTCGACGGATCCCCGGGAATTCCCTGGCAGTTTATG
>group_429_9 44 2 0 0 sg=44 px=0 gx=0
TCCTACTCAAGCTTGGCTGCAGGTCGACGGATCCCCGGGAATTCCCTGGCAGTTTATGGC
>group_431_0 2 8 0 0 sg=2 px=0 gx=0
CCATCTAATTCAACAAGAATTGGGACAACTCCAGTGAAAAGTTCTTCTCCTTTACTCATT
>group_431_1 2 8 0 0 sg=2 px=0 gx=0
AATGAGTAAAGGAGAAGAACTTTTCACTGGAGTTGTCCCAATTCTTGTTGAATTAGATGG
>group_434_0 32 35 0 0 sg=32 px=0 gx=0
AATCAGATAAAATATTTCTAGATTTCAGTGCAATTTATCTCTTCAAATGTAGCACCTGAA
>group_434_1 32 35 0 0 sg=32 px=0 gx=0
AGATAAAATATTTCTAGATTTCAGTGCAATTTATCTCTTCAAATGTAGCACCTGAAGTCA
>group_434_2 32 35 0 0 sg=32 px=0 gx=0
ATATTTCTAGATTTCAGTGCAATTTATCTCTTCAAATGTAGCACCTGAAGTCAGCCCCAT
>group_434_3 32 35 0 0 sg=32 px=0 gx=0
TCGTATGGGGCTGACTTCAGGTGCTACATTTGAAGAGATAAATTGCACTGAAATCTAGAA
>group_434_4 32 35 0 0 sg=32 px=0 gx=0
CTTCAGGTGCTACATTTGAAGAGATAAATTGCACTGAAATCTAGAAATATTTTATCTGAT
>group_434_5 32 35 0 0 sg=32 px=0 gx=0
TCAGATAAAATATTTCTAGATTTCAGTGCAATTTATCTCTTCAAATGTAGCACCTGAAGT
>group_434_6 32 35 0 0 sg=32 px=0 gx=0
GATAAAATATTTCTAGATTTCAGTGCAATTTATCTCTTCAAATGTAGCACCTGAAGTCAG
>group_434_7 32 35 0 0 sg=32 px=0 gx=0
TGGGGCTGACTTCAGGTGCTACATTTGAAGAGATAAATTGCACTGAAATCTAGAAATATT
>group_434_8 32 35 0 0 sg=32 px=0 gx=0
GCTGACTTCAGGTGCTACATTTGAAGAGATAAATTGCACTGAAATCTAGAAATATTTTAT
>group_434_9 32 35 0 0 sg=32 px=0 gx=0
GGGGCTGACTTCAGGTGCTACATTTGAAGAGATAAATTGCACTGAAATCTAGAAATATTT
>group_435_0 72 1 0 0 sg=72 px=0 gx=0
CGCCAAGCTATTTAGGTGACACTATAGAATACTCAAGCTTGGGCCAAGTCGGCCAGGGAG
>group_435_1 72 1 0 0 sg=72 px=0 gx=0
ATTGGCGGCCGCTCCCTGGCCGACTTGGCCCAAGCTTGAGTATTCTATAGTGTCACCTAA
>group_435_2 72 1 0 0 sg=72 px=0 gx=0
CCAAGCTATTTAGGTGACACTATAGAATACTCAAGCTTGGGCCAAGTCGGCCAGGGAGCG
>group_435_3 72 1 0 0 sg=72 px=0 gx=0
TCCCTGGCCGACTTGGCCCAAGCTTGAGTATTCTATAGTGTCACCTAAATAGCTTGGCGT
>group_435_4 72 1 0 0 sg=72 px=0 gx=0
TTACGCCAAGCTATTTAGGTGACACTATAGAATACTCAAGCTTGGGCCAAGTCGGCCAGG
>group_435_5 72 1 0 0 sg=72 px=0 gx=0
CGAATTGGCGGCCGCTCCCTGGCCGACTTGGCCCAAGCTTGAGTATTCTATAGTGTCACC
>group_435_6 72 1 0 0 sg=72 px=0 gx=0
CAGCTATGACCATGATTACGCCAAGCTATTTAGGTGACACTATAGAATACTCAAGCTTGG
>group_435_7 72 1 0 0 sg=72 px=0 gx=0
TACGCCAAGCTATTTAGGTGACACTATAGAATACTCAAGCTTGGGCCAAGTCGGCCAGGG
>group_435_8 72 1 0 0 sg=72 px=0 gx=0
TAGGTGACACTATAGAATACTCAAGCTTGGGCCAAGTCGGCCAGGGAGCGGCCGCCAATT
>group_435_9 72 1 0 0 sg=72 px=0 gx=0
GCGGCCGCTCCCTGGCCGACTTGGCCCAAGCTTGAGTATTCTATAGTGTCACCTAAATAG
>group_437_0 10 10 0 0 sg=10 px=0 gx=0
CCACATATACCTGCCGTTCACTATTATTTAGTGAAATGAGATATTATGATATTTTCTGAA
>group_437_1 10 10 0 0 sg=10 px=0 gx=0
GACAATTAACAGTTAACAAATAAAAACGCAAAAGAAAATGCCGATATCCTATTGGCATTG
>group_437_2 10 10 0 0 sg=10 px=0 gx=0
CGTCAATGCCAATAGGATATCGGCATTTTCTTTTGCGTTTTTATTTGTTAACTGTTAATT
>group_437_3 10 10 0 0 sg=10 px=0 gx=0
ACAATTAACAGTTAACAAATAAAAACGCAAAAGAAAATGCCGATATCCTATTGGCATTGA
>group_437_4 10 10 0 0 sg=10 px=0 gx=0
TCAATGCCAATAGGATATCGGCATTTTCTTTTGCGTTTTTATTTGTTAACTGTTAATTGT
>group_437_5 10 10 0 0 sg=10 px=0 gx=0
CAATTAACAGTTAACAAATAAAAACGCAAAAGAAAATGCCGATATCCTATTGGCATTGAC
>group_437_6 10 10 0 0 sg=10 px=0 gx=0
GTCAATGCCAATAGGATATCGGCATTTTCTTTTGCGTTTTTATTTGTTAACTGTTAATTG
>group_437_7 10 10 0 0 sg=10 px=0 gx=0
CAATGCCAATAGGATATCGGCATTTTCTTTTGCGTTTTTATTTGTTAACTGTTAATTGTC
>group_437_8 10 10 0 0 sg=10 px=0 gx=0
TTCAGAAAATATCATAATATCTCATTTCACTAAATAATAGTGAACGGCAGGTATATGTGG
>group_437_9 10 10 0 0 sg=10 px=0 gx=0
AATTAACAGTTAACAAATAAAAACGCAAAAGAAAATGCCGATATCCTATTGGCATTGACG
>group_440_0 2 76 0 0 sg=2 px=0 gx=0
AATCATCGGCTCGTATAATGTGTGGAATTGTGAGCGGATAACAATTTCACACAGGAAACA
>group_440_1 2 76 0 0 sg=2 px=0 gx=0
TGTTTCCTGTGTGAAATTGTTATCCGCTCACAATTCCACACATTATACGAGCCGATGATT
>group_442_0 6 19 0 0 sg=6 px=0 gx=0
GATCGTCCGGGCCGCAAGCTCCTAGCGGCGGATTTGTCCTACTCAGGAGAGCGTTCACCG
>group_442_1 6 19 0 0 sg=6 px=0 gx=0
CGATCGTCCGGGCCGCAAGCTCCTAGCGGCGGATTTGTCCTACTCAGGAGAGCGTTCACC
>group_442_2 6 19 0 0 sg=6 px=0 gx=0
TCGATCGTCCGGGCCGCAAGCTCCTAGCGGCGGATTTGTCCTACTCAGGAGAGCGTTCAC
>group_442_3 6 19 0 0 sg=6 px=0 gx=0
CGGTGAACGCTCTCCTGAGTAGGACAAATCCGCCGCTAGGAGCTTGCGGCCCGGACGATC
>group_442_4 6 19 0 0 sg=6 px=0 gx=0
GTGAACGCTCTCCTGAGTAGGACAAATCCGCCGCTAGGAGCTTGCGGCCCGGACGATCGA
>group_442_5 6 19 0 0 sg=6 px=0 gx=0
GGTGAACGCTCTCCTGAGTAGGACAAATCCGCCGCTAGGAGCTTGCGGCCCGGACGATCG
>group_443_0 108 2 0 0 sg=108 px=0 gx=0
TATCGACGATTATTGGACTGGATCGTGTTTCCTAAAGCGATTCTAAGCGCTAGGGACCTC
>group_443_1 108 2 0 0 sg=108 px=0 gx=0
GACAGCTTCCAAGGAGCTAAAGAGGTCCCTAGCGCTTAGAATCGCTTTAGGAAACACGAT
>group_443_2 108 2 0 0 sg=108 px=0 gx=0
GTTTTTATCGACGATTATTGGACTGGATCGTGTTTCCTAAAGCGATTCTAAGCGCTAGGG
>group_443_3 108 2 0 0 sg=108 px=0 gx=0
GGTCCCTAGCGCTTAGAATCGCTTTAGGAAACACGATCCAGTCCAATAATCGTCGATAAA
>group_443_4 108 2 0 0 sg=108 px=0 gx=0
CCTAGCGCTTAGAATCGCTTTAGGAAACACGATCCAGTCCAATAATCGTCGATAAAAACT
>group_443_5 108 2 0 0 sg=108 px=0 gx=0
CTAGCGCTTAGAATCGCTTTAGGAAACACGATCCAGTCCAATAATCGTCGATAAAAACTT
>group_443_6 108 2 0 0 sg=108 px=0 gx=0
GGTATACTACTGACAGCTTCCAAGGAGCTAAAGAGGTCCCTAGCGCTTAGAATCGCTTTA
>group_443_7 108 2 0 0 sg=108 px=0 gx=0
AGTTTTTATCGACGATTATTGGACTGGATCGTGTTTCCTAAAGCGATTCTAAGCGCTAGG
>group_443_8 108 2 0 0 sg=108 px=0 gx=0
TTTCCTAAAGCGATTCTAAGCGCTAGGGACCTCTTTAGCTCCTTGGAAGCTGTCAGTAGT
>group_443_9 108 2 0 0 sg=108 px=0 gx=0
GCGATTCTAAGCGCTAGGGACCTCTTTAGCTCCTTGGAAGCTGTCAGTAGTATACCTAAT
>group_444_0 788 3 0 0 sg=788 px=0 gx=0
GGTTTTGCACCATTCGATGGTGTCGGGGATGGGGAGTAAGCTCGATGATAAGCTGTCAAA
>group_444_1 788 3 0 0 sg=788 px=0 gx=0
GAGAATTGATCCGGCTGCCTCGCGCGTTTCGGTGATGACGGTGAAAACCTCTGACACATG
>group_444_2 788 3 0 0 sg=788 px=0 gx=0
CATTTCGCGAATTGGAGCTTCATCTTCTACGACCAGAATACGTCTCGCCATATGTATATC
>group_444_3 788 3 0 0 sg=788 px=0 gx=0
TTAGGCACCCCAGGCTTTACACTTTATGCTTCCGGGTTTTCTTTGCCTCACGATCGCCCC
>group_444_4 788 3 0 0 sg=788 px=0 gx=0
ATAAATAGATACAACTCACTAAACATAGCAATTCAGATCCGGTCCAGTAATGACCTCAGA
>group_444_5 788 3 0 0 sg=788 px=0 gx=0
ATGGGGAGTAAGCTCGATGATAAGCTGTCAAACATGAGAATTGATCCGGCTGCCTCGCGC
>group_444_6 788 3 0 0 sg=788 px=0 gx=0
TTGGGGGCGATCGTGAGGCAAAGAAAACCCGGAAGCATAAAGTGTAAAGCCTGGGGTGCC
>group_444_7 788 3 0 0 sg=788 px=0 gx=0
CTCATTAGGCACCCCAGGCTTTACACTTTATGCTTCCGGGTTTTCTTTGCCTCACGATCG
>group_444_8 788 3 0 0 sg=788 px=0 gx=0
AGAATACGTCTCGCCATATGTATATCTCCTTCTTACAAGCTTGGCCGGATCAATTCTGTT
>group_444_9 788 3 0 0 sg=788 px=0 gx=0
CTCGCCATATGTATATCTCCTTCTTACAAGCTTGGCCGGATCAATTCTGTTTCCTGTGTG
>group_446_0 166 4 0 0 sg=166 px=0 gx=0
AGTGAAAGGGCCTCGTACTACGCCTATTTTTATAGGTTAATGTCATGATAATAATGGTTT
>group_446_1 166 4 0 0 sg=166 px=0 gx=0
GTAACGACATGCATCTAATGAGTGAAAGGGCCTCGTACTACGCCTATTTTTATAGGTTAA
>group_446_2 166 4 0 0 sg=166 px=0 gx=0
GTCAGCCAGGCGGGCCATTTACCGTAAGTTATGTAACGACATGCATCTAATGAGTGAAAG
>group_446_3 166 4 0 0 sg=166 px=0 gx=0
GTCGTTGGGCGGTCAGCCAGGCGGGCCATTTACCGTAAGTTATGTAACGACATGCATCTA
>group_446_4 166 4 0 0 sg=166 px=0 gx=0
CTACGCCTATTTTTATAGGTTAATGTCATGATAATAATGGTTTCTTAGACGTCAGGTGGC
>group_446_5 166 4 0 0 sg=166 px=0 gx=0
GTTATGTAACGACATGCATCTAATGAGTGAAAGGGCCTCGTACTACGCCTATTTTTATAG
>group_446_6 166 4 0 0 sg=166 px=0 gx=0
CCATTATTATCATGACATTAACCTATAAAAATAGGCGTAGTACGAGGCCCTTTCACTCAT
>group_446_7 166 4 0 0 sg=166 px=0 gx=0
TGACATTAACCTATAAAAATAGGCGTAGTACGAGGCCCTTTCACTCATTAGATGCATGTC
>group_446_8 166 4 0 0 sg=166 px=0 gx=0
AGGGCCTCGTACTACGCCTATTTTTATAGGTTAATGTCATGATAATAATGGTTTCTTAGA
>group_446_9 166 4 0 0 sg=166 px=0 gx=0
TGCATCTAATGAGTGAAAGGGCCTCGTACTACGCCTATTTTTATAGGTTAATGTCATGAT
>group_449_0 94 10 0 0 sg=94 px=0 gx=0
CCCAGTCACGACGTTGTAAAACGACGGCCAGTGCCAAGCTTGGGTCTAGAGTTATCAACA
>group_449_1 94 10 0 0 sg=94 px=0 gx=0
TTTCTCGTTCAGCTTTTTTGTACAAACTTGTTGATAACTCTAGACCCAAGCTTGGCACTG
>group_449_2 94 10 0 0 sg=94 px=0 gx=0
CAGTCACGACGTTGTAAAACGACGGCCAGTGCCAAGCTTGGGTCTAGAGTTATCAACAAG
>group_449_3 94 10 0 0 sg=94 px=0 gx=0
ACTCTAGACCCAAGCTTGGCACTGGCCGTCGTTTTACAACGTCGTGACTGGGAAAACCCT
>group_449_4 94 10 0 0 sg=94 px=0 gx=0
CTTTTTTGTACAAACTTGTTGATAACTCTAGACCCAAGCTTGGCACTGGCCGTCGTTTTA
>group_449_5 94 10 0 0 sg=94 px=0 gx=0
CAAACTTGTTGATAACTCTAGACCCAAGCTTGGCACTGGCCGTCGTTTTACAACGTCGTG
>group_449_6 94 10 0 0 sg=94 px=0 gx=0
CGCCAGGGTTTTCCCAGTCACGACGTTGTAAAACGACGGCCAGTGCCAAGCTTGGGTCTA
>group_449_7 94 10 0 0 sg=94 px=0 gx=0
CACGACGTTGTAAAACGACGGCCAGTGCCAAGCTTGGGTCTAGAGTTATCAACAAGTTTG
>group_449_8 94 10 0 0 sg=94 px=0 gx=0
TTGATAACTCTAGACCCAAGCTTGGCACTGGCCGTCGTTTTACAACGTCGTGACTGGGAA
>group_449_9 94 10 0 0 sg=94 px=0 gx=0
TGTAAAACGACGGCCAGTGCCAAGCTTGGGTCTAGAGTTATCAACAAGTTTGTACAAAAA
>group_450_0 12 3 0 0 sg=12 px=0 gx=0
CGCAGATCTCGAGCCCGGGCTAGCACGCGTAAGAGCTCGGTACCTATCGATAGAGAAATG
>group_450_1 12 3 0 0 sg=12 px=0 gx=0
ATCGCAGATCTCGAGCCCGGGCTAGCACGCGTAAGAGCTCGGTACCTATCGATAGAGAAA
>group_450_2 12 3 0 0 sg=12 px=0 gx=0
TCGCAGATCTCGAGCCCGGGCTAGCACGCGTAAGAGCTCGGTACCTATCGATAGAGAAAT
>group_450_3 12 3 0 0 sg=12 px=0 gx=0
AGATCGCAGATCTCGAGCCCGGGCTAGCACGCGTAAGAGCTCGGTACCTATCGATAGAGA
>group_450_4 12 3 0 0 sg=12 px=0 gx=0
ATTTCTCTATCGATAGGTACCGAGCTCTTACGCGTGCTAGCCCGGGCTCGAGATCTGCGA
>group_450_5 12 3 0 0 sg=12 px=0 gx=0
GATCGCAGATCTCGAGCCCGGGCTAGCACGCGTAAGAGCTCGGTACCTATCGATAGAGAA
>group_450_6 12 3 0 0 sg=12 px=0 gx=0
ACATTTCTCTATCGATAGGTACCGAGCTCTTACGCGTGCTAGCCCGGGCTCGAGATCTGC
>group_450_7 12 3 0 0 sg=12 px=0 gx=0
GCAGATCTCGAGCCCGGGCTAGCACGCGTAAGAGCTCGGTACCTATCGATAGAGAAATGT
>group_450_8 12 3 0 0 sg=12 px=0 gx=0
CATTTCTCTATCGATAGGTACCGAGCTCTTACGCGTGCTAGCCCGGGCTCGAGATCTGCG
>group_450_9 12 3 0 0 sg=12 px=0 gx=0
TCTCTATCGATAGGTACCGAGCTCTTACGCGTGCTAGCCCGGGCTCGAGATCTGCGATCT
>group_451_0 240 3 0 0 sg=240 px=0 gx=0
AAGTTGTCCATATTAGCCACGTTTAAATCAAAACTGGTGAAACTCACCCAGGGATTGGCT
>group_451_1 240 3 0 0 sg=240 px=0 gx=0
TATTTTTCTTTACGGTCTTTAAAAAGGCCGTAATATCCAGATGAACGGTCTGGTTATAGG
>group_451_2 240 3 0 0 sg=240 px=0 gx=0
TCCCTGGGTGAGTTTCACCAGTTTTGATTTAAACGTGGCTAATATGGACAACTTCTTCGC
>group_451_3 240 3 0 0 sg=240 px=0 gx=0
ATCCAGATGAACGGTCTGGTTATAGGTACATTGAGCAACTGACTGAAATGCCTCAAAATG
>group_451_4 240 3 0 0 sg=240 px=0 gx=0
CCATAGTGAAAACGGGGGCGAAGAAGTTGTCCATATTAGCCACGTTTAAATCAAAACTGG
>group_451_5 240 3 0 0 sg=240 px=0 gx=0
GCCAATCCCTGGGTGAGTTTCACCAGTTTTGATTTAAACGTGGCTAATATGGACAACTTC
>group_451_6 240 3 0 0 sg=240 px=0 gx=0
TAGCTTGGCACTGGGCCAAGCTGAATTTCTGCCATTCATCCGCTTATTATCACTTATTCA
>group_451_7 240 3 0 0 sg=240 px=0 gx=0
GCTAATATGGACAACTTCTTCGCCCCCGTTTTCACTATGGGCAAATATTATACGCAAGGC
>group_451_8 240 3 0 0 sg=240 px=0 gx=0
TGCTCAATGTACCTATAACCAGACCGTTCATCTGGATATTACGGCCTTTTTAAAGACCGT
>group_451_9 240 3 0 0 sg=240 px=0 gx=0
TTTCTTTACGGTCTTTAAAAAGGCCGTAATATCCAGATGAACGGTCTGGTTATAGGTACA
>group_452_0 98 35 0 0 sg=98 px=0 gx=0
TTCATTTCATTTGGAGAGAACACGGGGGACTCTAGAGTTATCAACAAGTTTGTACAAAAA
>group_452_1 98 35 0 0 sg=98 px=0 gx=0
TCAGCTTTTTTGTACAAACTTGTTGATAACTCTAGAGTCCCCCGTGTTCTCTCCAAATGA
>group_452_2 98 35 0 0 sg=98 px=0 gx=0
TCGTTCAGCTTTTTTGTACAAACTTGTTGATAACTCTAGAGTCCCCCGTGTTCTCTCCAA
>group_452_3 98 35 0 0 sg=98 px=0 gx=0
AACTTGTTGATAACTCTAGAGTCCCCCGTGTTCTCTCCAAATGAAATGAACTTCCTTATA
>group_452_4 98 35 0 0 sg=98 px=0 gx=0
ACCCTTCCTCTATATAAGGAAGTTCATTTCATTTGGAGAGAACACGGGGGACTCTAGAGT
>group_452_5 98 35 0 0 sg=98 px=0 gx=0
TTTCTCGTTCAGCTTTTTTGTACAAACTTGTTGATAACTCTAGAGTCCCCCGTGTTCTCT
>group_452_6 98 35 0 0 sg=98 px=0 gx=0
CGTTTCTCGTTCAGCTTTTTTGTACAAACTTGTTGATAACTCTAGAGTCCCCCGTGTTCT
>group_452_7 98 35 0 0 sg=98 px=0 gx=0
TCATTTTACGTTTCTCGTTCAGCTTTTTTGTACAAACTTGTTGATAACTCTAGAGTCCCC
>group_452_8 98 35 0 0 sg=98 px=0 gx=0
CCTTCCTCTATATAAGGAAGTTCATTTCATTTGGAGAGAACACGGGGGACTCTAGAGTTA
>group_452_9 98 35 0 0 sg=98 px=0 gx=0
ATCATTTTACGTTTCTCGTTCAGCTTTTTTGTACAAACTTGTTGATAACTCTAGAGTCCC
>group_453_0 30 2 0 0 sg=30 px=0 gx=0
ACGCCAGGGTTTTCCCAGTCACGACGTTGTAAAACGACGGCCAGTGAATTCCACAAGCTT
>group_453_1 30 2 0 0 sg=30 px=0 gx=0
GGTAACGCCAGGGTTTTCCCAGTCACGACGTTGTAAAACGACGGCCAGTGAATTCCACAA
>group_453_2 30 2 0 0 sg=30 px=0 gx=0
TAACGCCAGGGTTTTCCCAGTCACGACGTTGTAAAACGACGGCCAGTGAATTCCACAAGC
>group_453_3 30 2 0 0 sg=30 px=0 gx=0
CTTGTGGAATTCACTGGCCGTCGTTTTACAACGTCGTGACTGGGAAAACCCTGGCGTTAC
>group_453_4 30 2 0 0 sg=30 px=0 gx=0
TTGTGGAATTCACTGGCCGTCGTTTTACAACGTCGTGACTGGGAAAACCCTGGCGTTACC
>group_453_5 30 2 0 0 sg=30 px=0 gx=0
CCACAAGCTTGTGGAATTCACTGGCCGTCGTTTTACAACGTCGTGACTGGGAAAACCCTG
>group_453_6 30 2 0 0 sg=30 px=0 gx=0
GTGGAATTCACTGGCCGTCGTTTTACAACGTCGTGACTGGGAAAACCCTGGCGTTACCCA
>group_453_7 30 2 0 0 sg=30 px=0 gx=0
GTAACGCCAGGGTTTTCCCAGTCACGACGTTGTAAAACGACGGCCAGTGAATTCCACAAG
>group_453_8 30 2 0 0 sg=30 px=0 gx=0
TTCCACAAGCTTGTGGAATTCACTGGCCGTCGTTTTACAACGTCGTGACTGGGAAAACCC
>group_453_9 30 2 0 0 sg=30 px=0 gx=0
GTTTTCCCAGTCACGACGTTGTAAAACGACGGCCAGTGAATTCCACAAGCTTGTGGAATT
>group_454_0 20 4 0 0 sg=20 px=0 gx=0
AAAACCTATAAATATTCCGGATTATTCATACCGTCCCACCATCGGGCGCGGATCTCGGTC
>group_454_1 20 4 0 0 sg=20 px=0 gx=0
ACCTATAAATATTCCGGATTATTCATACCGTCCCACCATCGGGCGCGGATCTCGGTCCGA
>group_454_2 20 4 0 0 sg=20 px=0 gx=0
TTTCGGACCGAGATCCGCGCCCGATGGTGGGACGGTATGAATAATCCGGAATATTTATAG
>group_454_3 20 4 0 0 sg=20 px=0 gx=0
TAAAAAAACCTATAAATATTCCGGATTATTCATACCGTCCCACCATCGGGCGCGGATCTC
>group_454_4 20 4 0 0 sg=20 px=0 gx=0
GACCGAGATCCGCGCCCGATGGTGGGACGGTATGAATAATCCGGAATATTTATAGGTTTT
>group_454_5 20 4 0 0 sg=20 px=0 gx=0
CTATAAATATTCCGGATTATTCATACCGTCCCACCATCGGGCGCGGATCTCGGTCCGAAA
>group_454_6 20 4 0 0 sg=20 px=0 gx=0
CGAGATCCGCGCCCGATGGTGGGACGGTATGAATAATCCGGAATATTTATAGGTTTTTTT
>group_454_7 20 4 0 0 sg=20 px=0 gx=0
AAAAAAACCTATAAATATTCCGGATTATTCATACCGTCCCACCATCGGGCGCGGATCTCG
>group_454_8 20 4 0 0 sg=20 px=0 gx=0
ACCGAGATCCGCGCCCGATGGTGGGACGGTATGAATAATCCGGAATATTTATAGGTTTTT
>group_454_9 20 4 0 0 sg=20 px=0 gx=0
CGGACCGAGATCCGCGCCCGATGGTGGGACGGTATGAATAATCCGGAATATTTATAGGTT
>group_456_0 2 1 0 0 sg=2 px=0 gx=0
TAATGTCACTAACCTGCCCCGTTAGTTGAAGAAGGTTTTTATATTACAGCTCCAGATCCG
>group_456_1 2 1 0 0 sg=2 px=0 gx=0
CGGATCTGGAGCTGTAATATAAAAACCTTCTTCAACTAACGGGGCAGGTTAGTGACATTA
>group_457_0 16 9 0 0 sg=16 px=0 gx=0
AGTGAATTGTAATACGACTCACTATAGGGCGAATTGGGTACCGGGCCCCCCCTCGAGGTC
>group_457_1 16 9 0 0 sg=16 px=0 gx=0
GACCTCGAGGGGGGGCCCGGTACCCAATTCGCCCTATAGTGAGTCGTATTACAATTCACT
>group_457_2 16 9 0 0 sg=16 px=0 gx=0
GAATTGTAATACGACTCACTATAGGGCGAATTGGGTACCGGGCCCCCCCTCGAGGTCGAC
>group_457_3 16 9 0 0 sg=16 px=0 gx=0
GCCAGTGAATTGTAATACGACTCACTATAGGGCGAATTGGGTACCGGGCCCCCCCTCGAG
>group_457_4 16 9 0 0 sg=16 px=0 gx=0
CCTCGAGGGGGGGCCCGGTACCCAATTCGCCCTATAGTGAGTCGTATTACAATTCACTGG
>group_457_5 16 9 0 0 sg=16 px=0 gx=0
GTGAATTGTAATACGACTCACTATAGGGCGAATTGGGTACCGGGCCCCCCCTCGAGGTCG
>group_457_6 16 9 0 0 sg=16 px=0 gx=0
CTCGAGGGGGGGCCCGGTACCCAATTCGCCCTATAGTGAGTCGTATTACAATTCACTGGC
>group_457_7 16 9 0 0 sg=16 px=0 gx=0
ACCTCGAGGGGGGGCCCGGTACCCAATTCGCCCTATAGTGAGTCGTATTACAATTCACTG
>group_457_8 16 9 0 0 sg=16 px=0 gx=0
TGAATTGTAATACGACTCACTATAGGGCGAATTGGGTACCGGGCCCCCCCTCGAGGTCGA
>group_457_9 16 9 0 0 sg=16 px=0 gx=0
CGTCGACCTCGAGGGGGGGCCCGGTACCCAATTCGCCCTATAGTGAGTCGTATTACAATT
>group_458_0 2 2 0 0 sg=2 px=0 gx=0
TGTCATCAAACCTGTCGCACTCCAGAGAAGCACAAAGCCTCGCAATCCAGTGCAAAGCTG
>group_458_1 2 2 0 0 sg=2 px=0 gx=0
CAGCTTTGCACTGGATTGCGAGGCTTTGTGCTTCTCTGGAGTGCGACAGGTTTGATGACA
>group_459_0 4 15 0 0 sg=4 px=0 gx=0
GGAATTCTGTTTCCTGTGTGAAATTGTTATCCGCTCACAATTCCACACATTATACGAGCC
>group_459_1 4 15 0 0 sg=4 px=0 gx=0
GGGAATTCTGTTTCCTGTGTGAAATTGTTATCCGCTCACAATTCCACACATTATACGAGC
>group_459_2 4 15 0 0 sg=4 px=0 gx=0
GGCTCGTATAATGTGTGGAATTGTGAGCGGATAACAATTTCACACAGGAAACAGAATTCC
>group_459_3 4 15 0 0 sg=4 px=0 gx=0
GCTCGTATAATGTGTGGAATTGTGAGCGGATAACAATTTCACACAGGAAACAGAATTCCC
>group_460_0 2 3 0 0 sg=2 px=0 gx=0
AATTGTGAGCGGATAACAATTTCACACAGGAAACAGCTATGACCATGATTACGAATTGCG
>group_460_1 2 3 0 0 sg=2 px=0 gx=0
CGCAATTCGTAATCATGGTCATAGCTGTTTCCTGTGTGAAATTGTTATCCGCTCACAATT
>group_461_0 144 10 0 0 sg=144 px=0 gx=0
AGCCTAGGTTAATTAAGCTGCGCTAGTAGACGAGTCCATGTGCTGGCGTTCAAATTTCGC
>group_461_1 144 10 0 0 sg=144 px=0 gx=0
CGAAATTTGAACGCCAGCACATGGACTCGTCTACTAGCGCAGCTTAATTAACCTAGGCTG
>group_461_2 144 10 0 0 sg=144 px=0 gx=0
TGCTCAGCGGTGGCAGCAGCCTAGGTTAATTAAGCTGCGCTAGTAGACGAGTCCATGTGC
>group_461_3 144 10 0 0 sg=144 px=0 gx=0
TTATTGCTCAGCGGTGGCAGCAGCCTAGGTTAATTAAGCTGCGCTAGTAGACGAGTCCAT
>group_461_4 144 10 0 0 sg=144 px=0 gx=0
GTTATTGCTCAGCGGTGGCAGCAGCCTAGGTTAATTAAGCTGCGCTAGTAGACGAGTCCA
>group_461_5 144 10 0 0 sg=144 px=0 gx=0
ACGCCAGCACATGGACTCGTCTACTAGCGCAGCTTAATTAACCTAGGCTGCTGCCACCGC
>group_461_6 144 10 0 0 sg=144 px=0 gx=0
TTAAGCTGCGCTAGTAGACGAGTCCATGTGCTGGCGTTCAAATTTCGCAGCAGCGGTTTC
>group_461_7 144 10 0 0 sg=144 px=0 gx=0
TAGGTTAATTAAGCTGCGCTAGTAGACGAGTCCATGTGCTGGCGTTCAAATTTCGCAGCA
>group_461_8 144 10 0 0 sg=144 px=0 gx=0
CGAGTCTGGTAAAGAAACCGCTGCTGCGAAATTTGAACGCCAGCACATGGACTCGTCTAC
>group_461_9 144 10 0 0 sg=144 px=0 gx=0
TAAAGAAACCGCTGCTGCGAAATTTGAACGCCAGCACATGGACTCGTCTACTAGCGCAGC
>group_462_0 2 4 0 0 sg=2 px=0 gx=0
TCGGGCAGGAAGAGGGCCTATTTCCCATGATTCCTTCATATTTGCATATACGATACAAGG
>group_462_1 2 4 0 0 sg=2 px=0 gx=0
CCTTGTATCGTATATGCAAATATGAAGGAATCATGGGAAATAGGCCCTCTTCCTGCCCGA
>group_463_0 10 6 0 0 sg=10 px=0 gx=0
GCCCCGCGCCCACCGGAAGGAGCTGACTGGGTTGAAGGCTCTCAAGGGCATCGGTCGATC
>group_463_1 10 6 0 0 sg=10 px=0 gx=0
CCCCGCGCCCACCGGAAGGAGCTGACTGGGTTGAAGGCTCTCAAGGGCATCGGTCGATCG
>group_463_2 10 6 0 0 sg=10 px=0 gx=0
CCGCGCCCACCGGAAGGAGCTGACTGGGTTGAAGGCTCTCAAGGGCATCGGTCGATCGAC
>group_463_3 10 6 0 0 sg=10 px=0 gx=0
ATCGACCGATGCCCTTGAGAGCCTTCAACCCAGTCAGCTCCTTCCGGTGGGCGCGGGGCA
>group_463_4 10 6 0 0 sg=10 px=0 gx=0
GTCGATCGACCGATGCCCTTGAGAGCCTTCAACCCAGTCAGCTCCTTCCGGTGGGCGCGG
>group_463_5 10 6 0 0 sg=10 px=0 gx=0
TGCCCCGCGCCCACCGGAAGGAGCTGACTGGGTTGAAGGCTCTCAAGGGCATCGGTCGAT
>group_463_6 10 6 0 0 sg=10 px=0 gx=0
CGATCGACCGATGCCCTTGAGAGCCTTCAACCCAGTCAGCTCCTTCCGGTGGGCGCGGGG
>group_463_7 10 6 0 0 sg=10 px=0 gx=0
CCCGCGCCCACCGGAAGGAGCTGACTGGGTTGAAGGCTCTCAAGGGCATCGGTCGATCGA
>group_463_8 10 6 0 0 sg=10 px=0 gx=0
TCGATCGACCGATGCCCTTGAGAGCCTTCAACCCAGTCAGCTCCTTCCGGTGGGCGCGGG
>group_463_9 10 6 0 0 sg=10 px=0 gx=0
GATCGACCGATGCCCTTGAGAGCCTTCAACCCAGTCAGCTCCTTCCGGTGGGCGCGGGGC
>group_464_0 454 4 0 92 sg=362 px=0 gx=92
GTAGTTGATATGAGGGTGTTGAATACCCGATTCTGCTCTGAGAGGAGCAACTGTGCTGTT
>group_464_1 454 4 0 92 sg=362 px=0 gx=92
TCTTGCCTCTGTAATAGTGGCAAATTTCTTGTGTGCAACTCCGGGAACGCCGTTTGTTGC
>group_464_2 454 4 0 92 sg=362 px=0 gx=92
AACGGCGTTCCCGGAGTTGCACACAAGAAATTTGCCACTATTACAGAGGCAAGAGCAGCA
>group_464_3 454 4 0 92 sg=362 px=0 gx=92
TCTACCCGAGTAACAATCTCCAGGAGATCAAATACCTTCCCAAGAAGGTTAAAGATGCAG
>group_464_4 454 4 0 92 sg=362 px=0 gx=92
AACTCAAGCCCAAGAGCTTTGCTAAGGCCCTAACAAGCCCACCAAAGCAAAAAGCCCACT
>group_464_5 454 4 0 92 sg=362 px=0 gx=92
TGAGCCAGTGGGCTTTTTGCTTTGGTGGGCTTGTTAGGGCCTTAGCAAAGCTCTTGGGCT
>group_464_6 454 4 0 92 sg=362 px=0 gx=92
TTGGTTCCTAGCGTGAGCCAGTGGGCTTTTTGCTTTGGTGGGCTTGTTAGGGCCTTAGCA
>group_464_7 454 4 0 92 sg=362 px=0 gx=92
GCTTTGCTAAGGCCCTAACAAGCCCACCAAAGCAAAAAGCCCACTGGCTCACGCTAGGAA
>group_464_8 454 4 0 92 sg=362 px=0 gx=92
GGTTGAACTTCATCCCCAAAGGAGAAGCTCAACTCAAGCCCAAGAGCTTTGCTAAGGCCC
>group_464_9 454 4 0 92 sg=362 px=0 gx=92
AACTTCATCCCCAAAGGAGAAGCTCAACTCAAGCCCAAGAGCTTTGCTAAGGCCCTAACA
>group_466_0 36 4 0 0 sg=36 px=0 gx=0
GGTACCCGGGGATCCTCTAGAGTCGACCTGCAGGCATGCAAGCTTCTGTTTTGGCGGATG
>group_466_1 36 4 0 0 sg=36 px=0 gx=0
TCGAGCTCGGTACCCGGGGATCCTCTAGAGTCGACCTGCAGGCATGCAAGCTTCTGTTTT
>group_466_2 36 4 0 0 sg=36 px=0 gx=0
TCTCATCCGCCAAAACAGAAGCTTGCATGCCTGCAGGTCGACTCTAGAGGATCCCCGGGT
>group_466_3 36 4 0 0 sg=36 px=0 gx=0
GGGGATCCTCTAGAGTCGACCTGCAGGCATGCAAGCTTCTGTTTTGGCGGATGAGAGAAG
>group_466_4 36 4 0 0 sg=36 px=0 gx=0
CGGGGATCCTCTAGAGTCGACCTGCAGGCATGCAAGCTTCTGTTTTGGCGGATGAGAGAA
>group_466_5 36 4 0 0 sg=36 px=0 gx=0
TTCGAGCTCGGTACCCGGGGATCCTCTAGAGTCGACCTGCAGGCATGCAAGCTTCTGTTT
>group_466_6 36 4 0 0 sg=36 px=0 gx=0
TCTTCTCTCATCCGCCAAAACAGAAGCTTGCATGCCTGCAGGTCGACTCTAGAGGATCCC
>group_466_7 36 4 0 0 sg=36 px=0 gx=0
AAACAGAAGCTTGCATGCCTGCAGGTCGACTCTAGAGGATCCCCGGGTACCGAGCTCGAA
>group_466_8 36 4 0 0 sg=36 px=0 gx=0
GTACCCGGGGATCCTCTAGAGTCGACCTGCAGGCATGCAAGCTTCTGTTTTGGCGGATGA
>group_466_9 36 4 0 0 sg=36 px=0 gx=0
CCAAAACAGAAGCTTGCATGCCTGCAGGTCGACTCTAGAGGATCCCCGGGTACCGAGCTC
>group_467_0 12 12 0 0 sg=12 px=0 gx=0
TTCGATATCAAGCTTATCGATACCGTCGACCTCGAGGGGGGGCCCGGTACCGAGGACGCG
>group_467_1 12 12 0 0 sg=12 px=0 gx=0
AATTCGATATCAAGCTTATCGATACCGTCGACCTCGAGGGGGGGCCCGGTACCGAGGACG
>group_467_2 12 12 0 0 sg=12 px=0 gx=0
AGGAATTCGATATCAAGCTTATCGATACCGTCGACCTCGAGGGGGGGCCCGGTACCGAGG
>group_467_3 12 12 0 0 sg=12 px=0 gx=0
TCCTCGGTACCGGGCCCCCCCTCGAGGTCGACGGTATCGATAAGCTTGATATCGAATTCC
>group_467_4 12 12 0 0 sg=12 px=0 gx=0
GGAATTCGATATCAAGCTTATCGATACCGTCGACCTCGAGGGGGGGCCCGGTACCGAGGA
>group_467_5 12 12 0 0 sg=12 px=0 gx=0
CGTCCTCGGTACCGGGCCCCCCCTCGAGGTCGACGGTATCGATAAGCTTGATATCGAATT
>group_467_6 12 12 0 0 sg=12 px=0 gx=0
CCTCGGTACCGGGCCCCCCCTCGAGGTCGACGGTATCGATAAGCTTGATATCGAATTCCT
>group_467_7 12 12 0 0 sg=12 px=0 gx=0
GTCCTCGGTACCGGGCCCCCCCTCGAGGTCGACGGTATCGATAAGCTTGATATCGAATTC
>group_467_8 12 12 0 0 sg=12 px=0 gx=0
GAATTCGATATCAAGCTTATCGATACCGTCGACCTCGAGGGGGGGCCCGGTACCGAGGAC
>group_467_9 12 12 0 0 sg=12 px=0 gx=0
ATTCGATATCAAGCTTATCGATACCGTCGACCTCGAGGGGGGGCCCGGTACCGAGGACGC
>group_469_0 22 4 0 0 sg=22 px=0 gx=0
TAGACAGATCGCTGAGATAGGTGCCTCACTGATTAAGCATTGGTAACTGTTAACGAAGAG
>group_469_1 22 4 0 0 sg=22 px=0 gx=0
ATAGACAGATCGCTGAGATAGGTGCCTCACTGATTAAGCATTGGTAACTGTTAACGAAGA
>group_469_2 22 4 0 0 sg=22 px=0 gx=0
GTTAACAGTTACCAATGCTTAATCAGTGAGGCACCTATCTCAGCGATCTGTCTATTTCGT
>group_469_3 22 4 0 0 sg=22 px=0 gx=0
AAATAGACAGATCGCTGAGATAGGTGCCTCACTGATTAAGCATTGGTAACTGTTAACGAA
>group_469_4 22 4 0 0 sg=22 px=0 gx=0
ACGAAATAGACAGATCGCTGAGATAGGTGCCTCACTGATTAAGCATTGGTAACTGTTAAC
>group_469_5 22 4 0 0 sg=22 px=0 gx=0
CGTTAACAGTTACCAATGCTTAATCAGTGAGGCACCTATCTCAGCGATCTGTCTATTTCG
>group_469_6 22 4 0 0 sg=22 px=0 gx=0
AGACAGATCGCTGAGATAGGTGCCTCACTGATTAAGCATTGGTAACTGTTAACGAAGAGC
>group_469_7 22 4 0 0 sg=22 px=0 gx=0
GAAATAGACAGATCGCTGAGATAGGTGCCTCACTGATTAAGCATTGGTAACTGTTAACGA
>group_469_8 22 4 0 0 sg=22 px=0 gx=0
TCGTTAACAGTTACCAATGCTTAATCAGTGAGGCACCTATCTCAGCGATCTGTCTATTTC
>group_469_9 22 4 0 0 sg=22 px=0 gx=0
AATAGACAGATCGCTGAGATAGGTGCCTCACTGATTAAGCATTGGTAACTGTTAACGAAG
>group_472_0 12 10 0 0 sg=12 px=0 gx=0
GCGTCAATTCGAGCTCCACCGCGGTGGCGGCCGCTCTAGAACTAGTGGATCCCCCGGGCT
>group_472_1 12 10 0 0 sg=12 px=0 gx=0
CTGCAGCCCGGGGGATCCACTAGTTCTAGAGCGGCCGCCACCGCGGTGGAGCTCGAATTG
>group_472_2 12 10 0 0 sg=12 px=0 gx=0
GCAGCCCGGGGGATCCACTAGTTCTAGAGCGGCCGCCACCGCGGTGGAGCTCGAATTGAC
>group_472_3 12 10 0 0 sg=12 px=0 gx=0
TCAATTCGAGCTCCACCGCGGTGGCGGCCGCTCTAGAACTAGTGGATCCCCCGGGCTGCA
>group_472_4 12 10 0 0 sg=12 px=0 gx=0
CGTCAATTCGAGCTCCACCGCGGTGGCGGCCGCTCTAGAACTAGTGGATCCCCCGGGCTG
>group_472_5 12 10 0 0 sg=12 px=0 gx=0
GTCAATTCGAGCTCCACCGCGGTGGCGGCCGCTCTAGAACTAGTGGATCCCCCGGGCTGC
>group_472_6 12 10 0 0 sg=12 px=0 gx=0
CGCGTCAATTCGAGCTCCACCGCGGTGGCGGCCGCTCTAGAACTAGTGGATCCCCCGGGC
>group_472_7 12 10 0 0 sg=12 px=0 gx=0
GCCCGGGGGATCCACTAGTTCTAGAGCGGCCGCCACCGCGGTGGAGCTCGAATTGACGCG
>group_472_8 12 10 0 0 sg=12 px=0 gx=0
CAATTCGAGCTCCACCGCGGTGGCGGCCGCTCTAGAACTAGTGGATCCCCCGGGCTGCAG
>group_472_9 12 10 0 0 sg=12 px=0 gx=0
CAGCCCGGGGGATCCACTAGTTCTAGAGCGGCCGCCACCGCGGTGGAGCTCGAATTGACG
>group_473_0 304 0 0 0 sg=304 px=0 gx=0
TTGGACATCGCCCTGATAGACGGTTTTTCGCCCTTTGACGTTGGAGTCCACGTTCTTTAA
>group_473_1 304 0 0 0 sg=304 px=0 gx=0
GTTCACGTAGTGCCCCTATTTGTTTATTTTTCTAAATACATTCAAATATGTATCCGCTCA
>group_473_2 304 0 0 0 sg=304 px=0 gx=0
TGGTTCACGTAGTGCCCCTATTTGTTTATTTTTCTAAATACATTCAAATATGTATCCGCT
>group_473_3 304 0 0 0 sg=304 px=0 gx=0
GTGCCCCTATTTGTTTATTTTTCTAAATACATTCAAATATGTATCCGCTCATGAGACAAT
>group_473_4 304 0 0 0 sg=304 px=0 gx=0
TAAACAAATAGGGGCACTACGTGAACCATCACCCAAATCAAGTTTTTTGGGGTCGAGGTG
>group_473_5 304 0 0 0 sg=304 px=0 gx=0
AATTATTATTCGCAATTCCTTTAGTTGTTCCTTTCTATTCTCACTCCGACTACAAGGATG
>group_473_6 304 0 0 0 sg=304 px=0 gx=0
AATTAAAGGCTCCTTTTGGAGCCTTTTTTTTTGGACATCGCCCTGATAGACGGTTTTTCG
>group_473_7 304 0 0 0 sg=304 px=0 gx=0
TCCTTTTGGAGCCTTTTTTTTTGGACATCGCCCTGATAGACGGTTTTTCGCCCTTTGACG
>group_473_8 304 0 0 0 sg=304 px=0 gx=0
TGGTAAACCGATACAATTAAAGGCTCCTTTTGGAGCCTTTTTTTTTGGACATCGCCCTGA
>group_473_9 304 0 0 0 sg=304 px=0 gx=0
AGAACGTGGACTCCAACGTCAAAGGGCGAAAAACCGTCTATCAGGGCGATGTCCAAAAAA
>group_475_0 94 7 0 0 sg=94 px=0 gx=0
CCCGACTCTAGAATTACACGGCGATCTTTCCGCCCTTCTTGGCCTTTATGAGGATCTCTC
>group_475_1 94 7 0 0 sg=94 px=0 gx=0
GGCCGCCCCGACTCTAGAATTACACGGCGATCTTTCCGCCCTTCTTGGCCTTTATGAGGA
>group_475_2 94 7 0 0 sg=94 px=0 gx=0
CAGAGAGATCCTCATAAAGGCCAAGAAGGGCGGAAAGATCGCCGTGTAATTCTAGAGTCG
>group_475_3 94 7 0 0 sg=94 px=0 gx=0
GGGCGGAAAGATCGCCGTGTAATTCTAGAGTCGGGGCGGCCGGCCGCTTCGAGCAGACAT
>group_475_4 94 7 0 0 sg=94 px=0 gx=0
GCCGGCCGCCCCGACTCTAGAATTACACGGCGATCTTTCCGCCCTTCTTGGCCTTTATGA
>group_475_5 94 7 0 0 sg=94 px=0 gx=0
GCTCGAAGCGGCCGGCCGCCCCGACTCTAGAATTACACGGCGATCTTTCCGCCCTTCTTG
>group_475_6 94 7 0 0 sg=94 px=0 gx=0
GAGATCCTCATAAAGGCCAAGAAGGGCGGAAAGATCGCCGTGTAATTCTAGAGTCGGGGC
>group_475_7 94 7 0 0 sg=94 px=0 gx=0
TCGAAGCGGCCGGCCGCCCCGACTCTAGAATTACACGGCGATCTTTCCGCCCTTCTTGGC
>group_475_8 94 7 0 0 sg=94 px=0 gx=0
ATAAAGGCCAAGAAGGGCGGAAAGATCGCCGTGTAATTCTAGAGTCGGGGCGGCCGGCCG
>group_475_9 94 7 0 0 sg=94 px=0 gx=0
GCCCCGACTCTAGAATTACACGGCGATCTTTCCGCCCTTCTTGGCCTTTATGAGGATCTC
>group_481_0 6 7 0 0 sg=6 px=0 gx=0
TGCATGCCTGCAGGTCGACTCTAGAGGATCCCCGGGTACCGAGCTCGAATTCATCGATGA
>group_481_1 6 7 0 0 sg=6 px=0 gx=0
TCATCGATGAATTCGAGCTCGGTACCCGGGGATCCTCTAGAGTCGACCTGCAGGCATGCA
>group_481_2 6 7 0 0 sg=6 px=0 gx=0
GCATGCCTGCAGGTCGACTCTAGAGGATCCCCGGGTACCGAGCTCGAATTCATCGATGAT
>group_481_3 6 7 0 0 sg=6 px=0 gx=0
CATCGATGAATTCGAGCTCGGTACCCGGGGATCCTCTAGAGTCGACCTGCAGGCATGCAA
>group_481_4 6 7 0 0 sg=6 px=0 gx=0
ATCATCGATGAATTCGAGCTCGGTACCCGGGGATCCTCTAGAGTCGACCTGCAGGCATGC
>group_481_5 6 7 0 0 sg=6 px=0 gx=0
TTGCATGCCTGCAGGTCGACTCTAGAGGATCCCCGGGTACCGAGCTCGAATTCATCGATG
>group_483_0 2 10 0 0 sg=2 px=0 gx=0
CTATGAACTAATGACCCCGTAATTGATTACTATTAATAACTAGTCAATAATCAATGTCGA
>group_483_1 2 10 0 0 sg=2 px=0 gx=0
TCGACATTGATTATTGACTAGTTATTAATAGTAATCAATTACGGGGTCATTAGTTCATAG
>group_485_0 120 5 0 2 sg=118 px=0 gx=2
ACTGGTGGACAGCAAATGGGTCGGATCCATGTATCCACGTGGGAATGGTACCGATCCCGA
>group_485_1 120 5 0 2 sg=118 px=0 gx=2
GTGCTGGCGTTAAGGTTTCTTCTGTTGAAGTAACACTCGCCTCTTCGGGATCGGTACCAT
>group_485_2 120 5 0 2 sg=118 px=0 gx=2
GATCCCGAAGAGGCGAGTGTTACTTCAACAGAAGAAACCTTAACGCCAGCACAGGAGGCC
>group_485_3 120 5 0 2 sg=118 px=0 gx=2
AAGGTTTCTTCTGTTGAAGTAACACTCGCCTCTTCGGGATCGGTACCATTCCCACGTGGA
>group_485_4 120 5 0 2 sg=118 px=0 gx=2
CTGTGCTGGCGTTAAGGTTTCTTCTGTTGAAGTAACACTCGCCTCTTCGGGATCGGTACC
>group_485_5 120 5 0 2 sg=118 px=0 gx=2
GGGAATGGTACCGATCCCGAAGAGGCGAGTGTTACTTCAACAGAAGAAACCTTAACGCCA
>group_485_6 120 5 0 2 sg=118 px=0 gx=2
TGTGCTGGCGTTAAGGTTTCTTCTGTTGAAGTAACACTCGCCTCTTCGGGATCGGTACCA
>group_485_7 120 5 0 2 sg=118 px=0 gx=2
AAATGGGTCGGATCCATGTATCCACGTGGGAATGGTACCGATCCCGAAGAGGCGAGTGTT
>group_485_8 120 5 0 2 sg=118 px=0 gx=2
TCTTCGGGATCGGTACCATTCCCACGTGGATACATGGATCCGACCCATTTGCTGTCCACC
>group_485_9 120 5 0 2 sg=118 px=0 gx=2
CACTCGCCTCTTCGGGATCGGTACCATTCCCACGTGGATACATGGATCCGACCCATTTGC
>group_487_0 2 2 0 0 sg=2 px=0 gx=0
ATGACATTAACCTATAAAAATAGGCGTATCACGAGGCCCTTTCGTCTTCAAGAATTGGGC
>group_487_1 2 2 0 0 sg=2 px=0 gx=0
GCCCAATTCTTGAAGACGAAAGGGCCTCGTGATACGCCTATTTTTATAGGTTAATGTCAT
>group_488_0 2 55 0 0 sg=2 px=0 gx=0
TCGCGCCATTCGCCATTCAGGCTGCGCAACTGTTGGGAAGGGCGATCGGTGCGGGCCTCT
>group_488_1 2 55 0 0 sg=2 px=0 gx=0
AGAGGCCCGCACCGATCGCCCTTCCCAACAGTTGCGCAGCCTGAATGGCGAATGGCGCGA
>group_489_0 2 4 0 0 sg=2 px=0 gx=0
AATATTTGCTTATACAATCTTCCTGTTTTTGGGGCTTTTCTGATTATCAACCGGGGTGGC
>group_489_1 2 4 0 0 sg=2 px=0 gx=0
GCCACCCCGGTTGATAATCAGAAAAGCCCCAAAAACAGGAAGATTGTATAAGCAAATATT
>group_490_0 158 0 0 0 sg=158 px=0 gx=0
CCTTTTCTATTGAATCCAAGAATTCGATATCAAGCTTATCGATACCGTCGACCTCGAGGG
>group_490_1 158 0 0 0 sg=158 px=0 gx=0
CGACCAGGATGGGCACCACCCCGGTGAACAGCTCCTCGCCCTTGCTCACCATGGTGGCAA
>group_490_2 158 0 0 0 sg=158 px=0 gx=0
AGCTCCTCGCCCTTGCTCACCATGGTGGCAAATTCGCTTACCTTTTCTATTGAATCCAAG
>group_490_3 158 0 0 0 sg=158 px=0 gx=0
AATTTGCCACCATGGTGAGCAAGGGCGAGGAGCTGTTCACCGGGGTGGTGCCCATCCTGG
>group_490_4 158 0 0 0 sg=158 px=0 gx=0
TATCGAATTCTTGGATTCAATAGAAAAGGTAAGCGAATTTGCCACCATGGTGAGCAAGGG
>group_490_5 158 0 0 0 sg=158 px=0 gx=0
CCTCGCCCTTGCTCACCATGGTGGCAAATTCGCTTACCTTTTCTATTGAATCCAAGAATT
>group_490_6 158 0 0 0 sg=158 px=0 gx=0
CACCCCGGTGAACAGCTCCTCGCCCTTGCTCACCATGGTGGCAAATTCGCTTACCTTTTC
>group_490_7 158 0 0 0 sg=158 px=0 gx=0
CGAATTCTTGGATTCAATAGAAAAGGTAAGCGAATTTGCCACCATGGTGAGCAAGGGCGA
>group_490_8 158 0 0 0 sg=158 px=0 gx=0
AGGATGGGCACCACCCCGGTGAACAGCTCCTCGCCCTTGCTCACCATGGTGGCAAATTCG
>group_490_9 158 0 0 0 sg=158 px=0 gx=0
ATTGAATCCAAGAATTCGATATCAAGCTTATCGATACCGTCGACCTCGAGGGGGGGCCCG
>group_492_0 16 51 0 0 sg=16 px=0 gx=0
TATTCCAAAAGAAGTCGAGTGGGTTGCACAAGGCCCTTAATTTTCCAATAACCTAGTATA
>group_492_1 16 51 0 0 sg=16 px=0 gx=0
GATATTCCAAAAGAAGTCGAGTGGGTTGCACAAGGCCCTTAATTTTCCAATAACCTAGTA
>group_492_2 16 51 0 0 sg=16 px=0 gx=0
CCCCTATACTAGGTTATTGGAAAATTAAGGGCCTTGTGCAACCCACTCGACTTCTTTTGG
>group_492_3 16 51 0 0 sg=16 px=0 gx=0
TCCAAAAGAAGTCGAGTGGGTTGCACAAGGCCCTTAATTTTCCAATAACCTAGTATAGGG
>group_492_4 16 51 0 0 sg=16 px=0 gx=0
AGATATTCCAAAAGAAGTCGAGTGGGTTGCACAAGGCCCTTAATTTTCCAATAACCTAGT
>group_492_5 16 51 0 0 sg=16 px=0 gx=0
CCTATACTAGGTTATTGGAAAATTAAGGGCCTTGTGCAACCCACTCGACTTCTTTTGGAA
>group_492_6 16 51 0 0 sg=16 px=0 gx=0
CCCTATACTAGGTTATTGGAAAATTAAGGGCCTTGTGCAACCCACTCGACTTCTTTTGGA
>group_492_7 16 51 0 0 sg=16 px=0 gx=0
ATATTCCAAAAGAAGTCGAGTGGGTTGCACAAGGCCCTTAATTTTCCAATAACCTAGTAT
>group_492_8 16 51 0 0 sg=16 px=0 gx=0
TTCCAAAAGAAGTCGAGTGGGTTGCACAAGGCCCTTAATTTTCCAATAACCTAGTATAGG
>group_492_9 16 51 0 0 sg=16 px=0 gx=0
ACTAGGTTATTGGAAAATTAAGGGCCTTGTGCAACCCACTCGACTTCTTTTGGAATATCT
>group_493_0 2 35 0 0 sg=2 px=0 gx=0
TTATTCTGGAGAAAAATAGAGAGAGATAGATTTGTAGAGAGAGACTGGTGATTTTTGCGG
>group_493_1 2 35 0 0 sg=2 px=0 gx=0
CCGCAAAAATCACCAGTCTCTCTCTACAAATCTATCTCTCTCTATTTTTCTCCAGAATAA
>group_495_0 4 5 0 0 sg=4 px=0 gx=0
ATGCTTGGGTAGAATAGGTAAGTCAGATTGAATCTGAAATAAAGGGAGGAAGGGCGAACT
>group_495_1 4 5 0 0 sg=4 px=0 gx=0
AGTTCGCCCTTCCTCCCTTTATTTCAGATTCAATCTGACTTACCTATTCTACCCAAGCAT
>group_495_2 4 5 0 0 sg=4 px=0 gx=0
GATGCTTGGGTAGAATAGGTAAGTCAGATTGAATCTGAAATAAAGGGAGGAAGGGCGAAC
>group_495_3 4 5 0 0 sg=4 px=0 gx=0
GTTCGCCCTTCCTCCCTTTATTTCAGATTCAATCTGACTTACCTATTCTACCCAAGCATC
>group_497_0 4 8 0 0 sg=4 px=0 gx=0
ATGGGCTGGGAGGCCTCCACCGAGCGCCTGTACCCCCGCGACGGCGTGCTGAAGGGCGAG
>group_497_1 4 8 0 0 sg=4 px=0 gx=0
TCTCGCCCTTCAGCACGCCGTCGCGGGGGTACAGGCGCTCGGTGGAGGCCTCCCAGCCCA
>group_497_2 4 8 0 0 sg=4 px=0 gx=0
CTCGCCCTTCAGCACGCCGTCGCGGGGGTACAGGCGCTCGGTGGAGGCCTCCCAGCCCAT
>group_497_3 4 8 0 0 sg=4 px=0 gx=0
TGGGCTGGGAGGCCTCCACCGAGCGCCTGTACCCCCGCGACGGCGTGCTGAAGGGCGAGA
>group_498_0 6 2 0 0 sg=6 px=0 gx=0
ATCATCGATACAAATTCCTCGTAGGCGCTCGGGACCCCTATCTAGCGAACTTTTAGAAAA
>group_498_1 6 2 0 0 sg=6 px=0 gx=0
CTTTTCTAAAAGTTCGCTAGATAGGGGTCCCGAGCGCCTACGAGGAATTTGTATCGATGA
>group_498_2 6 2 0 0 sg=6 px=0 gx=0
TCATCGATACAAATTCCTCGTAGGCGCTCGGGACCCCTATCTAGCGAACTTTTAGAAAAG
>group_498_3 6 2 0 0 sg=6 px=0 gx=0
TCTTTTCTAAAAGTTCGCTAGATAGGGGTCCCGAGCGCCTACGAGGAATTTGTATCGATG
>group_498_4 6 2 0 0 sg=6 px=0 gx=0
TTTTCTAAAAGTTCGCTAGATAGGGGTCCCGAGCGCCTACGAGGAATTTGTATCGATGAT
>group_498_5 6 2 0 0 sg=6 px=0 gx=0
CATCGATACAAATTCCTCGTAGGCGCTCGGGACCCCTATCTAGCGAACTTTTAGAAAAGA
>group_499_0 52 2 0 0 sg=52 px=0 gx=0
GATTTAATTCTCATGTTTGACAGCTTATCATCGATAAGCTTGGGCTGCAGGTCGACTCTA
>group_499_1 52 2 0 0 sg=52 px=0 gx=0
TTATCGATGATAAGCTGTCAAACATGAGAATTAAATCAATCTAAAGTATATATGAGTAAA
>group_499_2 52 2 0 0 sg=52 px=0 gx=0
ATATACTTTAGATTGATTTAATTCTCATGTTTGACAGCTTATCATCGATAAGCTTGGGCT
>group_499_3 52 2 0 0 sg=52 px=0 gx=0
CTGCAGCCCAAGCTTATCGATGATAAGCTGTCAAACATGAGAATTAAATCAATCTAAAGT
>group_499_4 52 2 0 0 sg=52 px=0 gx=0
CAAGCTTATCGATGATAAGCTGTCAAACATGAGAATTAAATCAATCTAAAGTATATATGA
>group_499_5 52 2 0 0 sg=52 px=0 gx=0
TTAGATTGATTTAATTCTCATGTTTGACAGCTTATCATCGATAAGCTTGGGCTGCAGGTC
>group_499_6 52 2 0 0 sg=52 px=0 gx=0
CTTTAGATTGATTTAATTCTCATGTTTGACAGCTTATCATCGATAAGCTTGGGCTGCAGG
>group_499_7 52 2 0 0 sg=52 px=0 gx=0
TTTACTCATATATACTTTAGATTGATTTAATTCTCATGTTTGACAGCTTATCATCGATAA
>group_499_8 52 2 0 0 sg=52 px=0 gx=0
AGTCGACCTGCAGCCCAAGCTTATCGATGATAAGCTGTCAAACATGAGAATTAAATCAAT
>group_499_9 52 2 0 0 sg=52 px=0 gx=0
ATTTAATTCTCATGTTTGACAGCTTATCATCGATAAGCTTGGGCTGCAGGTCGACTCTAG
>group_501_0 90 0 0 0 sg=90 px=0 gx=0
GCTGGAGTTCGTGACCGCCGCCGGGATCACTCTCGGCATGGACGAGCTGTACAAGAAGCT
>group_501_1 90 0 0 0 sg=90 px=0 gx=0
GGGATCACTCTCGGCATGGACGAGCTGTACAAGAAGCTTAGCCATGGCTTCCCGCCGGAG
>group_501_2 90 0 0 0 sg=90 px=0 gx=0
AGTTCGTGACCGCCGCCGGGATCACTCTCGGCATGGACGAGCTGTACAAGAAGCTTAGCC
>group_501_3 90 0 0 0 sg=90 px=0 gx=0
ATCACTCTCGGCATGGACGAGCTGTACAAGAAGCTTAGCCATGGCTTCCCGCCGGAGGTG
>group_501_4 90 0 0 0 sg=90 px=0 gx=0
AAGCTTCTTGTACAGCTCGTCCATGCCGAGAGTGATCCCGGCGGCGGTCACGAACTCCAG
>group_501_5 90 0 0 0 sg=90 px=0 gx=0
CGGGAAGCCATGGCTAAGCTTCTTGTACAGCTCGTCCATGCCGAGAGTGATCCCGGCGGC
>group_501_6 90 0 0 0 sg=90 px=0 gx=0
TCCGGCGGGAAGCCATGGCTAAGCTTCTTGTACAGCTCGTCCATGCCGAGAGTGATCCCG
>group_501_7 90 0 0 0 sg=90 px=0 gx=0
CCTCCGGCGGGAAGCCATGGCTAAGCTTCTTGTACAGCTCGTCCATGCCGAGAGTGATCC
>group_501_8 90 0 0 0 sg=90 px=0 gx=0
TTCGTGACCGCCGCCGGGATCACTCTCGGCATGGACGAGCTGTACAAGAAGCTTAGCCAT
>group_501_9 90 0 0 0 sg=90 px=0 gx=0
AGCCATGGCTAAGCTTCTTGTACAGCTCGTCCATGCCGAGAGTGATCCCGGCGGCGGTCA
>group_502_0 2 15 0 0 sg=2 px=0 gx=0
CAGAAACTTCTCGACAGACGTCGCGGTGAGTTCAGGCTTTTTCATATCTCATTGCCCCCC
>group_502_1 2 15 0 0 sg=2 px=0 gx=0
GGGGGGCAATGAGATATGAAAAAGCCTGAACTCACCGCGACGTCTGTCGAGAAGTTTCTG
>group_503_0 2 1 0 0 sg=2 px=0 gx=0
TGTTTTTGGCGTCTTCCATTTTACCAACAGTACCGGAATGCCAAGCTGGAATTCGAGCTC
>group_503_1 2 1 0 0 sg=2 px=0 gx=0
GAGCTCGAATTCCAGCTTGGCATTCCGGTACTGTTGGTAAAATGGAAGACGCCAAAAACA
>group_505_0 40 31 0 0 sg=40 px=0 gx=0
GCGTTAGCAATTTAACTGTGATAAACTACCGCATTAAAGCTAATCGAAGATAAGCTGTCA
>group_505_1 40 31 0 0 sg=40 px=0 gx=0
CAATTTAACTGTGATAAACTACCGCATTAAAGCTAATCGAAGATAAGCTGTCAAACATGA
>group_505_2 40 31 0 0 sg=40 px=0 gx=0
ATCTTCGATTAGCTTTAATGCGGTAGTTTATCACAGTTAAATTGCTAACGCAGTCAGGCA
>group_505_3 40 31 0 0 sg=40 px=0 gx=0
TGCGTTAGCAATTTAACTGTGATAAACTACCGCATTAAAGCTAATCGAAGATAAGCTGTC
>group_505_4 40 31 0 0 sg=40 px=0 gx=0
ACAGCTTATCTTCGATTAGCTTTAATGCGGTAGTTTATCACAGTTAAATTGCTAACGCAG
>group_505_5 40 31 0 0 sg=40 px=0 gx=0
CCTGACTGCGTTAGCAATTTAACTGTGATAAACTACCGCATTAAAGCTAATCGAAGATAA
>group_505_6 40 31 0 0 sg=40 px=0 gx=0
AGCTTATCTTCGATTAGCTTTAATGCGGTAGTTTATCACAGTTAAATTGCTAACGCAGTC
>group_505_7 40 31 0 0 sg=40 px=0 gx=0
ATGTTTGACAGCTTATCTTCGATTAGCTTTAATGCGGTAGTTTATCACAGTTAAATTGCT
>group_505_8 40 31 0 0 sg=40 px=0 gx=0
TTAGCAATTTAACTGTGATAAACTACCGCATTAAAGCTAATCGAAGATAAGCTGTCAAAC
>group_505_9 40 31 0 0 sg=40 px=0 gx=0
ACTGCGTTAGCAATTTAACTGTGATAAACTACCGCATTAAAGCTAATCGAAGATAAGCTG
>group_506_0 6 16 0 0 sg=6 px=0 gx=0
TTATCGGCACTTTGCATCGGCCGCGCTCCCGATTCCGGAAGTGCTTGACATTGGGGAGTT
>group_506_1 6 16 0 0 sg=6 px=0 gx=0
ACTCCCCAATGTCAAGCACTTCCGGAATCGGGAGCGCGGCCGATGCAAAGTGCCGATAAA
>group_506_2 6 16 0 0 sg=6 px=0 gx=0
GTTTATCGGCACTTTGCATCGGCCGCGCTCCCGATTCCGGAAGTGCTTGACATTGGGGAG
>group_506_3 6 16 0 0 sg=6 px=0 gx=0
AACTCCCCAATGTCAAGCACTTCCGGAATCGGGAGCGCGGCCGATGCAAAGTGCCGATAA
>group_506_4 6 16 0 0 sg=6 px=0 gx=0
TTTATCGGCACTTTGCATCGGCCGCGCTCCCGATTCCGGAAGTGCTTGACATTGGGGAGT
>group_506_5 6 16 0 0 sg=6 px=0 gx=0
CTCCCCAATGTCAAGCACTTCCGGAATCGGGAGCGCGGCCGATGCAAAGTGCCGATAAAC
>group_511_0 2 1 0 0 sg=2 px=0 gx=0
AGTCAAAACTAGAGCCTGGACCACTGATATCCTGTCTTTAACAAATTGGACTAATCGATA
>group_511_1 2 1 0 0 sg=2 px=0 gx=0
TATCGATTAGTCCAATTTGTTAAAGACAGGATATCAGTGGTCCAGGCTCTAGTTTTGACT
>group_512_0 6026 2 0 0 sg=6026 px=0 gx=0
CCGAAACCGCCATAACGTCCGCTGCTCCCGCTGGAGAAGCTCATTCCACCCGAAATGCCC
>group_512_1 6026 2 0 0 sg=6026 px=0 gx=0
CGGGCCGGCCGACAACGCGGGGCGGCGGGAGGGGACGCTCGGCCGCCGGAGCTCGCTTCC
>group_512_2 6026 2 0 0 sg=6026 px=0 gx=0
TAAAAATGATAACGTACCGGTTGTGGAAGATGAAATCCTGGATGATTGTAGGATGATAAT
>group_512_3 6026 2 0 0 sg=6026 px=0 gx=0
CATTCCCGGGATTTCTTGGCATCAGATTCAATTCGAATGTCCTTTTTTCCATCCACGCTC
>group_512_4 6026 2 0 0 sg=6026 px=0 gx=0
ACATTCACATGACCTGCAAACTGTCTAGGAAAAGACATCAGTTTACGTGATCTCATCAAC
>group_512_5 6026 2 0 0 sg=6026 px=0 gx=0
TCAGGGTGCTGACAATGGCTCCAACCAGCTGTCATGAACTATACCGAGATGGAGTCCAAG
>group_512_6 6026 2 0 0 sg=6026 px=0 gx=0
TCGCGGTGATGATTGCCAGACGGGCGGGATGCTGTGGCGACTTGGTGGTTTTTGTTCGGG
>group_512_7 6026 2 0 0 sg=6026 px=0 gx=0
CTGGATGGTGACGAGGTACAGGAACAAGTCATTTCGATCTGATCGACTCGAATGTGTTTG
>group_512_8 6026 2 0 0 sg=6026 px=0 gx=0
TTCCTGTAGCTCGTTGATGAAGGCCGTGTCGAGCTCCAATTCGCCCTATAGTGAGTCGTA
>group_512_9 6026 2 0 0 sg=6026 px=0 gx=0
GACATTCGAATTGAATCTGATGCCAAGAAATCCCGGGAATGGAAGCTCTCAGAGCTCTGC
>group_516_0 2 5 0 0 sg=2 px=0 gx=0
CGACGTCTAAGAAACCATTATTATCATGACATTAACCTATAAAAATAGGCGTATCACGAG
>group_516_1 2 5 0 0 sg=2 px=0 gx=0
CTCGTGATACGCCTATTTTTATAGGTTAATGTCATGATAATAATGGTTTCTTAGACGTCG
>group_518_0 90 9 0 0 sg=90 px=0 gx=0
TTATTTATTCTGCGAAGTGATCTTCCGTCACAGGTATTTATTCGGCGCAATTGATATCGC
>group_518_1 90 9 0 0 sg=90 px=0 gx=0
ATTTATTCTGCGAAGTGATCTTCCGTCACAGGTATTTATTCGGCGCAATTGATATCGCGC
>group_518_2 90 9 0 0 sg=90 px=0 gx=0
GTGATCTTCCGTCACAGGTATTTATTCGGCGCAATTGATATCGCGCGCGTAATACGACTC
>group_518_3 90 9 0 0 sg=90 px=0 gx=0
AGTGAGTCGTATTACGCGCGCGATATCAATTGCGCCGAATAAATACCTGTGACGGAAGAT
>group_518_4 90 9 0 0 sg=90 px=0 gx=0
ATAGTGAGTCGTATTACGCGCGCGATATCAATTGCGCCGAATAAATACCTGTGACGGAAG
>group_518_5 90 9 0 0 sg=90 px=0 gx=0
GTGAGTCGTATTACGCGCGCGATATCAATTGCGCCGAATAAATACCTGTGACGGAAGATC
>group_518_6 90 9 0 0 sg=90 px=0 gx=0
ATCAATTGCGCCGAATAAATACCTGTGACGGAAGATCACTTCGCAGAATAAATAAATCCT
>group_518_7 90 9 0 0 sg=90 px=0 gx=0
TATTCGGCGCAATTGATATCGCGCGCGTAATACGACTCACTATAGGGCGAATTGGGTACC
>group_518_8 90 9 0 0 sg=90 px=0 gx=0
TTTATTCGGCGCAATTGATATCGCGCGCGTAATACGACTCACTATAGGGCGAATTGGGTA
>group_518_9 90 9 0 0 sg=90 px=0 gx=0
ACCCAATTCGCCCTATAGTGAGTCGTATTACGCGCGCGATATCAATTGCGCCGAATAAAT
>group_520_0 14 11 0 0 sg=14 px=0 gx=0
GATGATGATGGTCGACGGCGCTATTCAGATCCTCTTCTGAGATGAGTTTTTGTTCTAGAA
>group_520_1 14 11 0 0 sg=14 px=0 gx=0
AGCTTTCTAGAACAAAAACTCATCTCAGAAGAGGATCTGAATAGCGCCGTCGACCATCAT
>group_520_2 14 11 0 0 sg=14 px=0 gx=0
TTCTAGAACAAAAACTCATCTCAGAAGAGGATCTGAATAGCGCCGTCGACCATCATCATC
>group_520_3 14 11 0 0 sg=14 px=0 gx=0
TGATGATGGTCGACGGCGCTATTCAGATCCTCTTCTGAGATGAGTTTTTGTTCTAGAAAG
>group_520_4 14 11 0 0 sg=14 px=0 gx=0
ATGATGATGATGGTCGACGGCGCTATTCAGATCCTCTTCTGAGATGAGTTTTTGTTCTAG
>group_520_5 14 11 0 0 sg=14 px=0 gx=0
GCTTTCTAGAACAAAAACTCATCTCAGAAGAGGATCTGAATAGCGCCGTCGACCATCATC
>group_520_6 14 11 0 0 sg=14 px=0 gx=0
TGATGATGATGGTCGACGGCGCTATTCAGATCCTCTTCTGAGATGAGTTTTTGTTCTAGA
>group_520_7 14 11 0 0 sg=14 px=0 gx=0
ATGATGATGGTCGACGGCGCTATTCAGATCCTCTTCTGAGATGAGTTTTTGTTCTAGAAA
>group_520_8 14 11 0 0 sg=14 px=0 gx=0
TTTCTAGAACAAAAACTCATCTCAGAAGAGGATCTGAATAGCGCCGTCGACCATCATCAT
>group_520_9 14 11 0 0 sg=14 px=0 gx=0
TCTAGAACAAAAACTCATCTCAGAAGAGGATCTGAATAGCGCCGTCGACCATCATCATCA
>group_522_0 4 7 0 0 sg=4 px=0 gx=0
TCGAGCCCGGGGAATTCCAGATAACTTCGTATAATGTATGCTATACGAAGTTATGGTACC
>group_522_1 4 7 0 0 sg=4 px=0 gx=0
CTCGAGCCCGGGGAATTCCAGATAACTTCGTATAATGTATGCTATACGAAGTTATGGTAC
>group_522_2 4 7 0 0 sg=4 px=0 gx=0
GTACCATAACTTCGTATAGCATACATTATACGAAGTTATCTGGAATTCCCCGGGCTCGAG
>group_522_3 4 7 0 0 sg=4 px=0 gx=0
GGTACCATAACTTCGTATAGCATACATTATACGAAGTTATCTGGAATTCCCCGGGCTCGA
>group_524_0 30 8 0 0 sg=30 px=0 gx=0
CCCGGCCACGGGCCTGCCACCATACCCACGCCGAAACAAGCGCTCATGAGCCCGAAGTGG
>group_524_1 30 8 0 0 sg=30 px=0 gx=0
CCGGCCACGGGCCTGCCACCATACCCACGCCGAAACAAGCGCTCATGAGCCCGAAGTGGC
>group_524_2 30 8 0 0 sg=30 px=0 gx=0
CACGGGCCTGCCACCATACCCACGCCGAAACAAGCGCTCATGAGCCCGAAGTGGCGAGCC
>group_524_3 30 8 0 0 sg=30 px=0 gx=0
AGTCCCCCGGCCACGGGCCTGCCACCATACCCACGCCGAAACAAGCGCTCATGAGCCCGA
>group_524_4 30 8 0 0 sg=30 px=0 gx=0
GCCACTTCGGGCTCATGAGCGCTTGTTTCGGCGTGGGTATGGTGGCAGGCCCGTGGCCGG
>group_524_5 30 8 0 0 sg=30 px=0 gx=0
ACTTCGGGCTCATGAGCGCTTGTTTCGGCGTGGGTATGGTGGCAGGCCCGTGGCCGGGGG
>group_524_6 30 8 0 0 sg=30 px=0 gx=0
CACTTCGGGCTCATGAGCGCTTGTTTCGGCGTGGGTATGGTGGCAGGCCCGTGGCCGGGG
>group_524_7 30 8 0 0 sg=30 px=0 gx=0
CCCCGGCCACGGGCCTGCCACCATACCCACGCCGAAACAAGCGCTCATGAGCCCGAAGTG
>group_524_8 30 8 0 0 sg=30 px=0 gx=0
ACAGTCCCCCGGCCACGGGCCTGCCACCATACCCACGCCGAAACAAGCGCTCATGAGCCC
>group_524_9 30 8 0 0 sg=30 px=0 gx=0
GGGCTCATGAGCGCTTGTTTCGGCGTGGGTATGGTGGCAGGCCCGTGGCCGGGGGACTGT
>group_525_0 2 4 0 0 sg=2 px=0 gx=0
CTGTCCTTTTACAGCCAGTAGTGCTCGCCGCAGTCGAGCGACAGGGCGAAGCCCTCGAGA
>group_525_1 2 4 0 0 sg=2 px=0 gx=0
TCTCGAGGGCTTCGCCCTGTCGCTCGACTGCGGCGAGCACTACTGGCTGTAAAAGGACAG
>group_526_0 8 3 0 0 sg=8 px=0 gx=0
AGATCTTTAAAAGAGGATATTTGGGAGTACGGTTTAGCTTTCATACCACCATCTAGAGTC
>group_526_1 8 3 0 0 sg=8 px=0 gx=0
AGACTCTAGATGGTGGTATGAAAGCTAAACCGTACTCCCAAATATCCTCTTTTAAAGATC
>group_526_2 8 3 0 0 sg=8 px=0 gx=0
GATCTTTAAAAGAGGATATTTGGGAGTACGGTTTAGCTTTCATACCACCATCTAGAGTCT
>group_526_3 8 3 0 0 sg=8 px=0 gx=0
CAGATCTTTAAAAGAGGATATTTGGGAGTACGGTTTAGCTTTCATACCACCATCTAGAGT
>group_526_4 8 3 0 0 sg=8 px=0 gx=0
AAGACTCTAGATGGTGGTATGAAAGCTAAACCGTACTCCCAAATATCCTCTTTTAAAGAT
>group_526_5 8 3 0 0 sg=8 px=0 gx=0
ATCTTTAAAAGAGGATATTTGGGAGTACGGTTTAGCTTTCATACCACCATCTAGAGTCTT
>group_526_6 8 3 0 0 sg=8 px=0 gx=0
ACTCTAGATGGTGGTATGAAAGCTAAACCGTACTCCCAAATATCCTCTTTTAAAGATCTG
>group_526_7 8 3 0 0 sg=8 px=0 gx=0
GACTCTAGATGGTGGTATGAAAGCTAAACCGTACTCCCAAATATCCTCTTTTAAAGATCT
>group_527_0 442 0 0 0 sg=442 px=0 gx=0
ATACCTACAGCGTGAGCTATGAGAAAGCGCCCAATACGCAAACCGCCTCTCCCCGCGCGT
>group_527_1 442 0 0 0 sg=442 px=0 gx=0
CGCCTTCTTGACGAGTTCTTCTGAGCGGGACTCTGGGGTTCGGCACACAGCCCAGCTTGG
>group_527_2 442 0 0 0 sg=442 px=0 gx=0
TCCTGCCCCGGCACTTCGCCCAATAGCAGCCAGTCCCTTCCCGCTTCAGTGCCAACGTCG
>group_527_3 442 0 0 0 sg=442 px=0 gx=0
ACCTACAGCGTGAGCTATGAGAAAGCGCCCAATACGCAAACCGCCTCTCCCCGCGCGTTG
>group_527_4 442 0 0 0 sg=442 px=0 gx=0
TGGCTGGCCACGACGGGCGTTCCTTGCGCAGCTGTGCTCGACGTTGGCACTGAAGCGGGA
>group_527_5 442 0 0 0 sg=442 px=0 gx=0
GCCCAATAGCAGCCAGTCCCTTCCCGCTTCAGTGCCAACGTCGAGCACAGCTGCGCAAGG
>group_527_6 442 0 0 0 sg=442 px=0 gx=0
GTGAGCTATGAGAAAGCGCCCAATACGCAAACCGCCTCTCCCCGCGCGTTGGCCGATTCA
>group_527_7 442 0 0 0 sg=442 px=0 gx=0
CTATGAGAAAGCGCCCAATACGCAAACCGCCTCTCCCCGCGCGTTGGCCGATTCATTAAT
>group_527_8 442 0 0 0 sg=442 px=0 gx=0
CCACGACGGGCGTTCCTTGCGCAGCTGTGCTCGACGTTGGCACTGAAGCGGGAAGGGACT
>group_527_9 442 0 0 0 sg=442 px=0 gx=0
ACGACCTACACCGAACTGAGATACCTACAGCGTGAGCTATGAGAAAGCGCCCAATACGCA
>group_530_0 18 6 0 0 sg=18 px=0 gx=0
CACTAGTGCGGCCGCCTGCAGGTCGACCATATGGGAGAGCTCCCAACGCGTTGGATGCAT
>group_530_1 18 6 0 0 sg=18 px=0 gx=0
GCTATGCATCCAACGCGTTGGGAGCTCTCCCATATGGTCGACCTGCAGGCGGCCGCACTA
>group_530_2 18 6 0 0 sg=18 px=0 gx=0
CAAGCTATGCATCCAACGCGTTGGGAGCTCTCCCATATGGTCGACCTGCAGGCGGCCGCA
>group_530_3 18 6 0 0 sg=18 px=0 gx=0
TCACTAGTGCGGCCGCCTGCAGGTCGACCATATGGGAGAGCTCCCAACGCGTTGGATGCA
>group_530_4 18 6 0 0 sg=18 px=0 gx=0
GTGCGGCCGCCTGCAGGTCGACCATATGGGAGAGCTCCCAACGCGTTGGATGCATAGCTT
>group_530_5 18 6 0 0 sg=18 px=0 gx=0
AAGCTATGCATCCAACGCGTTGGGAGCTCTCCCATATGGTCGACCTGCAGGCGGCCGCAC
>group_530_6 18 6 0 0 sg=18 px=0 gx=0
CTATGCATCCAACGCGTTGGGAGCTCTCCCATATGGTCGACCTGCAGGCGGCCGCACTAG
>group_530_7 18 6 0 0 sg=18 px=0 gx=0
TGCGGCCGCCTGCAGGTCGACCATATGGGAGAGCTCCCAACGCGTTGGATGCATAGCTTG
>group_530_8 18 6 0 0 sg=18 px=0 gx=0
TATGCATCCAACGCGTTGGGAGCTCTCCCATATGGTCGACCTGCAGGCGGCCGCACTAGT
>group_530_9 18 6 0 0 sg=18 px=0 gx=0
ACTAGTGCGGCCGCCTGCAGGTCGACCATATGGGAGAGCTCCCAACGCGTTGGATGCATA
>group_531_0 6 11 0 0 sg=6 px=0 gx=0
CCGTCGACCTCGAGGGGGGGCCCGGTACCCAATTCGCCCTATAGTGAGTCGTATTACAAT
>group_531_1 6 11 0 0 sg=6 px=0 gx=0
TGTAATACGACTCACTATAGGGCGAATTGGGTACCGGGCCCCCCCTCGAGGTCGACGGTA
>group_531_2 6 11 0 0 sg=6 px=0 gx=0
ATTGTAATACGACTCACTATAGGGCGAATTGGGTACCGGGCCCCCCCTCGAGGTCGACGG
>group_531_3 6 11 0 0 sg=6 px=0 gx=0
TTGTAATACGACTCACTATAGGGCGAATTGGGTACCGGGCCCCCCCTCGAGGTCGACGGT
>group_531_4 6 11 0 0 sg=6 px=0 gx=0
TACCGTCGACCTCGAGGGGGGGCCCGGTACCCAATTCGCCCTATAGTGAGTCGTATTACA
>group_531_5 6 11 0 0 sg=6 px=0 gx=0
ACCGTCGACCTCGAGGGGGGGCCCGGTACCCAATTCGCCCTATAGTGAGTCGTATTACAA
>group_532_0 2 8 0 0 sg=2 px=0 gx=0
TGTACGGTGGGAGGTCTATATAAGCAGAGCTGGTTTAGTGAACCGTCAGATCCGCTAGCG
>group_532_1 2 8 0 0 sg=2 px=0 gx=0
CGCTAGCGGATCTGACGGTTCACTAAACCAGCTCTGCTTATATAGACCTCCCACCGTACA
>group_535_0 1020 7 78 0 sg=942 px=78 gx=0
CATTATACGAGCCGGAAGCATAAAGTGTAAAGCCTGGGGTGCCTAATGAGTGAGAATTAA
>group_535_1 1020 7 78 0 sg=942 px=78 gx=0
CCGCTTACCGGATACCTCTCCGCCTTTCTCCCTTCGGGAAGCGTGGCGCTTTCTCAATGC
>group_535_2 1020 7 78 0 sg=942 px=78 gx=0
TTCGAGGTGAATTTCGACCTCTAGCATGAGCGGATACATATTTGAATGTATTTAGAAAAA
>group_535_3 1020 7 78 0 sg=942 px=78 gx=0
ACTATAGGGGAATTGTGAGCGGATAACAATTCCCCTCTAGCGCGTATTCAGGCTGACCCT
>group_535_4 1020 7 78 0 sg=942 px=78 gx=0
AGTTGCGCAGCCTGATCCGGCTGCTAACAAAGCCCGAAAGGAAGCTGAGTTGGCTGCTGC
>group_535_5 1020 7 78 0 sg=942 px=78 gx=0
CCCATGGTAAAAACCCTCCTAAGTTTTGTAATCTATAAAGTTAGCAATTTAACTAAGTGT
>group_535_6 1020 7 78 0 sg=942 px=78 gx=0
ATTATACGAGCCGGAAGCATAAAGTGTAAAGCCTGGGGTGCCTAATGAGTGAGAATTAAT
>group_535_7 1020 7 78 0 sg=942 px=78 gx=0
GTCAGCGTCAGACCCCGTAGAAAAGATCAAAGGATCTTCTTGAGATCCTTTTTTTCTGCG
>group_535_8 1020 7 78 0 sg=942 px=78 gx=0
CAAACTCTTTTGTTTATTTTTCTAAATACATTCAAATATGTATCCGCTCATGCTAGAGGT
>group_535_9 1020 7 78 0 sg=942 px=78 gx=0
AGCGCGCAGGGTCAGCCTGAATACGCGCTAGAGGGGAATTGTTATCCGCTCACAATTCCC
>group_537_0 2 9 0 0 sg=2 px=0 gx=0
TCAAGCTTGGCACTGGCCGTCGTTTTACAACGTCGTGACTGGGAAAACCCTGGCGTTACC
>group_537_1 2 9 0 0 sg=2 px=0 gx=0
GGTAACGCCAGGGTTTTCCCAGTCACGACGTTGTAAAACGACGGCCAGTGCCAAGCTTGA
>group_538_0 126 10 0 0 sg=126 px=0 gx=0
CTTAAACTGCCGTACGTATAGGCTGCGCAACTGTTGGGAAGGGCGATCGGTGCGGGCCTC
>group_538_1 126 10 0 0 sg=126 px=0 gx=0
GTGTAAACCTTAAACTGCCGTACGTATAGGCTGCGCAACTGTTGGGAAGGGCGATCGGTG
>group_538_2 126 10 0 0 sg=126 px=0 gx=0
CTGCCGTACGTATAGGCTGCGCAACTGTTGGGAAGGGCGATCGGTGCGGGCCTCTTCGCT
>group_538_3 126 10 0 0 sg=126 px=0 gx=0
CGTATAGGCTGCGCAACTGTTGGGAAGGGCGATCGGTGCGGGCCTCTTCGCTATTACGCC
>group_538_4 126 10 0 0 sg=126 px=0 gx=0
CCCGCACCGATCGCCCTTCCCAACAGTTGCGCAGCCTATACGTACGGCAGTTTAAGGTTT
>group_538_5 126 10 0 0 sg=126 px=0 gx=0
CCTATACGTACGGCAGTTTAAGGTTTACACCTATAAAAGAGAGAGCCGTTATCGTCTGTT
>group_538_6 126 10 0 0 sg=126 px=0 gx=0
TATACGTACGGCAGTTTAAGGTTTACACCTATAAAAGAGAGAGCCGTTATCGTCTGTTTG
>group_538_7 126 10 0 0 sg=126 px=0 gx=0
GGCCCGCACCGATCGCCCTTCCCAACAGTTGCGCAGCCTATACGTACGGCAGTTTAAGGT
>group_538_8 126 10 0 0 sg=126 px=0 gx=0
CGTAATAGCGAAGAGGCCCGCACCGATCGCCCTTCCCAACAGTTGCGCAGCCTATACGTA
>group_538_9 126 10 0 0 sg=126 px=0 gx=0
TCCCAACAGTTGCGCAGCCTATACGTACGGCAGTTTAAGGTTTACACCTATAAAAGAGAG
>group_539_0 858 5 0 482 sg=376 px=0 gx=482
TAATTTTGTTTAACTTTAAGAAGGAGATATACATATGATTCGTGAAGAACGTCTGCTGAA
>group_539_1 858 5 0 482 sg=376 px=0 gx=482
TTTTATCTGTTGTTTGTCGGTGAACGGCGGCCGCATTCATCCGCTTATTATCACTTATTC
>group_539_2 858 5 0 482 sg=376 px=0 gx=482
TAAGTGATAATAAGCGGATGAATGCGGCCGCCGTTCACCGACAAACAACAGATAAAACGA
>group_539_3 858 5 0 482 sg=376 px=0 gx=482
TGAATAAGTGATAATAAGCGGATGAATGCGGCCGCCGTTCACCGACAAACAACAGATAAA
>group_539_4 858 5 0 482 sg=376 px=0 gx=482
CAAGTTGTCATAATTGGTAACGAATCAGACAATTGACGGCTTGCGGCCGCTACAACTTAT
>group_539_5 858 5 0 482 sg=376 px=0 gx=482
AGAAATAATTTTGTTTAACTTTAAGAAGGAGATATACATATGATTCGTGAAGAACGTCTG
>group_539_6 858 5 0 482 sg=376 px=0 gx=482
TGGTAACGAATCAGACAATTGACGGCTTGCGGCCGCTACAACTTATATCGTATGGGGCTG
>group_539_7 858 5 0 482 sg=376 px=0 gx=482
TGTTTGTCGGTGAACGGCGGCCGCATTCATCCGCTTATTATCACTTATTCAGGCGTAGCA
>group_539_8 858 5 0 482 sg=376 px=0 gx=482
TGACGGCTTGCGGCCGCTACAACTTATATCGTATGGGGCTGACTTCAGGTGCTACATTTG
>group_539_9 858 5 0 482 sg=376 px=0 gx=482
AATTTATCTCTTCAAATGTAGCACCTGAAGTCAGCCCCATACGATATAAGTTGTAGCGGC
>group_540_0 246 3 0 0 sg=246 px=0 gx=0
TATCGGATCCAGAATTCGTGATATCTGAATTCGTCGACAAGCTTCTCGAGCCTAGGCTAG
>group_540_1 246 3 0 0 sg=246 px=0 gx=0
AAGCTTGTCGACGAATTCAGATATCACGAATTCTGGATCCGATACGTAACGCGTCTGCAG
>group_540_2 246 3 0 0 sg=246 px=0 gx=0
TAATACGACTCACTATAGGGAAAGCTCGGTACCACGCATGCTGCAGACGCGTTACGTATC
>group_540_3 246 3 0 0 sg=246 px=0 gx=0
GCAGACGCGTTACGTATCGGATCCAGAATTCGTGATATCTGAATTCGTCGACAAGCTTCT
>group_540_4 246 3 0 0 sg=246 px=0 gx=0
GGAAAGCTCGGTACCACGCATGCTGCAGACGCGTTACGTATCGGATCCAGAATTCGTGAT
>group_540_5 246 3 0 0 sg=246 px=0 gx=0
CGTCGACAAGCTTCTCGAGCCTAGGCTAGCTCTAGACCACACGTGTGGGGGCCCGAGCTC
>group_540_6 246 3 0 0 sg=246 px=0 gx=0
GGATCCAGAATTCGTGATATCTGAATTCGTCGACAAGCTTCTCGAGCCTAGGCTAGCTCT
>group_540_7 246 3 0 0 sg=246 px=0 gx=0
GGCCCCCACACGTGTGGTCTAGAGCTAGCCTAGGCTCGAGAAGCTTGTCGACGAATTCAG
>group_540_8 246 3 0 0 sg=246 px=0 gx=0
GTACCACGCATGCTGCAGACGCGTTACGTATCGGATCCAGAATTCGTGATATCTGAATTC
>group_540_9 246 3 0 0 sg=246 px=0 gx=0
TCAGATATCACGAATTCTGGATCCGATACGTAACGCGTCTGCAGCATGCGTGGTACCGAG
>group_541_0 4 3 0 0 sg=4 px=0 gx=0
TCGATCCCGCGAAATTAATACGACTCACTATAGGGAGACCACAACGGTTTCCCTCTAGCG
>group_541_1 4 3 0 0 sg=4 px=0 gx=0
CCGCTAGAGGGAAACCGTTGTGGTCTCCCTATAGTGAGTCGTATTAATTTCGCGGGATCG
>group_541_2 4 3 0 0 sg=4 px=0 gx=0
CGCTAGAGGGAAACCGTTGTGGTCTCCCTATAGTGAGTCGTATTAATTTCGCGGGATCGA
>group_541_3 4 3 0 0 sg=4 px=0 gx=0
CGATCCCGCGAAATTAATACGACTCACTATAGGGAGACCACAACGGTTTCCCTCTAGCGG
>group_543_0 2 20 0 0 sg=2 px=0 gx=0
CGGCAGAATGCTTAATGAATTACAACAGTACTGCGATGAGTGGCAGGGCGGGGCGTAATC
>group_543_1 2 20 0 0 sg=2 px=0 gx=0
GATTACGCCCCGCCCTGCCACTCATCGCAGTACTGTTGTAATTCATTAAGCATTCTGCCG
>group_544_0 2 20 0 0 sg=2 px=0 gx=0
ATAATGTGAGTTAGCTCACTCATTAGGCACCCCAGGCTTTACACTTTATGCTTCCGGCTC
>group_544_1 2 20 0 0 sg=2 px=0 gx=0
GAGCCGGAAGCATAAAGTGTAAAGCCTGGGGTGCCTAATGAGTGAGCTAACTCACATTAT
>group_545_0 144 3 0 0 sg=144 px=0 gx=0
AAGTGAATGATGTAGCCGTCAAGTTGTCATAATAAATCGATGCAGGTGGCACTTTTCGGG
>group_545_1 144 3 0 0 sg=144 px=0 gx=0
TCCGTGCCGGTTGTGAAGAAAAAGTGAATGATGTAGCCGTCAAGTTGTCATAATAAATCG
>group_545_2 144 3 0 0 sg=144 px=0 gx=0
GAGTTCCGTGCCGGTTGTGAAGAAAAAGTGAATGATGTAGCCGTCAAGTTGTCATAATAA
>group_545_3 144 3 0 0 sg=144 px=0 gx=0
TTTATTATGACAACTTGACGGCTACATCATTCACTTTTTCTTCACAACCGGCACGGAACT
>group_545_4 144 3 0 0 sg=144 px=0 gx=0
TGTAGCCGTCAAGTTGTCATAATAAATCGATGCAGGTGGCACTTTTCGGGGAAATGTGCG
>group_545_5 144 3 0 0 sg=144 px=0 gx=0
TAATAAATCGATGCAGGTGGCACTTTTCGGGGAAATGTGCGCGGAACCCCTATTTGTTTA
>group_545_6 144 3 0 0 sg=144 px=0 gx=0
GCCGTCAAGTTGTCATAATAAATCGATGCAGGTGGCACTTTTCGGGGAAATGTGCGCGGA
>group_545_7 144 3 0 0 sg=144 px=0 gx=0
GTGCCGGTTGTGAAGAAAAAGTGAATGATGTAGCCGTCAAGTTGTCATAATAAATCGATG
>group_545_8 144 3 0 0 sg=144 px=0 gx=0
GTTCCGCGCACATTTCCCCGAAAAGTGCCACCTGCATCGATTTATTATGACAACTTGACG
>group_545_9 144 3 0 0 sg=144 px=0 gx=0
CGGTTGTGAAGAAAAAGTGAATGATGTAGCCGTCAAGTTGTCATAATAAATCGATGCAGG
>group_546_0 30 3 0 0 sg=30 px=0 gx=0
AACTTCCCCCCCCCATGTCAGCCGTTAAGTGTTCCTGTGTCACTCAAAATTGCTTTGAGA
>group_546_1 30 3 0 0 sg=30 px=0 gx=0
GAGCCTCTCAAAGCAATTTTGAGTGACACAGGAACACTTAACGGCTGACATGGGGGGGGG
>group_546_2 30 3 0 0 sg=30 px=0 gx=0
ACTTCCCCCCCCCATGTCAGCCGTTAAGTGTTCCTGTGTCACTCAAAATTGCTTTGAGAG
>group_546_3 30 3 0 0 sg=30 px=0 gx=0
TCTCAAAGCAATTTTGAGTGACACAGGAACACTTAACGGCTGACATGGGGGGGGGAAGTT
>group_546_4 30 3 0 0 sg=30 px=0 gx=0
TCAAAGCAATTTTGAGTGACACAGGAACACTTAACGGCTGACATGGGGGGGGGAAGTTCC
>group_546_5 30 3 0 0 sg=30 px=0 gx=0
CTTCCCCCCCCCATGTCAGCCGTTAAGTGTTCCTGTGTCACTCAAAATTGCTTTGAGAGG
>group_546_6 30 3 0 0 sg=30 px=0 gx=0
CTCAAAGCAATTTTGAGTGACACAGGAACACTTAACGGCTGACATGGGGGGGGGAAGTTC
>group_546_7 30 3 0 0 sg=30 px=0 gx=0
CAAAGCAATTTTGAGTGACACAGGAACACTTAACGGCTGACATGGGGGGGGGAAGTTCCT
>group_546_8 30 3 0 0 sg=30 px=0 gx=0
CCCCCCCCCATGTCAGCCGTTAAGTGTTCCTGTGTCACTCAAAATTGCTTTGAGAGGCTC
>group_546_9 30 3 0 0 sg=30 px=0 gx=0
GAATAGGAACTTCCCCCCCCCATGTCAGCCGTTAAGTGTTCCTGTGTCACTCAAAATTGC
>group_547_0 120 20 0 0 sg=120 px=0 gx=0
CAGTGAAGAAGGAACACCCGCTCGCGGGTGGGCCTACTTCACCTATCCTGCCCCGCTGAC
>group_547_1 120 20 0 0 sg=120 px=0 gx=0
GCGTCAGCGGGGCAGGATAGGTGAAGTAGGCCCACCCGCGAGCGGGTGTTCCTTCTTCAC
>group_547_2 120 20 0 0 sg=120 px=0 gx=0
GGGCCTACTTCACCTATCCTGCCCCGCTGACGCCGTTGGATACACCAAGGAAAGTCTACA
>group_547_3 120 20 0 0 sg=120 px=0 gx=0
ACTTCACCTATCCTGCCCCGCTGACGCCGTTGGATACACCAAGGAAAGTCTACACGAACC
>group_547_4 120 20 0 0 sg=120 px=0 gx=0
TCACCTATCCTGCCCCGCTGACGCCGTTGGATACACCAAGGAAAGTCTACACGAACCCTT
>group_547_5 120 20 0 0 sg=120 px=0 gx=0
CCTACTTCACCTATCCTGCCCCGCTGACGCCGTTGGATACACCAAGGAAAGTCTACACGA
>group_547_6 120 20 0 0 sg=120 px=0 gx=0
GCCAAAGGGTTCGTGTAGACTTTCCTTGGTGTATCCAACGGCGTCAGCGGGGCAGGATAG
>group_547_7 120 20 0 0 sg=120 px=0 gx=0
TGCCCCGCTGACGCCGTTGGATACACCAAGGAAAGTCTACACGAACCCTTTGGCAAAATC
>group_547_8 120 20 0 0 sg=120 px=0 gx=0
CGGCGTCAGCGGGGCAGGATAGGTGAAGTAGGCCCACCCGCGAGCGGGTGTTCCTTCTTC
>group_547_9 120 20 0 0 sg=120 px=0 gx=0
TGAAGAAGGAACACCCGCTCGCGGGTGGGCCTACTTCACCTATCCTGCCCCGCTGACGCC
>group_548_0 122 9 0 2 sg=120 px=0 gx=2
TAGCATAACTAATTTTATGTTTGGTGACATTCATGTCAACCTTAGCAGGTTCTGCGTTAA
>group_548_1 122 9 0 2 sg=120 px=0 gx=2
CGTTAAGCAAAACATCTCCACCAGACATATAAATAGCATAACTAATTTTATGTTTGGTGA
>group_548_2 122 9 0 2 sg=120 px=0 gx=2
TGTCACCAAACATAAAATTAGTTATGCTATTTATATGTCTGGTGGAGATGTTTTGCTTAA
>group_548_3 122 9 0 2 sg=120 px=0 gx=2
TTTATGTTTGGTGACATTCATGTCAACCTTAGCAGGTTCTGCGTTAACCGAGACTACTAA
>group_548_4 122 9 0 2 sg=120 px=0 gx=2
TTTTATGTTTGGTGACATTCATGTCAACCTTAGCAGGTTCTGCGTTAACCGAGACTACTA
>group_548_5 122 9 0 2 sg=120 px=0 gx=2
CATATAAATAGCATAACTAATTTTATGTTTGGTGACATTCATGTCAACCTTAGCAGGTTC
>group_548_6 122 9 0 2 sg=120 px=0 gx=2
AACCTGCTAAGGTTGACATGAATGTCACCAAACATAAAATTAGTTATGCTATTTATATGT
>group_548_7 122 9 0 2 sg=120 px=0 gx=2
TTATGTTTGGTGACATTCATGTCAACCTTAGCAGGTTCTGCGTTAACCGAGACTACTAAG
>group_548_8 122 9 0 2 sg=120 px=0 gx=2
GCTAAGGTTGACATGAATGTCACCAAACATAAAATTAGTTATGCTATTTATATGTCTGGT
>group_548_9 122 9 0 2 sg=120 px=0 gx=2
TGACATTCATGTCAACCTTAGCAGGTTCTGCGTTAACCGAGACTACTAAGCCTAAAGAAC
>group_549_0 2 3 0 0 sg=2 px=0 gx=0
GCAACCGCACCTGTGGCGCCGGTGATGCCGGCCACGATGCGTCCGGCGTAGAGGATCCCT
>group_549_1 2 3 0 0 sg=2 px=0 gx=0
AGGGATCCTCTACGCCGGACGCATCGTGGCCGGCATCACCGGCGCCACAGGTGCGGTTGC
>group_550_0 4 49 0 0 sg=4 px=0 gx=0
GATTAGCTTTAATGCGGTAGTTTATCACAGTTAAATTGCTAACGCAGTCAGGCACCGTGT
>group_550_1 4 49 0 0 sg=4 px=0 gx=0
CACGGTGCCTGACTGCGTTAGCAATTTAACTGTGATAAACTACCGCATTAAAGCTAATCG
>group_550_2 4 49 0 0 sg=4 px=0 gx=0
CGATTAGCTTTAATGCGGTAGTTTATCACAGTTAAATTGCTAACGCAGTCAGGCACCGTG
>group_550_3 4 49 0 0 sg=4 px=0 gx=0
ACACGGTGCCTGACTGCGTTAGCAATTTAACTGTGATAAACTACCGCATTAAAGCTAATC
>group_552_0 4 19 0 0 sg=4 px=0 gx=0
AGCGCACGTCTGCCGCGCTGTTCTCCTCTTCCTCATCTCCGGGCCTTTCGACCTGCAGCC
>group_552_1 4 19 0 0 sg=4 px=0 gx=0
AAGCGCACGTCTGCCGCGCTGTTCTCCTCTTCCTCATCTCCGGGCCTTTCGACCTGCAGC
>group_552_2 4 19 0 0 sg=4 px=0 gx=0
GGCTGCAGGTCGAAAGGCCCGGAGATGAGGAAGAGGAGAACAGCGCGGCAGACGTGCGCT
>group_552_3 4 19 0 0 sg=4 px=0 gx=0
GCTGCAGGTCGAAAGGCCCGGAGATGAGGAAGAGGAGAACAGCGCGGCAGACGTGCGCTT
>group_553_0 6 69 0 0 sg=6 px=0 gx=0
TTTTCCCAGTCACGACGTTGTAAAACGACGGCCAGTGAATTCGAGCTCGGTACCCGGGGA
>group_553_1 6 69 0 0 sg=6 px=0 gx=0
TTCCCAGTCACGACGTTGTAAAACGACGGCCAGTGAATTCGAGCTCGGTACCCGGGGATC
>group_553_2 6 69 0 0 sg=6 px=0 gx=0
ATCCCCGGGTACCGAGCTCGAATTCACTGGCCGTCGTTTTACAACGTCGTGACTGGGAAA
>group_553_3 6 69 0 0 sg=6 px=0 gx=0
TCCCCGGGTACCGAGCTCGAATTCACTGGCCGTCGTTTTACAACGTCGTGACTGGGAAAA
>group_553_4 6 69 0 0 sg=6 px=0 gx=0
GATCCCCGGGTACCGAGCTCGAATTCACTGGCCGTCGTTTTACAACGTCGTGACTGGGAA
>group_553_5 6 69 0 0 sg=6 px=0 gx=0
TTTCCCAGTCACGACGTTGTAAAACGACGGCCAGTGAATTCGAGCTCGGTACCCGGGGAT
>group_555_0 4 3 0 0 sg=4 px=0 gx=0
TTGATATTTATATCATTTTACGTTTCTCGTTCAGCTTTCTTGTACAAAGTGGTGATAATT
>group_555_1 4 3 0 0 sg=4 px=0 gx=0
ATTGATATTTATATCATTTTACGTTTCTCGTTCAGCTTTCTTGTACAAAGTGGTGATAAT
>group_555_2 4 3 0 0 sg=4 px=0 gx=0
ATTATCACCACTTTGTACAAGAAAGCTGAACGAGAAACGTAAAATGATATAAATATCAAT
>group_555_3 4 3 0 0 sg=4 px=0 gx=0
AATTATCACCACTTTGTACAAGAAAGCTGAACGAGAAACGTAAAATGATATAAATATCAA
>group_556_0 8 51 0 0 sg=8 px=0 gx=0
TCGAGCACCACCACCACCACCACTGAGATCCGGCTGCTAACAAAGCCCGAAAGGAAGCTG
>group_556_1 8 51 0 0 sg=8 px=0 gx=0
ACTCAGCTTCCTTTCGGGCTTTGTTAGCAGCCGGATCTCAGTGGTGGTGGTGGTGGTGCT
>group_556_2 8 51 0 0 sg=8 px=0 gx=0
CGAGCACCACCACCACCACCACTGAGATCCGGCTGCTAACAAAGCCCGAAAGGAAGCTGA
>group_556_3 8 51 0 0 sg=8 px=0 gx=0
CAGCTTCCTTTCGGGCTTTGTTAGCAGCCGGATCTCAGTGGTGGTGGTGGTGGTGCTCGA
>group_556_4 8 51 0 0 sg=8 px=0 gx=0
CTCAGCTTCCTTTCGGGCTTTGTTAGCAGCCGGATCTCAGTGGTGGTGGTGGTGGTGCTC
>group_556_5 8 51 0 0 sg=8 px=0 gx=0
AGCACCACCACCACCACCACTGAGATCCGGCTGCTAACAAAGCCCGAAAGGAAGCTGAGT
>group_556_6 8 51 0 0 sg=8 px=0 gx=0
TCAGCTTCCTTTCGGGCTTTGTTAGCAGCCGGATCTCAGTGGTGGTGGTGGTGGTGCTCG
>group_556_7 8 51 0 0 sg=8 px=0 gx=0
GAGCACCACCACCACCACCACTGAGATCCGGCTGCTAACAAAGCCCGAAAGGAAGCTGAG
>group_557_0 2 19 0 0 sg=2 px=0 gx=0
GACGTATGCGGTGTGAAATACCGCACAGATGCGTAAGGAGAAAATACCGCATCAGGCGCC
>group_557_1 2 19 0 0 sg=2 px=0 gx=0
GGCGCCTGATGCGGTATTTTCTCCTTACGCATCTGTGCGGTATTTCACACCGCATACGTC
>group_559_0 2 9 0 0 sg=2 px=0 gx=0
TCCATGGTGAGCAAGGGCGAGGAGCTGTTCACCGGGGTGGTGCCCATCCTGGTCGAGCTG
>group_559_1 2 9 0 0 sg=2 px=0 gx=0
CAGCTCGACCAGGATGGGCACCACCCCGGTGAACAGCTCCTCGCCCTTGCTCACCATGGA
>group_562_0 104 11 0 0 sg=104 px=0 gx=0
CAGCGCTCAAAGATGCAGGGGTAAAAGCTAACCGCATCTTTACCGACAAGGCATCCGGCA
>group_562_1 104 11 0 0 sg=104 px=0 gx=0
TTCTTCACGAGGCAGACCTCAGCGCTCAAAGATGCAGGGGTAAAAGCTAACCGCATCTTT
>group_562_2 104 11 0 0 sg=104 px=0 gx=0
AGGCCTGGTATGAGTCAGCAACACCTTCTTCACGAGGCAGACCTCAGCGCTCAAAGATGC
>group_562_3 104 11 0 0 sg=104 px=0 gx=0
GCGGTTAGCTTTTACCCCTGCATCTTTGAGCGCTGAGGTCTGCCTCGTGAAGAAGGTGTT
>group_562_4 104 11 0 0 sg=104 px=0 gx=0
TGTCGGTAAAGATGCGGTTAGCTTTTACCCCTGCATCTTTGAGCGCTGAGGTCTGCCTCG
>group_562_5 104 11 0 0 sg=104 px=0 gx=0
ACCTTCTTCACGAGGCAGACCTCAGCGCTCAAAGATGCAGGGGTAAAAGCTAACCGCATC
>group_562_6 104 11 0 0 sg=104 px=0 gx=0
TTACCCCTGCATCTTTGAGCGCTGAGGTCTGCCTCGTGAAGAAGGTGTTGCTGACTCATA
>group_562_7 104 11 0 0 sg=104 px=0 gx=0
GGATGCCTTGTCGGTAAAGATGCGGTTAGCTTTTACCCCTGCATCTTTGAGCGCTGAGGT
>group_562_8 104 11 0 0 sg=104 px=0 gx=0
ACCTCAGCGCTCAAAGATGCAGGGGTAAAAGCTAACCGCATCTTTACCGACAAGGCATCC
>group_562_9 104 11 0 0 sg=104 px=0 gx=0
GATGCGGTTAGCTTTTACCCCTGCATCTTTGAGCGCTGAGGTCTGCCTCGTGAAGAAGGT
>group_563_0 534 3 0 0 sg=534 px=0 gx=0
GAGAAGAAATTCGTCGCCCGCCATAAACTGCCAGGCATCAAATTAAGCAGAAGGCCATCC
>group_563_1 534 3 0 0 sg=534 px=0 gx=0
CGATAAGCTCCGCCGATGCCCTTGAGAGCCTTCAACCCAGTCAGCTCCTTCCGGTGGGCG
>group_563_2 534 3 0 0 sg=534 px=0 gx=0
CAGGCCATTATCGCCGGCATGGCGGCCAATTCGCGCGCGAAGGCGAAGCGGCATGCATTT
>group_563_3 534 3 0 0 sg=534 px=0 gx=0
CTTCTGCTTAATTTGATGCCTGGCAGTTTATGGCGGGCGACGAATTTCTTCTCTCATCCG
>group_563_4 534 3 0 0 sg=534 px=0 gx=0
TTAATTTGATGCCTGGCAGTTTATGGCGGGCGACGAATTTCTTCTCTCATCCGCCAAAAC
>group_563_5 534 3 0 0 sg=534 px=0 gx=0
CGAACGCCAGCAAGACGTAGCCCAGCGCGTCGGCCAATTCGCGCTAACTTACATTAATTG
>group_563_6 534 3 0 0 sg=534 px=0 gx=0
ACCTGCTAGACAGGAAGAGTTTGTAGAAACGCAAAAAGGCCATCCGTCAGGATGGCCTTC
>group_563_7 534 3 0 0 sg=534 px=0 gx=0
ATGCCTGGCAGTTTATGGCGGGCGACGAATTTCTTCTCTCATCCGCCAAAACAGAAGCTT
>group_563_8 534 3 0 0 sg=534 px=0 gx=0
CAAACTCTTCCTGTCTAGCAGGTGGCACTTTTCGGGGAAATGTGCGCGGAACCCCTATTT
>group_563_9 534 3 0 0 sg=534 px=0 gx=0
CTGTCTAGCAGGTGGCACTTTTCGGGGAAATGTGCGCGGAACCCCTATTTGTTTATTTTT
>group_564_0 52 16 0 0 sg=52 px=0 gx=0
CCTATTCTCTAGAAAGTATAGGAACTTCAGAGCGCTTTTGAAGCTAATTCGATCATGCAT
>group_564_1 52 16 0 0 sg=52 px=0 gx=0
AGTTCCTATTCTCTAGAAAGTATAGGAACTTCAGAGCGCTTTTGAAGCTAATTCGATCAT
>group_564_2 52 16 0 0 sg=52 px=0 gx=0
CATGATCGAATTAGCTTCAAAAGCGCTCTGAAGTTCCTATACTTTCTAGAGAATAGGAAC
>group_564_3 52 16 0 0 sg=52 px=0 gx=0
GCTCTCCTGAGTAGGACAAATCCGCCGCTAGGAGCTTGCGGCCCGGACGATCGAATTGGG
>group_564_4 52 16 0 0 sg=52 px=0 gx=0
CTATTCTCTAGAAAGTATAGGAACTTCAGAGCGCTTTTGAAGCTAATTCGATCATGCATG
>group_564_5 52 16 0 0 sg=52 px=0 gx=0
CTCTAGAAAGTATAGGAACTTCAGAGCGCTTTTGAAGCTAATTCGATCATGCATGAGCTC
>group_564_6 52 16 0 0 sg=52 px=0 gx=0
CTGAGTAGGACAAATCCGCCGCTAGGAGCTTGCGGCCCGGACGATCGAATTGGGGATCTT
>group_564_7 52 16 0 0 sg=52 px=0 gx=0
CCCAATTCGATCGTCCGGGCCGCAAGCTCCTAGCGGCGGATTTGTCCTACTCAGGAGAGC
>group_564_8 52 16 0 0 sg=52 px=0 gx=0
TTCAAGATCCCCAATTCGATCGTCCGGGCCGCAAGCTCCTAGCGGCGGATTTGTCCTACT
>group_564_9 52 16 0 0 sg=52 px=0 gx=0
ATCCCCAATTCGATCGTCCGGGCCGCAAGCTCCTAGCGGCGGATTTGTCCTACTCAGGAG
>group_565_0 104 3 0 0 sg=104 px=0 gx=0
CAAGCTTGGCTGCAGGTCGACGGATCCCCGGGAATTCATCGATATCTAGATCTCGAGCTC
>group_565_1 104 3 0 0 sg=104 px=0 gx=0
ACGACGGCCAGTGCCAAGCTTTCGCGAGCTCGAGATCTAGATATCGATGAATTCCCGGGG
>group_565_2 104 3 0 0 sg=104 px=0 gx=0
TGGCTGCAGGTCGACGGATCCCCGGGAATTCATCGATATCTAGATCTCGAGCTCGCGAAA
>group_565_3 104 3 0 0 sg=104 px=0 gx=0
CGCCAAGCTTGGCTGCAGGTCGACGGATCCCCGGGAATTCATCGATATCTAGATCTCGAG
>group_565_4 104 3 0 0 sg=104 px=0 gx=0
ACGGCCAGTGCCAAGCTTTCGCGAGCTCGAGATCTAGATATCGATGAATTCCCGGGGATC
>group_565_5 104 3 0 0 sg=104 px=0 gx=0
CCGGGAATTCATCGATATCTAGATCTCGAGCTCGCGAAAGCTTGGCACTGGCCGTCGTTT
>group_565_6 104 3 0 0 sg=104 px=0 gx=0
CGGGAATTCATCGATATCTAGATCTCGAGCTCGCGAAAGCTTGGCACTGGCCGTCGTTTT
>group_565_7 104 3 0 0 sg=104 px=0 gx=0
CCAAGCTTTCGCGAGCTCGAGATCTAGATATCGATGAATTCCCGGGGATCCGTCGACCTG
>group_565_8 104 3 0 0 sg=104 px=0 gx=0
TCGATGAATTCCCGGGGATCCGTCGACCTGCAGCCAAGCTTGGCGTAATCATGGTCATAG
>group_565_9 104 3 0 0 sg=104 px=0 gx=0
TCGAGATCTAGATATCGATGAATTCCCGGGGATCCGTCGACCTGCAGCCAAGCTTGGCGT
>group_566_0 2 2 0 0 sg=2 px=0 gx=0
GGTAACGCCAGGGTTTTCCCAGTCACGACGTTGTAAAACGACGGCCAGTGCCAAGCTGGC
>group_566_1 2 2 0 0 sg=2 px=0 gx=0
GCCAGCTTGGCACTGGCCGTCGTTTTACAACGTCGTGACTGGGAAAACCCTGGCGTTACC
>group_568_0 36 3 0 0 sg=36 px=0 gx=0
AAGGAGATATACCATGTCTGGTTCTCATCATCATCATCATCATAGCAGCGGCATCGAAGG
>group_568_1 36 3 0 0 sg=36 px=0 gx=0
TAAGAAGGAGATATACCATGTCTGGTTCTCATCATCATCATCATCATAGCAGCGGCATCG
>group_568_2 36 3 0 0 sg=36 px=0 gx=0
CGATGCCGCTGCTATGATGATGATGATGATGAGAACCAGACATGGTATATCTCCTTCTTA
>group_568_3 36 3 0 0 sg=36 px=0 gx=0
ATGCCGCTGCTATGATGATGATGATGATGAGAACCAGACATGGTATATCTCCTTCTTAAA
>group_568_4 36 3 0 0 sg=36 px=0 gx=0
CCGCGGCCTTCGATGCCGCTGCTATGATGATGATGATGATGAGAACCAGACATGGTATAT
>group_568_5 36 3 0 0 sg=36 px=0 gx=0
GATGCCGCTGCTATGATGATGATGATGATGAGAACCAGACATGGTATATCTCCTTCTTAA
>group_568_6 36 3 0 0 sg=36 px=0 gx=0
CGCGGCCTTCGATGCCGCTGCTATGATGATGATGATGATGAGAACCAGACATGGTATATC
>group_568_7 36 3 0 0 sg=36 px=0 gx=0
GCGGCCTTCGATGCCGCTGCTATGATGATGATGATGATGAGAACCAGACATGGTATATCT
>group_568_8 36 3 0 0 sg=36 px=0 gx=0
ATATACCATGTCTGGTTCTCATCATCATCATCATCATAGCAGCGGCATCGAAGGCCGCGG
>group_568_9 36 3 0 0 sg=36 px=0 gx=0
TGCCGCTGCTATGATGATGATGATGATGAGAACCAGACATGGTATATCTCCTTCTTAAAG
>group_569_0 2 2 0 0 sg=2 px=0 gx=0
GGGAATTCTCATGTTTGACAGCTTATCATCGATAAGCTTTAATGCGGTAGTTTATCACAG
>group_569_1 2 2 0 0 sg=2 px=0 gx=0
CTGTGATAAACTACCGCATTAAAGCTTATCGATGATAAGCTGTCAAACATGAGAATTCCC
>group_570_0 178 0 0 0 sg=178 px=0 gx=0
GCCTCTATTTATACTCCGGCGCTCTTTTCGCGAACATTCGAGGCGCGCTCTCTCGAACCA
>group_570_1 178 0 0 0 sg=178 px=0 gx=0
CCTCTATTTATACTCCGGCGCTCTTTTCGCGAACATTCGAGGCGCGCTCTCTCGAACCAA
>group_570_2 178 0 0 0 sg=178 px=0 gx=0
AGAGCAGTATGCCGTTTACTGTGTGACAGAGTGAGAGAGCATTAGTGCAGAGAGGGAGAG
>group_570_3 178 0 0 0 sg=178 px=0 gx=0
CAGTATGCCGTTTACTGTGTGACAGAGTGAGAGAGCATTAGTGCAGAGAGGGAGAGACCC
>group_570_4 178 0 0 0 sg=178 px=0 gx=0
ACTGTGTGACAGAGTGAGAGAGCATTAGTGCAGAGAGGGAGAGACCCAAAAAGAAAAGAG
>group_570_5 178 0 0 0 sg=178 px=0 gx=0
CGTTATTCGTTATTCTCTCTTTTCTTTTTGGGTCTCTCCCTCTCTGCACTAATGCTCTCT
>group_570_6 178 0 0 0 sg=178 px=0 gx=0
TTGGTTCGAGAGAGCGCGCCTCGAATGTTCGCGAAAAGAGCGCCGGAGTATAAATAGAGG
>group_570_7 178 0 0 0 sg=178 px=0 gx=0
GAAAAGAGCGCCGGAGTATAAATAGAGGCGCTTCGTCTACGGAGCGACAATTCAATTCAA
>group_570_8 178 0 0 0 sg=178 px=0 gx=0
GTGACAGAGTGAGAGAGCATTAGTGCAGAGAGGGAGAGACCCAAAAAGAAAAGAGAGAAT
>group_570_9 178 0 0 0 sg=178 px=0 gx=0
GCAGTATGCCGTTTACTGTGTGACAGAGTGAGAGAGCATTAGTGCAGAGAGGGAGAGACC
>group_571_0 348 0 0 0 sg=348 px=0 gx=0
CACTCGCCGCCGTGAGGCTCGGGACCTGCAGGGGGGGGGGGGAAAGCCACGTTGTGTCTC
>group_571_1 348 0 0 0 sg=348 px=0 gx=0
CTCGGGACCTGCAGGGGGGGGGGGGAAAGCCACGTTGTGTCTCAAAATCTCTGATGTTAC
>group_571_2 348 0 0 0 sg=348 px=0 gx=0
CCGCCGTGAGGCTCGGGACCTGCAGGGGGGGGGGGGAAAGCCACGTTGTGTCTCAAAATC
>group_571_3 348 0 0 0 sg=348 px=0 gx=0
ATTTTTTTAAGGCAGTTATTGGTGCCCTTAAACGCCTGGTGCTACGCCTGAATAAGTATA
>group_571_4 348 0 0 0 sg=348 px=0 gx=0
TGAGTCAGCAACACCTTCTTCACGAGGCAGACCTCAGCGCCCCCCCCCCCCTGCAGGTCT
>group_571_5 348 0 0 0 sg=348 px=0 gx=0
TTCGAATTTCTGCCATTCATCCGCTTATTATACTTATTCAGGCGTAGCACCAGGCGTTTA
>group_571_6 348 0 0 0 sg=348 px=0 gx=0
GAAGGCGAAGCCCGCCCGCCTGCCCCCCGAGACCTGCAGGGGGGGGGGGGCGCTGAGGTC
>group_571_7 348 0 0 0 sg=348 px=0 gx=0
CCCCCGCACTCGCCGCCGTGAGGCTCGGGACCTGCAGGGGGGGGGGGGAAAGCCACGTTG
>group_571_8 348 0 0 0 sg=348 px=0 gx=0
CCTTGGAACCCCCGCACTCGCCGCCGTGAGGCTCGGGACCTGCAGGGGGGGGGGGGAAAG
>group_571_9 348 0 0 0 sg=348 px=0 gx=0
CTGCCATTCATCCGCTTATTATACTTATTCAGGCGTAGCACCAGGCGTTTAAGGGCACCA
>group_572_0 2 42 0 0 sg=2 px=0 gx=0
AAATTCCGACACCATCGAATGGTGCAAAACCTTTCGCGGTATGGCATGATAGCGCCCGGA
>group_572_1 2 42 0 0 sg=2 px=0 gx=0
TCCGGGCGCTATCATGCCATACCGCGAAAGGTTTTGCACCATTCGATGGTGTCGGAATTT
>group_574_0 182 14 0 0 sg=182 px=0 gx=0
GTTCTTCTGAGCGGGACTCTGGGGTTCGATACCGTCAAAACTTCATTTTTAATTTTTGCG
>group_574_1 182 14 0 0 sg=182 px=0 gx=0
TCTTCTGAGCGGGACTCTGGGGTTCGATACCGTCAAAACTTCATTTTTAATTTTTGCGGC
>group_574_2 182 14 0 0 sg=182 px=0 gx=0
CAATAATCTAGTGGATCAAGAGACAGGATGAGGATCGTTTCGCATGATTGAACAAGATGG
>group_574_3 182 14 0 0 sg=182 px=0 gx=0
ATAACCCTGATAAATGCTTCAATAATCTAGTGGATCAAGAGACAGGATGAGGATCGTTTC
>group_574_4 182 14 0 0 sg=182 px=0 gx=0
CGAGTTCTTCTGAGCGGGACTCTGGGGTTCGATACCGTCAAAACTTCATTTTTAATTTTT
>group_574_5 182 14 0 0 sg=182 px=0 gx=0
CTGATAAATGCTTCAATAATCTAGTGGATCAAGAGACAGGATGAGGATCGTTTCGCATGA
>group_574_6 182 14 0 0 sg=182 px=0 gx=0
AAAAATGAAGTTTTGACGGTATCGAACCCCAGAGTCCCGCTCAGAAGAACTCGTCAAGAA
>group_574_7 182 14 0 0 sg=182 px=0 gx=0
GCAATCCATCTTGTTCAATCATGCGAAACGATCCTCATCCTGTCTCTTGATCCACTAGAT
>group_574_8 182 14 0 0 sg=182 px=0 gx=0
TTGACGAGTTCTTCTGAGCGGGACTCTGGGGTTCGATACCGTCAAAACTTCATTTTTAAT
>group_574_9 182 14 0 0 sg=182 px=0 gx=0
ATCCGCTCATGAGACAATAACCCTGATAAATGCTTCAATAATCTAGTGGATCAAGAGACA
>group_575_0 98 4 0 4 sg=94 px=0 gx=4
GTCGAATCCAATCGTATCCAGTTTGTTCATCAGGTTCGTGCTCATCTTTCCTTCCCGTTC
>group_575_1 98 4 0 4 sg=94 px=0 gx=4
TGTATTACCGGTTTGCTACCAGGGAAGAACGGGAAGGAAAGATGAGCACGAACCTGATGA
>group_575_2 98 4 0 4 sg=94 px=0 gx=4
CGAATCCAATCGTATCCAGTTTGTTCATCAGGTTCGTGCTCATCTTTCCTTCCCGTTCTT
>group_575_3 98 4 0 4 sg=94 px=0 gx=4
GTGTATTACCGGTTTGCTACCAGGGAAGAACGGGAAGGAAAGATGAGCACGAACCTGATG
>group_575_4 98 4 0 4 sg=94 px=0 gx=4
CTACCAGGGAAGAACGGGAAGGAAAGATGAGCACGAACCTGATGAACAAACTGGATACGA
>group_575_5 98 4 0 4 sg=94 px=0 gx=4
TTGTCGAATCCAATCGTATCCAGTTTGTTCATCAGGTTCGTGCTCATCTTTCCTTCCCGT
>group_575_6 98 4 0 4 sg=94 px=0 gx=4
TACCGGTTTGCTACCAGGGAAGAACGGGAAGGAAAGATGAGCACGAACCTGATGAACAAA
>group_575_7 98 4 0 4 sg=94 px=0 gx=4
GCTACCAGGGAAGAACGGGAAGGAAAGATGAGCACGAACCTGATGAACAAACTGGATACG
>group_575_8 98 4 0 4 sg=94 px=0 gx=4
AGCAGGTCTTTTTTGTTGTCGAATCCAATCGTATCCAGTTTGTTCATCAGGTTCGTGCTC
>group_575_9 98 4 0 4 sg=94 px=0 gx=4
TGAGCACGAACCTGATGAACAAACTGGATACGATTGGATTCGACAACAAAAAAGACCTGC
>group_577_0 2 97 0 0 sg=2 px=0 gx=0
GGGATCCTCTAGAGTCGACCTGCAGGCATGCAAGCTTGGCGTAATCATGGTCATAGCTGT
>group_577_1 2 97 0 0 sg=2 px=0 gx=0
ACAGCTATGACCATGATTACGCCAAGCTTGCATGCCTGCAGGTCGACTCTAGAGGATCCC
>group_578_0 210 3 0 0 sg=210 px=0 gx=0
GAGGTCAAAACAGCGTGGATGGCGTCTCCAGGCGATCTGACGGTTCACTAAACGAGCTCG
>group_578_1 210 3 0 0 sg=210 px=0 gx=0
ATAGAGATCGTCGACGAGCTCGTTTAGTGAACCGTCAGATCGCCTGGAGACGCCATCCAC
>group_578_2 210 3 0 0 sg=210 px=0 gx=0
GGGAGATCTCTATCACTGATAGGGAGAGCTCTGCTTATATAGACCTCCCACCGTACACGC
>group_578_3 210 3 0 0 sg=210 px=0 gx=0
AGCTCTCCCTATCAGTGATAGAGATCTCCCTATCAGTGATAGAGATCGTCGACGAGCTCG
>group_578_4 210 3 0 0 sg=210 px=0 gx=0
TCTATCACTGATAGGGAGAGCTCTGCTTATATAGACCTCCCACCGTACACGCCTACCGCC
>group_578_5 210 3 0 0 sg=210 px=0 gx=0
AGGCGTGTACGGTGGGAGGTCTATATAAGCAGAGCTCTCCCTATCAGTGATAGAGATCTC
>group_578_6 210 3 0 0 sg=210 px=0 gx=0
TGGGAGGTCTATATAAGCAGAGCTCTCCCTATCAGTGATAGAGATCTCCCTATCAGTGAT
>group_578_7 210 3 0 0 sg=210 px=0 gx=0
ATCACTGATAGGGAGATCTCTATCACTGATAGGGAGAGCTCTGCTTATATAGACCTCCCA
>group_578_8 210 3 0 0 sg=210 px=0 gx=0
GCTCGTCGACGATCTCTATCACTGATAGGGAGATCTCTATCACTGATAGGGAGAGCTCTG
>group_578_9 210 3 0 0 sg=210 px=0 gx=0
CGGTAGGCGTGTACGGTGGGAGGTCTATATAAGCAGAGCTCTCCCTATCAGTGATAGAGA
>group_582_0 110 13 0 0 sg=110 px=0 gx=0
ATGACCGAGTACAAGCCCACGGTGCGCCTCGCCACCCGCGACGACGTCCCCAGGGCCGTA
>group_582_1 110 13 0 0 sg=110 px=0 gx=0
ACGGTGTGGCGCGTGGCGGGGTAGTCGGCGAACGCGGCGGCGAGGGTGCGTACGGCCCTG
>group_582_2 110 13 0 0 sg=110 px=0 gx=0
CGCGTGGCGGGGTAGTCGGCGAACGCGGCGGCGAGGGTGCGTACGGCCCTGGGGACGTCG
>group_582_3 110 13 0 0 sg=110 px=0 gx=0
CGGTGTGGCGCGTGGCGGGGTAGTCGGCGAACGCGGCGGCGAGGGTGCGTACGGCCCTGG
>group_582_4 110 13 0 0 sg=110 px=0 gx=0
CCCAGGGCCGTACGCACCCTCGCCGCCGCGTTCGCCGACTACCCCGCCACGCGCCACACC
>group_582_5 110 13 0 0 sg=110 px=0 gx=0
GACGGTGTGGCGCGTGGCGGGGTAGTCGGCGAACGCGGCGGCGAGGGTGCGTACGGCCCT
>group_582_6 110 13 0 0 sg=110 px=0 gx=0
CCCGCGACGACGTCCCCAGGGCCGTACGCACCCTCGCCGCCGCGTTCGCCGACTACCCCG
>group_582_7 110 13 0 0 sg=110 px=0 gx=0
GCCGTACGCACCCTCGCCGCCGCGTTCGCCGACTACCCCGCCACGCGCCACACCGTCGAT
>group_582_8 110 13 0 0 sg=110 px=0 gx=0
GCGTACGGCCCTGGGGACGTCGTCGCGGGTGGCGAGGCGCACCGTGGGCTTGTACTCGGT
>group_582_9 110 13 0 0 sg=110 px=0 gx=0
CGGCGAACGCGGCGGCGAGGGTGCGTACGGCCCTGGGGACGTCGTCGCGGGTGGCGAGGC
>group_585_0 34 3 0 0 sg=34 px=0 gx=0
CTTTTTGGCCTCTGTCGTTTCCTTTCTCTGTTTTTGTCCGTGGAATGAACAATGGAACCC
>group_585_1 34 3 0 0 sg=34 px=0 gx=0
GGGGGGGGGGGGGGGTTCCATTGTTCATTCCACGGACAAAAACAGAGAAAGGAAACGACA
>group_585_2 34 3 0 0 sg=34 px=0 gx=0
GGGGGGGGGGTTCCATTGTTCATTCCACGGACAAAAACAGAGAAAGGAAACGACAGAGGC
>group_585_3 34 3 0 0 sg=34 px=0 gx=0
GTTCCATTGTTCATTCCACGGACAAAAACAGAGAAAGGAAACGACAGAGGCCAAAAAGCT
>group_585_4 34 3 0 0 sg=34 px=0 gx=0
GGGGGGGGGGGGGGTTCCATTGTTCATTCCACGGACAAAAACAGAGAAAGGAAACGACAG
>group_585_5 34 3 0 0 sg=34 px=0 gx=0
GGCCTCTGTCGTTTCCTTTCTCTGTTTTTGTCCGTGGAATGAACAATGGAACCCCCCCCC
>group_585_6 34 3 0 0 sg=34 px=0 gx=0
GCCTCTGTCGTTTCCTTTCTCTGTTTTTGTCCGTGGAATGAACAATGGAACCCCCCCCCC
>group_585_7 34 3 0 0 sg=34 px=0 gx=0
GGGGGGGGGGGGGGGGTTCCATTGTTCATTCCACGGACAAAAACAGAGAAAGGAAACGAC
>group_585_8 34 3 0 0 sg=34 px=0 gx=0
TGTCGTTTCCTTTCTCTGTTTTTGTCCGTGGAATGAACAATGGAACCCCCCCCCCCCCCC
>group_585_9 34 3 0 0 sg=34 px=0 gx=0
GGGGGGTTCCATTGTTCATTCCACGGACAAAAACAGAGAAAGGAAACGACAGAGGCCAAA
>group_586_0 2 43 0 0 sg=2 px=0 gx=0
TACAACTTATATCGTATGGGGCTGACTTCAGGTGCTACATTTGAAGAGATAAATTGCACT
>group_586_1 2 43 0 0 sg=2 px=0 gx=0
AGTGCAATTTATCTCTTCAAATGTAGCACCTGAAGTCAGCCCCATACGATATAAGTTGTA
>group_587_0 436 2 0 0 sg=436 px=0 gx=0
AGCGGATAACAATTTCACACAGGAAACAGCCAGTCCGTTTAGGTGTTTTCACGAGCCATT
>group_587_1 436 2 0 0 sg=436 px=0 gx=0
TTTTGCGCATATGCGGTGTGAAATACCGCACAGATGCGTAAGGAGAAAATACCGCATCAG
>group_587_2 436 2 0 0 sg=436 px=0 gx=0
AACAGCCAGTCCGTTTAGGTGTTTTCACGAGCCATTCACCAACAAGGAGTTAATTAACTA
>group_587_3 436 2 0 0 sg=436 px=0 gx=0
ATGCCATACCGCGAAAGGTTTTGCACCATTCGAAGCTTATCGATGATAAGCTGTCAAACA
>group_587_4 436 2 0 0 sg=436 px=0 gx=0
TTCTGAAATGAGCTGCTCGAGTTGACAATTAATCATCGGCTCGTATAATGTGTGGAATTG
>group_587_5 436 2 0 0 sg=436 px=0 gx=0
TCGAGCAGCTCATTTCAGAATATTTGCCAGAACCGTTATGATGTCGGCGCAAAAAACATT
>group_587_6 436 2 0 0 sg=436 px=0 gx=0
CTCCTTGTTGGTGAATGGCTCGTGAAAACACCTAAACGGACTGGCTGTTTCCTGTGTGAA
>group_587_7 436 2 0 0 sg=436 px=0 gx=0
TATCCGCTCACAATTCCACACATTATACGAGCCGATGATTAATTGTCAACTCGAGCAGCT
>group_587_8 436 2 0 0 sg=436 px=0 gx=0
CATAACGGTTCTGGCAAATATTCTGAAATGAGCTGCTCGAGTTGACAATTAATCATCGGC
>group_587_9 436 2 0 0 sg=436 px=0 gx=0
AATTTCACACAGGAAACAGCCAGTCCGTTTAGGTGTTTTCACGAGCCATTCACCAACAAG
>group_590_0 4 15 0 0 sg=4 px=0 gx=0
ACTGTGATAAACTACCGCATTAAAGCTTATCGATGATAAGCTGTCAAACATGAGAATTAA
>group_590_1 4 15 0 0 sg=4 px=0 gx=0
CTGTGATAAACTACCGCATTAAAGCTTATCGATGATAAGCTGTCAAACATGAGAATTAAT
>group_590_2 4 15 0 0 sg=4 px=0 gx=0
ATTAATTCTCATGTTTGACAGCTTATCATCGATAAGCTTTAATGCGGTAGTTTATCACAG
>group_590_3 4 15 0 0 sg=4 px=0 gx=0
TTAATTCTCATGTTTGACAGCTTATCATCGATAAGCTTTAATGCGGTAGTTTATCACAGT
>group_591_0 1484 9 212 0 sg=1272 px=212 gx=0
AGGAATTCAATTCGGCGTTAATTCAGTACATTAAAAACGTCCGCAATGTGTTATTAAGTT
>group_591_1 1484 9 212 0 sg=1272 px=212 gx=0
TGTACTGAATTAACGCCGAATTGAATTCCTCGAGTACGTAGGATCCATTTAAATTCTAGA
>group_591_2 1484 9 212 0 sg=1272 px=212 gx=0
TTTAAAGGTGTGGCCTCAAGGATAATCGCCAAACCATTATATTTGCAATCTACCAATCCG
>group_591_3 1484 9 212 0 sg=1272 px=212 gx=0
AATACCCATAATAGCTGTTTGCCATCGCTACCTTAGGACCGTTATAGTTAATTACCCTGT
>group_591_4 1484 9 212 0 sg=1272 px=212 gx=0
AGTCCGGATTGGTAGATTGCAAATATAATGGTTTGGCGATTATCCTTGAGGCCACACCTT
>group_591_5 1484 9 212 0 sg=1272 px=212 gx=0
TTAAGAGAGGATATCGGCGCGCCACCGGGCTGAAAGCGACGTTGGATGTTAACATCTACA
>group_591_6 1484 9 212 0 sg=1272 px=212 gx=0
ACGCGGCCGCACCCATAATACCCATAATAGCTGTTTGCCATCGCTACCTTAGGACCGTTA
>group_591_7 1484 9 212 0 sg=1272 px=212 gx=0
TAGCTGTTTGCCATCGCTACCTTAGGACCGTTATAGTTAATTACCCTGTTATCCCTATTA
>group_591_8 1484 9 212 0 sg=1272 px=212 gx=0
TATCCTCTCTTAAGGTAGCGAGCTCTTAATTAATAGGGATAACAGGGTAATTAACTATAA
>group_591_9 1484 9 212 0 sg=1272 px=212 gx=0
TTAAGAGCTCGCTACCTTAAGAGAGGATATCGGCGCGCCACCGGGCTGAAAGCGACGTTG
>group_593_0 2 5 0 0 sg=2 px=0 gx=0
AAGAGCGCCCAATACGCAAACCGCCTCTCCCCGCGCGTTGGCCGATTCATTAATGCAGAC
>group_593_1 2 5 0 0 sg=2 px=0 gx=0
GTCTGCATTAATGAATCGGCCAACGCGCGGGGAGAGGCGGTTTGCGTATTGGGCGCTCTT
>group_595_0 28 23 0 0 sg=28 px=0 gx=0
TGAGCCTTTCGTTTTATTTGATGCCTGGCAGTCGATCGTACGCTAGTTAACTACGTCGAC
>group_595_1 28 23 0 0 sg=28 px=0 gx=0
ATGTCGACGTAGTTAACTAGCGTACGATCGACTGCCAGGCATCAAATAAAACGAAAGGCT
>group_595_2 28 23 0 0 sg=28 px=0 gx=0
TGTCGACGTAGTTAACTAGCGTACGATCGACTGCCAGGCATCAAATAAAACGAAAGGCTC
>group_595_3 28 23 0 0 sg=28 px=0 gx=0
CCTTTCGTTTTATTTGATGCCTGGCAGTCGATCGTACGCTAGTTAACTACGTCGACATCG
>group_595_4 28 23 0 0 sg=28 px=0 gx=0
GATGTCGACGTAGTTAACTAGCGTACGATCGACTGCCAGGCATCAAATAAAACGAAAGGC
>group_595_5 28 23 0 0 sg=28 px=0 gx=0
CGTAGTTAACTAGCGTACGATCGACTGCCAGGCATCAAATAAAACGAAAGGCTCAGTCGA
>group_595_6 28 23 0 0 sg=28 px=0 gx=0
GTAGTTAACTAGCGTACGATCGACTGCCAGGCATCAAATAAAACGAAAGGCTCAGTCGAA
>group_595_7 28 23 0 0 sg=28 px=0 gx=0
CTTTCGTTTTATTTGATGCCTGGCAGTCGATCGTACGCTAGTTAACTACGTCGACATCGA
>group_595_8 28 23 0 0 sg=28 px=0 gx=0
ACGTAGTTAACTAGCGTACGATCGACTGCCAGGCATCAAATAAAACGAAAGGCTCAGTCG
>group_595_9 28 23 0 0 sg=28 px=0 gx=0
TTCGACTGAGCCTTTCGTTTTATTTGATGCCTGGCAGTCGATCGTACGCTAGTTAACTAC
>group_596_0 114 8 0 0 sg=114 px=0 gx=0
ATCCCCGGGTACCATGGTGAATTCCTCCTGCTAGCCCAAAAAAACGGGTATGGAGAAACA
>group_596_1 114 8 0 0 sg=114 px=0 gx=0
GCAGGAGGAATTCACCATGGTACCCGGGGATCCTCTAGAGTCGACCTGCAGGCATGCAAG
>group_596_2 114 8 0 0 sg=114 px=0 gx=0
CTGTTTCTCCATACCCGTTTTTTTGGGCTAGCAGGAGGAATTCACCATGGTACCCGGGGA
>group_596_3 114 8 0 0 sg=114 px=0 gx=0
GGCTAGCAGGAGGAATTCACCATGGTACCCGGGGATCCTCTAGAGTCGACCTGCAGGCAT
>group_596_4 114 8 0 0 sg=114 px=0 gx=0
ACTGTTTCTCCATACCCGTTTTTTTGGGCTAGCAGGAGGAATTCACCATGGTACCCGGGG
>group_596_5 114 8 0 0 sg=114 px=0 gx=0
GCCAAGCTTGCATGCCTGCAGGTCGACTCTAGAGGATCCCCGGGTACCATGGTGAATTCC
>group_596_6 114 8 0 0 sg=114 px=0 gx=0
GGTCGACTCTAGAGGATCCCCGGGTACCATGGTGAATTCCTCCTGCTAGCCCAAAAAAAC
>group_596_7 114 8 0 0 sg=114 px=0 gx=0
CGCCAAAACAGCCAAGCTTGCATGCCTGCAGGTCGACTCTAGAGGATCCCCGGGTACCAT
>group_596_8 114 8 0 0 sg=114 px=0 gx=0
CCGCCAAAACAGCCAAGCTTGCATGCCTGCAGGTCGACTCTAGAGGATCCCCGGGTACCA
>group_596_9 114 8 0 0 sg=114 px=0 gx=0
TCCATACCCGTTTTTTTGGGCTAGCAGGAGGAATTCACCATGGTACCCGGGGATCCTCTA
>group_597_0 160 3 0 0 sg=160 px=0 gx=0
GATGAATGCTCATCCGTAATTACGTATGGCAATGAAAGACGGTGAGCTGGTGATATGGGA
>group_597_1 160 3 0 0 sg=160 px=0 gx=0
TCACAAAACGGTTTACAAGCATAAAGCTGACTCTAGCTAGAGGATCCCCGGGTACCGAGC
>group_597_2 160 3 0 0 sg=160 px=0 gx=0
CACCAGCTCACCGTCTTTCATTGCCATACGTAATTACGGATGAGCATTCATCAGGCGGGC
>group_597_3 160 3 0 0 sg=160 px=0 gx=0
TAAAAATTTTTTCACAAAACGGTTTACAAGCATAAAGCTGACTCTAGCTAGAGGATCCCC
>group_597_4 160 3 0 0 sg=160 px=0 gx=0
AGCACAAGTTTTATCCGGCCTTTATTCACATTCTTGCCCGCCTGATGAATGCTCATCCGT
>group_597_5 160 3 0 0 sg=160 px=0 gx=0
CCGGGGATCCTCTAGCTAGAGTCAGCTTTATGCTTGTAAACCGTTTTGTGAAAAAATTTT
>group_597_6 160 3 0 0 sg=160 px=0 gx=0
GGCCTTTATTCACATTCTTGCCCGCCTGATGAATGCTCATCCGTAATTACGTATGGCAAT
>group_597_7 160 3 0 0 sg=160 px=0 gx=0
CGCCTGATGAATGCTCATCCGTAATTACGTATGGCAATGAAAGACGGTGAGCTGGTGATA
>group_597_8 160 3 0 0 sg=160 px=0 gx=0
CATCCGTAATTACGTATGGCAATGAAAGACGGTGAGCTGGTGATATGGGATAGTGTTCAC
>group_597_9 160 3 0 0 sg=160 px=0 gx=0
TTTCACAAAACGGTTTACAAGCATAAAGCTGACTCTAGCTAGAGGATCCCCGGGTACCGA
>group_601_0 62 158 0 0 sg=62 px=0 gx=0
ATGTTCTGGGGAATATAAATGTCAGGCTCCCTTATACACAGCCAGTCTGCAGGTCGACCA
>group_601_1 62 158 0 0 sg=62 px=0 gx=0
GCTCCCTTATACACAGCCAGTCTGCAGGTCGACCATAGTGACTGGATATGTTGTGTTTTA
>group_601_2 62 158 0 0 sg=62 px=0 gx=0
CATATCCAGTCACTATGGTCGACCTGCAGACTGGCTGTGTATAAGGGAGCCTGACATTTA
>group_601_3 62 158 0 0 sg=62 px=0 gx=0
GTCAGGCTCCCTTATACACAGCCAGTCTGCAGGTCGACCATAGTGACTGGATATGTTGTG
>group_601_4 62 158 0 0 sg=62 px=0 gx=0
GTCGACCTGCAGACTGGCTGTGTATAAGGGAGCCTGACATTTATATTCCCCAGAACATCA
>group_601_5 62 158 0 0 sg=62 px=0 gx=0
GGCTCCCTTATACACAGCCAGTCTGCAGGTCGACCATAGTGACTGGATATGTTGTGTTTT
>group_601_6 62 158 0 0 sg=62 px=0 gx=0
TCCCTTATACACAGCCAGTCTGCAGGTCGACCATAGTGACTGGATATGTTGTGTTTTACA
>group_601_7 62 158 0 0 sg=62 px=0 gx=0
TCCAGTCACTATGGTCGACCTGCAGACTGGCTGTGTATAAGGGAGCCTGACATTTATATT
>group_601_8 62 158 0 0 sg=62 px=0 gx=0
TGGTCGACCTGCAGACTGGCTGTGTATAAGGGAGCCTGACATTTATATTCCCCAGAACAT
>group_601_9 62 158 0 0 sg=62 px=0 gx=0
GTTCTGGGGAATATAAATGTCAGGCTCCCTTATACACAGCCAGTCTGCAGGTCGACCATA
>group_602_0 8 6 0 0 sg=8 px=0 gx=0
TTTTCATATGCTATGGTCCTTGTTGGTGAAGTGCTCGTGAAAACACCTAAACGGACTGGC
>group_602_1 8 6 0 0 sg=8 px=0 gx=0
TTTCATATGCTATGGTCCTTGTTGGTGAAGTGCTCGTGAAAACACCTAAACGGACTGGCT
>group_602_2 8 6 0 0 sg=8 px=0 gx=0
TCATATGCTATGGTCCTTGTTGGTGAAGTGCTCGTGAAAACACCTAAACGGACTGGCTGT
>group_602_3 8 6 0 0 sg=8 px=0 gx=0
AGCCAGTCCGTTTAGGTGTTTTCACGAGCACTTCACCAACAAGGACCATAGCATATGAAA
>group_602_4 8 6 0 0 sg=8 px=0 gx=0
ACAGCCAGTCCGTTTAGGTGTTTTCACGAGCACTTCACCAACAAGGACCATAGCATATGA
>group_602_5 8 6 0 0 sg=8 px=0 gx=0
TTCATATGCTATGGTCCTTGTTGGTGAAGTGCTCGTGAAAACACCTAAACGGACTGGCTG
>group_602_6 8 6 0 0 sg=8 px=0 gx=0
CAGCCAGTCCGTTTAGGTGTTTTCACGAGCACTTCACCAACAAGGACCATAGCATATGAA
>group_602_7 8 6 0 0 sg=8 px=0 gx=0
GCCAGTCCGTTTAGGTGTTTTCACGAGCACTTCACCAACAAGGACCATAGCATATGAAAA
>group_604_0 2 3 0 0 sg=2 px=0 gx=0
CTCTTCCCCGTCCGGGACCCGCGCGGTCGATCCCCGCATATGAAGTATTCGCCTTGATCA
>group_604_1 2 3 0 0 sg=2 px=0 gx=0
TGATCAAGGCGAATACTTCATATGCGGGGATCGACCGCGCGGGTCCCGGACGGGGAAGAG
>group_608_0 118 9 0 0 sg=118 px=0 gx=0
GTATCCGCTGAGCAATAACTAGCATAACCCCTTGGGGCCTCTAAACGGGTCTTGAGGGGT
>group_608_1 118 9 0 0 sg=118 px=0 gx=0
TATGCTAGTTATTGCTCAGCGGATACATATTTGAATGTATTTAGAAAAATAAACAAAAGA
>group_608_2 118 9 0 0 sg=118 px=0 gx=0
GCATGGGGTCAGGTGGGACCACCGCGCTACTGCCGCCAGGCAAATTCTGTTTTATCAGCC
>group_608_3 118 9 0 0 sg=118 px=0 gx=0
TTTAGAGGCCCCAAGGGGTTATGCTAGTTATTGCTCAGCGGATACATATTTGAATGTATT
>group_608_4 118 9 0 0 sg=118 px=0 gx=0
ATGGGGTCAGGTGGGACCACCGCGCTACTGCCGCCAGGCAAATTCTGTTTTATCAGCCTA
>group_608_5 118 9 0 0 sg=118 px=0 gx=0
TATCCGCTGAGCAATAACTAGCATAACCCCTTGGGGCCTCTAAACGGGTCTTGAGGGGTT
>group_608_6 118 9 0 0 sg=118 px=0 gx=0
ATACATTCAAATATGTATCCGCTGAGCAATAACTAGCATAACCCCTTGGGGCCTCTAAAC
>group_608_7 118 9 0 0 sg=118 px=0 gx=0
CTCTTTTGTTTATTTTTCTAAATACATTCAAATATGTATCCGCTGAGCAATAACTAGCAT
>group_608_8 118 9 0 0 sg=118 px=0 gx=0
ATTTTTCTAAATACATTCAAATATGTATCCGCTGAGCAATAACTAGCATAACCCCTTGGG
>group_608_9 118 9 0 0 sg=118 px=0 gx=0
GGGGTTATGCTAGTTATTGCTCAGCGGATACATATTTGAATGTATTTAGAAAAATAAACA
>group_609_0 3090 3 0 1596 sg=1494 px=0 gx=1596
TTGTTCTTCCTCTATCTTATCTAAGGCTTCCTTGGTGTCTCGTACTTCTATCTTTTCATG
>group_609_1 3090 3 0 1596 sg=1494 px=0 gx=1596
TGTCTCGTACTTCTATCTTTTCATGTACACAATAGAGAGTTGCTACTGTGTCGTATAATG
>group_609_2 3090 3 0 1596 sg=1494 px=0 gx=1596
TCTTCTAGGGCCTTTAAAATTGCTTCTCTGCATCATTATGTTTCCACTGTTTGTTTGACT
>group_609_3 3090 3 0 1596 sg=1494 px=0 gx=1596
AAATAATAAAACAGCTACAACCAGCTCTCCAGACAGGAACAGAGGAACTTAAATCATTAT
>group_609_4 3090 3 0 1596 sg=1494 px=0 gx=1596
AAAATGCTGACCGGGCTATACATTCTCACTATTTTATTTAACCCCAGAATTATCCATCTT
>group_609_5 3090 3 0 1596 sg=1494 px=0 gx=1596
TTCTGCACTATAGGATAATTTTGACTGACTTTCCCGTCAGCCGCTTTTGCCTGCTGCGTT
>group_609_6 3090 3 0 1596 sg=1494 px=0 gx=1596
CTCCCACCCCTTGACATGCTGTCATCATTTCTTCTAATGTAGCCCCTGGTCCCAATGCTC
>group_609_7 3090 3 0 1596 sg=1494 px=0 gx=1596
CAAACAAACAGTGGAAACATAATGATGCAGAGAAGCAATTTTAAAGGCCCTAGAAGAATT
>group_609_8 3090 3 0 1596 sg=1494 px=0 gx=1596
TGAACAAGCTACACAAGAAGTAAAAAATTGGATGACAGACACCTTGTTAGTCCAAAATGC
>group_609_9 3090 3 0 1596 sg=1494 px=0 gx=1596
ATGCTGACCGGGCTATACATTCTCACTATTTTATTTAACCCCAGAATTATCCATCTTTTA
>group_612_0 4 86 0 0 sg=4 px=0 gx=0
TCAACCACTTTGTACAAGAAAGCTGAACGAGAAACGTAAAATGATATAAATATCAATATA
>group_612_1 4 86 0 0 sg=4 px=0 gx=0
ATCAACCACTTTGTACAAGAAAGCTGAACGAGAAACGTAAAATGATATAAATATCAATAT
>group_612_2 4 86 0 0 sg=4 px=0 gx=0
TATATTGATATTTATATCATTTTACGTTTCTCGTTCAGCTTTCTTGTACAAAGTGGTTGA
>group_612_3 4 86 0 0 sg=4 px=0 gx=0
ATATTGATATTTATATCATTTTACGTTTCTCGTTCAGCTTTCTTGTACAAAGTGGTTGAT
>group_615_0 1132 0 0 0 sg=1132 px=0 gx=0
CGAAGGACGTTCCCTCTGGGCCAGTCACAGTGTAAGAGGGAATGGAAACTATGTCCTGGT
>group_615_1 1132 0 0 0 sg=1132 px=0 gx=0
GTTACCGTCCTCTTGAAGCACCAGGACATAGTTTCCATTCCCTCTTACACTGTGACTGGC
>group_615_2 1132 0 0 0 sg=1132 px=0 gx=0
CTATTCTAACCATATGGGCATCCACATGCATGGCCAGGAACATACTGATGAACGACGAAG
>group_615_3 1132 0 0 0 sg=1132 px=0 gx=0
GGTGATGCACTGTACTTATGTCAACTGTTATGCTGCATTATATATATTAAGCACAGTTTG
>group_615_4 1132 0 0 0 sg=1132 px=0 gx=0
ACAGTTGACATAAGTACAGTGCATCACCATCACGCACATTATTCATTATTCATTATTCAA
>group_615_5 1132 0 0 0 sg=1132 px=0 gx=0
GCACCGGCCAGAGTGCCAACCTTTCGGATGACAGGTCCACGAGCACTTCCTTTGTAGGTA
>group_615_6 1132 0 0 0 sg=1132 px=0 gx=0
CCTTTTTTTCCGGGGATGTCAGTGTTTGAGGTCCAGACGGCAGTGCTGTGGTCGTACAGC
>group_615_7 1132 0 0 0 sg=1132 px=0 gx=0
TGGATGCCCATATGGTTAGAATAGCGGCTACAGTGGCTATGCTCATTACTTTAGGAGATG
>group_615_8 1132 0 0 0 sg=1132 px=0 gx=0
GCCATGCATGTGGATGCCCATATGGTTAGAATAGCGGCTACAGTGGCTATGCTCATTACT
>group_615_9 1132 0 0 0 sg=1132 px=0 gx=0
ACCAGGACATAGTTTCCATTCCCTCTTACACTGTGACTGGCCCAGAGGGAACGTCCTTCG
>group_617_0 2 5 0 0 sg=2 px=0 gx=0
CGGGAAGCTAGAGTAAGTAGTTCGCCAGTTAATAGTTTGCGCAACGTTGTTGCCATTGCG
>group_617_1 2 5 0 0 sg=2 px=0 gx=0
CGCAATGGCAACAACGTTGCGCAAACTATTAACTGGCGAACTACTTACTCTAGCTTCCCG
>group_618_0 64 1 0 0 sg=64 px=0 gx=0
GATAGATTTGTAGAGAGAGACTGGTGATTTCAGCGTACCGTCCGAACCCCAGAGTCCCGC
>group_618_1 64 1 0 0 sg=64 px=0 gx=0
TAGATTTGTAGAGAGAGACTGGTGATTTCAGCGTACCGTCCGAACCCCAGAGTCCCGCTC
>group_618_2 64 1 0 0 sg=64 px=0 gx=0
CATTATTTATGGAGAAAATAGAGAGAGATAGATTTGTAGAGAGAGACTGGTGATTTCAGC
>group_618_3 64 1 0 0 sg=64 px=0 gx=0
GCGGGACTCTGGGGTTCGGACGGTACGCTGAAATCACCAGTCTCTCTCTACAAATCTATC
>group_618_4 64 1 0 0 sg=64 px=0 gx=0
ATAGAGAGAGATAGATTTGTAGAGAGAGACTGGTGATTTCAGCGTACCGTCCGAACCCCA
>group_618_5 64 1 0 0 sg=64 px=0 gx=0
CGGACGGTACGCTGAAATCACCAGTCTCTCTCTACAAATCTATCTCTCTCTATTTTCTCC
>group_618_6 64 1 0 0 sg=64 px=0 gx=0
GGAGAAAATAGAGAGAGATAGATTTGTAGAGAGAGACTGGTGATTTCAGCGTACCGTCCG
>group_618_7 64 1 0 0 sg=64 px=0 gx=0
CTCTGGGGTTCGGACGGTACGCTGAAATCACCAGTCTCTCTCTACAAATCTATCTCTCTC
>group_618_8 64 1 0 0 sg=64 px=0 gx=0
GAGCGGGACTCTGGGGTTCGGACGGTACGCTGAAATCACCAGTCTCTCTCTACAAATCTA
>group_618_9 64 1 0 0 sg=64 px=0 gx=0
TTATTTATGGAGAAAATAGAGAGAGATAGATTTGTAGAGAGAGACTGGTGATTTCAGCGT
>group_619_0 2 43 0 0 sg=2 px=0 gx=0
GGATCCGAATTCGAGCTCCGTCGACAAGCTTGCGGCCGCACTCGAGCACCACCACCACCA
>group_619_1 2 43 0 0 sg=2 px=0 gx=0
TGGTGGTGGTGGTGCTCGAGTGCGGCCGCAAGCTTGTCGACGGAGCTCGAATTCGGATCC
>group_621_0 100 0 0 0 sg=100 px=0 gx=0
ATTAAAGAGGAGAAATTAAGCATGGTCAGATCATCTTCTCGAACCCCGAGTGACAAGCCT
>group_621_1 100 0 0 0 sg=100 px=0 gx=0
TTCGAGAAGATGATCTGACCATGCTTAATTTCTCCTCTTTAATGAATTCTGTGTGAAATT
>group_621_2 100 0 0 0 sg=100 px=0 gx=0
TACAGGCTTGTCACTCGGGGTTCGAGAAGATGATCTGACCATGCTTAATTTCTCCTCTTT
>group_621_3 100 0 0 0 sg=100 px=0 gx=0
CAGAATTCATTAAAGAGGAGAAATTAAGCATGGTCAGATCATCTTCTCGAACCCCGAGTG
>group_621_4 100 0 0 0 sg=100 px=0 gx=0
GATGATCTGACCATGCTTAATTTCTCCTCTTTAATGAATTCTGTGTGAAATTGTTATCCG
>group_621_5 100 0 0 0 sg=100 px=0 gx=0
GGGGTTCGAGAAGATGATCTGACCATGCTTAATTTCTCCTCTTTAATGAATTCTGTGTGA
>group_621_6 100 0 0 0 sg=100 px=0 gx=0
ACAACATGGGCTACAGGCTTGTCACTCGGGGTTCGAGAAGATGATCTGACCATGCTTAAT
>group_621_7 100 0 0 0 sg=100 px=0 gx=0
TAAAGAGGAGAAATTAAGCATGGTCAGATCATCTTCTCGAACCCCGAGTGACAAGCCTGT
>group_621_8 100 0 0 0 sg=100 px=0 gx=0
CACACAGAATTCATTAAAGAGGAGAAATTAAGCATGGTCAGATCATCTTCTCGAACCCCG
>group_621_9 100 0 0 0 sg=100 px=0 gx=0
CATGGGCTACAGGCTTGTCACTCGGGGTTCGAGAAGATGATCTGACCATGCTTAATTTCT
>group_622_0 2 5 0 0 sg=2 px=0 gx=0
TGATCCTCTACGCCGGACGCATCGTGGCCGGCATCACCGGCGCCACAGGTGCGGTTGCTG
>group_622_1 2 5 0 0 sg=2 px=0 gx=0
CAGCAACCGCACCTGTGGCGCCGGTGATGCCGGCCACGATGCGTCCGGCGTAGAGGATCA
>group_627_0 2 7 0 0 sg=2 px=0 gx=0
AGAGCTCGGTACCCGGGGATCCTCTAGAGTCGACCTGCAGGCATGCAAGCTTGAGTATTC
>group_627_1 2 7 0 0 sg=2 px=0 gx=0
GAATACTCAAGCTTGCATGCCTGCAGGTCGACTCTAGAGGATCCCCGGGTACCGAGCTCT
>group_628_0 2 9 0 0 sg=2 px=0 gx=0
CGCGGCCGCTTTACTTGTACAGCTCGTCCATGCCGAGAGTGATCCCGGCGGCGGTCACGA
>group_628_1 2 9 0 0 sg=2 px=0 gx=0
TCGTGACCGCCGCCGGGATCACTCTCGGCATGGACGAGCTGTACAAGTAAAGCGGCCGCG
>group_634_0 4002 12 0 0 sg=4002 px=0 gx=0
GAGACGGCGATATTTCTGTGGACAGAGAAGGAGGCAAACAGCGCTGACTTTGAGTGGAAT
>group_634_1 4002 12 0 0 sg=4002 px=0 gx=0
CTCAATAGAAATTAGTAATAAATATTTGTATGTACAATTTATTTGCTCCAATATATTTGT
>group_634_2 4002 12 0 0 sg=4002 px=0 gx=0
AGATGCTCGGCAGATGGGTGTTTGCTGCCTCCGCGAATTAATAGCTCCTGATCCTCTTGG
>group_634_3 4002 12 0 0 sg=4002 px=0 gx=0
CGACGGCTTCGCTGGGAGTGCCCAAGAAAGCTACCCTGCCCTCGGCCATCAGAAGGATCT
>group_634_4 4002 12 0 0 sg=4002 px=0 gx=0
ACAGATCAGCCGACTGCGAATAGAAACTCACCGTTCTTGAGCAAATGTTTCCTGGGCGCC
>group_634_5 4002 12 0 0 sg=4002 px=0 gx=0
TAGCTGTGAGGGAAATATATACAAATATATTGGAGCAAATAAATTGTACATACAAATATT
>group_634_6 4002 12 0 0 sg=4002 px=0 gx=0
AGTGGCCCGCGTGGATCAGGTGATCCAGGAGCTTTCGCTCAGCAAATGTCAGCACACGAT
>group_634_7 4002 12 0 0 sg=4002 px=0 gx=0
CGTGGATCAGGTGATCCAGGAGCTTTCGCTCAGCAAATGTCAGCACACGATCATCGGTGT
>group_634_8 4002 12 0 0 sg=4002 px=0 gx=0
GCATCCCGGATGGCGATACTTGGATGCCCTGCGGCGATCGAAAGGCAAGGGCATTCAGCA
>group_634_9 4002 12 0 0 sg=4002 px=0 gx=0
TTTAATTTGCAGATGGTTGCCATCTTGATTGGCCTCATCTTTTTGGGCCAACAACTCACG
>group_635_0 94 3 0 0 sg=94 px=0 gx=0
ACCCTAGCAGCCTCTCATCATCCTCACCTCAAAACCCACCGGGGCCGGCCATGATTGAAC
>group_635_1 94 3 0 0 sg=94 px=0 gx=0
GGAGAACCTGCGTGCAATCCATCTTGTTCAATCATGGCCGGCCCCGGTGGGTTTTGAGGT
>group_635_2 94 3 0 0 sg=94 px=0 gx=0
TCATCATCCTCACCTCAAAACCCACCGGGGCCGGCCATGATTGAACAAGATGGATTGCAC
>group_635_3 94 3 0 0 sg=94 px=0 gx=0
CCACCCAAGCGGCCGGAGAACCTGCGTGCAATCCATCTTGTTCAATCATGGCCGGCCCCG
>group_635_4 94 3 0 0 sg=94 px=0 gx=0
TCCTCACCTCAAAACCCACCGGGGCCGGCCATGATTGAACAAGATGGATTGCACGCAGGT
>group_635_5 94 3 0 0 sg=94 px=0 gx=0
CTCACCTCAAAACCCACCGGGGCCGGCCATGATTGAACAAGATGGATTGCACGCAGGTTC
>group_635_6 94 3 0 0 sg=94 px=0 gx=0
CCAAGCGGCCGGAGAACCTGCGTGCAATCCATCTTGTTCAATCATGGCCGGCCCCGGTGG
>group_635_7 94 3 0 0 sg=94 px=0 gx=0
ACCCACCGGGGCCGGCCATGATTGAACAAGATGGATTGCACGCAGGTTCTCCGGCCGCTT
>group_635_8 94 3 0 0 sg=94 px=0 gx=0
ACCGGGGCCGGCCATGATTGAACAAGATGGATTGCACGCAGGTTCTCCGGCCGCTTGGGT
>group_635_9 94 3 0 0 sg=94 px=0 gx=0
TCTCATCATCCTCACCTCAAAACCCACCGGGGCCGGCCATGATTGAACAAGATGGATTGC
>group_636_0 4 2 0 0 sg=4 px=0 gx=0
ATTCGTCAGGTGGCACTTTTCGGGGAAATGTGCGCGGAACCCCTATTTGTTTATTTTTCT
>group_636_1 4 2 0 0 sg=4 px=0 gx=0
AGAAAAATAAACAAATAGGGGTTCCGCGCACATTTCCCCGAAAAGTGCCACCTGACGAAT
>group_636_2 4 2 0 0 sg=4 px=0 gx=0
AATTCGTCAGGTGGCACTTTTCGGGGAAATGTGCGCGGAACCCCTATTTGTTTATTTTTC
>group_636_3 4 2 0 0 sg=4 px=0 gx=0
GAAAAATAAACAAATAGGGGTTCCGCGCACATTTCCCCGAAAAGTGCCACCTGACGAATT
>group_637_0 20 3 0 0 sg=20 px=0 gx=0
GAGCTCGAATTCCGGTCTCCCTATAGTGAGTCGTATTAATTTCGATAAGCCAGCTGCATT
>group_637_1 20 3 0 0 sg=20 px=0 gx=0
GCTCGAATTCCGGTCTCCCTATAGTGAGTCGTATTAATTTCGATAAGCCAGCTGCATTAA
>group_637_2 20 3 0 0 sg=20 px=0 gx=0
ATTCCGGTCTCCCTATAGTGAGTCGTATTAATTTCGATAAGCCAGCTGCATTAATGAATC
>group_637_3 20 3 0 0 sg=20 px=0 gx=0
AGCTCGAATTCCGGTCTCCCTATAGTGAGTCGTATTAATTTCGATAAGCCAGCTGCATTA
>group_637_4 20 3 0 0 sg=20 px=0 gx=0
CATTAATGCAGCTGGCTTATCGAAATTAATACGACTCACTATAGGGAGACCGGAATTCGA
>group_637_5 20 3 0 0 sg=20 px=0 gx=0
ATTAATGCAGCTGGCTTATCGAAATTAATACGACTCACTATAGGGAGACCGGAATTCGAG
>group_637_6 20 3 0 0 sg=20 px=0 gx=0
TCGAATTCCGGTCTCCCTATAGTGAGTCGTATTAATTTCGATAAGCCAGCTGCATTAATG
>group_637_7 20 3 0 0 sg=20 px=0 gx=0
TTCATTAATGCAGCTGGCTTATCGAAATTAATACGACTCACTATAGGGAGACCGGAATTC
>group_637_8 20 3 0 0 sg=20 px=0 gx=0
ATTCATTAATGCAGCTGGCTTATCGAAATTAATACGACTCACTATAGGGAGACCGGAATT
>group_637_9 20 3 0 0 sg=20 px=0 gx=0
CGAATTCCGGTCTCCCTATAGTGAGTCGTATTAATTTCGATAAGCCAGCTGCATTAATGA
>group_638_0 2 5 0 0 sg=2 px=0 gx=0
ATCCAGTGATTTTTTTCTCCATTTTAGCTTCCTTAGCTCCTGAAAATCTCGTCGAAGCTT
>group_638_1 2 5 0 0 sg=2 px=0 gx=0
AAGCTTCGACGAGATTTTCAGGAGCTAAGGAAGCTAAAATGGAGAAAAAAATCACTGGAT
>group_639_0 228 40 0 0 sg=228 px=0 gx=0
CCTTTTGTCTTTGGCCCAATACGCAAACCGCCTCTCCCCGCGCGTTGGCCGATTCATTAA
>group_639_1 228 40 0 0 sg=228 px=0 gx=0
CCCTTTTGTCTTTGGCCCAATACGCAAACCGCCTCTCCCCGCGCGTTGGCCGATTCATTA
>group_639_2 228 40 0 0 sg=228 px=0 gx=0
ATTAATGAATCGGCCAACGCGCGGGGAGAGGCGGTTTGCGTATTGGGCCAAAGACAAAAG
>group_639_3 228 40 0 0 sg=228 px=0 gx=0
GCCTGAATGGCGCCCGCTCCTTTCGCTTTCTTCCCTTCCTTTCTCGCCACGTTCGCCGGC
>group_639_4 228 40 0 0 sg=228 px=0 gx=0
GGAAGGGAAGAAAGCGAAAGGAGCGGGCGCCATTCAGGCTGCGCAACTGTTGGGAAGGGC
>group_639_5 228 40 0 0 sg=228 px=0 gx=0
GAAGAAAGCGAAAGGAGCGGGCGCCATTCAGGCTGCGCAACTGTTGGGAAGGGCGATCGG
>group_639_6 228 40 0 0 sg=228 px=0 gx=0
CCTGAATGGCGCCCGCTCCTTTCGCTTTCTTCCCTTCCTTTCTCGCCACGTTCGCCGGCT
>group_639_7 228 40 0 0 sg=228 px=0 gx=0
CGCAGCCTGAATGGCGCCCGCTCCTTTCGCTTTCTTCCCTTCCTTTCTCGCCACGTTCGC
>group_639_8 228 40 0 0 sg=228 px=0 gx=0
CCCTCAATCGGTTGAATGTCGCCCTTTTGTCTTTGGCCCAATACGCAAACCGCCTCTCCC
>group_639_9 228 40 0 0 sg=228 px=0 gx=0
CCTTCCCAACAGTTGCGCAGCCTGAATGGCGCCCGCTCCTTTCGCTTTCTTCCCTTCCTT
>group_640_0 118 7 0 0 sg=118 px=0 gx=0
TAGGGAAAAGGTGGTGAACTACTGTGGAAGTTACTGACGTAAGATTACGGGTCGACCGGG
>group_640_1 118 7 0 0 sg=118 px=0 gx=0
ATTAAGTTGGGTAACGCCAGGGTTTTCCCGGTCGACCCGTAATCTTACGTCAGTAACTTC
>group_640_2 118 7 0 0 sg=118 px=0 gx=0
CGCCAGGGTTTTCCCGGTCGACCCGTAATCTTACGTCAGTAACTTCCACAGTAGTTCACC
>group_640_3 118 7 0 0 sg=118 px=0 gx=0
TTGGGTAACGCCAGGGTTTTCCCGGTCGACCCGTAATCTTACGTCAGTAACTTCCACAGT
>group_640_4 118 7 0 0 sg=118 px=0 gx=0
TTTTCCCGGTCGACCCGTAATCTTACGTCAGTAACTTCCACAGTAGTTCACCACCTTTTC
>group_640_5 118 7 0 0 sg=118 px=0 gx=0
AAAGGGGGATGTGCTGCAAGGCGATTAAGTTGGGTAACGCCAGGGTTTTCCCGGTCGACC
>group_640_6 118 7 0 0 sg=118 px=0 gx=0
TAAGTTGGGTAACGCCAGGGTTTTCCCGGTCGACCCGTAATCTTACGTCAGTAACTTCCA
>group_640_7 118 7 0 0 sg=118 px=0 gx=0
TCGACCGGGAAAACCCTGGCGTTACCCAACTTAATCGCCTTGCAGCACATCCCCCTTTCG
>group_640_8 118 7 0 0 sg=118 px=0 gx=0
TGGCGAAAGGGGGATGTGCTGCAAGGCGATTAAGTTGGGTAACGCCAGGGTTTTCCCGGT
>group_640_9 118 7 0 0 sg=118 px=0 gx=0
GTGGTGAACTACTGTGGAAGTTACTGACGTAAGATTACGGGTCGACCGGGAAAACCCTGG
>group_645_0 8 6 0 0 sg=8 px=0 gx=0
GCAGGCATGCAAGCTTTTGTTCCCTTTAGTGAGGGTTAATTCCGAGCTTGGCGTAATCAT
>group_645_1 8 6 0 0 sg=8 px=0 gx=0
CATGATTACGCCAAGCTCGGAATTAACCCTCACTAAAGGGAACAAAAGCTTGCATGCCTG
>group_645_2 8 6 0 0 sg=8 px=0 gx=0
TGCAGGCATGCAAGCTTTTGTTCCCTTTAGTGAGGGTTAATTCCGAGCTTGGCGTAATCA
>group_645_3 8 6 0 0 sg=8 px=0 gx=0
CCATGATTACGCCAAGCTCGGAATTAACCCTCACTAAAGGGAACAAAAGCTTGCATGCCT
>group_645_4 8 6 0 0 sg=8 px=0 gx=0
AGGCATGCAAGCTTTTGTTCCCTTTAGTGAGGGTTAATTCCGAGCTTGGCGTAATCATGG
>group_645_5 8 6 0 0 sg=8 px=0 gx=0
TGATTACGCCAAGCTCGGAATTAACCCTCACTAAAGGGAACAAAAGCTTGCATGCCTGCA
>group_645_6 8 6 0 0 sg=8 px=0 gx=0
CAGGCATGCAAGCTTTTGTTCCCTTTAGTGAGGGTTAATTCCGAGCTTGGCGTAATCATG
>group_645_7 8 6 0 0 sg=8 px=0 gx=0
ATGATTACGCCAAGCTCGGAATTAACCCTCACTAAAGGGAACAAAAGCTTGCATGCCTGC
>group_646_0 24 0 0 0 sg=24 px=0 gx=0
TCTCGAGCTCAAGCTTCGAATTCTGCAGTCGACGGTACCGCGGGCCCGGGATCCACCGGT
>group_646_1 24 0 0 0 sg=24 px=0 gx=0
GCGACCGGTGGATCCCGGGCCCGCGGTACCGTCGACTGCAGAATTCGAAGCTTGAGCTCG
>group_646_2 24 0 0 0 sg=24 px=0 gx=0
TGGCGACCGGTGGATCCCGGGCCCGCGGTACCGTCGACTGCAGAATTCGAAGCTTGAGCT
>group_646_3 24 0 0 0 sg=24 px=0 gx=0
CTCGAGCTCAAGCTTCGAATTCTGCAGTCGACGGTACCGCGGGCCCGGGATCCACCGGTC
>group_646_4 24 0 0 0 sg=24 px=0 gx=0
CTCAAGCTTCGAATTCTGCAGTCGACGGTACCGCGGGCCCGGGATCCACCGGTCGCCACC
>group_646_5 24 0 0 0 sg=24 px=0 gx=0
GCTCAAGCTTCGAATTCTGCAGTCGACGGTACCGCGGGCCCGGGATCCACCGGTCGCCAC
>group_646_6 24 0 0 0 sg=24 px=0 gx=0
AGCTTCGAATTCTGCAGTCGACGGTACCGCGGGCCCGGGATCCACCGGTCGCCACCATGG
>group_646_7 24 0 0 0 sg=24 px=0 gx=0
CGACCGGTGGATCCCGGGCCCGCGGTACCGTCGACTGCAGAATTCGAAGCTTGAGCTCGA
>group_646_8 24 0 0 0 sg=24 px=0 gx=0
AAGCTTCGAATTCTGCAGTCGACGGTACCGCGGGCCCGGGATCCACCGGTCGCCACCATG
>group_646_9 24 0 0 0 sg=24 px=0 gx=0
GAGCTCAAGCTTCGAATTCTGCAGTCGACGGTACCGCGGGCCCGGGATCCACCGGTCGCC
>group_647_0 2 5 0 0 sg=2 px=0 gx=0
AATTCAACAAGAATTGGGACAACTCCAGTGAAAAGTTCTTCTCCTTTACTCATTTTTTCT
>group_647_1 2 5 0 0 sg=2 px=0 gx=0
AGAAAAAATGAGTAAAGGAGAAGAACTTTTCACTGGAGTTGTCCCAATTCTTGTTGAATT
>group_648_0 238 2 0 114 sg=124 px=0 gx=114
TTTTTTTGTCAAAATTCGTTTTTATTATTCAACATAGTTCCCTTCAAGAGCGATACAACG
>group_648_1 238 2 0 114 sg=124 px=0 gx=114
TAGATGGCGTCGCTAGTATTAAATGCATATTATTTTTATATAGTACCAACCTTCAAATGA
>group_648_2 238 2 0 114 sg=124 px=0 gx=114
TATCGCTCTTGAAGGGAACTATGTTGAATAATAAAAACGAATTTTGACAAAAAAATGTGT
>group_648_3 238 2 0 114 sg=124 px=0 gx=114
AGTCATTGAGAACGATGGCAAAAATTCATGAATTGGGCTTCGAATTGCTTCCCCACCCAC
>group_648_4 238 2 0 114 sg=124 px=0 gx=114
AATTCGTTTTTATTATTCAACATAGTTCCCTTCAAGAGCGATACAACGATTATAACGACC
>group_648_5 238 2 0 114 sg=124 px=0 gx=114
GAACGATGGCAAAAATTCATGAATTGGGCTTCGAATTGCTTCCCCACCCACCGTATTCTC
>group_648_6 238 2 0 114 sg=124 px=0 gx=114
GGTCTAACAAAGAAAAACACATTTTTTTGTCAAAATTCGTTTTTATTATTCAACATAGTT
>group_648_7 238 2 0 114 sg=124 px=0 gx=114
TTGAGAACGATGGCAAAAATTCATGAATTGGGCTTCGAATTGCTTCCCCACCCACCGTAT
>group_648_8 238 2 0 114 sg=124 px=0 gx=114
ATTGAGAACGATGGCAAAAATTCATGAATTGGGCTTCGAATTGCTTCCCCACCCACCGTA
>group_648_9 238 2 0 114 sg=124 px=0 gx=114
ATGTTGAATAATAAAAACGAATTTTGACAAAAAAATGTGTTTTTCTTTGTTAGACCGGAA
>group_649_0 104 1 0 0 sg=104 px=0 gx=0
GTGGGGAGGCACGATGGCCGCTTTGGTCGGATCCTCTACGCCGGACGCATCGTGGCCGGC
>group_649_1 104 1 0 0 sg=104 px=0 gx=0
CACGATGGCCGCTTTGGTCGGATCCTCTACGCCGGACGCATCGTGGCCGGCATCACCGGC
>group_649_2 104 1 0 0 sg=104 px=0 gx=0
AGGATCCGACCAAAGCGGCCATCGTGCCTCCCCACTCCTGCAGTTCGGGGGCATGGATGC
>group_649_3 104 1 0 0 sg=104 px=0 gx=0
CACCTGTGGCGCCGGTGATGCCGGCCACGATGCGTCCGGCGTAGAGGATCCGACCAAAGC
>group_649_4 104 1 0 0 sg=104 px=0 gx=0
TCCGGCGTAGAGGATCCGACCAAAGCGGCCATCGTGCCTCCCCACTCCTGCAGTTCGGGG
>group_649_5 104 1 0 0 sg=104 px=0 gx=0
TGCGTCCGGCGTAGAGGATCCGACCAAAGCGGCCATCGTGCCTCCCCACTCCTGCAGTTC
>group_649_6 104 1 0 0 sg=104 px=0 gx=0
ACGATGGCCGCTTTGGTCGGATCCTCTACGCCGGACGCATCGTGGCCGGCATCACCGGCG
>group_649_7 104 1 0 0 sg=104 px=0 gx=0
GTGGCGCCGGTGATGCCGGCCACGATGCGTCCGGCGTAGAGGATCCGACCAAAGCGGCCA
>group_649_8 104 1 0 0 sg=104 px=0 gx=0
GAGTGGGGAGGCACGATGGCCGCTTTGGTCGGATCCTCTACGCCGGACGCATCGTGGCCG
>group_649_9 104 1 0 0 sg=104 px=0 gx=0
CTGTGGCGCCGGTGATGCCGGCCACGATGCGTCCGGCGTAGAGGATCCGACCAAAGCGGC
>group_650_0 154 1 0 0 sg=154 px=0 gx=0
CTGCCCGGGCGTTGTAATCATAGTCATAATCAATACTCCTGACTGCGTTAGCAATTTAAC
>group_650_1 154 1 0 0 sg=154 px=0 gx=0
GTTAAATTGCTAACGCAGTCAGGAGTATTGATTATGACTATGATTACAACGCCCGGGCAG
>group_650_2 154 1 0 0 sg=154 px=0 gx=0
GGGCAGGAATTCGATATCTATATCTCCTTCTTAAAGTTAAACAAAATTATTCTGCTAGCC
>group_650_3 154 1 0 0 sg=154 px=0 gx=0
ATTGATTATGACTATGATTACAACGCCCGGGCAGGAATTCGATATCTATATCTCCTTCTT
>group_650_4 154 1 0 0 sg=154 px=0 gx=0
GAGATATAGATATCGAATTCCTGCCCGGGCGTTGTAATCATAGTCATAATCAATACTCCT
>group_650_5 154 1 0 0 sg=154 px=0 gx=0
GATATCGAATTCCTGCCCGGGCGTTGTAATCATAGTCATAATCAATACTCCTGACTGCGT
>group_650_6 154 1 0 0 sg=154 px=0 gx=0
ATGATTACAACGCCCGGGCAGGAATTCGATATCTATATCTCCTTCTTAAAGTTAAACAAA
>group_650_7 154 1 0 0 sg=154 px=0 gx=0
AACGCAGTCAGGAGTATTGATTATGACTATGATTACAACGCCCGGGCAGGAATTCGATAT
>group_650_8 154 1 0 0 sg=154 px=0 gx=0
TCAGGAGTATTGATTATGACTATGATTACAACGCCCGGGCAGGAATTCGATATCTATATC
>group_650_9 154 1 0 0 sg=154 px=0 gx=0
TTAAATTGCTAACGCAGTCAGGAGTATTGATTATGACTATGATTACAACGCCCGGGCAGG
>group_651_0 120 1 0 0 sg=120 px=0 gx=0
CGCGTTAACTAGTTTAAAGCTTGAGCTCTAGATCTGAATTCGCATGCGCATCGATGACTC
>group_651_1 120 1 0 0 sg=120 px=0 gx=0
CCTCGGCACGCGTTAACTAGTTTAAAGCTTGAGCTCTAGATCTGAATTCGCATGCGCATC
>group_651_2 120 1 0 0 sg=120 px=0 gx=0
ATTCAGATCTAGAGCTCAAGCTTTAAACTAGTTAACGCGTGCCGAGGTCGACTCGGTGCT
>group_651_3 120 1 0 0 sg=120 px=0 gx=0
GACTCATCCCCCCACCTCGAGGAGTCATCGATGCGCATGCGAATTCAGATCTAGAGCTCA
>group_651_4 120 1 0 0 sg=120 px=0 gx=0
GAGTCGACCTCGGCACGCGTTAACTAGTTTAAAGCTTGAGCTCTAGATCTGAATTCGCAT
>group_651_5 120 1 0 0 sg=120 px=0 gx=0
ATGCGCATGCGAATTCAGATCTAGAGCTCAAGCTTTAAACTAGTTAACGCGTGCCGAGGT
>group_651_6 120 1 0 0 sg=120 px=0 gx=0
CGATGCGCATGCGAATTCAGATCTAGAGCTCAAGCTTTAAACTAGTTAACGCGTGCCGAG
>group_651_7 120 1 0 0 sg=120 px=0 gx=0
CGCCATCGCCAGCACCGAGTCGACCTCGGCACGCGTTAACTAGTTTAAAGCTTGAGCTCT
>group_651_8 120 1 0 0 sg=120 px=0 gx=0
ATCGCCAGCACCGAGTCGACCTCGGCACGCGTTAACTAGTTTAAAGCTTGAGCTCTAGAT
>group_651_9 120 1 0 0 sg=120 px=0 gx=0
ATCTAGAGCTCAAGCTTTAAACTAGTTAACGCGTGCCGAGGTCGACTCGGTGCTGGCGAT
>group_652_0 328 0 0 16 sg=312 px=0 gx=16
TGGTTTGGTATTTTTCCATGCCTTGCAAAATGGCGTTACTGCAGCTAGCTTGCCAAACCT
>group_652_1 328 0 0 16 sg=312 px=0 gx=16
TATCCAGCCCTCACTCCTTCTCTAGGCGCCACCGCGGTGGCGGCCGCTCTAGAACTAGTG
>group_652_2 328 0 0 16 sg=312 px=0 gx=16
CCCGCCTCGATCCTCCCTTTATCCAGCCCTCACTCCTTCTCTAGGCGCCACCGCGGTGGC
>group_652_3 328 0 0 16 sg=312 px=0 gx=16
CTGAACTTCTCTATTCTTGGTTTGGTATTTTTCCATGCCTTGCAAAATGGCGTTACTGCA
>group_652_4 328 0 0 16 sg=312 px=0 gx=16
TCGAGGGGGGGCCCGGTCACGATTAGTCCAATTTGTTAAAGACAGGATATCAGTGGTCCA
>group_652_5 328 0 0 16 sg=312 px=0 gx=16
AGCTTGGATCCACTAGTTCTAGAGCGGCCGCCACCGCGGTGGCGCCTAGAGAAGGAGTGA
>group_652_6 328 0 0 16 sg=312 px=0 gx=16
TTGCAAAATGGCGTTACTGCAGCTAGCTTGCCAAACCTACAGGTGGGGTCTTTCATTCCC
>group_652_7 328 0 0 16 sg=312 px=0 gx=16
TGAGTCAAAACTAGAGCCTGGACCACTGATATCCTGTCTTTAACAAATTGGACTAATCGT
>group_652_8 328 0 0 16 sg=312 px=0 gx=16
GCCGCTCTAGAACTAGTGGATCCAAGCTTATCGATAGGCCTAGGCCTATCGATAGGCCTA
>group_652_9 328 0 0 16 sg=312 px=0 gx=16
GGAATGAAAGACCCCACCTGTAGGTTTGGCAAGCTAGCTGCAGTAACGCCATTTTGCAAG
>group_653_0 2654 0 0 0 sg=2654 px=0 gx=0
TTGCCCTATAGGAAACCGGAAATGAAAATGAGGGAGCATAACCTGCGAATCCACCGGACG
>group_653_1 2654 0 0 0 sg=2654 px=0 gx=0
ACACTTTTACAGCCTCAAAAGCTGGACTTCAATGAGTTTGAGATTCTTACTTCCGTAATT
>group_653_2 2654 0 0 0 sg=2654 px=0 gx=0
CTCTGCGAGGTGCTGCCCCATGGGAACAGCCGTAAGCTCGCCTGAAAAGGAGACTGGAGT
>group_653_3 2654 0 0 0 sg=2654 px=0 gx=0
GCACCGGCTGTTGAGTTGAGCCATTCAGATAACCGGGATGCCTGAATCGCCCCACATTTC
>group_653_4 2654 0 0 0 sg=2654 px=0 gx=0
ATTGGCCGAAATTATCCAGCTCATCGATCACCTCATGAAACCGCACGTTGATATGTTGAC
>group_653_5 2654 0 0 0 sg=2654 px=0 gx=0
TCCAGCTCATCGATCACCTCATGAAACCGCACGTTGATATGTTGACTCACTTGTTGGCGT
>group_653_6 2654 0 0 0 sg=2654 px=0 gx=0
GCGATTTTCGGATACCCTGACCTTTTCTGTGTATGGCTCAGTGCTGATCTGGCTGAAATC
>group_653_7 2654 0 0 0 sg=2654 px=0 gx=0
TATAATGAAAACTTTCTTCGATGGTACCTCTCTTGAGGGAGATACTTCCGTACGTGACTC
>group_653_8 2654 0 0 0 sg=2654 px=0 gx=0
GAGACCGCATTCGCTTTGCTTCCATGGGGGCATCTGTCAATGTCAGACATGAATTCTCCG
>group_653_9 2654 0 0 0 sg=2654 px=0 gx=0
CAGATGCCCCCATGGAAGCAAAGCGAATGCGGTCTCAAAGCGCCTCTGTAGAAACGAAAT
>group_654_0 8686 1 0 2090 sg=6596 px=0 gx=2090
TAGCATTAGTAGTAGCACCCGGGCGGATCCGAATTCGCATGCGTCGACTCGAGGACTACA
>group_654_1 8686 1 0 2090 sg=6596 px=0 gx=2090
CACATTTGATCACAGAAGTCTTCCTCTGTGCTGATGATTCTTGTGGTATCAGAGTAGAGG
>group_654_2 8686 1 0 2090 sg=6596 px=0 gx=2090
AACCACCATTGCAAAATTATAACTCAGACAGTGAAAGAGATCTGACCTAACCAATTCCAT
>group_654_3 8686 1 0 2090 sg=6596 px=0 gx=2090
TTTATCACAGTGCACCCTGACAGTCGTCAGCCTCACAGGGGGTTTATCACATTGCACCCT
>group_654_4 8686 1 0 2090 sg=6596 px=0 gx=2090
ACACAAGATAACCAAGACACCTCCCAAGGCTACCACAATGGGCCGCCCTCCACGTGCACA
>group_654_5 8686 1 0 2090 sg=6596 px=0 gx=2090
TTGGTTGGCAGCACAGCAGAGCGCCCGGAAGGGGCACATGCCTTTGACAGGAGTTAGATG
>group_654_6 8686 1 0 2090 sg=6596 px=0 gx=2090
GGGGGCCACAAGATCGGATGAGCCAGTTTATCAATCCGGGGGTGCCAGCTGATCCATGGA
>group_654_7 8686 1 0 2090 sg=6596 px=0 gx=2090
TGAGGCTGCCCCTTCCTTCTAGCGGCTGCCCCCACTCGGCTTTGCTTTCCCTAGTTTCAG
>group_654_8 8686 1 0 2090 sg=6596 px=0 gx=2090
GTGAGACCCTGTCTCAAAAATAAAAAAAAAAAAACAAAAAAGAAATTATGGTTTAGGAGT
>group_654_9 8686 1 0 2090 sg=6596 px=0 gx=2090
TGTTCTGATGAGCTCTTCGTCGCTGTCTCCGCTTCTTCCTGCCATAGGAGATGCGGCCGC
>group_655_0 94 1 0 0 sg=94 px=0 gx=0
GGGGGCGGAGCCTATGGAAAAACGCCAGCAACGCGGCCCGAAGCTTATCGATGATAAGCT
>group_655_1 94 1 0 0 sg=94 px=0 gx=0
CCCGAAGCTTATCGATGATAAGCTGTCAAACATGAGAATTCTTGAAGACGAAAGGGCCTC
>group_655_2 94 1 0 0 sg=94 px=0 gx=0
GACAGCTTATCATCGATAAGCTTCGGGCCGCGTTGCTGGCGTTTTTCCATAGGCTCCGCC
>group_655_3 94 1 0 0 sg=94 px=0 gx=0
AAAAACGCCAGCAACGCGGCCCGAAGCTTATCGATGATAAGCTGTCAAACATGAGAATTC
>group_655_4 94 1 0 0 sg=94 px=0 gx=0
ATGTTTGACAGCTTATCATCGATAAGCTTCGGGCCGCGTTGCTGGCGTTTTTCCATAGGC
>group_655_5 94 1 0 0 sg=94 px=0 gx=0
CAAGAATTCTCATGTTTGACAGCTTATCATCGATAAGCTTCGGGCCGCGTTGCTGGCGTT
>group_655_6 94 1 0 0 sg=94 px=0 gx=0
CAACGCGGCCCGAAGCTTATCGATGATAAGCTGTCAAACATGAGAATTCTTGAAGACGAA
>group_655_7 94 1 0 0 sg=94 px=0 gx=0
CCAGCAACGCGGCCCGAAGCTTATCGATGATAAGCTGTCAAACATGAGAATTCTTGAAGA
>group_655_8 94 1 0 0 sg=94 px=0 gx=0
GGAAAAACGCCAGCAACGCGGCCCGAAGCTTATCGATGATAAGCTGTCAAACATGAGAAT
>group_655_9 94 1 0 0 sg=94 px=0 gx=0
GTTTGACAGCTTATCATCGATAAGCTTCGGGCCGCGTTGCTGGCGTTTTTCCATAGGCTC
>group_656_0 120 1 0 0 sg=120 px=0 gx=0
GTTGTCAGCGCAGGGGCGCCCGGTTCTTTTTGTCAAGACCGACCTGTCCGGTGCCCTGAA
>group_656_1 120 1 0 0 sg=120 px=0 gx=0
GGTCTTGACAAAAAGAACCGGGCGCCCCTGCGCTGACAACCGGAACACGGCGGCATCAGA
>group_656_2 120 1 0 0 sg=120 px=0 gx=0
TCTGATGCCGCCGTGTTCCGGTTGTCAGCGCAGGGGCGCCCGGTTCTTTTTGTCAAGACC
>group_656_3 120 1 0 0 sg=120 px=0 gx=0
CTTGACAAAAAGAACCGGGCGCCCCTGCGCTGACAACCGGAACACGGCGGCATCAGAGCA
>group_656_4 120 1 0 0 sg=120 px=0 gx=0
AATCGGCTGCTCTGATGCCGCCGTGTTCCGGTTGTCAGCGCAGGGGCGCCCGGTTCTTTT
>group_656_5 120 1 0 0 sg=120 px=0 gx=0
ACCGGGCGCCCCTGCGCTGACAACCGGAACACGGCGGCATCAGAGCAGCCGATTGTCTGT
>group_656_6 120 1 0 0 sg=120 px=0 gx=0
CAGACAATCGGCTGCTCTGATGCCGCCGTGTTCCGGTTGTCAGCGCAGGGGCGCCCGGTT
>group_656_7 120 1 0 0 sg=120 px=0 gx=0
GGGCACAACAGACAATCGGCTGCTCTGATGCCGCCGTGTTCCGGTTGTCAGCGCAGGGGC
>group_656_8 120 1 0 0 sg=120 px=0 gx=0
GGCACAACAGACAATCGGCTGCTCTGATGCCGCCGTGTTCCGGTTGTCAGCGCAGGGGCG
>group_656_9 120 1 0 0 sg=120 px=0 gx=0
TCGGCTGCTCTGATGCCGCCGTGTTCCGGTTGTCAGCGCAGGGGCGCCCGGTTCTTTTTG
>group_657_0 268 29 0 0 sg=268 px=0 gx=0
TGGGCGCTGCATTAATGAATCGGCCAACGCGCGGGGAGAGGCGGTTTGCGTATTGGGCGC
>group_657_1 268 29 0 0 sg=268 px=0 gx=0
TATTACTCAACCGTAACCGATTTTGCCAGGTTACGCGGCTGGTCCTCTAGCTGGCGTAAT
>group_657_2 268 29 0 0 sg=268 px=0 gx=0
GCCAGGTTACGCGGCTGGTCCTCTAGCTGGCGTAATAGCGAAGAGGCCCGCACCGATCGC
>group_657_3 268 29 0 0 sg=268 px=0 gx=0
GCCCAATACGCAAACCGCCTCTCCCCGCGCGTTGGCCGATTCATTAATGCAGCGCCCAAA
>group_657_4 268 29 0 0 sg=268 px=0 gx=0
GGGCGCTGCATTAATGAATCGGCCAACGCGCGGGGAGAGGCGGTTTGCGTATTGGGCGCT
>group_657_5 268 29 0 0 sg=268 px=0 gx=0
TTGCAGGCCAACCAGATAAGTGAAATCTAGTTCCAAACTATTTTGTCATTTTTAATTTTC
>group_657_6 268 29 0 0 sg=268 px=0 gx=0
ATTTTGTCCGCCCACAGCGGGGCATTTTTCTTCCTGTTATGTTTGGGCGCTGCATTAATG
>group_657_7 268 29 0 0 sg=268 px=0 gx=0
GCCAGCTAGAGGACCAGCCGCGTAACCTGGCAAAATCGGTTACGGTTGAGTAATAAATGG
>group_657_8 268 29 0 0 sg=268 px=0 gx=0
CCCAACTATTTTGTCCGCCCACAGCGGGGCATTTTTCTTCCTGTTATGTTTGGGCGCTGC
>group_657_9 268 29 0 0 sg=268 px=0 gx=0
TCGGTGCGGGCCTCTTCGCTATTACGCCAGCTAGAGGACCAGCCGCGTAACCTGGCAAAA
>group_658_0 4974 0 240 3534 sg=1200 px=240 gx=3534
GCCTGAACTCACCGCGACGTATCGGGCCCTGGCCAGCTAGCAGGCGAATACTTCATATAT
>group_658_1 4974 0 240 3534 sg=1200 px=240 gx=3534
TTTCTTCAGCTCGCTGATGATATGCTGACGCTCAATGCCGTTTGGCCTCCGACTAACGAA
>group_658_2 4974 0 240 3534 sg=1200 px=240 gx=3534
CTAGCTGGCCAGGGCCCGATACGTCGCGGTGAGTTCAGGCTTTTTCATATCTCATTGCCC
>group_658_3 4974 0 240 3534 sg=1200 px=240 gx=3534
CTTCACCTAGATCCTTTTGGTTCATGTGCAGCTCCATCAGCAAAAGGGGATGATAAGTTT
>group_658_4 4974 0 240 3534 sg=1200 px=240 gx=3534
CACACCGCATAAATTCCCCAATGTCAAGCACTTCCGGAATCGGGAGCGCGGCCGATGCAA
>group_658_5 4974 0 240 3534 sg=1200 px=240 gx=3534
GATTACGAATTGATCACCAATAAAAAACGCCCGGCGGCAACCGAGCGTTCTGAACAAATC
>group_658_6 4974 0 240 3534 sg=1200 px=240 gx=3534
TACGCGGGTGCTTACGACCGTCAGTCGCGCGAGCGCGAAAATTCGAGCGCAGCAAGCCCA
>group_658_7 4974 0 240 3534 sg=1200 px=240 gx=3534
CTCGAATTTTCGCGCTCGCGCGACTGACGGTCGTAAGCACCCGCGTACGTGTCCACCCCG
>group_658_8 4974 0 240 3534 sg=1200 px=240 gx=3534
CGGGGGCAATGAGATATGAAAAAGCCTGAACTCACCGCGACGTATCGGGCCCTGGCCAGC
>group_658_9 4974 0 240 3534 sg=1200 px=240 gx=3534
TAGATCCTTTTGGTTCATGTGCAGCTCCATCAGCAAAAGGGGATGATAAGTTTATCACCA
>group_659_0 156 1 0 0 sg=156 px=0 gx=0
GTGTCACCTAAATCCAATTCACTGGCCGTCGTTTTACAACGTCGTGACTGGGAAAACCCT
>group_659_1 156 1 0 0 sg=156 px=0 gx=0
CGACGGCCAGTGAATTGGATTTAGGTGACACTATAGAATACGAATTCGAGCTCGGTACCC
>group_659_2 156 1 0 0 sg=156 px=0 gx=0
TGAATTGGATTTAGGTGACACTATAGAATACGAATTCGAGCTCGGTACCCGGGGATCCTC
>group_659_3 156 1 0 0 sg=156 px=0 gx=0
GACACTATAGAATACGAATTCGAGCTCGGTACCCGGGGATCCTCTAGAGTCGACCTGCAG
>group_659_4 156 1 0 0 sg=156 px=0 gx=0
GGTAACGCCAGGGTTTTCCCAGTCACGACGTTGTAAAACGACGGCCAGTGAATTGGATTT
>group_659_5 156 1 0 0 sg=156 px=0 gx=0
GAATTCGTATTCTATAGTGTCACCTAAATCCAATTCACTGGCCGTCGTTTTACAACGTCG
>group_659_6 156 1 0 0 sg=156 px=0 gx=0
CCGAGCTCGAATTCGTATTCTATAGTGTCACCTAAATCCAATTCACTGGCCGTCGTTTTA
>group_659_7 156 1 0 0 sg=156 px=0 gx=0
TCGTATTCTATAGTGTCACCTAAATCCAATTCACTGGCCGTCGTTTTACAACGTCGTGAC
>group_659_8 156 1 0 0 sg=156 px=0 gx=0
GACGTTGTAAAACGACGGCCAGTGAATTGGATTTAGGTGACACTATAGAATACGAATTCG
>group_659_9 156 1 0 0 sg=156 px=0 gx=0
TGCCTGCAGGTCGACTCTAGAGGATCCCCGGGTACCGAGCTCGAATTCGTATTCTATAGT
>group_660_0 840 1 0 0 sg=840 px=0 gx=0
GACTCACTATAGGGAGACAATTGTGAGCGGACAACAATTTCACACAGGAAACAGCTATGA
>group_660_1 840 1 0 0 sg=840 px=0 gx=0
TGATGATGCGTGGTGGTGGTGGTGATGCGTGATGATGATGGTGGTGGGTACCAACACAAT
>group_660_2 840 1 0 0 sg=840 px=0 gx=0
GTTGGTACCCACCACCATCATCATCACGCATCACCACCACCACCACGCATCATCATCACC
>group_660_3 840 1 0 0 sg=840 px=0 gx=0
CCATCATCATCACGCATCACCACCACCACCACGCATCATCATCACCATCACCGGTACCGG
>group_660_4 840 1 0 0 sg=840 px=0 gx=0
TCACCATCACCGGTACCGGTCCGGAATTCCCGGGTCGACGAGCTCACTAGTCGGCGGCCG
>group_660_5 840 1 0 0 sg=840 px=0 gx=0
GCGGATAACAATTTCACACAGGAAACAGCTGCTAGCCGAAATTAATACGACTCACTATAG
>group_660_6 840 1 0 0 sg=840 px=0 gx=0
GCGCGTCACATTCGCCATTCAGGCTGCGCAACTGTTGGGAAGGGCGATCGGTGCGGGCCT
>group_660_7 840 1 0 0 sg=840 px=0 gx=0
TGGTCGCATTGGGTCACCAGCAAATCGCGCTGTTAGCGGGCCATTAAGTTCTGTCTCGGC
>group_660_8 840 1 0 0 sg=840 px=0 gx=0
ATGTGACGCGCCCTGTAGCGGCGCATTAAGCGCGGCGGGTGTGGTGGTTACGCGCAGCGT
>group_660_9 840 1 0 0 sg=840 px=0 gx=0
CAGCTGTTTCCTGTGTGAAATTGTTATCCGCTCACAATTCCACACAACATACGAGCCGGA
>group_661_0 178 0 0 0 sg=178 px=0 gx=0
GATCTAGAGTCGCGGCCGCGCATCTACACATTGATCCTAGCAGAAGCACAGGCTGCAGGG
>group_661_1 178 0 0 0 sg=178 px=0 gx=0
GTGAACAGCTCCTCGCCCTTGCTCACCATGGTGGCGACCGGTGGATCCCGGGCCCGCGGT
>group_661_2 178 0 0 0 sg=178 px=0 gx=0
GGGATGGACCGTCACCCTGCAGCCTGTGCTTCTGCTAGGATCAATGTGTAGATGCGCGGC
>group_661_3 178 0 0 0 sg=178 px=0 gx=0
TATGGCTGATTATGATCTAGAGTCGCGGCCGCGCATCTACACATTGATCCTAGCAGAAGC
>group_661_4 178 0 0 0 sg=178 px=0 gx=0
GTCGACGGTACCGCGGGCCCGGGATCCACCGGTCGCCACCATGGTGAGCAAGGGCGAGGA
>group_661_5 178 0 0 0 sg=178 px=0 gx=0
GGCTGATTATGATCTAGAGTCGCGGCCGCGCATCTACACATTGATCCTAGCAGAAGCACA
>group_661_6 178 0 0 0 sg=178 px=0 gx=0
TGTGCTTCTGCTAGGATCAATGTGTAGATGCGCGGCCGCGACTCTAGATCATAATCAGCC
>group_661_7 178 0 0 0 sg=178 px=0 gx=0
CTACAAATGTGGTATGGCTGATTATGATCTAGAGTCGCGGCCGCGCATCTACACATTGAT
>group_661_8 178 0 0 0 sg=178 px=0 gx=0
CTGCTAGGATCAATGTGTAGATGCGCGGCCGCGACTCTAGATCATAATCAGCCATACCAC
>group_661_9 178 0 0 0 sg=178 px=0 gx=0
AGCCTGTGCTTCTGCTAGGATCAATGTGTAGATGCGCGGCCGCGACTCTAGATCATAATC
>group_662_0 404 1 0 0 sg=404 px=0 gx=0
GAATTTGGCCAAGTCGGCCTCTAATACGACTCACTATAGGGAGCTCGTCGACGAATTCCA
>group_662_1 404 1 0 0 sg=404 px=0 gx=0
AGCTCGTCGACGAATTCCAGTCTAGAGCAAAGCTTACTAGTGATGCATATTCTATAGTGT
>group_662_2 404 1 0 0 sg=404 px=0 gx=0
GGCGAACGTGGCGAGAAAGGAAGGGAAGAAAGCGAAAGGACCGGGCCCTAGGGCGCTGGC
>group_662_3 404 1 0 0 sg=404 px=0 gx=0
TTGACGGGGAAAGCCGGCGAACGTGGCGAGAAAGGAAGGGAAGAAAGCGAAAGGACCGGG
>group_662_4 404 1 0 0 sg=404 px=0 gx=0
GCGGCCGCAGATTTAGGTGACACTATAGAATATGCATCACTAGTAAGCTTTGCTCTAGAC
>group_662_5 404 1 0 0 sg=404 px=0 gx=0
GTGTGGTGGTTACGCGCAGCGTGACCGCTACACTTGCCAGCGCCCTAGGGCCCGGTCCTT
>group_662_6 404 1 0 0 sg=404 px=0 gx=0
ATTCGTCGACGAGCTCCCTATAGTGAGTCGTATTAGAGGCCGACTTGGCCAAATTCGTAA
>group_662_7 404 1 0 0 sg=404 px=0 gx=0
GAGCTCGTCGACGAATTCCAGTCTAGAGCAAAGCTTACTAGTGATGCATATTCTATAGTG
>group_662_8 404 1 0 0 sg=404 px=0 gx=0
GGGAGCTCGTCGACGAATTCCAGTCTAGAGCAAAGCTTACTAGTGATGCATATTCTATAG
>group_662_9 404 1 0 0 sg=404 px=0 gx=0
CGCAGCGTGACCGCTACACTTGCCAGCGCCCTAGGGCCCGGTCCTTTCGCTTTCTTCCCT
>group_663_0 158 1 0 0 sg=158 px=0 gx=0
GTAACATCAGAGATTTTGAGACACAACGTGGCTTTCCCCCCCCCCCCCGAGCTCTTAATT
>group_663_1 158 1 0 0 sg=158 px=0 gx=0
GGGGTCTGACGCTCAGTGGAACGAAATCGATGAGCTCGGGGGGGGGGGGGCGCTGAGGTC
>group_663_2 158 1 0 0 sg=158 px=0 gx=0
CAGACCTCAGCGCCCCCCCCCCCCCGAGCTCATCGATTTCGTTCCACTGAGCGTCAGACC
>group_663_3 158 1 0 0 sg=158 px=0 gx=0
TTCCCCCCCCCCCCCGAGCTCTTAATTAATTTAAATCTAGACTAGTGCGGCCGCACTTGT
>group_663_4 158 1 0 0 sg=158 px=0 gx=0
CTGACGCTCAGTGGAACGAAATCGATGAGCTCGGGGGGGGGGGGGCGCTGAGGTCTGCCT
>group_663_5 158 1 0 0 sg=158 px=0 gx=0
TAAGAGCTCGGGGGGGGGGGGGAAAGCCACGTTGTGTCTCAAAATCTCTGATGTTACATT
>group_663_6 158 1 0 0 sg=158 px=0 gx=0
GGTCTGACGCTCAGTGGAACGAAATCGATGAGCTCGGGGGGGGGGGGGCGCTGAGGTCTG
>group_663_7 158 1 0 0 sg=158 px=0 gx=0
GTGCGGCCGCACTAGTCTAGATTTAAATTAATTAAGAGCTCGGGGGGGGGGGGGAAAGCC
>group_663_8 158 1 0 0 sg=158 px=0 gx=0
TAGATTTAAATTAATTAAGAGCTCGGGGGGGGGGGGGAAAGCCACGTTGTGTCTCAAAAT
>group_663_9 158 1 0 0 sg=158 px=0 gx=0
TCCCCCCCCCCCCCGAGCTCTTAATTAATTTAAATCTAGACTAGTGCGGCCGCACTTGTG
>group_664_0 180 1 0 0 sg=180 px=0 gx=0
CATATGAATTCTGGGGCCCAATTCGCCCTATAGTGAGTCGTATTACAATTCACTGGCCGT
>group_664_1 180 1 0 0 sg=180 px=0 gx=0
GGCGGCCGCACTAGTGATATCCCGCGGCCATGCCATTGGTTACCTGGATCCATATGAATT
>group_664_2 180 1 0 0 sg=180 px=0 gx=0
TAATACGACTCACTATAGGGCGAATTGGGCCCCAGAATTCATATGGATCCAGGTAACCAA
>group_664_3 180 1 0 0 sg=180 px=0 gx=0
GGTCGACCTGCAGGCGGCCGCACTAGTGATATCCCGCGGCCATGCCATTGGTTACCTGGA
>group_664_4 180 1 0 0 sg=180 px=0 gx=0
TGTAATACGACTCACTATAGGGCGAATTGGGCCCCAGAATTCATATGGATCCAGGTAACC
>group_664_5 180 1 0 0 sg=180 px=0 gx=0
GGCCAGTGAATTGTAATACGACTCACTATAGGGCGAATTGGGCCCCAGAATTCATATGGA
>group_664_6 180 1 0 0 sg=180 px=0 gx=0
CCCATATGGTCGACCTGCAGGCGGCCGCACTAGTGATATCCCGCGGCCATGCCATTGGTT
>group_664_7 180 1 0 0 sg=180 px=0 gx=0
ACGGCCAGTGAATTGTAATACGACTCACTATAGGGCGAATTGGGCCCCAGAATTCATATG
>group_664_8 180 1 0 0 sg=180 px=0 gx=0
AGGTAACCAATGGCATGGCCGCGGGATATCACTAGTGCGGCCGCCTGCAGGTCGACCATA
>group_664_9 180 1 0 0 sg=180 px=0 gx=0
ATCCATATGAATTCTGGGGCCCAATTCGCCCTATAGTGAGTCGTATTACAATTCACTGGC
>group_665_0 2452 1 0 1202 sg=1250 px=0 gx=1202
CGCGTTCTAACGACAATATGTCCATATGGAGGCACCGGTCGCATAGTTAAGCCAAGATCT
>group_665_1 2452 1 0 1202 sg=1250 px=0 gx=1202
CGGTTCACTAAACGAGCTCTGCTTATATAGGCCTCCCACCGTACACGCCTATCTAGAGTC
>group_665_2 2452 1 0 1202 sg=1250 px=0 gx=1202
TAACGACAATATGTCCATATGGAGGCACCGGTCGCATAGTTAAGCCAAGATCTGTCGAGC
>group_665_3 2452 1 0 1202 sg=1250 px=0 gx=1202
AGACCCAAGCTGGGAAGCTTCCACCATGAGCACAAAAAAGAAACCATTAACACAAGAGCA
>group_665_4 2452 1 0 1202 sg=1250 px=0 gx=1202
TTTAGCCCTTCAATCGCCAGAGAAATCTACGAGATGTATGAAGCGGTAGGGATGCAGCCG
>group_665_5 2452 1 0 1202 sg=1250 px=0 gx=1202
GGCCCATACATGGGCCGCCTTCATAGTGGAAGTGGTCTTCTTTGCCGTCGCGCTTGTCGC
>group_665_6 2452 1 0 1202 sg=1250 px=0 gx=1202
GAAGAATTTAGCCCTTCAATCGCCAGAGAAATCTACGAGATGTATGAAGCGGTAGGGATG
>group_665_7 2452 1 0 1202 sg=1250 px=0 gx=1202
CCCAGCTTGGGTCTCCCTATAGTGAGTCGTATTAAGCTTAGGCTGGATCGGTCCCGGTGT
>group_665_8 2452 1 0 1202 sg=1250 px=0 gx=1202
TAAACTCGACTATCACCGCCAGAGGTAAACTCGACTATCACCGCCAGAGGTAAACTCGAG
>group_665_9 2452 1 0 1202 sg=1250 px=0 gx=1202
TAGAAGACACCGGGACCGATCCAGCCTAAGCTTAATACGACTCACTATAGGGAGACCCAA
>group_666_0 864 1 0 0 sg=864 px=0 gx=0
ACTTCGTATAGCATACATTATACGAAGTTATATTAAGGGTTCCGGATCTATCGTCAATTA
>group_666_1 864 1 0 0 sg=864 px=0 gx=0
GATATCAAGCTTATCGATACCGTCGACTCTAGAGGATCGATCCTTTTTAACCCATCACAT
>group_666_2 864 1 0 0 sg=864 px=0 gx=0
AAGTTATATTAAGGGTTATTGAATATGATCGGAATTCTTGAAGACGAAAGGGCCTCGTGA
>group_666_3 864 1 0 0 sg=864 px=0 gx=0
CACCGGTGCAGCCTTTTTTCTCCTGCCACATGAAGCGATCCGTCCTTGGCTGCAGGTCGA
>group_666_4 864 1 0 0 sg=864 px=0 gx=0
ATTGAATATGATCGGAATTCTTGAAGACGAAAGGGCCTCGTGATACGCCTATTTTTATAG
>group_666_5 864 1 0 0 sg=864 px=0 gx=0
AGCGGAAAAGATCCGTCGACCTGCAGCCAAGGACGGATCGCTTCATGTGGCAGGAGAAAA
>group_666_6 864 1 0 0 sg=864 px=0 gx=0
ATATGATCGGAATTCTTGAAGACGAAAGGGCCTCGTGATACGCCTATTTTTATAGGTTAA
>group_666_7 864 1 0 0 sg=864 px=0 gx=0
TTCGTATAGCATACATTATACGAAGTTATATTAAGGGTTATTGAATATGATCGGAATTCT
>group_666_8 864 1 0 0 sg=864 px=0 gx=0
TCGACCTGCAGCCAAGGACGGATCGCTTCATGTGGCAGGAGAAAAAAGGCTGCACCGGTG
>group_666_9 864 1 0 0 sg=864 px=0 gx=0
TTATACGAAGTTATATTAAGGGTTATTGAATATGATCGGAATTCTTGAAGACGAAAGGGC
>group_667_0 262 1 0 0 sg=262 px=0 gx=0
ATATCGAATTCCTGCAGCCCAGCGCTGGATCCTCGATCACAAGTTTGTACAAAAAAGCTG
>group_667_1 262 1 0 0 sg=262 px=0 gx=0
GCGCTGGGCTGCAGGAATTCGATATCAAGCTTATCGATACCGTCTACTACCAACGCGGCA
>group_667_2 262 1 0 0 sg=262 px=0 gx=0
CCTGACCGTCGGGAAGTTCGTAAGACTTCTCGAGGCGGCCGCTCTAGACCCGGGTCGATC
>group_667_3 262 1 0 0 sg=262 px=0 gx=0
GTACAAACTTGTGATCGAGGATCCAGCGCTGGGCTGCAGGAATTCGATATCAAGCTTATC
>group_667_4 262 1 0 0 sg=262 px=0 gx=0
CGGCCGCTCTAGACCCGGGTCGATCACCACTTTGTACAAGAAAGCTGAACGAGAAACGTA
>group_667_5 262 1 0 0 sg=262 px=0 gx=0
TTTTGTACAAACTTGTGATCGAGGATCCAGCGCTGGGCTGCAGGAATTCGATATCAAGCT
>group_667_6 262 1 0 0 sg=262 px=0 gx=0
CGGCCGCCTCGAGAAGTCTTACGAACTTCCCGACGGTCAGGTCATCACCATCGGAAACGA
>group_667_7 262 1 0 0 sg=262 px=0 gx=0
CAGCGCTGGGCTGCAGGAATTCGATATCAAGCTTATCGATACCGTCTACTACCAACGCGG
>group_667_8 262 1 0 0 sg=262 px=0 gx=0
TCGACCCGGGTCTAGAGCGGCCGCCTCGAGAAGTCTTACGAACTTCCCGACGGTCAGGTC
>group_667_9 262 1 0 0 sg=262 px=0 gx=0
ATCGAATTCCTGCAGCCCAGCGCTGGATCCTCGATCACAAGTTTGTACAAAAAAGCTGAA
>group_668_0 1358 1 0 1098 sg=260 px=0 gx=1098
GGCACCAGACCCGCGGAGTGATGGTGATGGTGATGACCAGAACCACTAGTTGATCCTTTT
>group_668_1 1358 1 0 1098 sg=260 px=0 gx=1098
AGGAGATATACATATGAAAAAGATTTGGCTGGCGCTGGCTGGTTTAGTTTTAGCGTTTAG
>group_668_2 1358 1 0 1098 sg=260 px=0 gx=1098
CGCTAAACGCTAAAACTAAACCAGCCAGCGCCAGCCAAATCTTTTTCATATGTATATCTC
>group_668_3 1358 1 0 1098 sg=260 px=0 gx=1098
GCGCCAGCCAAATCTTTTTCATATGTATATCTCCTTCTTAAAGTTAAACAAAATTATTTC
>group_668_4 1358 1 0 1098 sg=260 px=0 gx=1098
GAAAAAAGGATCAACTAGTGGTTCTGGTCATCACCATCACCATCACTCCGCGGGTCTGGT
>group_668_5 1358 1 0 1098 sg=260 px=0 gx=1098
TCAGCAGTATGCTGATACAGTGAAATACTTAAGCGAGAAAAAAGGATCAACTAGTGGTTC
>group_668_6 1358 1 0 1098 sg=260 px=0 gx=1098
CCAGACCCGCGGAGTGATGGTGATGGTGATGACCAGAACCACTAGTTGATCCTTTTTTCT
>group_668_7 1358 1 0 1098 sg=260 px=0 gx=1098
AAAAAGGATCAACTAGTGGTTCTGGTCATCACCATCACCATCACTCCGCGGGTCTGGTGC
>group_668_8 1358 1 0 1098 sg=260 px=0 gx=1098
ACAATTCCCCTCTAGAAATAATTTTGTTTAACTTTAAGAAGGAGATATACATATGAAAAA
>group_668_9 1358 1 0 1098 sg=260 px=0 gx=1098
GTATTTCACTGTATCAGCATACTGCTGAACAAAAACATCCATATTGCTGGTATCCATACC
>group_669_0 72 0 0 0 sg=72 px=0 gx=0
ATCGCGATATCCGTTAAGTTTGTATCGTACTCGAGGATCCCGGGTACCGAGCTCTAAATA
>group_669_1 72 0 0 0 sg=72 px=0 gx=0
TTTAGAGCTCGGTACCCGGGATCCTCGAGTACGATACAAACTTAACGGATATCGCGATAA
>group_669_2 72 0 0 0 sg=72 px=0 gx=0
TCCGTTAAGTTTGTATCGTACTCGAGGATCCCGGGTACCGAGCTCTAAATAAATAATTTT
>group_669_3 72 0 0 0 sg=72 px=0 gx=0
AGAGCTCGGTACCCGGGATCCTCGAGTACGATACAAACTTAACGGATATCGCGATAATGA
>group_669_4 72 0 0 0 sg=72 px=0 gx=0
TTATTTATTTAGAGCTCGGTACCCGGGATCCTCGAGTACGATACAAACTTAACGGATATC
>group_669_5 72 0 0 0 sg=72 px=0 gx=0
GTTAAGTTTGTATCGTACTCGAGGATCCCGGGTACCGAGCTCTAAATAAATAATTTTTAT
>group_669_6 72 0 0 0 sg=72 px=0 gx=0
CCGGGATCCTCGAGTACGATACAAACTTAACGGATATCGCGATAATGAAATAATTTATGA
>group_669_7 72 0 0 0 sg=72 px=0 gx=0
CCCGGGATCCTCGAGTACGATACAAACTTAACGGATATCGCGATAATGAAATAATTTATG
>group_669_8 72 0 0 0 sg=72 px=0 gx=0
TTAGAGCTCGGTACCCGGGATCCTCGAGTACGATACAAACTTAACGGATATCGCGATAAT
>group_669_9 72 0 0 0 sg=72 px=0 gx=0
GGATCCTCGAGTACGATACAAACTTAACGGATATCGCGATAATGAAATAATTTATGATTA
>group_670_0 154 0 0 0 sg=154 px=0 gx=0
CGGAGTATACGTAGCCGGCTAACGTTAACAACCGGTACCTCTAGAACTATAGCTAGAATT
>group_670_1 154 0 0 0 sg=154 px=0 gx=0
TGACAGATCTGCGCGCGATCGATATCAGCGCTTTAAATTTGCGAATTCTAGCTATAGTTC
>group_670_2 154 0 0 0 sg=154 px=0 gx=0
AATTTGCGAATTCTAGCTATAGTTCTAGAGGTACCGGTTGTTAACGTTAGCCGGCTACGT
>group_670_3 154 0 0 0 sg=154 px=0 gx=0
TTGGATCCATATATAGGGCCCGGGTTATAATTACCTCAGGTCGACGTCCCATGGGGATCG
>group_670_4 154 0 0 0 sg=154 px=0 gx=0
AAATTTGCGAATTCTAGCTATAGTTCTAGAGGTACCGGTTGTTAACGTTAGCCGGCTACG
>group_670_5 154 0 0 0 sg=154 px=0 gx=0
ACGTTAACAACCGGTACCTCTAGAACTATAGCTAGAATTCGCAAATTTAAAGCGCTGATA
>group_670_6 154 0 0 0 sg=154 px=0 gx=0
TAGCTAGAATTCGCAAATTTAAAGCGCTGATATCGATCGCGCGCAGATCTGTCATGATGA
>group_670_7 154 0 0 0 sg=154 px=0 gx=0
ATCAGCGCTTTAAATTTGCGAATTCTAGCTATAGTTCTAGAGGTACCGGTTGTTAACGTT
>group_670_8 154 0 0 0 sg=154 px=0 gx=0
AGCTAGAATTCGCAAATTTAAAGCGCTGATATCGATCGCGCGCAGATCTGTCATGATGAT
>group_670_9 154 0 0 0 sg=154 px=0 gx=0
GTTAACAACCGGTACCTCTAGAACTATAGCTAGAATTCGCAAATTTAAAGCGCTGATATC
>group_671_0 86 1 0 0 sg=86 px=0 gx=0
CTAAGGTAGCGAGTTTAAACGATATCGGATCCAGGCGTTTAAGGGCACCAATAACTGCCT
>group_671_1 86 1 0 0 sg=86 px=0 gx=0
GCTAACTATAACGGTCCTAAGGTAGCGAGTTTAAACGATATCGGATCCAGGCGTTTAAGG
>group_671_2 86 1 0 0 sg=86 px=0 gx=0
CGGTCCTAAGGTAGCGAGTTTAAACGATATCGGATCCAGGCGTTTAAGGGCACCAATAAC
>group_671_3 86 1 0 0 sg=86 px=0 gx=0
TATAACGGTCCTAAGGTAGCGAGTTTAAACGATATCGGATCCAGGCGTTTAAGGGCACCA
>group_671_4 86 1 0 0 sg=86 px=0 gx=0
AACGCCTGGATCCGATATCGTTTAAACTCGCTACCTTAGGACCGTTATAGTTAGCGGCCG
>group_671_5 86 1 0 0 sg=86 px=0 gx=0
ACGCCTGGATCCGATATCGTTTAAACTCGCTACCTTAGGACCGTTATAGTTAGCGGCCGC
>group_671_6 86 1 0 0 sg=86 px=0 gx=0
TAAACGATATCGGATCCAGGCGTTTAAGGGCACCAATAACTGCCTTAAAAAAATTACGCC
>group_671_7 86 1 0 0 sg=86 px=0 gx=0
CGACGCGGCCGCTAACTATAACGGTCCTAAGGTAGCGAGTTTAAACGATATCGGATCCAG
>group_671_8 86 1 0 0 sg=86 px=0 gx=0
GGCGTAATTTTTTTAAGGCAGTTATTGGTGCCCTTAAACGCCTGGATCCGATATCGTTTA
>group_671_9 86 1 0 0 sg=86 px=0 gx=0
GCGTAATTTTTTTAAGGCAGTTATTGGTGCCCTTAAACGCCTGGATCCGATATCGTTTAA
>group_672_0 344 1 0 0 sg=344 px=0 gx=0
TGGGACAACTCCAGTGAAAAGTTCTTCTCCTTTGCTAGCCATTCTAGATCGAACCACTTT
>group_672_1 344 1 0 0 sg=344 px=0 gx=0
TAGTTAAGCTTGGTACTCAAACAAGTTTGTACAAAAAAGCTGAACGAGAAACGTAAAATG
>group_672_2 344 1 0 0 sg=344 px=0 gx=0
TTTTACGTTTCTCGTTCAGCTTTCTTGTACAAAGTGGTTCGATCTAGAATGGCTAGCAAA
>group_672_3 344 1 0 0 sg=344 px=0 gx=0
CACAGTCGAGGCTGATCAGCGGGTTTAATTCATTATTTGTAGAGCTCATCCATGCCATGT
>group_672_4 344 1 0 0 sg=344 px=0 gx=0
GTAACTGCTGCTGGGATTACACATGGCATGGATGAGCTCTACAAATAATGAATTAAACCC
>group_672_5 344 1 0 0 sg=344 px=0 gx=0
TTTTACGTTTCTCGTTCAGCTTTTTTGTACAAACTTGTTTGAGTACCAAGCTTAACTAGC
>group_672_6 344 1 0 0 sg=344 px=0 gx=0
TTTAATTCATTATTTGTAGAGCTCATCCATGCCATGTGTAATCCCAGCAGCAGTTACAAA
>group_672_7 344 1 0 0 sg=344 px=0 gx=0
TTGCTAGCCATTCTAGATCGAACCACTTTGTACAAGAAAGCTGAACGAGAAACGTAAAAT
>group_672_8 344 1 0 0 sg=344 px=0 gx=0
GCTCTACAAATAATGAATTAAACCCGCTGATCAGCCTCGACTGTGCCTTCTAGTTGCCAG
>group_672_9 344 1 0 0 sg=344 px=0 gx=0
CGTTCAGCTTTCTTGTACAAAGTGGTTCGATCTAGAATGGCTAGCAAAGGAGAAGAACTT
>group_673_0 562 1 0 0 sg=562 px=0 gx=0
TGGCCTTTTGCTGGCCTTTTGCTCACATGGCTCGACAGATCTCGAGCGGCCGCCAGTGTG
>group_673_1 562 1 0 0 sg=562 px=0 gx=0
TACTATTAATAAGGGTGAATTCTACGCGTTAAGATACATTGATGAGTTTGGACAAACCAC
>group_673_2 562 1 0 0 sg=562 px=0 gx=0
ACCTTGATACTTACCTGCCCAGTGCCTCACGACCAACTTCTGCAGTACCCCGCTAGCGGA
>group_673_3 562 1 0 0 sg=562 px=0 gx=0
GGATCCGAGCTCGGTACCAAGCTTGGCATTCCGGTACTGTTGGTAAAATGGAAGACGCCA
>group_673_4 562 1 0 0 sg=562 px=0 gx=0
TGGTTTAGTGAACCGTCAGATCCGCTAGCGGGGTACTGCAGAAGTTGGTCGTGAGGCACT
>group_673_5 562 1 0 0 sg=562 px=0 gx=0
TACCGGAATGCCAAGCTTGGTACCGAGCTCGGATCCATCACACTGGCGGCCGCTCGAGAT
>group_673_6 562 1 0 0 sg=562 px=0 gx=0
ATAAGCAGAGCTGGTTTAGTGAACCGTCAGATCCGCTAGCGGGGTACTGCAGAAGTTGGT
>group_673_7 562 1 0 0 sg=562 px=0 gx=0
TCTTGTAACCTTGATACTTACCTGCCCAGTGCCTCACGACCAACTTCTGCAGTACCCCGC
>group_673_8 562 1 0 0 sg=562 px=0 gx=0
AAAGTCCAAATTGTAAAGATCGGGATCCACCGGATCTAGATAACTGATCATAATCAGCCA
>group_673_9 562 1 0 0 sg=562 px=0 gx=0
CTCGGTACCAAGCTTGGCATTCCGGTACTGTTGGTAAAATGGAAGACGCCAAAAACATAA
>group_674_0 672 0 0 0 sg=672 px=0 gx=0
CGTTTTTTATTGGTGAGAATCCAAGCACTAGTCATACCAGGATCTCCTAGGGAAACAGCT
>group_674_1 672 0 0 0 sg=672 px=0 gx=0
TGTTTCCCTAGGAGATCCTGGTATGACTAGTGCTTGGATTCTCACCAATAAAAAACGCCC
>group_674_2 672 0 0 0 sg=672 px=0 gx=0
TAGTGAACGGCAGGTATATGTGGCGCGCCTAAGCATTGGTAACTGTCAGACCAAGTTTAC
>group_674_3 672 0 0 0 sg=672 px=0 gx=0
TGTTCACTTACCTACTGGGCCCGCGCGCCAAACGAATGGTCTAGAAAGCTTCTCGAGGGC
>group_674_4 672 0 0 0 sg=672 px=0 gx=0
TGCTTAGGCGCGCCACATATACCTGCCGTTCACTATTATTTAGTGAAATGAGATATTATG
>group_674_5 672 0 0 0 sg=672 px=0 gx=0
TCCTAGGGAAACAGCTATGACCATGTTCACTTACCTACTGGGCCCGCGCGCCAAACGAAT
>group_674_6 672 0 0 0 sg=672 px=0 gx=0
TAATGGCCGAATTCCCGGGCATATGTCCGGTACCGTCGACTGATAACTTCGTATAATGTA
>group_674_7 672 0 0 0 sg=672 px=0 gx=0
TAAGTGAACATGGTCATAGCTGTTTCCCTAGGAGATCCTGGTATGACTAGTGCTTGGATT
>group_674_8 672 0 0 0 sg=672 px=0 gx=0
GCTTAGGCGCGCCACATATACCTGCCGTTCACTATTATTTAGTGAAATGAGATATTATGA
>group_674_9 672 0 0 0 sg=672 px=0 gx=0
TTATGTTTCAGGTTCAGGGGGAGGTGTGGGAGGTTTTTTCGGATCCTGCAGGCCGTAATG
>group_675_0 632 1 0 0 sg=632 px=0 gx=0
GGGAGACACCCTCGTCAACAGGATCGAGCTTAAGGGAATTGATTTCAAGGAGGACGGAAA
>group_675_1 632 1 0 0 sg=632 px=0 gx=0
GCAGACCATTATCAACAAAATACTCCTATTGGCGATGGCCCTGTCCTTTTACCAGACAAC
>group_675_2 632 1 0 0 sg=632 px=0 gx=0
ATAAGAGAAAGTAGTGACAAGTGTTGGCCAAGGAACAGGTAGTTTTCCAGTAGTGCAAAT
>group_675_3 632 1 0 0 sg=632 px=0 gx=0
GAAAACTTACCCTTAAATTTATTTGCACTACTGGAAAACTACCTGTTCCTTGGCCAACAC
>group_675_4 632 1 0 0 sg=632 px=0 gx=0
GAGCTTAAGGGAATTGATTTCAAGGAGGACGGAAACATCCTCGGCCACAAGTTGGAATAC
>group_675_5 632 1 0 0 sg=632 px=0 gx=0
TGGACAGGTAATGGTTGTCTGGTAAAAGGACAGGGCCATCGCCAATAGGAGTATTTTGTT
>group_675_6 632 1 0 0 sg=632 px=0 gx=0
GTCGACTTTGCGGCCGCATCGATACTGCAGGAGCTCCAAAAATGGCGAGTAAAGGAGAAG
>group_675_7 632 1 0 0 sg=632 px=0 gx=0
TGCGGCCGCATCGATACTGCAGGAGCTCCAAAAATGGCGAGTAAAGGAGAAGAACTTTTC
>group_675_8 632 1 0 0 sg=632 px=0 gx=0
TAGTTGTATTCCAACTTGTGGCCGAGGATGTTTCCGTCCTCCTTGAAATCAATTCCCTTA
>group_675_9 632 1 0 0 sg=632 px=0 gx=0
CGCGTAGCGGATAACAATTTCACACAGGGATATCACTAGTTTTTGGTACCTTATTTGTAT
>group_676_0 9938 1 0 6434 sg=3504 px=0 gx=6434
AAGCTGAGGTGGGTCAATTGGTGAAGAAAGTCTAGTAACTCAAAGGTGAATTGATCAGGC
>group_676_1 9938 1 0 6434 sg=3504 px=0 gx=6434
GTGTTCGATCCCGGTTCAGCATGTAGTAGGGACTGGGGCTTCTCTCTAGGAGAGCCTTTG
>group_676_2 9938 1 0 6434 sg=3504 px=0 gx=6434
ACGCTTTTGCCACCGCCCATATTCATGGAGAAATATACAGAAGGCGCGGGTTGCTCACAT
>group_676_3 9938 1 0 6434 sg=3504 px=0 gx=6434
TTGAGTTTTCTATCAGAAGTGTGGAAGTTCCTGGAGTTTCTCTAGTGGCTACTTCTCGGG
>group_676_4 9938 1 0 6434 sg=3504 px=0 gx=6434
AGGCAGGGGGGCCAGCCAGCTGCCACTGGGTCTAGCTTTTTAGACAGGTAGGCCACCGGC
>group_676_5 9938 1 0 6434 sg=3504 px=0 gx=6434
GGTGAATTGATCAGGCATAACAGGCTTTCCTTGATAGACCCAATATTTCTTCGCACTGTC
>group_676_6 9938 1 0 6434 sg=3504 px=0 gx=6434
GGCTGCGTGTATCCAAGCTGCGATACCGTCTACTTTGAGGGCGGTGGGGGTGGTCAGCAG
>group_676_7 9938 1 0 6434 sg=3504 px=0 gx=6434
GGTCATTCTGGCCCCCCATGCCGTAGAGGCACTAGTTAAGCAACCCCCTGATCGCTGGCT
>group_676_8 9938 1 0 6434 sg=3504 px=0 gx=6434
GGCAAGCTCACTATGGGACAGCCGTTGGTCATTCTGGCCCCCCATGCCGTAGAGGCACTA
>group_676_9 9938 1 0 6434 sg=3504 px=0 gx=6434
CTAGGGAAGATCTCTTCTAGCAGTTTCTTGGTCACGACCTTGGCGGTTTCTTTCTTAGTT
>group_677_0 584 1 0 0 sg=584 px=0 gx=0
ATGTTGGTAAAGTGAGCGAAGCTTATCGATACCGTCGACCTCGAGGGGGGGCCCGGTACG
>group_677_1 584 1 0 0 sg=584 px=0 gx=0
CCCCTCGAGGTCGACGGTATCGATAAGCTTCGCTCACTTTACCAACATGCTTCTAATGGA
>group_677_2 584 1 0 0 sg=584 px=0 gx=0
CGCGGTGGAGCTCGAGCCAGATCTGGTAATCATGGTCATAGCTGTTTCCTGTGTGAAATT
>group_677_3 584 1 0 0 sg=584 px=0 gx=0
CACCTCTAGAGCGGCCGCCACCGCGGTGGAGCTCGAGCCAGATCTGGTAATCATGGTCAT
>group_677_4 584 1 0 0 sg=584 px=0 gx=0
CCACCGCGGTGGAGCTCGAGCCAGATCTGGTAATCATGGTCATAGCTGTTTCCTGTGTGA
>group_677_5 584 1 0 0 sg=584 px=0 gx=0
GAGCTCCACCGCGGTGGCGGCCGCTCTAGAGGTGACCACAACGACGCGCCCGCTTTGATC
>group_677_6 584 1 0 0 sg=584 px=0 gx=0
TCTCAGCGATCTGTCTATTTCGTTCATCCATAGTTGCCTGACTCCCCGTCGTCCCCGACG
>group_677_7 584 1 0 0 sg=584 px=0 gx=0
CACATGACCAACTTCGATAACGTTCTCGGCTCGATGATCCCCGGGTACGTACCGGGCCCC
>group_677_8 584 1 0 0 sg=584 px=0 gx=0
TCTCGGCTCGATGATCCCCGGGTACGTACCGGGCCCCCCCTCGAGGTCGACGGTATCGAT
>group_677_9 584 1 0 0 sg=584 px=0 gx=0
ACCTCTAGAGCGGCCGCCACCGCGGTGGAGCTCGAGCCAGATCTGGTAATCATGGTCATA
>group_678_0 9042 0 2302 2302 sg=6740 px=0 gx=0
GCAGTGCCCAACGCCTTGCGATCCGGTCAGGAACTTGCCGAACATCGGACGGCCAGGATG
>group_678_1 9042 0 2302 2302 sg=6740 px=0 gx=0
AACGATGCGGTGATGCCAAAGGTCCATCCGCAGATAGAGCCGATCCCCTTCGCCTTCATC
>group_678_2 9042 0 2302 2302 sg=6740 px=0 gx=0
CGGTGCATGTCGTGGTCAATCGCTGCGCCCATCGCGGTGCCCTGGTCTGCCGCGAAATGC
>group_678_3 9042 0 2302 2302 sg=6740 px=0 gx=0
ATCAGGCTGCTCCTTCGGGCTTCGTGATGCAGACCCAACCATCCTCGATTTCGACCGGAT
>group_678_4 9042 0 2302 2302 sg=6740 px=0 gx=0
TCGGTAACGAAAATCTCGCCATCAACATTATATACTGCGAGGGCGGGCATTCCTTCGGCG
>group_678_5 9042 0 2302 2302 sg=6740 px=0 gx=0
CTGATGGACCAGACCAGCACGCAGATCCGCATCATCCAGCCGCTGGCCCTGGATGAGACC
>group_678_6 9042 0 2302 2302 sg=6740 px=0 gx=0
CGTCGGTCAGCATGGCATTGCCGTGAGTGCAAAGATTGTCGGTAACGAAAATCTCGCCAT
>group_678_7 9042 0 2302 2302 sg=6740 px=0 gx=0
GCCGTTTCATCCTGGCCGTCCGATGTTCGGCAAGTTCCTGACCGGATCGCAAGGCGTTGG
>group_678_8 9042 0 2302 2302 sg=6740 px=0 gx=0
CGGCCGCGTCCCCATCCTTGTAACCCGGGACAAGTCCGGCGATGTCGGCGCCTTCGTGAA
>group_678_9 9042 0 2302 2302 sg=6740 px=0 gx=0
GGCTCGAAGAGTCCTACGGCGCCGAAAAGGCCAAGTGGATGAACAAGCGCATCCGTAACC
>group_679_0 448 1 0 4 sg=444 px=0 gx=4
GAAGCACCATATAAGGGGCTCTTGGGCCAATTTCTCTGTAGAGTAGCTGATGTTTCCTGA
>group_679_1 448 1 0 4 sg=444 px=0 gx=4
TTGCATGCCTGCAGGTCGACTCTAGAGGATCCCCTAGAAATAATCTCAGACATCGGAAAC
>group_679_2 448 1 0 4 sg=444 px=0 gx=4
TATGTCGGCTGCTGCAGTTCAGGAAACATCAGCTACTCTACAGAGAAATTGGCCCAAGAG
>group_679_3 448 1 0 4 sg=444 px=0 gx=4
TGCAGCAGCCGACATAGTTTCCGATGTCTGAGATTATTTCTAGGGGATCCTCTAGAGTCG
>group_679_4 448 1 0 4 sg=444 px=0 gx=4
CGGTACCCCCCATAGACCTGTCAATAGTAGTAGCCAACCGGATGTGCTCACAGAACTGAA
>group_679_5 448 1 0 4 sg=444 px=0 gx=4
TCTGAGATTATTTCTAGGGGATCCTCTAGAGTCGACCTGCAGGCATGCAAGCTTGGCACT
>group_679_6 448 1 0 4 sg=444 px=0 gx=4
ATAGTAGTAGCCAACCGGATGTGCTCACAGAACTGAATAATGGGTAACCTCCAGGGGCAA
>group_679_7 448 1 0 4 sg=444 px=0 gx=4
ACTAAATTTGCCCCTGGAGGTTACCCATTATTCAGTTCTGTGAGCACATCCGGTTGGCTA
>group_679_8 448 1 0 4 sg=444 px=0 gx=4
CGACGGCCAGTGCCAAGCTTGCATGCCTGCAGGTCGACTCTAGAGGATCCCCTAGAAATA
>group_679_9 448 1 0 4 sg=444 px=0 gx=4
GTAAAACGACGGCCAGTGCCAAGCTTGCATGCCTGCAGGTCGACTCTAGAGGATCCCCTA
>group_680_0 226 1 0 0 sg=226 px=0 gx=0
CGCCGTAGGCGGTCACGACTTTGCGAAGCAAAGTCTAGTGAGTAAGCTTCACGCTGCCGC
>group_680_1 226 1 0 0 sg=226 px=0 gx=0
CGCCGCAGCCGCCGTAGGCGGTCACGACTTTGCGAAGCAAAGTCTAGTGAGTAAGCTTCA
>group_680_2 226 1 0 0 sg=226 px=0 gx=0
CGGCAGCGTGAAGCTTACTCACTAGACTTTGCTTCGCAAAGTCGTGACCGCCTACGGCGG
>group_680_3 226 1 0 0 sg=226 px=0 gx=0
CCGGCCAGGACGACGAGGCTTGCAGGATCTACTCAAGCATTGAGTGGCCCGCCGGAGGCA
>group_680_4 226 1 0 0 sg=226 px=0 gx=0
GTCACGACTTTGCGAAGCAAAGTCTAGTGAGTAAGCTTCACGCTGCCGCAAGCACTCAGG
>group_680_5 226 1 0 0 sg=226 px=0 gx=0
GACGGGGGCAGCGCAAGGCGGTGCCTCCGGCGGGCCACTCAATGCTTGAGTAGATCCTGC
>group_680_6 226 1 0 0 sg=226 px=0 gx=0
TGAAGCTTACTCACTAGACTTTGCTTCGCAAAGTCGTGACCGCCTACGGCGGCTGCGGCG
>group_680_7 226 1 0 0 sg=226 px=0 gx=0
GAGTAGATCCTGCAAGCCTCGTCGTCCTGGCCGGACCACGCTATCTGTGCAAGGTCCCCG
>group_680_8 226 1 0 0 sg=226 px=0 gx=0
GCAGCCGCCGTAGGCGGTCACGACTTTGCGAAGCAAAGTCTAGTGAGTAAGCTTCACGCT
>group_680_9 226 1 0 0 sg=226 px=0 gx=0
GTGCCTCCGGCGGGCCACTCAATGCTTGAGTAGATCCTGCAAGCCTCGTCGTCCTGGCCG
>group_681_0 2490 1 0 1370 sg=1120 px=0 gx=1370
CGGGGATCAAGATCCCCGGGGATCTGATCAAGAGACAGGATGAGGATCGTTTCGCATGAT
>group_681_1 2490 1 0 1370 sg=1120 px=0 gx=1370
TCTTTGGGAATCCCTGCAGTGGGGATAATTACAACTCTAACCATACAATTAGACTTCATC
>group_681_2 2490 1 0 1370 sg=1120 px=0 gx=1370
GCAGTGTGGCATAGCTATAGGTACTTGTGTATCTAGGGGATGGTCACTCCGAACCAACAA
>group_681_3 2490 1 0 1370 sg=1120 px=0 gx=1370
CATCCCAAAGGTATACTATGCAAAAATTGCCATGTAGAGACAATATTAGTAGGTTGTGGA
>group_681_4 2490 1 0 1370 sg=1120 px=0 gx=1370
ATCGACTGTGGCCGGCTGGGTGTGGCGGACCGCTATCAGGACATAGCGTTGGCTACCCGG
>group_681_5 2490 1 0 1370 sg=1120 px=0 gx=1370
TATTGTTTTATAAGATAAAATTCATTAATATATAAGGAATTTTTGACACATGATTATGGC
>group_681_6 2490 1 0 1370 sg=1120 px=0 gx=1370
TGGGTGTGGCGGACCGCTATCAGGACATAGCGTTGGCTACCCGGCCCCCAATTTTGAAAC
>group_681_7 2490 1 0 1370 sg=1120 px=0 gx=1370
CAAAATTGGGGGCCGGGTAGCCAACGCTATGTCCTGATAGCGGTCCGCCACACCCAGCCG
>group_681_8 2490 1 0 1370 sg=1120 px=0 gx=1370
TTTCTATGTGAAGCGTAGAGTAAACAATAATATTGTTTTATAAGATAAAATTCATTAATA
>group_681_9 2490 1 0 1370 sg=1120 px=0 gx=1370
GTCAAAAATTCCTTATATATTAATGAATTTTATCTTATAAAACAATATTATTGTTTACTC
>group_682_0 102 1 0 0 sg=102 px=0 gx=0
CCCGGATCCGTCGACCTGCAGCAATTCGTAATCATGGTCATAGCTGTTTCCTGTGTGAAA
>group_682_1 102 1 0 0 sg=102 px=0 gx=0
GCGGATAACAATTTCACACAGGAAACAGCTATGACCATGATTACGAATTGCTGCAGGTCG
>group_682_2 102 1 0 0 sg=102 px=0 gx=0
GACGTTGTAAAACGACGGCCAGTGAATTCCCCGGATCCGTCGACCTGCAGCAATTCGTAA
>group_682_3 102 1 0 0 sg=102 px=0 gx=0
CACGACGTTGTAAAACGACGGCCAGTGAATTCCCCGGATCCGTCGACCTGCAGCAATTCG
>group_682_4 102 1 0 0 sg=102 px=0 gx=0
AATTTCACACAGGAAACAGCTATGACCATGATTACGAATTGCTGCAGGTCGACGGATCCG
>group_682_5 102 1 0 0 sg=102 px=0 gx=0
TTCCCCGGATCCGTCGACCTGCAGCAATTCGTAATCATGGTCATAGCTGTTTCCTGTGTG
>group_682_6 102 1 0 0 sg=102 px=0 gx=0
AGGAAACAGCTATGACCATGATTACGAATTGCTGCAGGTCGACGGATCCGGGGAATTCAC
>group_682_7 102 1 0 0 sg=102 px=0 gx=0
ACGAATTGCTGCAGGTCGACGGATCCGGGGAATTCACTGGCCGTCGTTTTACAACGTCGT
>group_682_8 102 1 0 0 sg=102 px=0 gx=0
AATTCCCCGGATCCGTCGACCTGCAGCAATTCGTAATCATGGTCATAGCTGTTTCCTGTG
>group_682_9 102 1 0 0 sg=102 px=0 gx=0
GGAAACAGCTATGACCATGATTACGAATTGCTGCAGGTCGACGGATCCGGGGAATTCACT
>group_683_0 3696 1 0 2406 sg=1290 px=0 gx=2406
AGATGTGCGTGACTAGATCTTGTGTCTCAAAATCTCTGATGTTACATTGCACAAGATAAA
>group_683_1 3696 1 0 2406 sg=1290 px=0 gx=2406
TCACCCGCTGGATTTTGCAACGCCTTGCTATTGACCGGATGAGTGTTCACGCAACTGCGA
>group_683_2 3696 1 0 2406 sg=1290 px=0 gx=2406
ATCCATTCAGGGCAGTTGGTCCATAAGATCAATGCACTCTAAAACAGGAAGAGCCACTTT
>group_683_3 3696 1 0 2406 sg=1290 px=0 gx=2406
AAGCTGCTTGATTTTCCCTAAACCCCGGATTCTTAAATGGATCCGGGTTTTTCAGTTTCG
>group_683_4 3696 1 0 2406 sg=1290 px=0 gx=2406
GAGCACCTAGATCGCTTAAATCCTGGCCGCGACAGGCGTGAGTCGGGAAAACTAAAGTGG
>group_683_5 3696 1 0 2406 sg=1290 px=0 gx=2406
TCTAGTCACGCACATCTTCTGCACGCTCGTGTGTTCGCCATTGGCGACATTCTGATTTGC
>group_683_6 3696 1 0 2406 sg=1290 px=0 gx=2406
CAAGTGCTTTCGCAGTTGCGTGAACACTCATCCGGTCAATAGCAAGGCGTTGCAAAATCC
>group_683_7 3696 1 0 2406 sg=1290 px=0 gx=2406
GTTTTCCCGACTCACGCCTGTCGCGGCCAGGATTTAAGCGATCTAGGTGCTCCACTTAGA
>group_683_8 3696 1 0 2406 sg=1290 px=0 gx=2406
GGGTGTTAAAGCTTGCGTGGCTTGCGTATCAGGCGATTATTGATTGTTATCAGATGGGTA
>group_683_9 3696 1 0 2406 sg=1290 px=0 gx=2406
GGGCCGTTGGGTACCGAGCTCGAATTCGTAATCATGGTCATAGCTGTTTCCTGTGTGAAA
>group_684_0 164 1 0 0 sg=164 px=0 gx=0
CCCGGGGTACCAAACTCGCTCCGGCGCCGGAACCAGTTGGTACCGAATTCCTCGAGTCTA
>group_684_1 164 1 0 0 sg=164 px=0 gx=0
ACTCGAGGAATTCGGTACCAACTGGTTCCGGCGCCGGAGCGAGTTTGGTACCCCGGGTTC
>group_684_2 164 1 0 0 sg=164 px=0 gx=0
ATCGATTTCGAACCCGGGGTACCAAACTCGCTCCGGCGCCGGAACCAGTTGGTACCGAAT
>group_684_3 164 1 0 0 sg=164 px=0 gx=0
CGGAGCGAGTTTGGTACCCCGGGTTCGAAATCGATAAGCTTGGATCCGGAGAGCTCCCAA
>group_684_4 164 1 0 0 sg=164 px=0 gx=0
CTCTAGACTCGAGGAATTCGGTACCAACTGGTTCCGGCGCCGGAGCGAGTTTGGTACCCC
>group_684_5 164 1 0 0 sg=164 px=0 gx=0
TCTCCGGATCCAAGCTTATCGATTTCGAACCCGGGGTACCAAACTCGCTCCGGCGCCGGA
>group_684_6 164 1 0 0 sg=164 px=0 gx=0
AACTGGTTCCGGCGCCGGAGCGAGTTTGGTACCCCGGGTTCGAAATCGATAAGCTTGGAT
>group_684_7 164 1 0 0 sg=164 px=0 gx=0
AGGAATTCGGTACCAACTGGTTCCGGCGCCGGAGCGAGTTTGGTACCCCGGGTTCGAAAT
>group_684_8 164 1 0 0 sg=164 px=0 gx=0
CTCGAGGAATTCGGTACCAACTGGTTCCGGCGCCGGAGCGAGTTTGGTACCCCGGGTTCG
>group_684_9 164 1 0 0 sg=164 px=0 gx=0
ATGCTCCTCTAGACTCGAGGAATTCGGTACCAACTGGTTCCGGCGCCGGAGCGAGTTTGG
>group_685_0 1182 0 0 0 sg=1182 px=0 gx=0
GCCCAAAAGTTCCACGATGCGATCTGTGCCCTTATCGTAGAAGAGCTGTTTGAATATGCA
>group_685_1 1182 0 0 0 sg=1182 px=0 gx=0
CACTCCTGAACCCCATTCCAGAAATTCTCTAGCGATTCCAGAAGTTTCTCAGGGTCGGAA
>group_685_2 1182 0 0 0 sg=1182 px=0 gx=0
TGTCCATTCATAGCTGAACTCTACTCCCTCTGTTGACAGAACACACATCATCTCAATATC
>group_685_3 1182 0 0 0 sg=1182 px=0 gx=0
TGCAAGGACCGACAACATTTCTACCATCCTTGACTGTACAGGTGGCAATGGCAGGTGCCA
>group_685_4 1182 0 0 0 sg=1182 px=0 gx=0
TACACATGGTCGATTTTTCTCTATTTTGCCGATTTATGATCCAGGTGGATACTTTGAGAA
>group_685_5 1182 0 0 0 sg=1182 px=0 gx=0
GGGTCGGAAAGTTGACCAGACATTACGAGCTGGCACAGTTGGACATAACCTGGAGGAAGA
>group_685_6 1182 0 0 0 sg=1182 px=0 gx=0
TGCTAAATCGGTAGAAGCCCAAAAGTTCCACGATGCGATCTGTGCCCTTATCGTAGAAGA
>group_685_7 1182 0 0 0 sg=1182 px=0 gx=0
ATTGCCTTAACATCATCCCCATATTTATCCAATATTCGTTCCTTAATTTCATGAACAATC
>group_685_8 1182 0 0 0 sg=1182 px=0 gx=0
ACTTTGAGAAAGTGTACCAAACTGCTAAATCGGTAGAAGCCCAAAAGTTCCACGATGCGA
>group_685_9 1182 0 0 0 sg=1182 px=0 gx=0
CGTTTTGACACATCCACTATATATCCGTGTCGTTCCGCCCACTCCTGAACCCCATTCCAG
>group_686_0 240 1 0 0 sg=240 px=0 gx=0
TCTCTTCACTTAGTTTAAACACTGCGGCCGCGCTGCTGGTTCCGCGTGGTTCTACTAGTG
>group_686_1 240 1 0 0 sg=240 px=0 gx=0
TCTCTGAGGAAGATCTGGGTACCGCTGCGTCCGCTGCTGGTTCTAGACATCACCATCACC
>group_686_2 240 1 0 0 sg=240 px=0 gx=0
AAGTGAAGAGAAGCTTGAATTCTATATATGAGTAAACTTGGTCTGACAGTTACCAATGCT
>group_686_3 240 1 0 0 sg=240 px=0 gx=0
TTAAACTAAGTGAAGAGAAGCTTGAATTCTATATATGAGTAAACTTGGTCTGACAGTTAC
>group_686_4 240 1 0 0 sg=240 px=0 gx=0
ACTAAGTGAAGAGAAGCTTGAATTCTATATATGAGTAAACTTGGTCTGACAGTTACCAAT
>group_686_5 240 1 0 0 sg=240 px=0 gx=0
CCAGCAGCGGACGCAGCGGTACCCAGATCTTCCTCAGAGATGAGCTTCTGTTCCAGATCT
>group_686_6 240 1 0 0 sg=240 px=0 gx=0
GCGCGGCCGCAGTGTTTAAACTAAGTGAAGAGAAGCTTGAATTCTATATATGAGTAAACT
>group_686_7 240 1 0 0 sg=240 px=0 gx=0
ACCGCTGCGTCCGCTGCTGGTTCTAGACATCACCATCACCATCACTAATGATAATCCGCG
>group_686_8 240 1 0 0 sg=240 px=0 gx=0
TGGGTACCGCTGCGTCCGCTGCTGGTTCTAGACATCACCATCACCATCACTAATGATAAT
>group_686_9 240 1 0 0 sg=240 px=0 gx=0
TCTGGGTACCGCTGCGTCCGCTGCTGGTTCTAGACATCACCATCACCATCACTAATGATA
>group_687_0 10380 1 1952 162 sg=8418 px=1800 gx=10
ATACTCCCTGCATATCAATTCATGTTCTTCTATATGTATTTATTTATCCAAAACTGACTT
>group_687_1 10380 1 1952 162 sg=8418 px=1800 gx=10
AACCGGTATTTTTGTTCGGTAAAATCACACATGAAAACATATATTCAAAACTTAAAAACA
>group_687_2 10380 1 1952 162 sg=8418 px=1800 gx=10
TGCACTCGGCAGGAAGTCATGGCTGTTTGCCGGATCGGATCGTTATGCTGAACGTGCGGC
>group_687_3 10380 1 1952 162 sg=8418 px=1800 gx=10
CTGAACATCTTTTAGTTTTCCATACAACTTTTCTTTTTCTTCCAAATACAAATCCATGAT
>group_687_4 10380 1 1952 162 sg=8418 px=1800 gx=10
AATACATATAGAAGAACATGAATTGATATGCAGGGAGTATAAATAAATACATATAGGAGA
>group_687_5 10380 1 1952 162 sg=8418 px=1800 gx=10
GCCTTTCTGGTTCTTCTTCTGCTCGACTTCTTGAAGTCCCAGCATGGATGTTCGACCGCT
>group_687_6 10380 1 1952 162 sg=8418 px=1800 gx=10
ACTGTGATAAACTACCGCATTAAAGCTTTTGCCATTCTCACCGGATTCAGTCGTCACTCA
>group_687_7 10380 1 1952 162 sg=8418 px=1800 gx=10
ATCCACCCATCGATTTGGTGTATCGAGATTGGTTATGAAATTCAGATGCTAGTGTAATGT
>group_687_8 10380 1 1952 162 sg=8418 px=1800 gx=10
CATGTTCTACAATATTGAAAGGATATTCATGCATGATTATTGCCAAATGAAGCTTCTTTA
>group_687_9 10380 1 1952 162 sg=8418 px=1800 gx=10
GTTTGTTGTTTGTTGTTGTTGGTAATTGTTGTAAAAATAGACTCTTATACTCGATCGAGC
>group_688_0 2050 0 0 0 sg=2050 px=0 gx=0
CGCATTGGGACGCCCGCTGGGGTAGCCCATCGCGGGGGTAAAGATTGGCGAACCAAGGAC
>group_688_1 2050 0 0 0 sg=2050 px=0 gx=0
AGCCCAGCTGTCACGGGCACCCCCTGGGCTCGGCGGTAGCTCGTTTATGCCGGGCAGTCA
>group_688_2 2050 0 0 0 sg=2050 px=0 gx=0
TCAGATACAGCACGGGGTTCCGTTTGGATCTCTGCTAGCAAAGCCCAGCTGTCACGGGCA
>group_688_3 2050 0 0 0 sg=2050 px=0 gx=0
CCAGTAACCCCAAAACCGACCACACACCGCCTGGGCTAACGCAGCGTGGCCGGCCCACAC
>group_688_4 2050 0 0 0 sg=2050 px=0 gx=0
GCGGGGCTGAATCAATGCTGGGTCGAAAAAGCGCATGCTTTTTCCCTTGGGTCTCCAGGG
>group_688_5 2050 0 0 0 sg=2050 px=0 gx=0
GCTTTGGCGTGTCGACGGCGCGGCGGCGACCTACCGGACGACAAGCGCGGACGCCGTTGA
>group_688_6 2050 0 0 0 sg=2050 px=0 gx=0
TTGCTCAGAAGCTGTTTTCCCCACCCACCCGATGCACGACTGCGTCGGTGCCGCCGCACC
>group_688_7 2050 0 0 0 sg=2050 px=0 gx=0
ACGGGTTTTCAGTCGGCGTAATGGGTCTGTGCTGGGGGGGGGGTCGTGAGGTTTGCCAGC
>group_688_8 2050 0 0 0 sg=2050 px=0 gx=0
TGGAACCCAGTAACCCCAAAACCGACCACACACCGCCTGGGCTAACGCAGCGTGGCCGGC
>group_688_9 2050 0 0 0 sg=2050 px=0 gx=0
GCCGCCGCGCCGTCGACACGCCAAAGCGCTACAGGGAAGGCCTGTGGCCGGTCCGCCTGG
>group_689_0 390 0 0 0 sg=390 px=0 gx=0
GGGCCTTCTTGGCCAAGCTTAGCATGGATCCCCGGGATATCCATGGAATTCTTGGTACCG
>group_689_1 390 0 0 0 sg=390 px=0 gx=0
CGGCCGCACGTGTAACTTAAGTCTAGAGTCGACGGTACCAAGAATTCCATGGATATCCCG
>group_689_2 390 0 0 0 sg=390 px=0 gx=0
CCAAGCTTAGCATGGATCCCCGGGATATCCATGGAATTCTTGGTACCGTCGACTCTAGAC
>group_689_3 390 0 0 0 sg=390 px=0 gx=0
CTTGGCCAAGAAGGCCCTATAGTGAGTCGTATTAATCATGGTCATATGTGTTTCCTGTGT
>group_689_4 390 0 0 0 sg=390 px=0 gx=0
CCCGGGGATCCATGCTAAGCTTGGCCAAGAAGGCCCTATAGTGAGTCGTATTAATCATGG
>group_689_5 390 0 0 0 sg=390 px=0 gx=0
GTATTAATCATGGTCATATGTGTTTCCTGTGTGATATTGTTATCCGCTCACAATACCACA
>group_689_6 390 0 0 0 sg=390 px=0 gx=0
CGAACTGTTCGCCAGGCTCAAGGCGCGCATGCCCGACGGCGAGGACCTCGTCGTGACTCA
>group_689_7 390 0 0 0 sg=390 px=0 gx=0
TCAAGGCGCGCATGCCCGACGGCGAGGACCTCGTCGTGACTCATGGCGATGCCTGCTTGC
>group_689_8 390 0 0 0 sg=390 px=0 gx=0
CATCGCCATGAGTCACGACGAGGTCCTCGCCGTCGGGCATGCGCGCCTTGAGCCTGGCGA
>group_689_9 390 0 0 0 sg=390 px=0 gx=0
ACTCACTATAGGGCCTTCTTGGCCAAGCTTAGCATGGATCCCCGGGATATCCATGGAATT
>group_690_0 236 1 0 0 sg=236 px=0 gx=0
CCTGCAGGTCGACTCTAGAGGATCCGGGGTATCTTTAAATACTGTAGAAAAGAGGAAGGA
>group_690_1 236 1 0 0 sg=236 px=0 gx=0
AGCTCGCGAAAGCTTGCATGCCTGCAGGTCGACTCTAGAGGATCCGGGGTATCTTTAAAT
>group_690_2 236 1 0 0 sg=236 px=0 gx=0
GGATGAATTGTTTTAGTACCTAGCCCGGGATCCTCTACGCCGGACGCATCCGCCCCGGAT
>group_690_3 236 1 0 0 sg=236 px=0 gx=0
ATTATTTCCTTCCTCTTTTCTACAGTATTTAAAGATACCCCGGATCCTCTAGAGTCGACC
>group_690_4 236 1 0 0 sg=236 px=0 gx=0
CCATTTATTATTTCCTTCCTCTTTTCTACAGTATTTAAAGATACCCCGGATCCTCTAGAG
>group_690_5 236 1 0 0 sg=236 px=0 gx=0
TTACTGGATGAATTGTTTTAGTACCTAGCCCGGGATCCTCTACGCCGGACGCATCCGCCC
>group_690_6 236 1 0 0 sg=236 px=0 gx=0
GCGGATGCGTCCGGCGTAGAGGATCCCGGGCTAGGTACTAAAACAATTCATCCAGTAAAA
>group_690_7 236 1 0 0 sg=236 px=0 gx=0
GATCTCGAGCTCGCGAAAGCTTGCATGCCTGCAGGTCGACTCTAGAGGATCCGGGGTATC
>group_690_8 236 1 0 0 sg=236 px=0 gx=0
GATGCGTCCGGCGTAGAGGATCCCGGGCTAGGTACTAAAACAATTCATCCAGTAAAATAT
>group_690_9 236 1 0 0 sg=236 px=0 gx=0
CCTAGCCCGGGATCCTCTACGCCGGACGCATCCGCCCCGGATCAGGTAAAAGCAGCGATT
>group_691_0 666 1 0 0 sg=666 px=0 gx=0
AAGGCGCGCCCCCGGGTACCGAGCTCGAATTCACTGGCCGTCGTTTTACAACGTCGTGAC
>group_691_1 666 1 0 0 sg=666 px=0 gx=0
TGTAAAACGACGGCCAGTGAATTCGAGCTCGGTACCCGGGGGCGCGCCTTCCAACAACTA
>group_691_2 666 1 0 0 sg=666 px=0 gx=0
ATGCGTTACGAATATTTTTCGTCAGGATTGAAAAGTCAACCCTAGGCCTTTAGCTTCCTT
>group_691_3 666 1 0 0 sg=666 px=0 gx=0
TCCTTATTTATTTTTTATTCACATGTATGTACTAATAAACAAAACTTAAAGACTTTGTAT
>group_691_4 666 1 0 0 sg=666 px=0 gx=0
AATCCTGACGAAAAATATTCGTAACGCATAATACAAAGTCTTTAAGTTTTGTTTATTAGT
>group_691_5 666 1 0 0 sg=666 px=0 gx=0
TAAAAAATAAATAAGGAATGTAAATGTATCAGGCTTCAGCTAATATATCGGTGAAGATAA
>group_691_6 666 1 0 0 sg=666 px=0 gx=0
AAACAGTCGACTCTAGACTTAATTAAGGATCCAAAGAAGGAAGCTAAAGGCCTAGGGTTG
>group_691_7 666 1 0 0 sg=666 px=0 gx=0
ACGGCCAGTGAATTCGAGCTCGGTACCCGGGGGCGCGCCTTCCAACAACTATATGGATGT
>group_691_8 666 1 0 0 sg=666 px=0 gx=0
TTTAAGTTTTGTTTATTAGTACATACATGTGAATAAAAAATAAATAAGGAATGTAAATGT
>group_691_9 666 1 0 0 sg=666 px=0 gx=0
TTCTGAACACACAGATCTTATCTTCACCGATATATTAGCTGAAGCCTGATACATTTACAT
>group_692_0 1940 1 0 432 sg=1508 px=0 gx=432
CGAGGACCGAATTTAAACTGCATGGTACCTTACTTAACTTCGCGACCATCGGCTAAAACG
>group_692_1 1940 1 0 432 sg=1508 px=0 gx=432
ACAGCCCGGGCATGAGCTCCGATCGCTACGAGAAGACGCACTATCGACCATACCTAATAA
>group_692_2 1940 1 0 432 sg=1508 px=0 gx=432
TTTTATCTACCTAGTATAGCATTTTGTGAAGTTTTTTTCTAGTCCAAGCTCACAAAAATC
>group_692_3 1940 1 0 432 sg=1508 px=0 gx=432
TTTGTAAATTTGGAAAGTTACACGCTCAATTGAAAGCTATCATCGATGAAGCTTTTGCTA
>group_692_4 1940 1 0 432 sg=1508 px=0 gx=432
TCGGAGCTCATGCCCGGGCTGTACCGTTCGTATAGCATACATTATACGAAGTTATGGGTC
>group_692_5 1940 1 0 432 sg=1508 px=0 gx=432
CCATCGGCTAAAACGACCTTAACGCCTAAGACATTGTCATAACTTCGTATAGCATACATT
>group_692_6 1940 1 0 432 sg=1508 px=0 gx=432
TATCTCCCATTATATCTTTTTTTGCACTGATTGGTGTATCATTTCGTTTTTCTTTTGCGG
>group_692_7 1940 1 0 432 sg=1508 px=0 gx=432
TTTTATATAGTTTACCCCGTCAGCTTTAGAGATCTTCTTCACGTTACTAAAGGGAATGTA
>group_692_8 1940 1 0 432 sg=1508 px=0 gx=432
AATGATTCCTAACGTGCCTTCCGAACCAATCATCAATTGCGTTTAGGATCCGAAAGTACA
>group_692_9 1940 1 0 432 sg=1508 px=0 gx=432
AGCTTTAGAGATCTTCTTCACGTTACTAAAGGGAATGTAGATAAATTATTAGGTATGGTC
>group_693_0 1014 1 0 0 sg=1014 px=0 gx=0
CTCGACGGTATCGATAAGCTTGATATCGAATTCGAGTTAAAGGTGGGTAAGAGAAATAAT
>group_693_1 1014 1 0 0 sg=1014 px=0 gx=0
GAACCAACTGGAGGATAAAGGGCGTCTATATATTGGTTGAAAAAATTATTTCTCTTACCC
>group_693_2 1014 1 0 0 sg=1014 px=0 gx=0
ATTATGTCACACCACAGAAGTAAGGTTCCTTCACAAAGATCCTCTAGAGGCCATATAGGC
>group_693_3 1014 1 0 0 sg=1014 px=0 gx=0
AAGTAAGGTTCCTTCACAAAGATCCTCTAGAGGCCATATAGGCCAATTAAGGCCATGTAG
>group_693_4 1014 1 0 0 sg=1014 px=0 gx=0
GCTGCTAGAAATGTGCTCCTTGCGGATGGCAAGATATGCAAAATATCAGATTTCGGACTG
>group_693_5 1014 1 0 0 sg=1014 px=0 gx=0
CCGACCTGCAGGCATGCAAGCTTGGATCCGAGCTCATGCAGAAGCTTTGCGTACTCGCAA
>group_693_6 1014 1 0 0 sg=1014 px=0 gx=0
GAATTCGATTCCGGAGCCATCCACTTTAAAAGGGGTTTCCGGATTAATATTAATGTTATA
>group_693_7 1014 1 0 0 sg=1014 px=0 gx=0
GAATAGGGAATTGGGAATTCGTTAACAGATCTGCGGCCGCGGTACCCGGTCCGCTCGACG
>group_693_8 1014 1 0 0 sg=1014 px=0 gx=0
TGCTAGAAATGTGCTCCTTGCGGATGGCAAGATATGCAAAATATCAGATTTCGGACTGAC
>group_693_9 1014 1 0 0 sg=1014 px=0 gx=0
TCAAGCTTATCGATACCGTCGAGCGGACCGGGTACCGCGGCCGCAGATCTGTTAACGAAT
>group_694_0 4412 1 0 184 sg=4228 px=0 gx=184
AGCTCGGCTGAGGCGTGCTTGTCAATGCGGTAAGTGTCACTGATTTTGAACTATAACGAC
>group_694_1 4412 1 0 184 sg=4228 px=0 gx=184
TAAAATTGACGCATGTGTTTTTATCGGTCTGTATATCGAGGTTTATTTATTAATTTGAAT
>group_694_2 4412 1 0 184 sg=4228 px=0 gx=184
ACCAGGTTCTTCATTGGCTTCTAACAGAATCTTGACCTTGCCACAGAGGACTATTAGAGG
>group_694_3 4412 1 0 184 sg=4228 px=0 gx=184
GTCGGGCAACTGTATCCGTTCATTTTATCAATAACCTACAAAAATGTCGGCGCATCACAA
>group_694_4 4412 1 0 184 sg=4228 px=0 gx=184
AGACGTCCAGAGCGATACAGAAGAAGCGTTTATAGATGAGGTACATGAAGTGTCAGCCAA
>group_694_5 4412 1 0 184 sg=4228 px=0 gx=184
AAGTACGTTTTTTCATTACTGGCTCTTCAGTACTGTCATCTGATGTACCAGGCACTTCAT
>group_694_6 4412 1 0 184 sg=4228 px=0 gx=184
AACTAGCTAGTGGATCCGGCGCGTAGAATTCTACCCGTAAAGCGAGTTTAGTTATGAGCC
>group_694_7 4412 1 0 184 sg=4228 px=0 gx=184
TGGTATACTTATTATCATCTTGTGATGAGGATGCTTCTATCAACGAAAGTACCGGTAAAC
>group_694_8 4412 1 0 184 sg=4228 px=0 gx=184
TAGAGATATTATCGCGCAAATATCTCTTCAAAGTAGGAGCTTCTAAACGGTTACGCATAA
>group_694_9 4412 1 0 184 sg=4228 px=0 gx=184
TGTAGGTTATTGATAAAATGAACGGATACAGTTGCCCGACATTATCATTAAATCCTTGGC
>group_695_0 282 1 0 0 sg=282 px=0 gx=0
AAACTTTCGAAGCCATGGCTATCGTTCGTAAATGGTGAAAATTTTCAGAAAATTGCTTTT
>group_695_1 282 1 0 0 sg=282 px=0 gx=0
CAGCTGCTGCTGCTAGATCTGCGGCCGCACCGGTCTAGAGTCCGCAAAAATCACCAGTCT
>group_695_2 282 1 0 0 sg=282 px=0 gx=0
ATCCGTTTCCTTTGTTCTGGATCATAAACTTTCGAAGCCATGGCTATCGTTCGTAAATGG
>group_695_3 282 1 0 0 sg=282 px=0 gx=0
AATGAACAAAGATCAGCTGCTGCTGCTAGATCTGCGGCCGCACCGGTCTAGAGTCCGCAA
>group_695_4 282 1 0 0 sg=282 px=0 gx=0
GGTGCGGCCGCAGATCTAGCAGCAGCAGCTGATCTTTGTTCATTTTTGAGAACTCGCTCA
>group_695_5 282 1 0 0 sg=282 px=0 gx=0
TGAAAATTTTCACCATTTACGAACGATAGCCATGGCTTCGAAAGTTTATGATCCAGAACA
>group_695_6 282 1 0 0 sg=282 px=0 gx=0
AAATTTTCACCATTTACGAACGATAGCCATGGCTTCGAAAGTTTATGATCCAGAACAAAG
>group_695_7 282 1 0 0 sg=282 px=0 gx=0
CATAAACTTTCGAAGCCATGGCTATCGTTCGTAAATGGTGAAAATTTTCAGAAAATTGCT
>group_695_8 282 1 0 0 sg=282 px=0 gx=0
GGCCGCAGATCTAGCAGCAGCAGCTGATCTTTGTTCATTTTTGAGAACTCGCTCAACGAA
>group_695_9 282 1 0 0 sg=282 px=0 gx=0
GTTATCATCCGTTTCCTTTGTTCTGGATCATAAACTTTCGAAGCCATGGCTATCGTTCGT
>group_696_0 186 0 0 0 sg=186 px=0 gx=0
GGCCAGCGCTAGCAAGGTACCCGGGGATCCTCTAGAGTCGACCTGCAGGCGCCACGCGTA
>group_696_1 186 0 0 0 sg=186 px=0 gx=0
TGGAGCTCGCGAATTCGAAAGCTTAAGACGTCGTGCACGTACGCGTGGCGCCTGCAGGTC
>group_696_2 186 0 0 0 sg=186 px=0 gx=0
AGCTCCATGGATATCGATCGCATGCATATGGGCCCTCGAGGCCTTGAATGCGGCCGCGGA
>group_696_3 186 0 0 0 sg=186 px=0 gx=0
CTCGAGGGCCCATATGCATGCGATCGATATCCATGGAGCTCGCGAATTCGAAAGCTTAAG
>group_696_4 186 0 0 0 sg=186 px=0 gx=0
GCTCCATGGATATCGATCGCATGCATATGGGCCCTCGAGGCCTTGAATGCGGCCGCGGAA
>group_696_5 186 0 0 0 sg=186 px=0 gx=0
GCTAGGTTCCGCGGCCGCATTCAAGGCCTCGAGGGCCCATATGCATGCGATCGATATCCA
>group_696_6 186 0 0 0 sg=186 px=0 gx=0
GAGTCGACCTGCAGGCGCCACGCGTACGTGCACGACGTCTTAAGCTTTCGAATTCGCGAG
>group_696_7 186 0 0 0 sg=186 px=0 gx=0
GCTCGCGAATTCGAAAGCTTAAGACGTCGTGCACGTACGCGTGGCGCCTGCAGGTCGACT
>group_696_8 186 0 0 0 sg=186 px=0 gx=0
AGGCGCCACGCGTACGTGCACGACGTCTTAAGCTTTCGAATTCGCGAGCTCCATGGATAT
>group_696_9 186 0 0 0 sg=186 px=0 gx=0
ATGCGATCGATATCCATGGAGCTCGCGAATTCGAAAGCTTAAGACGTCGTGCACGTACGC
>group_697_0 358 1 0 0 sg=358 px=0 gx=0
TGATTTCCCGGGCTGTCTCTTATACACATCTAGCTTGCATGCGTGGTCTCCCTTTAGTGA
>group_697_1 358 1 0 0 sg=358 px=0 gx=0
CAAGCTAGATGTGTATAAGAGACAGCCCGGGAAATCAAATAATGATTTTATTTTGACTGA
>group_697_2 358 1 0 0 sg=358 px=0 gx=0
GTACGTACTATCAACAGGTTGAACTGCTGATCCCGGGCTGTCTCTTATACACATCTGGGG
>group_697_3 358 1 0 0 sg=358 px=0 gx=0
TGTATAAGAGACAGCCCGGGAAATCAAATAATGATTTTATTTTGACTGATAGTGACCTGT
>group_697_4 358 1 0 0 sg=358 px=0 gx=0
TGTCTCTTATACACATCTGGGGATCCTTACGCGAACGCGAAGTCCGACTCTAAGATGTCA
>group_697_5 358 1 0 0 sg=358 px=0 gx=0
ACCTCCGTGACATCTTAGAGTCGGACTTCGCGTTCGCGTAAGGATCCCCAGATGTGTATA
>group_697_6 358 1 0 0 sg=358 px=0 gx=0
GACAGCCCGGGATCAGCAGTTCAACCTGTTGATAGTACGTACTAAGCTCTCATGTTTCAC
>group_697_7 358 1 0 0 sg=358 px=0 gx=0
ATGAGAGCTTAGTACGTACTATCAACAGGTTGAACTGCTGATCCCGGGCTGTCTCTTATA
>group_697_8 358 1 0 0 sg=358 px=0 gx=0
ATCCCCAGATGTGTATAAGAGACAGCCCGGGATCAGCAGTTCAACCTGTTGATAGTACGT
>group_697_9 358 1 0 0 sg=358 px=0 gx=0
GCCCGGGAAATCAAATAATGATTTTATTTTGACTGATAGTGACCTGTTCGTTGCAACAAA
>group_698_0 1108 1 0 0 sg=1108 px=0 gx=0
GTGTACTTGAGGGGGATGAGTTCCTCAATGGTGGTTTTGACCAGCTTGCCATTCATCTCA
>group_698_1 1108 1 0 0 sg=1108 px=0 gx=0
GATGAGTTCCTCAATGGTGGTTTTGACCAGCTTGCCATTCATCTCAATGAGCACAAAGCA
>group_698_2 1108 1 0 0 sg=1108 px=0 gx=0
GGCCATCATGAAGACCTTCAACATCTCTCAGCAGGATCTGGAGCTGGTGGAGGTCGCCAC
>group_698_3 1108 1 0 0 sg=1108 px=0 gx=0
GGTGGACAGATCCATCAGGGTGGTCAGCCCCTGTGGCATGTGCAGAGAGCTCATCTCTGA
>group_698_4 1108 1 0 0 sg=1108 px=0 gx=0
AATCATCGGCATAGTATATCGGCATAGTATAATACGACTCACTATAGGAGGGCCATCATG
>group_698_5 1108 1 0 0 sg=1108 px=0 gx=0
CGGCATAGTATATCGGCATAGTATAATACGACTCACTATAGGAGGGCCATCATGAAGACC
>group_698_6 1108 1 0 0 sg=1108 px=0 gx=0
GGCATAGTATAATACGACTCACTATAGGAGGGCCATCATGAAGACCTTCAACATCTCTCA
>group_698_7 1108 1 0 0 sg=1108 px=0 gx=0
TCATCCCCCTCAAGTACACCAGGAACTAAACGTTAACTTGTTTATTGCAGCTTATAATGG
>group_698_8 1108 1 0 0 sg=1108 px=0 gx=0
ATCAGGACCAAGACTGGGGAGATCATCTCTGCTGTCCACATTGAGGCCTACATTGGCAGG
>group_698_9 1108 1 0 0 sg=1108 px=0 gx=0
TGTCCACATTGAGGCCTACATTGGCAGGGTCACTGTCTGTGCTGAAGCCATTGCCATTGG
>group_699_0 856 0 0 0 sg=856 px=0 gx=0
CTTTCTCTGTTTTTGTCCGTGGAATGAACAATGGAACCCCCCCCCCCCCCCCCCCCCCCC
>group_699_1 856 0 0 0 sg=856 px=0 gx=0
GGTAGAACTCCGCGAGTCGTCCAGCCTCAGGCAGCAGCTGAACCAACTCGCGAGGGGATC
>group_699_2 856 0 0 0 sg=856 px=0 gx=0
AGGACGAGGCAGCGCGGCTATCGTGGCTGGCCACGACGGGGCGTTCCTTGCGCAGCTGTG
>group_699_3 856 0 0 0 sg=856 px=0 gx=0
CTGACACATGCAGCTCCCGGAGACGGTCACAGCTTGTCTGTAAGCGGATGCCGGGAGCAN
>group_699_4 856 0 0 0 sg=856 px=0 gx=0
CAATCTGCTCTGATGCGCTACGTGACTGGGTCATGGCTGCGCCCGACACCCGCCAACACC
>group_699_5 856 0 0 0 sg=856 px=0 gx=0
GCCCGTCAGGGCGCGTCAGCGGGTGTTGGCGGGTGTCGGGCGCAGCCATGACCCAGTCAC
>group_699_6 856 0 0 0 sg=856 px=0 gx=0
CCCCCCCCCCCCCCCCCCCCCCCCCTGCAGCAATGAACAACGTTGCCCGGATCGATCCGG
>group_699_7 856 0 0 0 sg=856 px=0 gx=0
ATGCCGGGAGCANACAAGCCCGTCAGGGCGCGTCAGCGGGTGTTGGCGGGTGTCGGGCGC
>group_699_8 856 0 0 0 sg=856 px=0 gx=0
CGCTAGCCAGATCCCCGCTGATTTATGCTGGTTACTGTTGCGCCTGTTAGCGCGGCAACG
>group_699_9 856 0 0 0 sg=856 px=0 gx=0
GGCAACGTTGTTCATTGCTGCAGGGGGGGGGGGGGGGGGGGGGGGGGGGGGGGTTCCATT
>group_700_0 714 6 0 138 sg=576 px=0 gx=138
GTTCCGCGCACATTTCCCCGAAAAGTGCCACCTGACGCCTGATGCGGTATTTTCTCCTTA
>group_700_1 714 6 0 138 sg=576 px=0 gx=138
CGCATCAGGCGTCAGGTGGCACTTTTCGGGGAAATGTGCGCGGAACCCCTATTTGTTTAT
>group_700_2 714 6 0 138 sg=576 px=0 gx=138
TATGATTAATCGGCCACACCATTCCTTGCGGCGGCGGTGCTCAACGGCCTCAACCTACTA
>group_700_3 714 6 0 138 sg=576 px=0 gx=138
TTTTCACCGTCATCACCGAAACGCGCGAGACGAAAGGGCCTGCGCATTCTCATTGCACCC
>group_700_4 714 6 0 138 sg=576 px=0 gx=138
GCCTTTTGCTCACATAGTCATGCCCCGCGCCCACCGGAAGGAGCTGACTGGGTTGAAGGC
>group_700_5 714 6 0 138 sg=576 px=0 gx=138
AAAATACCGCATCAGGCGTCAGGTGGCACTTTTCGGGGAAATGTGCGCGGAACCCCTATT
>group_700_6 714 6 0 138 sg=576 px=0 gx=138
AAATTTGGGTGCAATGAGAATGCGCAGGCCCTTTCGTCTCGCGCGTTTCGGTGATGACGG
>group_700_7 714 6 0 138 sg=576 px=0 gx=138
TTGAGGCCGTTGAGCACCGCCGCCGCAAGGAATGGTGTGGCCGATTAATCATAAATATGA
>group_700_8 714 6 0 138 sg=576 px=0 gx=138
CGGTGTGAAATACCGCACAGATGCGTAAGGAGAAAATACCGCATCAGGCGTCAGGTGGCA
>group_700_9 714 6 0 138 sg=576 px=0 gx=138
TCACCGAAACGCGCGAGACGAAAGGGCCTGCGCATTCTCATTGCACCCAAATTTATTCTT
>group_701_0 302 1 0 0 sg=302 px=0 gx=0
AATTCTGTTTTATCAGACCGCTTCTGCGTTCTGATTTAATCACTAGTCATTACGCCCCGC
>group_701_1 302 1 0 0 sg=302 px=0 gx=0
ATCACTAGTCATTACGCCCCGCCCTGCCACTCATCGCAGTACTGTTGTAATTCATTAAGC
>group_701_2 302 1 0 0 sg=302 px=0 gx=0
ATTTTTTTCTCACTAGTCTAATGGTGATGGTGATGGTGGCCGGCTATGATAGTTAATTAA
>group_701_3 302 1 0 0 sg=302 px=0 gx=0
AGAATGCTTAATGAATTACAACAGTACTGCGATGAGTGGCAGGGCGGGGCGTAATGACTA
>group_701_4 302 1 0 0 sg=302 px=0 gx=0
TCTGCGTTCTGATTTAATCACTAGTCATTACGCCCCGCCCTGCCACTCATCGCAGTACTG
>group_701_5 302 1 0 0 sg=302 px=0 gx=0
TTCTTTACGATGCCATTGGGATATATCAACGGTGGTATATCCAGTGATTTTTTTCTCACT
>group_701_6 302 1 0 0 sg=302 px=0 gx=0
AGGTGTTTTCACGAGCCATTCACCAACAAGGAGTTAATTAACTATCATAGCCGGCCACCA
>group_701_7 302 1 0 0 sg=302 px=0 gx=0
GAATGCTTAATGAATTACAACAGTACTGCGATGAGTGGCAGGGCGGGGCGTAATGACTAG
>group_701_8 302 1 0 0 sg=302 px=0 gx=0
GATGGTGATGGTGGCCGGCTATGATAGTTAATTAACTCCTTGTTGGTGAATGGCTCGTGA
>group_701_9 302 1 0 0 sg=302 px=0 gx=0
GGGCGTAATGACTAGTGATTAAATCAGAACGCAGAAGCGGTCTGATAAAACAGAATTTGC
>group_702_0 7378 0 4780 0 sg=2598 px=4780 gx=0
TGGCCGCAGTGTGGAAGGCGTAGGGATGTTCAGCTGCTCGCCAGCTTGCTTGAAACGGTA
>group_702_1 7378 0 4780 0 sg=2598 px=4780 gx=0
GAGCAGGTGCGCTGGGAGAAGCGCCCAGCACACCCGCCTTTAGCGTGTGGGGATTCCAGC
>group_702_2 7378 0 4780 0 sg=2598 px=4780 gx=0
CCTTTCTCGACGCGTAGCTCCCTGAGAAGCAGCCGGCAAATTGTGTGAAACGATGTGCTT
>group_702_3 7378 0 4780 0 sg=2598 px=4780 gx=0
CTTATTTCTGGGATTGATATGGGATCTCAGAGGGATACCAAACCGCAGGCCGTTCAATTC
>group_702_4 7378 0 4780 0 sg=2598 px=4780 gx=0
GGGAGCTACGCGTCGAGAAAGGCGTAACGCAAGCACACATCAGCCAGCTTCTCGGGAAAG
>group_702_5 7378 0 4780 0 sg=2598 px=4780 gx=0
GCTTTGGAAGTACTGTTTTTGTGTGTCACGCCACTGGGGATCGAGCGCCCAGCGGAATAC
>group_702_6 7378 0 4780 0 sg=2598 px=4780 gx=0
GCCCTACTCTGGTCTCTACGCCCCTTTGAACGTATTCCGCTGGGCGCTCGATCCCCAGTG
>group_702_7 7378 0 4780 0 sg=2598 px=4780 gx=0
GCATGGTGTGGTTTGGAAAGTCAGCCAGTGGCTGGAGCGGTAATGGCGTTGGCCGCAGTG
>group_702_8 7378 0 4780 0 sg=2598 px=4780 gx=0
ACGTGAAGTACGTTAAAACTAACCCTGAGGCATCCGTTCTACGGATTGAGTACCGATTTA
>group_702_9 7378 0 4780 0 sg=2598 px=4780 gx=0
TAAATCGGTACTCAATCCGTAGAACGGATGCCTCAGGGTTAGTTTTAACGTACTTCACGT
>group_703_0 892 10 0 252 sg=640 px=0 gx=252
TTGGCAGCATCACCCGAAGAACATTTGGAAGGCTGTCGGTCGACTACAGGTCACTAATAC
>group_703_1 892 10 0 252 sg=640 px=0 gx=252
GCGAGCCTCTTTTTTGTGTGACAAAATAAAAACATCTACCTATTCATATACGCTAGTGTC
>group_703_2 892 10 0 252 sg=640 px=0 gx=252
TATGAATCAACTACTTAGATGGTATTAGTGACCTGTAGTCGACCGACAGCCTTCCAAATG
>group_703_3 892 10 0 252 sg=640 px=0 gx=252
CTGTAGTCGACTAAGTTGGCAGCATCACCCGACGCACTTTGCGCCGAATAAATACCTGTG
>group_703_4 892 10 0 252 sg=640 px=0 gx=252
AATAAAAACATCTACCTATTCATATACGCTAGTGTCATAGTCCTGAAAATCATCTGCATC
>group_703_5 892 10 0 252 sg=640 px=0 gx=252
ATACGCTAGTGTCATAGTCCTGAAAATCATCTGCATCAAGAACAATTTCACAACTCTTAT
>group_703_6 892 10 0 252 sg=640 px=0 gx=252
CACCCGAAGAACATTTGGAAGGCTGTCGGTCGACTACAGGTCACTAATACCATCTAAGTA
>group_703_7 892 10 0 252 sg=640 px=0 gx=252
CATTTGGAAGGCTGTCGGTCGACTACAGGTCACTAATACCATCTAAGTAGTTGATTCATA
>group_703_8 892 10 0 252 sg=640 px=0 gx=252
TAATACCATCTAAGTAGTTGATTCATAGTGACTGGATATGTTGTGTTTTACAGTATTATG
>group_703_9 892 10 0 252 sg=640 px=0 gx=252
TGCTGCCAACTTAGTCGACTACAGGTCACTAATACCATCTAAGTAGTTGATTCATAGTGA
>group_704_0 74 19 0 0 sg=74 px=0 gx=0
CAGGACCCAACGCTGCCCGAAATTCCGACACCATCGAATGGTGCAAAACCTTTCGCGGTA
>group_704_1 74 19 0 0 sg=74 px=0 gx=0
GCACCCGTGGCCAGGACCCAACGCTGCCCGAAATTCCGACACCATCGAATGGTGCAAAAC
>group_704_2 74 19 0 0 sg=74 px=0 gx=0
ATGCGCACCCGTGGCCAGGACCCAACGCTGCCCGAAATTCCGACACCATCGAATGGTGCA
>group_704_3 74 19 0 0 sg=74 px=0 gx=0
GCCATACCGCGAAAGGTTTTGCACCATTCGATGGTGTCGGAATTTCGGGCAGCGTTGGGT
>group_704_4 74 19 0 0 sg=74 px=0 gx=0
TGCCCGAAATTCCGACACCATCGAATGGTGCAAAACCTTTCGCGGTATGGCATGATAGCG
>group_704_5 74 19 0 0 sg=74 px=0 gx=0
TGCGCACCCGTGGCCAGGACCCAACGCTGCCCGAAATTCCGACACCATCGAATGGTGCAA
>group_704_6 74 19 0 0 sg=74 px=0 gx=0
CCGGGCGCTATCATGCCATACCGCGAAAGGTTTTGCACCATTCGATGGTGTCGGAATTTC
>group_704_7 74 19 0 0 sg=74 px=0 gx=0
GCGCTATCATGCCATACCGCGAAAGGTTTTGCACCATTCGATGGTGTCGGAATTTCGGGC
>group_704_8 74 19 0 0 sg=74 px=0 gx=0
CACCCGTGGCCAGGACCCAACGCTGCCCGAAATTCCGACACCATCGAATGGTGCAAAACC
>group_704_9 74 19 0 0 sg=74 px=0 gx=0
GGCGCTATCATGCCATACCGCGAAAGGTTTTGCACCATTCGATGGTGTCGGAATTTCGGG
>group_705_0 902 1 0 0 sg=902 px=0 gx=0
GTCTGACGCTCAGGGAACGACGCGTACCGCTAGCCAGGAAGAGTTTGTAGAAACGCAAAA
>group_705_1 902 1 0 0 sg=902 px=0 gx=0
TTCCTTATTTCTTTTTATGATTTAATACGGCATTGAGGACAATAGCGAGTAGGCTGGATA
>group_705_2 902 1 0 0 sg=902 px=0 gx=0
AAAAAAGAGGCTCGCACCTCTTTTCCTTATTTCTTTTTATGATTTAATACGGCATTGAGG
>group_705_3 902 1 0 0 sg=902 px=0 gx=0
CAGGTTTCCCGACTGGAAAGCGGGCAGTGAGCGCAACGCAATTAATACGCGTAACTCACG
>group_705_4 902 1 0 0 sg=902 px=0 gx=0
CAATGATAGAGTGTCAACAACATGACCAAAATCCCTTAACGTGAGTTACGCGTATTAATT
>group_705_5 902 1 0 0 sg=902 px=0 gx=0
TGAGTTACGCGTATTAATTGCGTTGCGCTCACTGCCCGCTTTCCAGTCGGGAAACCTGTC
>group_705_6 902 1 0 0 sg=902 px=0 gx=0
TCCTTATTTCTTTTTATGATTTAATACGGCATTGAGGACAATAGCGAGTAGGCTGGATAC
>group_705_7 902 1 0 0 sg=902 px=0 gx=0
CACACAAAAAAGAGGCTCGCACCTCTTTTCCTTATTTCTTTTTATGATTTAATACGGCAT
>group_705_8 902 1 0 0 sg=902 px=0 gx=0
AATCATAAAAAGAAATAAGGAAAAGAGGTGCGAGCCTCTTTTTTGTGTGACAAAATAAAA
>group_705_9 902 1 0 0 sg=902 px=0 gx=0
CGCAGATACCAAATACTGTTCTTCTAGTGTAACCGTAGTTAGGCCACCACTTCAAGAACT
>group_706_0 430 0 0 0 sg=430 px=0 gx=0
TCAGATCTGCAGCGGCCGCTCCAGAATTCTAGAAGGTACCCGGGATCCTTTCCTGGGACC
>group_706_1 430 0 0 0 sg=430 px=0 gx=0
ACATACAAGTTGCTAACGTAATCATGGTCATAGCTGTTTCCTGTGTGAAATTGTTATCCG
>group_706_2 430 0 0 0 sg=430 px=0 gx=0
TCTTGCCGGGTCCCAGGAAAGGATCCCGGGTACCTTCTAGAATTCTGGAGCGGCCGCTGC
>group_706_3 430 0 0 0 sg=430 px=0 gx=0
CAAGTTGCTAACGTAATCATGGTCATAGCTGTTTCCTGTGTGAAATTGTTATCCGCTCAC
>group_706_4 430 0 0 0 sg=430 px=0 gx=0
CACACAGGAAACAGCTATGACCATGATTACGTTAGCAACTTGTATGTTAACACGCCGCGT
>group_706_5 430 0 0 0 sg=430 px=0 gx=0
TGTAGTAAAAATGAAAAGGCTTGTTATCGGCGTGCGGCGAGCTTGAGACAATCTCTTTAC
>group_706_6 430 0 0 0 sg=430 px=0 gx=0
GTACGCGGCGTGTTAACATACAAGTTGCTAACGTAATCATGGTCATAGCTGTTTCCTGTG
>group_706_7 430 0 0 0 sg=430 px=0 gx=0
TGTAAGCAATTGTATTGTAAAGAGATTGTCTCAAGCTCGCCGCACGCCGATAACAAGCCT
>group_706_8 430 0 0 0 sg=430 px=0 gx=0
TGTCTCGCCACTACAATGCTGTAGTAAAAATGAAAAGGCTTGTTATCGGCGTGCGGCGAG
>group_706_9 430 0 0 0 sg=430 px=0 gx=0
GAATTCTGGAGCGGCCGCTGCAGATCTGATCCGCGCCCGATGGTGGGACGGTATGAATAA
>group_707_0 748 1 0 0 sg=748 px=0 gx=0
CGGTGCTCCGGGGCGACCTCGATGTCCTCGACGGTCAGCCGGCGGTTCCAGCCGGAGTAC
>group_707_1 748 1 0 0 sg=748 px=0 gx=0
AGATCCACTAGTGGCCTATTCTAGCCCGGGTCGACGGATCCACTAGCTCGTTTCAAATTA
>group_707_2 748 1 0 0 sg=748 px=0 gx=0
CCTCGATGTCCTCGACGGTCAGCCGGCGGTTCCAGCCGGAGTACGAGACGACCACGAAGC
>group_707_3 748 1 0 0 sg=748 px=0 gx=0
ATATCATCGGTAATTTGAAACGAGCTAGTGGATCCGTCGACCCGGGCTAGAATAGGCCAC
>group_707_4 748 1 0 0 sg=748 px=0 gx=0
CGATATCATCGGTAATTTGAAACGAGCTAGTGGATCCGTCGACCCGGGCTAGAATAGGCC
>group_707_5 748 1 0 0 sg=748 px=0 gx=0
GTACGGGGACGACGGCGACCTGGCGGGCTTCGTGGTCGTCTCGTACTCCGGCTGGAACCG
>group_707_6 748 1 0 0 sg=748 px=0 gx=0
ACGTTGGTGACCTCCAGCCAGAGGTGCCCGGCGCCCCGCTCGCGGGCGAACTCCGTCGCG
>group_707_7 748 1 0 0 sg=748 px=0 gx=0
GCGCGTTGATGGGGCTCGCGACGGAGTTCGCCCGCGAGCGGGGCGCCGGGCACCTCTGGC
>group_707_8 748 1 0 0 sg=748 px=0 gx=0
TCGACCTGCAGCGTACGAAGCTTCAGCTGTCTAGCGGCCGCATATGAATTCGGTACCAAG
>group_707_9 748 1 0 0 sg=748 px=0 gx=0
GAATTCGGTACCAAGCTTGGCGTAATCATGGTCATAGCTGTTTCCTGTGTGAAATTGTTA
>group_708_0 222 1 0 0 sg=222 px=0 gx=0
TTTGGTGGTGTCGACCATCCTCCAGGAGGAGGAGGAGGCCTGGTTCCGCGGAGCGAGGCG
>group_708_1 222 1 0 0 sg=222 px=0 gx=0
CCAGCAAGTATATAGCATGGCCTTTGCAGGGCTGGCAAGCCACGTTTGGTGGTGTCGACC
>group_708_2 222 1 0 0 sg=222 px=0 gx=0
TCACCGAAACGCGCGAGGCAGATCGTCAGTCAGTCACGATGAATTCCCGGGGATCCAACT
>group_708_3 222 1 0 0 sg=222 px=0 gx=0
AGGCAGATCGTCAGTCAGTCACGATGAATTCCCGGGGATCCAACTGCGCCTCGCTCCGCG
>group_708_4 222 1 0 0 sg=222 px=0 gx=0
CCTGGTTCCGCGGAGCGAGGCGCAGTTGGATCCCCGGGAATTCATCGTGACTGACTGACG
>group_708_5 222 1 0 0 sg=222 px=0 gx=0
CGAAACGCGCGAGGCAGATCGTCAGTCAGTCACGATGAATTCCCGGGGATCCAACTGCGC
>group_708_6 222 1 0 0 sg=222 px=0 gx=0
GCCTCCTCCTCCTCCTGGAGGATGGTCGACACCACCAAACGTGGCTTGCCAGCCCTGCAA
>group_708_7 222 1 0 0 sg=222 px=0 gx=0
AGATCGTCAGTCAGTCACGATGAATTCCCGGGGATCCAACTGCGCCTCGCTCCGCGGAAC
>group_708_8 222 1 0 0 sg=222 px=0 gx=0
TGGTTCCGCGGAGCGAGGCGCAGTTGGATCCCCGGGAATTCATCGTGACTGACTGACGAT
>group_708_9 222 1 0 0 sg=222 px=0 gx=0
CGTTTGGTGGTGTCGACCATCCTCCAGGAGGAGGAGGAGGCCTGGTTCCGCGGAGCGAGG
>group_709_0 852 0 294 292 sg=558 px=2 gx=0
TTTCGTCAGCTTATGATGATGATGTGCTTAAAAACTTACTCAATGGCTGGTTTATGCATA
>group_709_1 852 0 294 292 sg=558 px=2 gx=0
ATGATATCAAAACGCTCTGAGCTGCTCGTTCGGCTATGGCGTAGGCGGATCTGGGCAATA
>group_709_2 852 0 294 292 sg=558 px=2 gx=0
CTGAGCTGCTCGTTCGGCTATGGCGTAGGCGGATCTGGAGCTGTAATATAAAAACCTTCT
>group_709_3 852 0 294 292 sg=558 px=2 gx=0
TATCAAAACGCTCTGAGCTGCTCGTTCGGCTATGGCGTAGGCGGATCTGGGCAATAGTTA
>group_709_4 852 0 294 292 sg=558 px=2 gx=0
GATCCAAGAGAACCAACTTAAAGCTGACGAAAAAAACTATCCTTGAGATCGCATTAAAAT
>group_709_5 852 0 294 292 sg=558 px=2 gx=0
TTACAGCTCCAGATCCGCCTACGCCATAGCCGAACGAGCAGCTCAGAGCGTTTTGATATC
>group_709_6 852 0 294 292 sg=558 px=2 gx=0
AACGCTCTGAGCTGCTCGTTCGGCTATGGCGTAGGCGGATCTGGGCAATAGTTACCCTTA
>group_709_7 852 0 294 292 sg=558 px=2 gx=0
AATACGATTCCCATTGTACTTGTTGACTGGTCTGATATTCGTGAGCAAAAACGACTTATG
>group_709_8 852 0 294 292 sg=558 px=2 gx=0
TTTTTCGTCAGCTTTAAGTTGGTTCTCTTGGATCAATTTGCTGACAATGGCGTTTACCTT
>group_709_9 852 0 294 292 sg=558 px=2 gx=0
CTCAAGGATAGTTTTTTTCGTCAGCTTTAAGTTGGTTCTCTTGGATCAATTTGCTGACAA
>group_710_0 174 1 0 0 sg=174 px=0 gx=0
GTACGCCTGCAGGTACCGGTCCGGAATTCCCGGGTCGACATCATCATCATTAGTAGTAGT
>group_710_1 174 1 0 0 sg=174 px=0 gx=0
CTTGGATCCTCTAGAGCGGCCGGCCGCCTACTACTACTAATGATGATGATGTCGACCCGG
>group_710_2 174 1 0 0 sg=174 px=0 gx=0
TCATTAGTAGTAGTAGGCGGCCGGCCGCTCTAGAGGATCCAAGCTTACGTACGCGTGCAT
>group_710_3 174 1 0 0 sg=174 px=0 gx=0
CCGGTCCGGAATTCCCGGGTCGACATCATCATCATTAGTAGTAGTAGGCGGCCGGCCGCT
>group_710_4 174 1 0 0 sg=174 px=0 gx=0
TCCCGGGTCGACATCATCATCATTAGTAGTAGTAGGCGGCCGGCCGCTCTAGAGGATCCA
>group_710_5 174 1 0 0 sg=174 px=0 gx=0
ATAGGGAAAGCTGGTACGCCTGCAGGTACCGGTCCGGAATTCCCGGGTCGACATCATCAT
>group_710_6 174 1 0 0 sg=174 px=0 gx=0
TCACTATAGGGAAAGCTGGTACGCCTGCAGGTACCGGTCCGGAATTCCCGGGTCGACATC
>group_710_7 174 1 0 0 sg=174 px=0 gx=0
AGCGGCCGGCCGCCTACTACTACTAATGATGATGATGTCGACCCGGGAATTCCGGACCGG
>group_710_8 174 1 0 0 sg=174 px=0 gx=0
ATGATGATGTCGACCCGGGAATTCCGGACCGGTACCTGCAGGCGTACCAGCTTTCCCTAT
>group_710_9 174 1 0 0 sg=174 px=0 gx=0
CTAATGATGATGATGTCGACCCGGGAATTCCGGACCGGTACCTGCAGGCGTACCAGCTTT
>group_711_0 1596 1 0 0 sg=1596 px=0 gx=0
TGCAAGCAGCGCGGCAGATTCTCCCCTCTCTTTGAATCAGCGCGCCCGCACCCCAAAACG
>group_711_1 1596 1 0 0 sg=1596 px=0 gx=0
TACGGAAAACGAACTTCAAATTATCCTGACGAAGTAAAGACCCAGCCACCCAGGCAACCT
>group_711_2 1596 1 0 0 sg=1596 px=0 gx=0
TCTCCCTCTTCTTCATCCTCGTAATGCTAACAGAATAAGTTGTGGAAAGCGTGAAGCGTG
>group_711_3 1596 1 0 0 sg=1596 px=0 gx=0
TATTTCCTTACTGCTCGTTTTGGGGTGCGGGCGCGCTGATTCAAAGAGAGGGGAGAATCT
>group_711_4 1596 1 0 0 sg=1596 px=0 gx=0
CAAGACTTGTGCTGCAAGCAGCGCGGCAGATTCTCCCCTCTCTTTGAATCAGCGCGCCCG
>group_711_5 1596 1 0 0 sg=1596 px=0 gx=0
GAAGTAAAGACCCAGCCACCCAGGCAACCTCCTGAGGCCACTAAATACCATAGTTAACAG
>group_711_6 1596 1 0 0 sg=1596 px=0 gx=0
TCGTCGCGGGTGGCGAGGCGCACCGTGGGCTTGTACTCGGTCATATGTCAAAGAGGCAGA
>group_711_7 1596 1 0 0 sg=1596 px=0 gx=0
CAACAAAGCACTTCTATTTATTTATCAAGCTTCTGACCTTTGTACCATCGCTGCCCTCAC
>group_711_8 1596 1 0 0 sg=1596 px=0 gx=0
CATCAATAAGACGAGGATCCACCTGATCTTCTAGTTCACCTTGAAAATATAAATTTTCAG
>group_711_9 1596 1 0 0 sg=1596 px=0 gx=0
TCTCCCCTCTCTTTGAATCAGCGCGCCCGCACCCCAAAACGAGCAGTAAGGAAATATACC
>group_712_0 226 1 0 0 sg=226 px=0 gx=0
AATAAACAAATAGGGGATCTATGTCGGGTGCGGAGAAAGAGGTAATGAAATGGCATCCGG
>group_712_1 226 1 0 0 sg=226 px=0 gx=0
GCTCACATGTTGGATCTGCCATTTCATTACCTCTTTCTCCGCACCCGACATAGATCCGGA
>group_712_2 226 1 0 0 sg=226 px=0 gx=0
GCCATTTCATTACCTCTTTCTCCGCACCCGACATAGATCCCCTATTTGTTTATTTTTCTA
>group_712_3 226 1 0 0 sg=226 px=0 gx=0
TTTGAATGTATTTAGAAAAATAAACAAATAGGGGATCTATGTCGGGTGCGGAGAAAGAGG
>group_712_4 226 1 0 0 sg=226 px=0 gx=0
TATGTTCCGGATCTATGTCGGGTGCGGAGAAAGAGGTAATGAAATGGCAGATCCAACATG
>group_712_5 226 1 0 0 sg=226 px=0 gx=0
AGATCCCCTATTTGTTTATTTTTCTAAATACATTCAAATATGTATCCGCTCATGAGACAA
>group_712_6 226 1 0 0 sg=226 px=0 gx=0
CAGCAACGCGGCCTTTTTACGGTTCCTGGCCTTTTGCTGGCCTTTTGCTCACATGTTGGA
>group_712_7 226 1 0 0 sg=226 px=0 gx=0
ATCTATGTCGGGTGCGGAGAAAGAGGTAATGAAATGGCAGATCCAACATGTGAGCAAAAG
>group_712_8 226 1 0 0 sg=226 px=0 gx=0
ATTTAGAAAAATAAACAAATAGGGGATCTATGTCGGGTGCGGAGAAAGAGGTAATGAAAT
>group_712_9 226 1 0 0 sg=226 px=0 gx=0
GTTCCTGGCCTTTTGCTGGCCTTTTGCTCACATGTTGGATCTGCCATTTCATTACCTCTT
>group_713_0 86 1 0 0 sg=86 px=0 gx=0
TGTGAGCGGATAACAATTTCACACAGGAGATATACATATGAGTAAAGGAGAAGAACTTTT
>group_713_1 86 1 0 0 sg=86 px=0 gx=0
AAAAGTTCTTCTCCTTTACTCATATGTATATCTCCTGTGTGAAATTGTTATCCGCTCACA
>group_713_2 86 1 0 0 sg=86 px=0 gx=0
ACTCATATGTATATCTCCTGTGTGAAATTGTTATCCGCTCACAATTCCACACATTATACG
>group_713_3 86 1 0 0 sg=86 px=0 gx=0
ATTGGGACAACTCCAGTGAAAAGTTCTTCTCCTTTACTCATATGTATATCTCCTGTGTGA
>group_713_4 86 1 0 0 sg=86 px=0 gx=0
CTTCTCCTTTACTCATATGTATATCTCCTGTGTGAAATTGTTATCCGCTCACAATTCCAC
>group_713_5 86 1 0 0 sg=86 px=0 gx=0
CAATTTCACACAGGAGATATACATATGAGTAAAGGAGAAGAACTTTTCACTGGAGTTGTC
>group_713_6 86 1 0 0 sg=86 px=0 gx=0
GTGTGGAATTGTGAGCGGATAACAATTTCACACAGGAGATATACATATGAGTAAAGGAGA
>group_713_7 86 1 0 0 sg=86 px=0 gx=0
CACAGGAGATATACATATGAGTAAAGGAGAAGAACTTTTCACTGGAGTTGTCCCAATTCT
>group_713_8 86 1 0 0 sg=86 px=0 gx=0
GTTCTTCTCCTTTACTCATATGTATATCTCCTGTGTGAAATTGTTATCCGCTCACAATTC
>group_713_9 86 1 0 0 sg=86 px=0 gx=0
GAGCGGATAACAATTTCACACAGGAGATATACATATGAGTAAAGGAGAAGAACTTTTCAC
>group_714_0 164 1 0 0 sg=164 px=0 gx=0
ACGGCCAGTGCCAAGCTTGCATGCCTGCAGGTCTAACGCCCGGCTTCATCCGGATTGACT
>group_714_1 164 1 0 0 sg=164 px=0 gx=0
CGAGCTCGGTACCCGGGGATCCTCTAGAGTCAATCCGGATGAAGCCGGGCGTTAGACCTG
>group_714_2 164 1 0 0 sg=164 px=0 gx=0
AGTGCCAAGCTTGCATGCCTGCAGGTCTAACGCCCGGCTTCATCCGGATTGACTCTAGAG
>group_714_3 164 1 0 0 sg=164 px=0 gx=0
ACGAATTCGAGCTCGGTACCCGGGGATCCTCTAGAGTCAATCCGGATGAAGCCGGGCGTT
>group_714_4 164 1 0 0 sg=164 px=0 gx=0
TGCCTGCAGGTCTAACGCCCGGCTTCATCCGGATTGACTCTAGAGGATCCCCGGGTACCG
>group_714_5 164 1 0 0 sg=164 px=0 gx=0
ACGTTGTAAAACGACGGCCAGTGCCAAGCTTGCATGCCTGCAGGTCTAACGCCCGGCTTC
>group_714_6 164 1 0 0 sg=164 px=0 gx=0
CGGATTGACTCTAGAGGATCCCCGGGTACCGAGCTCGAATTCGTAATCATGGTCATAGCT
>group_714_7 164 1 0 0 sg=164 px=0 gx=0
AGCTATGACCATGATTACGAATTCGAGCTCGGTACCCGGGGATCCTCTAGAGTCAATCCG
>group_714_8 164 1 0 0 sg=164 px=0 gx=0
TCCGGATGAAGCCGGGCGTTAGACCTGCAGGCATGCAAGCTTGGCACTGGCCGTCGTTTT
>group_714_9 164 1 0 0 sg=164 px=0 gx=0
AGAGTCAATCCGGATGAAGCCGGGCGTTAGACCTGCAGGCATGCAAGCTTGGCACTGGCC
>group_715_0 4074 0 0 3374 sg=700 px=0 gx=3374
AATATCGGTATGCGTTTCCAGAGAGAAGTTGTCGTCTAACTTCACGCCTGCTGCAGTCTC
>group_715_1 4074 0 0 3374 sg=700 px=0 gx=3374
AAAGTTCCCTCAAGAATTTTACTCTGTCAGAAACGGCCTTAACGACGTAGTCGAGGATTT
>group_715_2 4074 0 0 3374 sg=700 px=0 gx=3374
TCCTCGACCTCCTCTTCAGTACTAAATCTACCAATACCAAATCTGATGGAAGAATGGGCT
>group_715_3 4074 0 0 3374 sg=700 px=0 gx=3374
AAGCGTATTCGAATATCATTGAGACTGCAGCAGGCGTGAAGTTAGACGACAACTTCTCTC
>group_715_4 4074 0 0 3374 sg=700 px=0 gx=3374
ATTGATCATCTTTGCTACGTAAGCTCTAGCATTTTCCACAGCAGTATTTGTTTCCCAACC
>group_715_5 4074 0 0 3374 sg=700 px=0 gx=3374
CCTTTCGTCTTCAAGAATTCCACGGACTATAGACTATACTAGTATACTCCGTCTACTGTA
>group_715_6 4074 0 0 3374 sg=700 px=0 gx=3374
TTATTTCCTTGGGGTCGGCATTGATCATCTTTGCTACGTAAGCTCTAGCATTTTCCACAG
>group_715_7 4074 0 0 3374 sg=700 px=0 gx=3374
CTCCCGAAGTGAATATTATTTCCTTGGGGTCGGCATTGATCATCTTTGCTACGTAAGCTC
>group_715_8 4074 0 0 3374 sg=700 px=0 gx=3374
CACGAGGCCCTTTCGTCTTCAAGAATTCCACGGACTATAGACTATACTAGTATACTCCGT
>group_715_9 4074 0 0 3374 sg=700 px=0 gx=3374
TCATTATTATCCGATGTGACGCTGCAGAAGCAGAAATACACGCGGTCAGTGAAGCTATTC
>group_717_0 1328 1 0 0 sg=1328 px=0 gx=0
GACATTTAGGTGACACTATAGAAGGATCTCCATTGTGTTGGGAATTCACTGGCCGTCGTT
>group_717_1 1328 1 0 0 sg=1328 px=0 gx=0
AAAATTTAAATTATAATTATTTTTATAGCACGTGATGAAAAGGACCCTAAGAAACCATTA
>group_717_2 1328 1 0 0 sg=1328 px=0 gx=0
TCGCTGTCGACGGTGACCCTATAGTCGAGGGACCTAATAACCTCGTATAGCATCCATTAT
>group_717_3 1328 1 0 0 sg=1328 px=0 gx=0
TTTCCACCGGTGATCGGGGTTGCTGCCCATAAAGGCGGCGTTTACAAAACCTCAGTTTCT
>group_717_4 1328 1 0 0 sg=1328 px=0 gx=0
AAAAAATTTAAATTATAATTATTTTTATAGCACGTGATGAAAAGGACCCTAAGAAACCAT
>group_717_5 1328 1 0 0 sg=1328 px=0 gx=0
ACCCTATAGTCGAGGGACCTAATAACCTCGTATAGCATCCATTATACGGAGTTATATTAA
>group_717_6 1328 1 0 0 sg=1328 px=0 gx=0
GTTTAAACCCGGATCATGCATCAGTACGCGTGAGCTCGAATTCCCAACACAATGGAGATC
>group_717_7 1328 1 0 0 sg=1328 px=0 gx=0
CCGCTCATGAGACAATAACCCTGATAAATGCTTCAATAATCTAGCGCTATATGCGTTGAT
>group_717_8 1328 1 0 0 sg=1328 px=0 gx=0
GCATCCATTATACGGAGTTATATTAAGGGTTCCGGATCAATTCTCATGTTTGACAGCTTA
>group_717_9 1328 1 0 0 sg=1328 px=0 gx=0
TTAATCTAGCAGCACGCCATAGTGACTGGCGATGCTGTCGGAATGGACGATATCCCGCAA
>group_718_0 622 1 0 0 sg=622 px=0 gx=0
CCCTGTTATCCCTAGGCGGACCGAAGCTTGCATGCCTGCAGGTCGACTCTAGAGGATCCC
>group_718_1 622 1 0 0 sg=622 px=0 gx=0
TACGTAGGTACCGAGCTCGAATTCGCGGCCGCGGGCCCATATGGCCCACCGGTGGGCCGG
>group_718_2 622 1 0 0 sg=622 px=0 gx=0
ACGTACTCGAGTCGCGACGTACGTTCGAACAATTGGTTTAAACGCCCGGGCACGTGGGAT
>group_718_3 622 1 0 0 sg=622 px=0 gx=0
TATCATGCATGTTAACATCGATCCATGGGCGCGCCTTAATTAAATTTAAATTCCCTATAG
>group_718_4 622 1 0 0 sg=622 px=0 gx=0
ATGTTAACATCGATCCATGGGCGCGCCTTAATTAAATTTAAATTCCCTATAGTGAGTCGT
>group_718_5 622 1 0 0 sg=622 px=0 gx=0
CGAGTACGTAGGTACCGAGCTCGAATTCGCGGCCGCGGGCCCATATGGCCCACCGGTGGG
>group_718_6 622 1 0 0 sg=622 px=0 gx=0
TCGATCCATGGGCGCGCCTTAATTAAATTTAAATTCCCTATAGTGAGTCGTATTAAATTC
>group_718_7 622 1 0 0 sg=622 px=0 gx=0
ATAACAGGGTAATTAGCTTGGCACTGGCCGTCGTTTTACAACGTCGTGACTGGGAAAACC
>group_718_8 622 1 0 0 sg=622 px=0 gx=0
GCCAGGGTTTTCCCAGTCACGACGTTGTAAAACGACGGCCAGTGCCAAGCTAATTACCCT
>group_718_9 622 1 0 0 sg=622 px=0 gx=0
GTGGCGCCACGCGTGATATCATGCATGTTAACATCGATCCATGGGCGCGCCTTAATTAAA
>group_719_0 278 1 0 0 sg=278 px=0 gx=0
GTCCACCACGAAGCTGTGGTAGCCGCCGTCGCGCAGGCTGAAGGTGCGGGCGAAGCTGCC
>group_719_1 278 1 0 0 sg=278 px=0 gx=0
GCCTGCGCGACGGCGGCTACCACAGCTTCGTGGTGGACAACCACATGCACTTCAAGAGCG
>group_719_2 278 1 0 0 sg=278 px=0 gx=0
GCGTGCTGCACGTGAGCTTCAGCTACCGCTGCGAGGCCGGCCGCGTGATCGGCGACTTCA
>group_719_3 278 1 0 0 sg=278 px=0 gx=0
TGGCGCTCTTGAAGTGCATGTGGTTGTCCACCACGAAGCTGTGGTAGCCGCCGTCGCGCA
>group_719_4 278 1 0 0 sg=278 px=0 gx=0
CGCTCTTGAAGTGCATGTGGTTGTCCACCACGAAGCTGTGGTAGCCGCCGTCGCGCAGGC
>group_719_5 278 1 0 0 sg=278 px=0 gx=0
ATCACGCGGCCGGCCTCGCAGCGGTAGCTGAAGCTCACGTGCAGCACGCCGCCGTCCTCG
>group_719_6 278 1 0 0 sg=278 px=0 gx=0
GATCACGCGGCCGGCCTCGCAGCGGTAGCTGAAGCTCACGTGCAGCACGCCGCCGTCCTC
>group_719_7 278 1 0 0 sg=278 px=0 gx=0
GTGGTGGACAACCACATGCACTTCAAGAGCGCCATCCACCCCAGCATCCTGCAGAACGGG
>group_719_8 278 1 0 0 sg=278 px=0 gx=0
ACCGCTGCGAGGCCGGCCGCGTGATCGGCGACTTCAAGGTGGTGGGCACCGGCTTCCCCG
>group_719_9 278 1 0 0 sg=278 px=0 gx=0
GGTTGTCCACCACGAAGCTGTGGTAGCCGCCGTCGCGCAGGCTGAAGGTGCGGGCGAAGC
>group_720_0 3284 0 0 0 sg=3284 px=0 gx=0
GTCAGGACCTGGCCTAGTGCAGCCCTCACAGAGCCTGTCCATCACCTGCACAGTCTCTGG
>group_720_1 3284 0 0 0 sg=3284 px=0 gx=0
ACAGTGGAAAACAGATTCCTGCCAGGGAGACTCAGGGGGACCCCTCGTCTGTTCCCTCCA
>group_720_2 3284 0 0 0 sg=3284 px=0 gx=0
ATTCCAAGAGCCAAGTTTTCTTTAAAATGAACAGTCTGCAAGCTAATGACACAGCCATAT
>group_720_3 3284 0 0 0 sg=3284 px=0 gx=0
TTTCCACTGTGGGTCAGCAGCACACAGCATTTTGGTGGTGACTTCAGAGCCGTAGTAGTG
>group_720_4 3284 0 0 0 sg=3284 px=0 gx=0
CAGATGGACAAAAGCCCTCCTCTCCTCCAGAAGAATTAAAATTTCAGTGTGGCCAAAAGA
>group_720_5 3284 0 0 0 sg=3284 px=0 gx=0
CTTCAGGGCACATCCACGGCCCCAGCTCACAATTCCAGTCAAAGTCATGCGGCCTTGGAG
>group_720_6 3284 0 0 0 sg=3284 px=0 gx=0
GTTTCTCATTAACTACCTATGGTGTACACTGGATTCGCCAGTCTCCAGGAAAGGGTCTGG
>group_720_7 3284 0 0 0 sg=3284 px=0 gx=0
CCATGTATGCATCTCTAGGAGAGAGAGTCACTGTCACTTGCAAGGCGAGTCAGGACATTA
>group_720_8 3284 0 0 0 sg=3284 px=0 gx=0
CATTGTGGTGAGCAAGCGTGTCAGCGCTGTAGTCCTTGTGTAGGATGAGGTTTTCCACCT
>group_720_9 3284 0 0 0 sg=3284 px=0 gx=0
ACATCGAGGGCAGGCAGATGGTCTGTATAGTCCGGGATGGCTGTGCACACCTGCCCTCCT
>group_721_0 1238 0 0 2 sg=1236 px=0 gx=2
AGCAAAAAAGACCTAAAGGGAATTGTAATTTGGTTATAATTCAGGATTTGGAAATAAATT
>group_721_1 1238 0 0 2 sg=1236 px=0 gx=2
AATTCCCTTTAGGTCTTTTTTGCTGCTTTACACAAGGATTAAAAAAGACAGCCACAGCCA
>group_721_2 1238 0 0 2 sg=1236 px=0 gx=2
ATCTGGACTGTCAGGTTGGTGGTCTTATTTGCAAGTCCAAAAGTGCGGCCAGCGAGCAGC
>group_721_3 1238 0 0 2 sg=1236 px=0 gx=2
GAGTAATGAAGGGCGGGGAGCAGGAGCCTTGAAGACATGCTGCTCGCTGGCCGCACTTTT
>group_721_4 1238 0 0 2 sg=1236 px=0 gx=2
GGACTGGACTTGCTGGCTTCCCTGAAACGGAGAGAGCGAGAGGAGAAGGACGATGGGGAG
>group_721_5 1238 0 0 2 sg=1236 px=0 gx=2
GACTGGACTTGCTGGCTTCCCTGAAACGGAGAGAGCGAGAGGAGAAGGACGATGGGGAGG
>group_721_6 1238 0 0 2 sg=1236 px=0 gx=2
TTTTTTTTTTTTTTTTTTTTTTTTTTTGGAGATTTTTTTTTTTGTTTTACAAATAATAAA
>group_721_7 1238 0 0 2 sg=1236 px=0 gx=2
GAGGCTGTCCCCAGAGAGGATGGCAGCAGGGCAGTTCCTGCTGGACCAGACTCTCTGGCA
>group_721_8 1238 0 0 2 sg=1236 px=0 gx=2
CTGCTGGACCAGACTCTCTGGCAGAGGAGGTGGAGTTCTTCCATGCAGGAGCACGGCATG
>group_721_9 1238 0 0 2 sg=1236 px=0 gx=2
GTGTCCTGGGCCAGTTTTAGATGCGATGGGTCCAGCCACCTCCCGCTGCCCCGGCAGCAC
>group_722_0 3164 1 0 2140 sg=1024 px=0 gx=2140
GTCGAATCGGATCTGCTATGGCAGGGCCTGCCGCCCCGACGTTGGCTGCGAGCCCTGGGC
>group_722_1 3164 1 0 2140 sg=1024 px=0 gx=2140
TTCGCCAGTTAATAGTTTGCGCAACGTTGTTGCCATTGGTGCAGGCATCGTGGTGTCACG
>group_722_2 3164 1 0 2140 sg=1024 px=0 gx=2140
GCAGCCAACGTCGGGGCGGCAGGCCCTGCCATAGCAGATCCGATTCGACAGATCACTGAA
>group_722_3 3164 1 0 2140 sg=1024 px=0 gx=2140
TTCCGGGTCAAAGTTGGCGTTTTATTATTATAGTCAGTCGAAGCTTGGATCCGGTACCTC
>group_722_4 3164 1 0 2140 sg=1024 px=0 gx=2140
TCGGGGCGGCAGGCCCTGCCATAGCAGATCCGATTCGACAGATCACTGAAATGTGTGGGC
>group_722_5 3164 1 0 2140 sg=1024 px=0 gx=2140
CGCATGCGATATCGAGCTCTCCCGGGAATTCGGATCCTTGAAGACGAAAGGGCCTCGTGA
>group_722_6 3164 1 0 2140 sg=1024 px=0 gx=2140
CGCATGCGGATTTAAATTAATTAACATCATCAATAATATACCTTATTTTGGATTGAAGCC
>group_722_7 3164 1 0 2140 sg=1024 px=0 gx=2140
ATTGTACTGAGAGTCGACCATAGGGGATCGGGAGATCCGATGTCGCTAGCGGCCGCTCGA
>group_722_8 3164 1 0 2140 sg=1024 px=0 gx=2140
TAGAGGTACCGGATCCAAGCTTCGACTGACTATAATAATAAAACGCCAACTTTGACCCGG
>group_722_9 3164 1 0 2140 sg=1024 px=0 gx=2140
ACAGATCACTGAAATGTGTGGGCGTGGCTTAAGGGTGGGAAAGAATATATAAGGTGGGGG
>group_724_0 724 1 0 0 sg=724 px=0 gx=0
CATAGCTGTTTCCTGTGTGAAATTGTTATCCGCTCGGTATCAGCTCACTCAAAGGCGGTA
>group_724_1 724 1 0 0 sg=724 px=0 gx=0
TCCTCCACTTTGTACAAGAAAGCTGGGTATCATTGTTTGCCTCCCTGCTGCGGTTTTTCA
>group_724_2 724 1 0 0 sg=724 px=0 gx=0
ACACCGCATATGGTGCACTCTCAGTACAATCTGCTCTGATGCCGCATAGCAACTTTATTA
>group_724_3 724 1 0 0 sg=724 px=0 gx=0
ACTTTGTATAATAAAGTTGCTATGCGGCATCAGAGCAGATTGTACTGAGAGTGCACCATA
>group_724_4 724 1 0 0 sg=724 px=0 gx=0
AGAAAGCTGGGTATCATTGTTTGCCTCCCTGCTGCGGTTTTTCACCGAAGTTCATGCCAG
>group_724_5 724 1 0 0 sg=724 px=0 gx=0
CTCTACTGTTTCTCCATACCCGTTTTTTGGGCTAACAGGAGGAATTAACCATGCCAAGTT
>group_724_6 724 1 0 0 sg=724 px=0 gx=0
ACTCTCTACTGTTTCTCCATACCCGTTTTTTGGGCTAACAGGAGGAATTAACCATGCCAA
>group_724_7 724 1 0 0 sg=724 px=0 gx=0
AGCTATGACCATGATTACGCCAAGCTATCAACTTTGTATAGAAAAGTTGTTATGACAACT
>group_724_8 724 1 0 0 sg=724 px=0 gx=0
CGCTGGACTGGCATGAACTTCGGTGAAAAACCGCAGCAGGGAGGCAAACAATGATACCCA
>group_724_9 724 1 0 0 sg=724 px=0 gx=0
ATTTCACACAGGAAACAGCTATGACCATGATTACGCCAAGCTATCAACTTTGTATAGAAA
>group_725_0 36 1 0 0 sg=36 px=0 gx=0
AAGCCGAAGAGGAAGCTGAGTTGGAGGCTGAAACCGCTGAACAAACTAGTATGAGCTCCA
>group_725_1 36 1 0 0 sg=36 px=0 gx=0
CATACTAGTTTGTTCAGCGGTTTCAGCCTCCAACTCAGCTTCCTCTTCGGCTTTGTTAGC
>group_725_2 36 1 0 0 sg=36 px=0 gx=0
GAAGAGGAAGCTGAGTTGGAGGCTGAAACCGCTGAACAAACTAGTATGAGCTCCAATTCA
>group_725_3 36 1 0 0 sg=36 px=0 gx=0
TGAATTGGAGCTCATACTAGTTTGTTCAGCGGTTTCAGCCTCCAACTCAGCTTCCTCTTC
>group_725_4 36 1 0 0 sg=36 px=0 gx=0
CAGTGAATTGGAGCTCATACTAGTTTGTTCAGCGGTTTCAGCCTCCAACTCAGCTTCCTC
>group_725_5 36 1 0 0 sg=36 px=0 gx=0
TCATACTAGTTTGTTCAGCGGTTTCAGCCTCCAACTCAGCTTCCTCTTCGGCTTTGTTAG
>group_725_6 36 1 0 0 sg=36 px=0 gx=0
TGCTAACAAAGCCGAAGAGGAAGCTGAGTTGGAGGCTGAAACCGCTGAACAAACTAGTAT
>group_725_7 36 1 0 0 sg=36 px=0 gx=0
CTGCTAACAAAGCCGAAGAGGAAGCTGAGTTGGAGGCTGAAACCGCTGAACAAACTAGTA
>group_725_8 36 1 0 0 sg=36 px=0 gx=0
TACTAGTTTGTTCAGCGGTTTCAGCCTCCAACTCAGCTTCCTCTTCGGCTTTGTTAGCAG
>group_725_9 36 1 0 0 sg=36 px=0 gx=0
CGAAGAGGAAGCTGAGTTGGAGGCTGAAACCGCTGAACAAACTAGTATGAGCTCCAATTC
>group_726_0 1660 1 0 0 sg=1660 px=0 gx=0
TCGATCATCGACGCACAGTACACCGCAAACACGTGCGCGATGTCGATGCGCCTGGCGTTG
[truncated: 7,447,738 more chars]
