# Supplementary material for: DNA signatures for detecting genetic engineering in bacteria
Source: Genome Biol. 2008 Mar 18;9(3):R56. doi: 10.1186/gb-2008-9-3-r56 (PMC2397508; doi:10.1186/gb-2008-9-3-r56)
Supplement: Additional data file 4 — The complete set of 60-mer signatures used in the cross-validation set [file gb-2008-9-3-r56-s4.bz2 › signatures.60.bacvec.2345.fa]

>group_2_0 78 2 0 0 sg=78 px=0 gx=0
CTAGATCCTTTTATTCTTGAAGACGAAAGGGCCTCGTGATACGCCTATTTTTATAGGTTA
>group_2_1 78 2 0 0 sg=78 px=0 gx=0
GATCCTTTTATTCTTGAAGACGAAAGGGCCTCGTGATACGCCTATTTTTATAGGTTAATG
>group_2_2 78 2 0 0 sg=78 px=0 gx=0
CCTTTTATTCTTGAAGACGAAAGGGCCTCGTGATACGCCTATTTTTATAGGTTAATGTCA
>group_2_3 78 2 0 0 sg=78 px=0 gx=0
GAGATTATCAAAAAGGATCTTCACCTAGATCCTTTTATTCTTGAAGACGAAAGGGCCTCG
>group_2_4 78 2 0 0 sg=78 px=0 gx=0
AAAAATAGGCGTATCACGAGGCCCTTTCGTCTTCAAGAATAAAAGGATCTAGGTGAAGAT
>group_2_5 78 2 0 0 sg=78 px=0 gx=0
TAACCTATAAAAATAGGCGTATCACGAGGCCCTTTCGTCTTCAAGAATAAAAGGATCTAG
>group_2_6 78 2 0 0 sg=78 px=0 gx=0
TAGGCGTATCACGAGGCCCTTTCGTCTTCAAGAATAAAAGGATCTAGGTGAAGATCCTTT
>group_2_7 78 2 0 0 sg=78 px=0 gx=0
AAATAGGCGTATCACGAGGCCCTTTCGTCTTCAAGAATAAAAGGATCTAGGTGAAGATCC
>group_2_8 78 2 0 0 sg=78 px=0 gx=0
TTCACCTAGATCCTTTTATTCTTGAAGACGAAAGGGCCTCGTGATACGCCTATTTTTATA
>group_2_9 78 2 0 0 sg=78 px=0 gx=0
AAGGATCTTCACCTAGATCCTTTTATTCTTGAAGACGAAAGGGCCTCGTGATACGCCTAT
>group_3_0 4 23 0 0 sg=4 px=0 gx=0
CGACGGTGTGGCGCGTGGCGGGGTAGTCGGCGAACGCGGCGGCGAGGGTGCGTACGGCCC
>group_3_1 4 23 0 0 sg=4 px=0 gx=0
GGGCCGTACGCACCCTCGCCGCCGCGTTCGCCGACTACCCCGCCACGCGCCACACCGTCG
>group_3_2 4 23 0 0 sg=4 px=0 gx=0
TCGACGGTGTGGCGCGTGGCGGGGTAGTCGGCGAACGCGGCGGCGAGGGTGCGTACGGCC
>group_3_3 4 23 0 0 sg=4 px=0 gx=0
GGCCGTACGCACCCTCGCCGCCGCGTTCGCCGACTACCCCGCCACGCGCCACACCGTCGA
>group_4_0 68 2 0 0 sg=68 px=0 gx=0
GCCGCAAGCTTGTCGACGGAGCTCGAATTCGGATCCGAGGTACCACGACGACGCTGACGA
>group_4_1 68 2 0 0 sg=68 px=0 gx=0
GTCGACGGAGCTCGAATTCGGATCCGAGGTACCACGACGACGCTGACGACGTTTTTTACG
>group_4_2 68 2 0 0 sg=68 px=0 gx=0
GAGTGCGGCCGCAAGCTTGTCGACGGAGCTCGAATTCGGATCCGAGGTACCACGACGACG
>group_4_3 68 2 0 0 sg=68 px=0 gx=0
CGAATTCGGATCCGAGGTACCACGACGACGCTGACGACGTTTTTTACGACCGTACATATG
>group_4_4 68 2 0 0 sg=68 px=0 gx=0
CTCGAATTCGGATCCGAGGTACCACGACGACGCTGACGACGTTTTTTACGACCGTACATA
>group_4_5 68 2 0 0 sg=68 px=0 gx=0
AGCTCGAATTCGGATCCGAGGTACCACGACGACGCTGACGACGTTTTTTACGACCGTACA
>group_4_6 68 2 0 0 sg=68 px=0 gx=0
CGCAAGCTTGTCGACGGAGCTCGAATTCGGATCCGAGGTACCACGACGACGCTGACGACG
>group_4_7 68 2 0 0 sg=68 px=0 gx=0
ACGGTCGTAAAAAACGTCGTCAGCGTCGTCGTGGTACCTCGGATCCGAATTCGAGCTCCG
>group_4_8 68 2 0 0 sg=68 px=0 gx=0
CGGAGCTCGAATTCGGATCCGAGGTACCACGACGACGCTGACGACGTTTTTTACGACCGT
>group_4_9 68 2 0 0 sg=68 px=0 gx=0
TGCGGCCGCAAGCTTGTCGACGGAGCTCGAATTCGGATCCGAGGTACCACGACGACGCTG
>group_5_0 17744 2 0 16996 sg=748 px=0 gx=16996
TCCGAAGGAGGACGCACGTCCACTCGGATGGCTAAGGGAGAGCCACGAGCTCCTCGACAG
>group_5_1 17744 2 0 16996 sg=748 px=0 gx=16996
CAAAACCACTGGGTCGGCATGGCATCTCCACCTCCTCGCGGTCCGACCTGGGCATCCGAA
>group_5_2 17744 2 0 16996 sg=748 px=0 gx=16996
CTCGAGATCTTGATGAGTTTGGACAAACCACAACTAGAATGCAGTGAAAAAAATGCTTTA
>group_5_3 17744 2 0 16996 sg=748 px=0 gx=16996
ATACACATACGATTTAGGTGACACTATAGAGTAAATCCTGTGTGCTAATTGAGGTGCATT
>group_5_4 17744 2 0 16996 sg=748 px=0 gx=16996
CACTCGGATGGCTAAGGGAGAGCCACGAGCTCCTCGACAGATCATAATCAGCCATACCAC
>group_5_5 17744 2 0 16996 sg=748 px=0 gx=16996
CACAGTTTGCTCAAGAATAAGCAGACCTTTGGATGACAAACACAAAACCACTGGGTCGGC
>group_5_6 17744 2 0 16996 sg=748 px=0 gx=16996
CTGGGCATCCGAAGGAGGACGCACGTCCACTCGGATGGCTAAGGGAGAGCCACGAGCTCC
>group_5_7 17744 2 0 16996 sg=748 px=0 gx=16996
GCTCGAGATCTTGATGAGTTTGGACAAACCACAACTAGAATGCAGTGAAAAAAATGCTTT
>group_5_8 17744 2 0 16996 sg=748 px=0 gx=16996
CTCATCAAGATCTCGAGCAAGACGTTTCCCGTTGAATATGGCTCATAACACCCCTTGTAT
>group_5_9 17744 2 0 16996 sg=748 px=0 gx=16996
TGGCTGATTATGATCTGTCGAGGAGCTCGTGGCTCTCCCTTAGCCATCCGAGTGGACGTG
>group_6_0 2 9 0 0 sg=2 px=0 gx=0
TAAGCTTTTTGCAAAAGCCTAGGCCTCCAAAAAAGCCTCCTCACTACTTCTGGAATAGCT
>group_6_1 2 9 0 0 sg=2 px=0 gx=0
AGCTATTCCAGAAGTAGTGAGGAGGCTTTTTTGGAGGCCTAGGCTTTTGCAAAAAGCTTA
>group_7_0 2 101 0 0 sg=2 px=0 gx=0
TACCCGGGGATCCTCTAGAGTCGACCTGCAGGCATGCAAGCTTGGCGTAATCATGGTCAT
>group_7_1 2 101 0 0 sg=2 px=0 gx=0
ATGACCATGATTACGCCAAGCTTGCATGCCTGCAGGTCGACTCTAGAGGATCCCCGGGTA
>group_8_0 126 10 0 0 sg=126 px=0 gx=0
TCTAGAAAAACTCGAGAACGTTGGGCCCCAATTGGCTAGCAAGCTTTCCGCGGGGCGCCC
>group_8_1 126 10 0 0 sg=126 px=0 gx=0
ACGGGCGCCCCGCGGAAAGCTTGCTAGCCAATTGGGGCCCAACGTTCTCGAGTTTTTCTA
>group_8_2 126 10 0 0 sg=126 px=0 gx=0
TCGACGAATTCTCCCGGGTGGATCCAAGGCCTTCTAGAAAAACTCGAGAACGTTGGGCCC
>group_8_3 126 10 0 0 sg=126 px=0 gx=0
ACGTTCTCGAGTTTTTCTAGAAGGCCTTGGATCCACCCGGGAGAATTCGTCGACTTTGCG
>group_8_4 126 10 0 0 sg=126 px=0 gx=0
GAATTCTCCCGGGTGGATCCAAGGCCTTCTAGAAAAACTCGAGAACGTTGGGCCCCAATT
>group_8_5 126 10 0 0 sg=126 px=0 gx=0
CTCCCGGGTGGATCCAAGGCCTTCTAGAAAAACTCGAGAACGTTGGGCCCCAATTGGCTA
>group_8_6 126 10 0 0 sg=126 px=0 gx=0
AACGGGCGCCCCGCGGAAAGCTTGCTAGCCAATTGGGGCCCAACGTTCTCGAGTTTTTCT
>group_8_7 126 10 0 0 sg=126 px=0 gx=0
GGCCGCAAAGTCGACGAATTCTCCCGGGTGGATCCAAGGCCTTCTAGAAAAACTCGAGAA
>group_8_8 126 10 0 0 sg=126 px=0 gx=0
AAGGCCTTCTAGAAAAACTCGAGAACGTTGGGCCCCAATTGGCTAGCAAGCTTTCCGCGG
>group_8_9 126 10 0 0 sg=126 px=0 gx=0
CGCAAAGTCGACGAATTCTCCCGGGTGGATCCAAGGCCTTCTAGAAAAACTCGAGAACGT
>group_10_0 32 25 0 0 sg=32 px=0 gx=0
TCCGCTCACAATTCCACACATTATACGAGCCGGATGATTAATTGTCAACAGCTCATTTCA
>group_10_1 32 25 0 0 sg=32 px=0 gx=0
ATTGTTATCCGCTCACAATTCCACACATTATACGAGCCGGATGATTAATTGTCAACAGCT
>group_10_2 32 25 0 0 sg=32 px=0 gx=0
TGAAATGAGCTGTTGACAATTAATCATCCGGCTCGTATAATGTGTGGAATTGTGAGCGGA
>group_10_3 32 25 0 0 sg=32 px=0 gx=0
TATCCGCTCACAATTCCACACATTATACGAGCCGGATGATTAATTGTCAACAGCTCATTT
>group_10_4 32 25 0 0 sg=32 px=0 gx=0
AAATTGTTATCCGCTCACAATTCCACACATTATACGAGCCGGATGATTAATTGTCAACAG
>group_10_5 32 25 0 0 sg=32 px=0 gx=0
CGCTCACAATTCCACACATTATACGAGCCGGATGATTAATTGTCAACAGCTCATTTCAGA
>group_10_6 32 25 0 0 sg=32 px=0 gx=0
TGTTATCCGCTCACAATTCCACACATTATACGAGCCGGATGATTAATTGTCAACAGCTCA
>group_10_7 32 25 0 0 sg=32 px=0 gx=0
TGAGCTGTTGACAATTAATCATCCGGCTCGTATAATGTGTGGAATTGTGAGCGGATAACA
>group_10_8 32 25 0 0 sg=32 px=0 gx=0
GAAATTGTTATCCGCTCACAATTCCACACATTATACGAGCCGGATGATTAATTGTCAACA
>group_10_9 32 25 0 0 sg=32 px=0 gx=0
ATGAGCTGTTGACAATTAATCATCCGGCTCGTATAATGTGTGGAATTGTGAGCGGATAAC
>group_11_0 2 2 0 0 sg=2 px=0 gx=0
AAGCTTGCATGCCTGCAGGTCGACTCTAGAGGATCCCCGGGTACCGAGCTCGAATTCATT
>group_11_1 2 2 0 0 sg=2 px=0 gx=0
AATGAATTCGAGCTCGGTACCCGGGGATCCTCTAGAGTCGACCTGCAGGCATGCAAGCTT
>group_12_0 2 6 0 0 sg=2 px=0 gx=0
GCGCATCGCCTTCTATCGCCTTCTTGACGAGTTCTTCTGAGCGGGACTCTGGGGTTCGGA
>group_12_1 2 6 0 0 sg=2 px=0 gx=0
TCCGAACCCCAGAGTCCCGCTCAGAAGAACTCGTCAAGAAGGCGATAGAAGGCGATGCGC
>group_13_0 4 2 0 0 sg=4 px=0 gx=0
TTGGGTAACGCCAGGGTTTTCCCAGTCACGACGTTGTAAAACGACGGCCAGTGAATTCTC
>group_13_1 4 2 0 0 sg=4 px=0 gx=0
TGAGAATTCACTGGCCGTCGTTTTACAACGTCGTGACTGGGAAAACCCTGGCGTTACCCA
>group_13_2 4 2 0 0 sg=4 px=0 gx=0
TGGGTAACGCCAGGGTTTTCCCAGTCACGACGTTGTAAAACGACGGCCAGTGAATTCTCA
>group_13_3 4 2 0 0 sg=4 px=0 gx=0
GAGAATTCACTGGCCGTCGTTTTACAACGTCGTGACTGGGAAAACCCTGGCGTTACCCAA
>group_15_0 100 12 0 0 sg=100 px=0 gx=0
TTTTCCAATGATGAGCACTTTTAAAGTTCTGCTATGTCATACACTATTATCCCGTATTGA
>group_15_1 100 12 0 0 sg=100 px=0 gx=0
CCGAAGAACGTTTTCCAATGATGAGCACTTTTAAAGTTCTGCTATGTCATACACTATTAT
>group_15_2 100 12 0 0 sg=100 px=0 gx=0
CACTTTTAAAGTTCTGCTATGTCATACACTATTATCCCGTATTGACGCCGGGCAAGAGCA
>group_15_3 100 12 0 0 sg=100 px=0 gx=0
TACGGGATAATAGTGTATGACATAGCAGAACTTTAAAAGTGCTCATCATTGGAAAACGTT
>group_15_4 100 12 0 0 sg=100 px=0 gx=0
TTTCCAATGATGAGCACTTTTAAAGTTCTGCTATGTCATACACTATTATCCCGTATTGAC
>group_15_5 100 12 0 0 sg=100 px=0 gx=0
CGTTTTCCAATGATGAGCACTTTTAAAGTTCTGCTATGTCATACACTATTATCCCGTATT
>group_15_6 100 12 0 0 sg=100 px=0 gx=0
GACATAGCAGAACTTTAAAAGTGCTCATCATTGGAAAACGTTCTTCGGGGCGAAAACTCT
>group_15_7 100 12 0 0 sg=100 px=0 gx=0
CAATGATGAGCACTTTTAAAGTTCTGCTATGTCATACACTATTATCCCGTATTGACGCCG
>group_15_8 100 12 0 0 sg=100 px=0 gx=0
GTCAATACGGGATAATAGTGTATGACATAGCAGAACTTTAAAAGTGCTCATCATTGGAAA
>group_15_9 100 12 0 0 sg=100 px=0 gx=0
ATGAGCACTTTTAAAGTTCTGCTATGTCATACACTATTATCCCGTATTGACGCCGGGCAA
>group_16_0 20 6 0 0 sg=20 px=0 gx=0
AGGGCTGGCAAGCCACGTTTGGTGGTGGCGACCATCCTCCAAAATCGGATCTGATCGAAG
>group_16_1 20 6 0 0 sg=20 px=0 gx=0
GACCTTCGATCAGATCCGATTTTGGAGGATGGTCGCCACCACCAAACGTGGCTTGCCAGC
>group_16_2 20 6 0 0 sg=20 px=0 gx=0
TTGCAGGGCTGGCAAGCCACGTTTGGTGGTGGCGACCATCCTCCAAAATCGGATCTGATC
>group_16_3 20 6 0 0 sg=20 px=0 gx=0
GGGCTGGCAAGCCACGTTTGGTGGTGGCGACCATCCTCCAAAATCGGATCTGATCGAAGG
>group_16_4 20 6 0 0 sg=20 px=0 gx=0
GGCTGGCAAGCCACGTTTGGTGGTGGCGACCATCCTCCAAAATCGGATCTGATCGAAGGT
>group_16_5 20 6 0 0 sg=20 px=0 gx=0
TGCAGGGCTGGCAAGCCACGTTTGGTGGTGGCGACCATCCTCCAAAATCGGATCTGATCG
>group_16_6 20 6 0 0 sg=20 px=0 gx=0
ATCAGATCCGATTTTGGAGGATGGTCGCCACCACCAAACGTGGCTTGCCAGCCCTGCAAA
>group_16_7 20 6 0 0 sg=20 px=0 gx=0
GCAGGGCTGGCAAGCCACGTTTGGTGGTGGCGACCATCCTCCAAAATCGGATCTGATCGA
>group_16_8 20 6 0 0 sg=20 px=0 gx=0
CTGGCAAGCCACGTTTGGTGGTGGCGACCATCCTCCAAAATCGGATCTGATCGAAGGTCG
>group_16_9 20 6 0 0 sg=20 px=0 gx=0
GATCAGATCCGATTTTGGAGGATGGTCGCCACCACCAAACGTGGCTTGCCAGCCCTGCAA
>group_17_0 20 0 0 0 sg=20 px=0 gx=0
ACAATACAAATCAGCGACACTGAATACGGGGCAACCTCATGTCCCCCCCCCCCCCCCCCT
>group_17_1 20 0 0 0 sg=20 px=0 gx=0
CAATACAAATCAGCGACACTGAATACGGGGCAACCTCATGTCCCCCCCCCCCCCCCCCTG
>group_17_2 20 0 0 0 sg=20 px=0 gx=0
GCGCCTGCAGGGGGGGGGGGGGGGGGACATGAGGTTGCCCCGTATTCAGTGTCGCTGATT
>group_17_3 20 0 0 0 sg=20 px=0 gx=0
CAAATCAGCGACACTGAATACGGGGCAACCTCATGTCCCCCCCCCCCCCCCCCTGCAGGC
>group_17_4 20 0 0 0 sg=20 px=0 gx=0
GCAGGGGGGGGGGGGGGGGGACATGAGGTTGCCCCGTATTCAGTGTCGCTGATTTGTATT
>group_17_5 20 0 0 0 sg=20 px=0 gx=0
AAATCAGCGACACTGAATACGGGGCAACCTCATGTCCCCCCCCCCCCCCCCCTGCAGGCG
>group_17_6 20 0 0 0 sg=20 px=0 gx=0
CCTGCAGGGGGGGGGGGGGGGGGACATGAGGTTGCCCCGTATTCAGTGTCGCTGATTTGT
>group_17_7 20 0 0 0 sg=20 px=0 gx=0
ACAAATCAGCGACACTGAATACGGGGCAACCTCATGTCCCCCCCCCCCCCCCCCTGCAGG
>group_17_8 20 0 0 0 sg=20 px=0 gx=0
AATCAGCGACACTGAATACGGGGCAACCTCATGTCCCCCCCCCCCCCCCCCTGCAGGCGC
>group_17_9 20 0 0 0 sg=20 px=0 gx=0
CGCCTGCAGGGGGGGGGGGGGGGGGACATGAGGTTGCCCCGTATTCAGTGTCGCTGATTT
>group_18_0 262 1 0 0 sg=262 px=0 gx=0
GTGGACAGCAAATGGGTCGGGATCTGTACGACGATGACGATAAGGATCCAATGATAGATC
>group_18_1 262 1 0 0 sg=262 px=0 gx=0
TTACCAGTTGGTCTGGTGTCAAAAATAAGCTTGGCTGTTTTGGCGGATGAGAGAAGATTT
>group_18_2 262 1 0 0 sg=262 px=0 gx=0
GTCGCTACCATTACCAGTTGGTCTGGTGTCAAAAATAAGCTTGGCTGTTTTGGCGGATGA
>group_18_3 262 1 0 0 sg=262 px=0 gx=0
CTTCTCTCATCCGCCAAAACAGCCAAGCTTATTTTTGACACCAGACCAACTGGTAATGGT
>group_18_4 262 1 0 0 sg=262 px=0 gx=0
CAGCCAAGCTTATTTTTGACACCAGACCAACTGGTAATGGTAGCGACCGGCGCTCAGCTG
>group_18_5 262 1 0 0 sg=262 px=0 gx=0
CCCCATGGTTAATTCCTCCTGTTAGCCCAAAAAAACGGGTATGGAGAAACAGTAGAGAGT
>group_18_6 262 1 0 0 sg=262 px=0 gx=0
CCATTACCAGTTGGTCTGGTGTCAAAAATAAGCTTGGCTGTTTTGGCGGATGAGAGAAGA
>group_18_7 262 1 0 0 sg=262 px=0 gx=0
GATGACGATAAGGATCCAATGATAGATCCCGTCGTTTTACAACGTCGTGACTGGGAAAAC
>group_18_8 262 1 0 0 sg=262 px=0 gx=0
TCTCTACTGTTTCTCCATACCCGTTTTTTTGGGCTAACAGGAGGAATTAACCATGGGGGG
>group_18_9 262 1 0 0 sg=262 px=0 gx=0
ACTCTCTACTGTTTCTCCATACCCGTTTTTTTGGGCTAACAGGAGGAATTAACCATGGGG
>group_19_0 294 1 0 0 sg=294 px=0 gx=0
AGGGGATCAATTCTCTAGAGCTCGCTGATCAGCCTCGACTGTGCCTCTAGTTGCCAGCCA
>group_19_1 294 1 0 0 sg=294 px=0 gx=0
TTCTGAGGGGATCAATTCTCTAGAGCTCGCTGATCAGCCTCGACTGTGCCTCTAGTTGCC
>group_19_2 294 1 0 0 sg=294 px=0 gx=0
CGGCCAATTCGCCCCTCTCCCTCCCCCCCCCCTAACGTTACTGGCCGAAGCCGCTTGGAA
>group_19_3 294 1 0 0 sg=294 px=0 gx=0
GAGCTCGGATCGATATCTGCGGCCGCGTCGACGGAATTCAGTGGATCCACTAGTAACGGC
>group_19_4 294 1 0 0 sg=294 px=0 gx=0
GCACACTGGCGGCCGTTACTAGTGGATCCACTGAATTCCGTCGACGCGGCCGCAGATATC
>group_19_5 294 1 0 0 sg=294 px=0 gx=0
AGGTGTCCACTCCCAGGTCCAACTGCAGGTCGATCGAGCATGCATCTAGGGCGGCCAATT
>group_19_6 294 1 0 0 sg=294 px=0 gx=0
CCCAAGCTTGGTACCGAGCTCGGATCGATATCTGCGGCCGCGTCGACGGAATTCAGTGGA
>group_19_7 294 1 0 0 sg=294 px=0 gx=0
CACTATAGGGAGACCCAAGCTTGGTACCGAGCTCGGATCGATATCTGCGGCCGCGTCGAC
>group_19_8 294 1 0 0 sg=294 px=0 gx=0
CAGGTCGATCGAGCATGCATCTAGGGCGGCCAATTCGCCCCTCTCCCTCCCCCCCCCCTA
>group_19_9 294 1 0 0 sg=294 px=0 gx=0
AAGCTTGGTACCGAGCTCGGATCGATATCTGCGGCCGCGTCGACGGAATTCAGTGGATCC
>group_20_0 182 1 0 0 sg=182 px=0 gx=0
ACTCTAGAGGATCCCCGGGTACCGAGCTCGCGAATTTCTGCCATTCATCCGCTTATTATC
>group_20_1 182 1 0 0 sg=182 px=0 gx=0
AAGCTTGCATGCCTGCAGGTCGACTCTAGAGGATCCCCGGGTACCGAGCTCTTGAAATAA
>group_20_2 182 1 0 0 sg=182 px=0 gx=0
GCCTGCAGGTCGACTCTAGAGGATCCCCGGGTACCGAGCTCTTGAAATAAGATCACTACC
>group_20_3 182 1 0 0 sg=182 px=0 gx=0
GGATCCCCGGGTACCGAGCTCGCGAATTTCTGCCATTCATCCGCTTATTATCACTTATTC
>group_20_4 182 1 0 0 sg=182 px=0 gx=0
CTCAAAAAATACGCCCGGTAGTGATCTTATTTCAAGAGCTCGGTACCCGGGGATCCTCTA
>group_20_5 182 1 0 0 sg=182 px=0 gx=0
GCTTGCATGCCTGCAGGTCGACTCTAGAGGATCCCCGGGTACCGAGCTCGCGAATTTCTG
>group_20_6 182 1 0 0 sg=182 px=0 gx=0
TTCGCGAGCTCGGTACCCGGGGATCCTCTAGAGTCGACCTGCAGGCATGCAAGCTTGTCT
>group_20_7 182 1 0 0 sg=182 px=0 gx=0
GTAGTGATCTTATTTCAAGAGCTCGGTACCCGGGGATCCTCTAGAGTCGACCTGCAGGCA
>group_20_8 182 1 0 0 sg=182 px=0 gx=0
AATAAGCGGATGAATGGCAGAAATTCGCGAGCTCGGTACCCGGGGATCCTCTAGAGTCGA
>group_20_9 182 1 0 0 sg=182 px=0 gx=0
GCGGATGAATGGCAGAAATTCGCGAGCTCGGTACCCGGGGATCCTCTAGAGTCGACCTGC
>group_21_0 116 0 0 0 sg=116 px=0 gx=0
AATACCATGGCCACCACCCATAATCGGATCCGAATTCGAGCTCCGTCGACAAGCTTGCGG
>group_21_1 116 0 0 0 sg=116 px=0 gx=0
CGGATCCGATTATGGGTGGTGGCCATGGTATTATCATCGTGTTTTTCAAAGGAAAACCAC
>group_21_2 116 0 0 0 sg=116 px=0 gx=0
AATTCGGATCCGATTATGGGTGGTGGCCATGGTATTATCATCGTGTTTTTCAAAGGAAAA
>group_21_3 116 0 0 0 sg=116 px=0 gx=0
CCCATAATCGGATCCGAATTCGAGCTCCGTCGACAAGCTTGCGGCCGCACTCGAGCACCA
>group_21_4 116 0 0 0 sg=116 px=0 gx=0
GGATCCGATTATGGGTGGTGGCCATGGTATTATCATCGTGTTTTTCAAAGGAAAACCACG
>group_21_5 116 0 0 0 sg=116 px=0 gx=0
CGCAAGCTTGTCGACGGAGCTCGAATTCGGATCCGATTATGGGTGGTGGCCATGGTATTA
>group_21_6 116 0 0 0 sg=116 px=0 gx=0
CACCCATAATCGGATCCGAATTCGAGCTCCGTCGACAAGCTTGCGGCCGCACTCGAGCAC
>group_21_7 116 0 0 0 sg=116 px=0 gx=0
TCCGATTATGGGTGGTGGCCATGGTATTATCATCGTGTTTTTCAAAGGAAAACCACGTCC
>group_21_8 116 0 0 0 sg=116 px=0 gx=0
CTCGAATTCGGATCCGATTATGGGTGGTGGCCATGGTATTATCATCGTGTTTTTCAAAGG
>group_21_9 116 0 0 0 sg=116 px=0 gx=0
GTCGACGGAGCTCGAATTCGGATCCGATTATGGGTGGTGGCCATGGTATTATCATCGTGT
>group_22_0 150 1 0 0 sg=150 px=0 gx=0
GAAAAACGCCAGCAACGCGGCCCGAAGCTTATCGCCCGACTAAGTCGACTCAGTCGGGTC
>group_22_1 150 1 0 0 sg=150 px=0 gx=0
AAAACGCCAGCAACGCGGCCCGAAGCTTATCGCCCGACTAAGTCGACTCAGTCGGGTCAC
>group_22_2 150 1 0 0 sg=150 px=0 gx=0
CGGCCCGAAGCTTATCGCCCGACTAAGTCGACTCAGTCGGGTCACCGATGATAAGCTGTC
>group_22_3 150 1 0 0 sg=150 px=0 gx=0
TTGACAGCTTATCATCGGTGACCCGACTGAGTCGACTTAGTCGGGCGATAAGCTTCGGGC
>group_22_4 150 1 0 0 sg=150 px=0 gx=0
TCTTCAAGAATTCTCATGTTTGACAGCTTATCATCGGTGACCCGACTGAGTCGACTTAGT
>group_22_5 150 1 0 0 sg=150 px=0 gx=0
AACGCGGCCCGAAGCTTATCGCCCGACTAAGTCGACTCAGTCGGGTCACCGATGATAAGC
>group_22_6 150 1 0 0 sg=150 px=0 gx=0
CAGCTTATCATCGGTGACCCGACTGAGTCGACTTAGTCGGGCGATAAGCTTCGGGCCGCG
>group_22_7 150 1 0 0 sg=150 px=0 gx=0
TGACCCGACTGAGTCGACTTAGTCGGGCGATAAGCTTCGGGCCGCGTTGCTGGCGTTTTT
>group_22_8 150 1 0 0 sg=150 px=0 gx=0
AGCCTATGGAAAAACGCCAGCAACGCGGCCCGAAGCTTATCGCCCGACTAAGTCGACTCA
>group_22_9 150 1 0 0 sg=150 px=0 gx=0
ATCATCGGTGACCCGACTGAGTCGACTTAGTCGGGCGATAAGCTTCGGGCCGCGTTGCTG
>group_23_0 566 1 0 0 sg=566 px=0 gx=0
GTCAGAATTGATCTACCATGGACTACAAAGACGATGACGACAAGCTTGCGGCCGCGAATT
>group_23_1 566 1 0 0 sg=566 px=0 gx=0
AGCTCGTTTAGTGAACCGTCAGAATTGATCTACCATGGACTACAAAGACGATGACGACAA
>group_23_2 566 1 0 0 sg=566 px=0 gx=0
CCGGTCGCTACCATTACCAGTTGGTCTGGTGTCAAAAATAATAACGGGATCCCTCTAGGG
>group_23_3 566 1 0 0 sg=566 px=0 gx=0
GGAGAGGGGCGGAATTGGCCGCCCTAGAGGGATCCCGTTATTATTTTTGACACCAGACCA
>group_23_4 566 1 0 0 sg=566 px=0 gx=0
GGACTACAAAGACGATGACGACAAGCTTGCGGCCGCGAATTCGATGTCGTTTACTTTGAC
>group_23_5 566 1 0 0 sg=566 px=0 gx=0
GCGGTGGGCTCTATGGCTTCTGAGGCGGAAAGAACCAGCTGGGGCTCGAGGAACTGAAAA
>group_23_6 566 1 0 0 sg=566 px=0 gx=0
GAACCGTCAGAATTGATCTACCATGGACTACAAAGACGATGACGACAAGCTTGCGGCCGC
>group_23_7 566 1 0 0 sg=566 px=0 gx=0
CATATTGGCTGCAGGAATTATCCCGGGTTGTGGCAAGCTTATCATCGTGTTTTTCAAAGG
>group_23_8 566 1 0 0 sg=566 px=0 gx=0
AAGCTTGCGGCCGCGAATTCGATGTCGTTTACTTTGACCAACAAGAACGTGATTTTCGTT
>group_23_9 566 1 0 0 sg=566 px=0 gx=0
CTATAGGGAATTAACTTTCTGGTTTTTCAGTTCCTCGAGCCCCAGCTGGTTCTTTCCGCC
>group_24_0 184 1 0 0 sg=184 px=0 gx=0
CGTTGATGCAATTTCTATGCGCACCCGTTCTCGGAGCACTGTCCGAATTCCCGGGGATCC
>group_24_1 184 1 0 0 sg=184 px=0 gx=0
CGTGAAGCGATTCACAGATGTCTGCCTGTTCATCCGAGCTTGGCTGCAGGTCGACGGATC
>group_24_2 184 1 0 0 sg=184 px=0 gx=0
AGATGTCTGCCTGTTCATCCGAGCTTGGCTGCAGGTCGACGGATCCCCGGGAATTCGGAC
>group_24_3 184 1 0 0 sg=184 px=0 gx=0
AAGCTCGGATGAACAGGCAGACATCTGTGAATCGCTTCACGACCACGCTGATGAGCTTTA
>group_24_4 184 1 0 0 sg=184 px=0 gx=0
GTTGATGCAATTTCTATGCGCACCCGTTCTCGGAGCACTGTCCGAATTCCCGGGGATCCG
>group_24_5 184 1 0 0 sg=184 px=0 gx=0
CTGTCCGAATTCCCGGGGATCCGTCGACCTGCAGCCAAGCTCGGATGAACAGGCAGACAT
>group_24_6 184 1 0 0 sg=184 px=0 gx=0
CACAGATGTCTGCCTGTTCATCCGAGCTTGGCTGCAGGTCGACGGATCCCCGGGAATTCG
>group_24_7 184 1 0 0 sg=184 px=0 gx=0
GCAATTTCTATGCGCACCCGTTCTCGGAGCACTGTCCGAATTCCCGGGGATCCGTCGACC
>group_24_8 184 1 0 0 sg=184 px=0 gx=0
GATGTCTGCCTGTTCATCCGAGCTTGGCTGCAGGTCGACGGATCCCCGGGAATTCGGACA
>group_24_9 184 1 0 0 sg=184 px=0 gx=0
CATCAGCGTGGTCGTGAAGCGATTCACAGATGTCTGCCTGTTCATCCGAGCTTGGCTGCA
>group_25_0 918 0 0 0 sg=918 px=0 gx=0
TTCGCGGCCGCGGTGAGAACCGTTTCTCTCGATATCGAAACCCTTCTCACCTCGGCCGAT
>group_25_1 918 0 0 0 sg=918 px=0 gx=0
CTCATTTTTTAACCAATAGGCCGAAATCGCAAAAATCCCTTAATAAATCAAAAGAATAGC
>group_25_2 918 0 0 0 sg=918 px=0 gx=0
AAATCCCTTAATAAATCAAAAGAATAGCCCGAGATAGGGTTGAGTGTTGTTCCAGTTTGG
>group_25_3 918 0 0 0 sg=918 px=0 gx=0
TTCTGCGGACTGGCTTTCTACGTGTTCCGGTTCCTTTAGCAGCCCTTGCGCCCTGAGTGC
>group_25_4 918 0 0 0 sg=918 px=0 gx=0
CAAGAAGATCCTTTGATCTTTTCTACTGAACGTGATCCCCACCGGAATTGCGGCCGCCCA
>group_25_5 918 0 0 0 sg=918 px=0 gx=0
GAATCGGCCAACGCGCGGGGAGAGGCGGTTTGCGTATTGGGCGGCCGCAATTCCGGTGGG
>group_25_6 918 0 0 0 sg=918 px=0 gx=0
CGCAATTCCGGTGGGGATCACGTTCAGTAGAAAAGATCAAAGGATCTTCTTGAGATCCTT
>group_25_7 918 0 0 0 sg=918 px=0 gx=0
ATTGGGCGGCCGCAATTCCGGTGGGGATCACGTTCAGTAGAAAAGATCAAAGGATCTTCT
>group_25_8 918 0 0 0 sg=918 px=0 gx=0
CGCGGTGAGAACCGTTTCTCTCGATATCGAAACCCTTCTCACCTCGGCCGATAAGCTTTT
>group_25_9 918 0 0 0 sg=918 px=0 gx=0
CTAGTTTAATTAAAAGCTTATCGGCCGAGGTGAGAAGGGTTTCGATATCGAGAGAAACGG
>group_27_0 118 5 0 0 sg=118 px=0 gx=0
TTCACTTGATGCTCGATGAGTTTTTCTGAGGGCGGATCCCCCTCAAGTCAAAAGCCTCCG
>group_27_1 118 5 0 0 sg=118 px=0 gx=0
CTTTTGACTTGAGGGGGATCCGCCCTCAGAAAAACTCATCGAGCATCAAGTGAAACTGCA
>group_27_2 118 5 0 0 sg=118 px=0 gx=0
ATATGAATAAATTGCAGTTTCACTTGATGCTCGATGAGTTTTTCTGAGGGCGGATCCCCC
>group_27_3 118 5 0 0 sg=118 px=0 gx=0
GTTTCACTTGATGCTCGATGAGTTTTTCTGAGGGCGGATCCCCCTCAAGTCAAAAGCCTC
>group_27_4 118 5 0 0 sg=118 px=0 gx=0
ATGCTCGATGAGTTTTTCTGAGGGCGGATCCCCCTCAAGTCAAAAGCCTCCGGTCGGAGG
>group_27_5 118 5 0 0 sg=118 px=0 gx=0
TGAGTTTTTCTGAGGGCGGATCCCCCTCAAGTCAAAAGCCTCCGGTCGGAGGCTTTTGAC
>group_27_6 118 5 0 0 sg=118 px=0 gx=0
CAGTTTCACTTGATGCTCGATGAGTTTTTCTGAGGGCGGATCCCCCTCAAGTCAAAAGCC
>group_27_7 118 5 0 0 sg=118 px=0 gx=0
CTCGATGAGTTTTTCTGAGGGCGGATCCCCCTCAAGTCAAAAGCCTCCGGTCGGAGGCTT
>group_27_8 118 5 0 0 sg=118 px=0 gx=0
TCCATAGCAGAAAGTCAAAAGCCTCCGACCGGAGGCTTTTGACTTGAGGGGGATCCGCCC
>group_27_9 118 5 0 0 sg=118 px=0 gx=0
GGCGGATCCCCCTCAAGTCAAAAGCCTCCGGTCGGAGGCTTTTGACTTTCTGCTATGGAG
>group_28_0 8 13 0 0 sg=8 px=0 gx=0
GAACCACTTTGTACAAGAAAGCTGAACGAGAAACGTAAAATGATATAAATATCAATATAT
>group_28_1 8 13 0 0 sg=8 px=0 gx=0
CGAACCACTTTGTACAAGAAAGCTGAACGAGAAACGTAAAATGATATAAATATCAATATA
>group_28_2 8 13 0 0 sg=8 px=0 gx=0
TATTGATATTTATATCATTTTACGTTTCTCGTTCAGCTTTCTTGTACAAAGTGGTTCGAT
>group_28_3 8 13 0 0 sg=8 px=0 gx=0
ATATTGATATTTATATCATTTTACGTTTCTCGTTCAGCTTTCTTGTACAAAGTGGTTCGA
>group_28_4 8 13 0 0 sg=8 px=0 gx=0
TATATTGATATTTATATCATTTTACGTTTCTCGTTCAGCTTTCTTGTACAAAGTGGTTCG
>group_28_5 8 13 0 0 sg=8 px=0 gx=0
ATCGAACCACTTTGTACAAGAAAGCTGAACGAGAAACGTAAAATGATATAAATATCAATA
>group_28_6 8 13 0 0 sg=8 px=0 gx=0
TCGAACCACTTTGTACAAGAAAGCTGAACGAGAAACGTAAAATGATATAAATATCAATAT
>group_28_7 8 13 0 0 sg=8 px=0 gx=0
ATATATTGATATTTATATCATTTTACGTTTCTCGTTCAGCTTTCTTGTACAAAGTGGTTC
>group_29_0 12 61 0 0 sg=12 px=0 gx=0
GTCCCCCGTGTTCTCTCCAAATGAAATGAACTTCCTTATATAGAGGAAGGGTCTTGCGAA
>group_29_1 12 61 0 0 sg=12 px=0 gx=0
CCCCGTGTTCTCTCCAAATGAAATGAACTTCCTTATATAGAGGAAGGGTCTTGCGAAGGA
>group_29_2 12 61 0 0 sg=12 px=0 gx=0
TCCTTCGCAAGACCCTTCCTCTATATAAGGAAGTTCATTTCATTTGGAGAGAACACGGGG
>group_29_3 12 61 0 0 sg=12 px=0 gx=0
TATCCTTCGCAAGACCCTTCCTCTATATAAGGAAGTTCATTTCATTTGGAGAGAACACGG
>group_29_4 12 61 0 0 sg=12 px=0 gx=0
TCCCCCGTGTTCTCTCCAAATGAAATGAACTTCCTTATATAGAGGAAGGGTCTTGCGAAG
>group_29_5 12 61 0 0 sg=12 px=0 gx=0
CCGTGTTCTCTCCAAATGAAATGAACTTCCTTATATAGAGGAAGGGTCTTGCGAAGGATA
>group_29_6 12 61 0 0 sg=12 px=0 gx=0
CCCGTGTTCTCTCCAAATGAAATGAACTTCCTTATATAGAGGAAGGGTCTTGCGAAGGAT
>group_29_7 12 61 0 0 sg=12 px=0 gx=0
TTCGCAAGACCCTTCCTCTATATAAGGAAGTTCATTTCATTTGGAGAGAACACGGGGGAC
>group_29_8 12 61 0 0 sg=12 px=0 gx=0
ATCCTTCGCAAGACCCTTCCTCTATATAAGGAAGTTCATTTCATTTGGAGAGAACACGGG
>group_29_9 12 61 0 0 sg=12 px=0 gx=0
CTTCGCAAGACCCTTCCTCTATATAAGGAAGTTCATTTCATTTGGAGAGAACACGGGGGA
>group_31_0 2 4 0 0 sg=2 px=0 gx=0
CCTGGCCGTCGTTTTACAACGTCGTGACTGGGAAAACCCTGGCGTTACCCAACTTAATCG
>group_31_1 2 4 0 0 sg=2 px=0 gx=0
CGATTAAGTTGGGTAACGCCAGGGTTTTCCCAGTCACGACGTTGTAAAACGACGGCCAGG
>group_32_0 804 2 0 352 sg=452 px=0 gx=352
CAGCCAACTCAGCTTCCTTTCGGGCTTTGTTAGCAGCGCGGGTGAAGCTTGGGCTGCAGG
>group_32_1 804 2 0 352 sg=452 px=0 gx=352
CGTCATCACCGAAACGCGCGAGGCCCAGCGATTCGAACTTCTGATAGACTTCGAAATTAA
>group_32_2 804 2 0 352 sg=452 px=0 gx=352
CGACCTGCAGCCCAAGCTTCACCCGCGCTGCTAACAAAGCCCGAAAGGAAGCTGAGTTGG
>group_32_3 804 2 0 352 sg=452 px=0 gx=352
AACCCTTGCTGAGTCAATGGCTTTTGATCTGGATCTTCCTATGGTGCACTCTCAGTACAA
>group_32_4 804 2 0 352 sg=452 px=0 gx=352
AGCGCATCAGAGCAGATTGTACTGAGAGTGCACCATAGGAAGATCCAGATCAAAAGCCAT
>group_32_5 804 2 0 352 sg=452 px=0 gx=352
GGTTTTCACCGTCATCACCGAAACGCGCGAGGCCCAGCGATTCGAACTTCTGATAGACTT
>group_32_6 804 2 0 352 sg=452 px=0 gx=352
TAAGAAGGAGATATACATATGGCTAGAATTCGCGCCCGGGGATCCTCTAGAGTCGACCTG
>group_32_7 804 2 0 352 sg=452 px=0 gx=352
GTCTCCCTATAGTGAGTCGTATTAATTTCGAAGTCTATCAGAAGTTCGAATCGCTGGGCC
>group_32_8 804 2 0 352 sg=452 px=0 gx=352
GGGGATCCTCTAGAGTCGACCTGCAGCCCAAGCTTCACCCGCGCTGCTAACAAAGCCCGA
>group_32_9 804 2 0 352 sg=452 px=0 gx=352
ACTCAGCTTCCTTTCGGGCTTTGTTAGCAGCGCGGGTGAAGCTTGGGCTGCAGGTCGACT
>group_34_0 32 33 0 0 sg=32 px=0 gx=0
TATGGGGCTGACTTCAGGTGCTACATTTGAAGAGATAAATTGCACTGAAATCTAGAAATA
>group_34_1 32 33 0 0 sg=32 px=0 gx=0
TTTCTAGATTTCAGTGCAATTTATCTCTTCAAATGTAGCACCTGAAGTCAGCCCCATACG
>group_34_2 32 33 0 0 sg=32 px=0 gx=0
GCTGACTTCAGGTGCTACATTTGAAGAGATAAATTGCACTGAAATCTAGAAATATTTTAT
>group_34_3 32 33 0 0 sg=32 px=0 gx=0
TAAAATATTTCTAGATTTCAGTGCAATTTATCTCTTCAAATGTAGCACCTGAAGTCAGCC
>group_34_4 32 33 0 0 sg=32 px=0 gx=0
TATTTCTAGATTTCAGTGCAATTTATCTCTTCAAATGTAGCACCTGAAGTCAGCCCCATA
>group_34_5 32 33 0 0 sg=32 px=0 gx=0
CAGATAAAATATTTCTAGATTTCAGTGCAATTTATCTCTTCAAATGTAGCACCTGAAGTC
>group_34_6 32 33 0 0 sg=32 px=0 gx=0
ATGGGGCTGACTTCAGGTGCTACATTTGAAGAGATAAATTGCACTGAAATCTAGAAATAT
>group_34_7 32 33 0 0 sg=32 px=0 gx=0
GTATGGGGCTGACTTCAGGTGCTACATTTGAAGAGATAAATTGCACTGAAATCTAGAAAT
>group_34_8 32 33 0 0 sg=32 px=0 gx=0
TGGGGCTGACTTCAGGTGCTACATTTGAAGAGATAAATTGCACTGAAATCTAGAAATATT
>group_34_9 32 33 0 0 sg=32 px=0 gx=0
CTGACTTCAGGTGCTACATTTGAAGAGATAAATTGCACTGAAATCTAGAAATATTTTATC
>group_35_0 116 8 4 8 sg=108 px=0 gx=4
ATCAATAAGTTGGAGTCATTACCGCACTTTTCGGGGAAATGTGCGCGGAACCCCTATTTG
>group_35_1 116 8 4 8 sg=108 px=0 gx=4
TAAGTTGGAGTCATTACCGCACTTTTCGGGGAAATGTGCGCGGAACCCCTATTTGTTTAT
>group_35_2 116 8 4 8 sg=108 px=0 gx=4
AAATAGGGGTTCCGCGCACATTTCCCCGAAAAGTGCGGTAATGACTCCAACTTATTGATA
>group_35_3 116 8 4 8 sg=108 px=0 gx=4
AAGTGCGGTAATGACTCCAACTTATTGATAGTGTTTTATGTTCAGATAATGCCCGATGAC
>group_35_4 116 8 4 8 sg=108 px=0 gx=4
TGAACATAAAACACTATCAATAAGTTGGAGTCATTACCGCACTTTTCGGGGAAATGTGCG
>group_35_5 116 8 4 8 sg=108 px=0 gx=4
TTGGAGTCATTACCGCACTTTTCGGGGAAATGTGCGCGGAACCCCTATTTGTTTATTTTT
>group_35_6 116 8 4 8 sg=108 px=0 gx=4
TCCGCGCACATTTCCCCGAAAAGTGCGGTAATGACTCCAACTTATTGATAGTGTTTTATG
>group_35_7 116 8 4 8 sg=108 px=0 gx=4
CGAAAAGTGCGGTAATGACTCCAACTTATTGATAGTGTTTTATGTTCAGATAATGCCCGA
>group_35_8 116 8 4 8 sg=108 px=0 gx=4
GTTCCGCGCACATTTCCCCGAAAAGTGCGGTAATGACTCCAACTTATTGATAGTGTTTTA
>group_35_9 116 8 4 8 sg=108 px=0 gx=4
AGTCATTACCGCACTTTTCGGGGAAATGTGCGCGGAACCCCTATTTGTTTATTTTTCTAA
>group_37_0 4 2 0 0 sg=4 px=0 gx=0
TCGATATGCGGTGTGAAATACCGCACAGATGCGTAAGGAGAAAATACCGCATCAGGAAAT
>group_37_1 4 2 0 0 sg=4 px=0 gx=0
ATTTCCTGATGCGGTATTTTCTCCTTACGCATCTGTGCGGTATTTCACACCGCATATCGA
>group_37_2 4 2 0 0 sg=4 px=0 gx=0
AATTTCCTGATGCGGTATTTTCTCCTTACGCATCTGTGCGGTATTTCACACCGCATATCG
>group_37_3 4 2 0 0 sg=4 px=0 gx=0
CGATATGCGGTGTGAAATACCGCACAGATGCGTAAGGAGAAAATACCGCATCAGGAAATT
>group_40_0 2 87 0 0 sg=2 px=0 gx=0
TGGGGCCTCTAAACGGGTCTTGAGGGGTTTTTTGCTGAAAGGAGGAACTATATCCGGATT
>group_40_1 2 87 0 0 sg=2 px=0 gx=0
AATCCGGATATAGTTCCTCCTTTCAGCAAAAAACCCCTCAAGACCCGTTTAGAGGCCCCA
>group_42_0 36 26 0 0 sg=36 px=0 gx=0
CGCGCGGGGAGAGGCGGTTTGCGTATTGGGCGCCAGGGTGGTTTTTCTTTTCACCAGCGA
>group_42_1 36 26 0 0 sg=36 px=0 gx=0
TGCCCGTCTCGCTGGTGAAAAGAAAAACCACCCTGGCGCCCAATACGCAAACCGCCTCTC
>group_42_2 36 26 0 0 sg=36 px=0 gx=0
CGCGGGGAGAGGCGGTTTGCGTATTGGGCGCCAGGGTGGTTTTTCTTTTCACCAGCGAGA
>group_42_3 36 26 0 0 sg=36 px=0 gx=0
GCGGGGAGAGGCGGTTTGCGTATTGGGCGCCAGGGTGGTTTTTCTTTTCACCAGCGAGAC
>group_42_4 36 26 0 0 sg=36 px=0 gx=0
GGAGAGGCGGTTTGCGTATTGGGCGCCAGGGTGGTTTTTCTTTTCACCAGCGAGACGGGC
>group_42_5 36 26 0 0 sg=36 px=0 gx=0
TCTCGCTGGTGAAAAGAAAAACCACCCTGGCGCCCAATACGCAAACCGCCTCTCCCCGCG
>group_42_6 36 26 0 0 sg=36 px=0 gx=0
AACGCGCGGGGAGAGGCGGTTTGCGTATTGGGCGCCAGGGTGGTTTTTCTTTTCACCAGC
>group_42_7 36 26 0 0 sg=36 px=0 gx=0
TCGCTGGTGAAAAGAAAAACCACCCTGGCGCCCAATACGCAAACCGCCTCTCCCCGCGCG
>group_42_8 36 26 0 0 sg=36 px=0 gx=0
TGTTGCCCGTCTCGCTGGTGAAAAGAAAAACCACCCTGGCGCCCAATACGCAAACCGCCT
>group_42_9 36 26 0 0 sg=36 px=0 gx=0
GAGGCGGTTTGCGTATTGGGCGCCAGGGTGGTTTTTCTTTTCACCAGCGAGACGGGCAAC
>group_43_0 98 22 0 36 sg=62 px=0 gx=36
AAGCAGCGCAAAACGCCTAACCCTAAGCAGATTCTTCATGCAATTGTCGGTCAAGCCTTG
>group_43_1 98 22 0 36 sg=62 px=0 gx=36
AATTTAAGCTACAACAAGGCAAGGCTTGACCGACAATTGCATGAAGAATCTGCTTAGGGT
>group_43_2 98 22 0 36 sg=62 px=0 gx=36
ACCGACAATTGCATGAAGAATCTGCTTAGGGTTAGGCGTTTTGCGCTGCTTCGCGATGTA
>group_43_3 98 22 0 36 sg=62 px=0 gx=36
TGACCGACAATTGCATGAAGAATCTGCTTAGGGTTAGGCGTTTTGCGCTGCTTCGCGATG
>group_43_4 98 22 0 36 sg=62 px=0 gx=36
CAACAAGGCAAGGCTTGACCGACAATTGCATGAAGAATCTGCTTAGGGTTAGGCGTTTTG
>group_43_5 98 22 0 36 sg=62 px=0 gx=36
ACCCTAAGCAGATTCTTCATGCAATTGTCGGTCAAGCCTTGCCTTGTTGTAGCTTAAATT
>group_43_6 98 22 0 36 sg=62 px=0 gx=36
GCGCAAAACGCCTAACCCTAAGCAGATTCTTCATGCAATTGTCGGTCAAGCCTTGCCTTG
>group_43_7 98 22 0 36 sg=62 px=0 gx=36
AACCCTAAGCAGATTCTTCATGCAATTGTCGGTCAAGCCTTGCCTTGTTGTAGCTTAAAT
>group_43_8 98 22 0 36 sg=62 px=0 gx=36
CTTGACCGACAATTGCATGAAGAATCTGCTTAGGGTTAGGCGTTTTGCGCTGCTTCGCGA
>group_43_9 98 22 0 36 sg=62 px=0 gx=36
TCGCGAAGCAGCGCAAAACGCCTAACCCTAAGCAGATTCTTCATGCAATTGTCGGTCAAG
>group_45_0 4 2 0 0 sg=4 px=0 gx=0
GCGGCCGCTCTAGAGGATCCAAGCTTACGTACGCGTGCATGCGACGTCATAGCTCTTCTA
>group_45_1 4 2 0 0 sg=4 px=0 gx=0
TAGAAGAGCTATGACGTCGCATGCACGCGTACGTAAGCTTGGATCCTCTAGAGCGGCCGC
>group_45_2 4 2 0 0 sg=4 px=0 gx=0
GGCGGCCGCTCTAGAGGATCCAAGCTTACGTACGCGTGCATGCGACGTCATAGCTCTTCT
>group_45_3 4 2 0 0 sg=4 px=0 gx=0
AGAAGAGCTATGACGTCGCATGCACGCGTACGTAAGCTTGGATCCTCTAGAGCGGCCGCC
>group_46_0 54 2 0 0 sg=54 px=0 gx=0
GATCTCCTAGAGGTACCCTAGAGTTAACACTGGCCGTCGTTTTACCGGTCCGGCAAAAGG
>group_46_1 54 2 0 0 sg=54 px=0 gx=0
AGACCGCGGCTAGAATCGATCCTAGACCCGGGGGGGTCGACGCGGCCGCCATGGTCATAG
>group_46_2 54 2 0 0 sg=54 px=0 gx=0
AAACAGCTATGACCATGGCGGCCGCGTCGACCCCCCCGGGTCTAGGATCGATTCTAGCCG
>group_46_3 54 2 0 0 sg=54 px=0 gx=0
CCTTTTGCCGGACCGGTAAAACGACGGCCAGTGTTAACTCTAGGGTACCTCTAGGAGATC
>group_46_4 54 2 0 0 sg=54 px=0 gx=0
TGACCATGGCGGCCGCGTCGACCCCCCCGGGTCTAGGATCGATTCTAGCCGCGGTCTAGG
>group_46_5 54 2 0 0 sg=54 px=0 gx=0
TAGACCGCGGCTAGAATCGATCCTAGACCCGGGGGGGTCGACGCGGCCGCCATGGTCATA
>group_46_6 54 2 0 0 sg=54 px=0 gx=0
CGGACCGGTAAAACGACGGCCAGTGTTAACTCTAGGGTACCTCTAGGAGATCTTCTAGGA
>group_46_7 54 2 0 0 sg=54 px=0 gx=0
TCTCCTAGAGGTACCCTAGAGTTAACACTGGCCGTCGTTTTACCGGTCCGGCAAAAGGCC
>group_46_8 54 2 0 0 sg=54 px=0 gx=0
ACCATGGCGGCCGCGTCGACCCCCCCGGGTCTAGGATCGATTCTAGCCGCGGTCTAGGAA
>group_46_9 54 2 0 0 sg=54 px=0 gx=0
ACCGCGGCTAGAATCGATCCTAGACCCGGGGGGGTCGACGCGGCCGCCATGGTCATAGCT
>group_47_0 104 15 0 0 sg=104 px=0 gx=0
CGACCAAGAAGCGGTTGTTGGCGCTCTCGCGGCTTACGTTCTGCCCAAGTTTGAGCAGCC
>group_47_1 104 15 0 0 sg=104 px=0 gx=0
CTCTCGCGGCTTACGTTCTGCCCAAGTTTGAGCAGCCGCGTAGTGAGATCTATATCTATG
>group_47_2 104 15 0 0 sg=104 px=0 gx=0
CGGTTGTTGGCGCTCTCGCGGCTTACGTTCTGCCCAAGTTTGAGCAGCCGCGTAGTGAGA
>group_47_3 104 15 0 0 sg=104 px=0 gx=0
TCTCGCGGCTTACGTTCTGCCCAAGTTTGAGCAGCCGCGTAGTGAGATCTATATCTATGA
>group_47_4 104 15 0 0 sg=104 px=0 gx=0
CTGCCTTCGACCAAGAAGCGGTTGTTGGCGCTCTCGCGGCTTACGTTCTGCCCAAGTTTG
>group_47_5 104 15 0 0 sg=104 px=0 gx=0
TTGGCGCTCTCGCGGCTTACGTTCTGCCCAAGTTTGAGCAGCCGCGTAGTGAGATCTATA
>group_47_6 104 15 0 0 sg=104 px=0 gx=0
TTGGGCAGAACGTAAGCCGCGAGAGCGCCAACAACCGCTTCTTGGTCGAAGGCAGCAAGC
>group_47_7 104 15 0 0 sg=104 px=0 gx=0
CTCGCGGCTTACGTTCTGCCCAAGTTTGAGCAGCCGCGTAGTGAGATCTATATCTATGAT
>group_47_8 104 15 0 0 sg=104 px=0 gx=0
AGAAGCGGTTGTTGGCGCTCTCGCGGCTTACGTTCTGCCCAAGTTTGAGCAGCCGCGTAG
>group_47_9 104 15 0 0 sg=104 px=0 gx=0
TCAAACTTGGGCAGAACGTAAGCCGCGAGAGCGCCAACAACCGCTTCTTGGTCGAAGGCA
>group_48_0 4 25 0 0 sg=4 px=0 gx=0
GAGCCTCTCAAAGCAATTTTGAGTGACACAGGAACACTTAACGGCTGACATGGGAATTAG
>group_48_1 4 25 0 0 sg=4 px=0 gx=0
GCTAATTCCCATGTCAGCCGTTAAGTGTTCCTGTGTCACTCAAAATTGCTTTGAGAGGCT
>group_48_2 4 25 0 0 sg=4 px=0 gx=0
CTAATTCCCATGTCAGCCGTTAAGTGTTCCTGTGTCACTCAAAATTGCTTTGAGAGGCTC
>group_48_3 4 25 0 0 sg=4 px=0 gx=0
AGCCTCTCAAAGCAATTTTGAGTGACACAGGAACACTTAACGGCTGACATGGGAATTAGC
>group_49_0 48 5 0 0 sg=48 px=0 gx=0
CCGTCGACGAGCTCGCTATCAGCCTCGACTGTGCCTTCTAGTTGCCAGCCATCTGTTGTT
>group_49_1 48 5 0 0 sg=48 px=0 gx=0
CAACTAGAAGGCACAGTCGAGGCTGATAGCGAGCTCGTCGACGGATCTGTTAACAATTGC
>group_49_2 48 5 0 0 sg=48 px=0 gx=0
CAATTGTTAACAGATCCGTCGACGAGCTCGCTATCAGCCTCGACTGTGCCTTCTAGTTGC
>group_49_3 48 5 0 0 sg=48 px=0 gx=0
ATGGCTGGCAACTAGAAGGCACAGTCGAGGCTGATAGCGAGCTCGTCGACGGATCTGTTA
>group_49_4 48 5 0 0 sg=48 px=0 gx=0
TGTTAACAGATCCGTCGACGAGCTCGCTATCAGCCTCGACTGTGCCTTCTAGTTGCCAGC
>group_49_5 48 5 0 0 sg=48 px=0 gx=0
CTGGCAACTAGAAGGCACAGTCGAGGCTGATAGCGAGCTCGTCGACGGATCTGTTAACAA
>group_49_6 48 5 0 0 sg=48 px=0 gx=0
GGCCGCAATTGTTAACAGATCCGTCGACGAGCTCGCTATCAGCCTCGACTGTGCCTTCTA
>group_49_7 48 5 0 0 sg=48 px=0 gx=0
AACAGATGGCTGGCAACTAGAAGGCACAGTCGAGGCTGATAGCGAGCTCGTCGACGGATC
>group_49_8 48 5 0 0 sg=48 px=0 gx=0
CCGCAATTGTTAACAGATCCGTCGACGAGCTCGCTATCAGCCTCGACTGTGCCTTCTAGT
>group_49_9 48 5 0 0 sg=48 px=0 gx=0
CTAGAAGGCACAGTCGAGGCTGATAGCGAGCTCGTCGACGGATCTGTTAACAATTGCGGC
>group_53_0 10 2 0 0 sg=10 px=0 gx=0
AGCAGCCATCATCATCATCATCACAGCAGCGGCCTGGTGCCGCGCGGCAGCCATATGTAC
>group_53_1 10 2 0 0 sg=10 px=0 gx=0
CAGCAGCCATCATCATCATCATCACAGCAGCGGCCTGGTGCCGCGCGGCAGCCATATGTA
>group_53_2 10 2 0 0 sg=10 px=0 gx=0
GTACATATGGCTGCCGCGCGGCACCAGGCCGCTGCTGTGATGATGATGATGATGGCTGCT
>group_53_3 10 2 0 0 sg=10 px=0 gx=0
GCAGCAGCCATCATCATCATCATCACAGCAGCGGCCTGGTGCCGCGCGGCAGCCATATGT
>group_53_4 10 2 0 0 sg=10 px=0 gx=0
ACATATGGCTGCCGCGCGGCACCAGGCCGCTGCTGTGATGATGATGATGATGGCTGCTGC
>group_53_5 10 2 0 0 sg=10 px=0 gx=0
TGGTACCTCGGATCCGAATTCGAGCTCCGTCGACAAGCTTGCGGCCGCACTCGAGGATCC
>group_53_6 10 2 0 0 sg=10 px=0 gx=0
GCAGCCATCATCATCATCATCACAGCAGCGGCCTGGTGCCGCGCGGCAGCCATATGTACG
>group_53_7 10 2 0 0 sg=10 px=0 gx=0
CGTACATATGGCTGCCGCGCGGCACCAGGCCGCTGCTGTGATGATGATGATGATGGCTGC
>group_53_8 10 2 0 0 sg=10 px=0 gx=0
GGATCCTCGAGTGCGGCCGCAAGCTTGTCGACGGAGCTCGAATTCGGATCCGAGGTACCA
>group_53_9 10 2 0 0 sg=10 px=0 gx=0
TACATATGGCTGCCGCGCGGCACCAGGCCGCTGCTGTGATGATGATGATGATGGCTGCTG
>group_55_0 120 26 0 0 sg=120 px=0 gx=0
TCGTAACCGTGCATCTGCCAGTTTGAGGGGACGACGACCGTATCGGCCTCAGGAAGATCG
>group_55_1 120 26 0 0 sg=120 px=0 gx=0
ATGGGCGCATCGTAACCGTGCATCTGCCAGTTTGAGGGGACGACGACCGTATCGGCCTCA
>group_55_2 120 26 0 0 sg=120 px=0 gx=0
TTGAGGGGACGACGACCGTATCGGCCTCAGGAAGATCGCACTCCAGCCAGCTTTCCGGCA
>group_55_3 120 26 0 0 sg=120 px=0 gx=0
GGTCGTCGTCCCCTCAAACTGGCAGATGCACGGTTACGATGCGCCCATCTACACCAACGT
>group_55_4 120 26 0 0 sg=120 px=0 gx=0
GACGACGACCGTATCGGCCTCAGGAAGATCGCACTCCAGCCAGCTTTCCGGCACCGCTTC
>group_55_5 120 26 0 0 sg=120 px=0 gx=0
CCAGAAGCGGTGCCGGAAAGCTGGCTGGAGTGCGATCTTCCTGAGGCCGATACGGTCGTC
>group_55_6 120 26 0 0 sg=120 px=0 gx=0
GGCACCAGAAGCGGTGCCGGAAAGCTGGCTGGAGTGCGATCTTCCTGAGGCCGATACGGT
>group_55_7 120 26 0 0 sg=120 px=0 gx=0
ACCGTATCGGCCTCAGGAAGATCGCACTCCAGCCAGCTTTCCGGCACCGCTTCTGGTGCC
>group_55_8 120 26 0 0 sg=120 px=0 gx=0
GCGATCTTCCTGAGGCCGATACGGTCGTCGTCCCCTCAAACTGGCAGATGCACGGTTACG
>group_55_9 120 26 0 0 sg=120 px=0 gx=0
ACGACCGTATCGGCCTCAGGAAGATCGCACTCCAGCCAGCTTTCCGGCACCGCTTCTGGT
>group_56_0 10 4 0 0 sg=10 px=0 gx=0
GTAACTTGAAAGTATTTCGATTTCTTGGCTTTATATATCTTGTGGAAAGGACGAAACACC
>group_56_1 10 4 0 0 sg=10 px=0 gx=0
TAACTTGAAAGTATTTCGATTTCTTGGCTTTATATATCTTGTGGAAAGGACGAAACACCG
>group_56_2 10 4 0 0 sg=10 px=0 gx=0
GTGTTTCGTCCTTTCCACAAGATATATAAAGCCAAGAAATCGAAATACTTTCAAGTTACG
>group_56_3 10 4 0 0 sg=10 px=0 gx=0
ACCGTAACTTGAAAGTATTTCGATTTCTTGGCTTTATATATCTTGTGGAAAGGACGAAAC
>group_56_4 10 4 0 0 sg=10 px=0 gx=0
CGTAACTTGAAAGTATTTCGATTTCTTGGCTTTATATATCTTGTGGAAAGGACGAAACAC
>group_56_5 10 4 0 0 sg=10 px=0 gx=0
GTTTCGTCCTTTCCACAAGATATATAAAGCCAAGAAATCGAAATACTTTCAAGTTACGGT
>group_56_6 10 4 0 0 sg=10 px=0 gx=0
GGTGTTTCGTCCTTTCCACAAGATATATAAAGCCAAGAAATCGAAATACTTTCAAGTTAC
>group_56_7 10 4 0 0 sg=10 px=0 gx=0
CGGTGTTTCGTCCTTTCCACAAGATATATAAAGCCAAGAAATCGAAATACTTTCAAGTTA
>group_56_8 10 4 0 0 sg=10 px=0 gx=0
CCGTAACTTGAAAGTATTTCGATTTCTTGGCTTTATATATCTTGTGGAAAGGACGAAACA
>group_56_9 10 4 0 0 sg=10 px=0 gx=0
TGTTTCGTCCTTTCCACAAGATATATAAAGCCAAGAAATCGAAATACTTTCAAGTTACGG
>group_57_0 132 6 0 16 sg=116 px=0 gx=16
AATAACTTCGTATAGCATACATTATACGAAGTTATATTCGATGCGGCCGCAAGGGGTTCG
>group_57_1 132 6 0 16 sg=116 px=0 gx=16
AGGGGTTCGCGTCAGCGGGTGTTGGCGGGTGTCGGGGCTGGCTTAACTATGCGGCATCAG
>group_57_2 132 6 0 16 sg=116 px=0 gx=16
TCTGATGCCGCATAGTTAAGCCAGCCCCGACACCCGCCAACACCCGCTGACGCGAACCCC
>group_57_3 132 6 0 16 sg=116 px=0 gx=16
AGCATACATTATACGAAGTTATATTCGATGCGGCCGCAAGGGGTTCGCGTCAGCGGGTGT
>group_57_4 132 6 0 16 sg=116 px=0 gx=16
GCTGACGCGAACCCCTTGCGGCCGCATCGAATATAACTTCGTATAATGTATGCTATACGA
>group_57_5 132 6 0 16 sg=116 px=0 gx=16
TGCGGCCGCAAGGGGTTCGCGTCAGCGGGTGTTGGCGGGTGTCGGGGCTGGCTTAACTAT
>group_57_6 132 6 0 16 sg=116 px=0 gx=16
GCCGCATAGTTAAGCCAGCCCCGACACCCGCCAACACCCGCTGACGCGAACCCCTTGCGG
>group_57_7 132 6 0 16 sg=116 px=0 gx=16
CGATGCGGCCGCAAGGGGTTCGCGTCAGCGGGTGTTGGCGGGTGTCGGGGCTGGCTTAAC
>group_57_8 132 6 0 16 sg=116 px=0 gx=16
CGAAGTTATATTCGATGCGGCCGCAAGGGGTTCGCGTCAGCGGGTGTTGGCGGGTGTCGG
>group_57_9 132 6 0 16 sg=116 px=0 gx=16
CTCTGATGCCGCATAGTTAAGCCAGCCCCGACACCCGCCAACACCCGCTGACGCGAACCC
>group_58_0 494 1 0 0 sg=494 px=0 gx=0
TACTAATGAGTTCAGGACAGACAGTGGCTACGGCTCAGTTTGGGTTGTGCTGTTGCTGGG
>group_58_1 494 1 0 0 sg=494 px=0 gx=0
GAAAGGTCGTTTTCTGGCTGGTCAGAGGATTCGCCAGAGTTCTCTGACGAATAATCTTTT
>group_58_2 494 1 0 0 sg=494 px=0 gx=0
TCACGAAGGTCATGTGTAAAAGGCCGCAGCGTAACTATTACTAATGAGTTCAGGACAGAC
>group_58_3 494 1 0 0 sg=494 px=0 gx=0
TCATGTGTAAAAGGCCGCAGCGTAACTATTACTAATGAGTTCAGGACAGACAGTGGCTAC
>group_58_4 494 1 0 0 sg=494 px=0 gx=0
ATGAGCACAAAAAAGATTTGACCAGAGAACAAGAATAACCCGGCCTCAGCGCCGGGTTTT
>group_58_5 494 1 0 0 sg=494 px=0 gx=0
ACAGAAAGGTCGTTTTCTGGCTGGTCAGAGGATTCGCCAGAGTTCTCTGACGAATAATCT
>group_58_6 494 1 0 0 sg=494 px=0 gx=0
ACGTATGAGCACAAAAAAGATTTGACCAGAGAACAAGAATAACCCGGCCTCAGCGCCGGG
>group_58_7 494 1 0 0 sg=494 px=0 gx=0
CGTTGATAAGTCGCAGATCAGCTGGTGGAAGAGGGACTGGATTCCAAAGTTCTCAATGCT
>group_58_8 494 1 0 0 sg=494 px=0 gx=0
CTTGTTCTCTGGTCAAATCTTTTTTGTGCTCATACGTTAAATCTATCACCGCAAGGGATA
>group_58_9 494 1 0 0 sg=494 px=0 gx=0
GTCAGAGAACTCTGGCGAATCCTCTGACCAGCCAGAAAACGACCTTTCTGTGGTGAAACC
>group_59_0 8 3 0 0 sg=8 px=0 gx=0
TCGGATTCCATTGCCCAGCTATCTGTCACTTCATCGAAAGGACAGTAGAAAAGGAAGGTG
>group_59_1 8 3 0 0 sg=8 px=0 gx=0
CTCGGATTCCATTGCCCAGCTATCTGTCACTTCATCGAAAGGACAGTAGAAAAGGAAGGT
>group_59_2 8 3 0 0 sg=8 px=0 gx=0
ACCTTCCTTTTCTACTGTCCTTTCGATGAAGTGACAGATAGCTGGGCAATGGAATCCGAG
>group_59_3 8 3 0 0 sg=8 px=0 gx=0
CCTCGGATTCCATTGCCCAGCTATCTGTCACTTCATCGAAAGGACAGTAGAAAAGGAAGG
>group_59_4 8 3 0 0 sg=8 px=0 gx=0
CACCTTCCTTTTCTACTGTCCTTTCGATGAAGTGACAGATAGCTGGGCAATGGAATCCGA
>group_59_5 8 3 0 0 sg=8 px=0 gx=0
CCTTCCTTTTCTACTGTCCTTTCGATGAAGTGACAGATAGCTGGGCAATGGAATCCGAGG
>group_59_6 8 3 0 0 sg=8 px=0 gx=0
CGGATTCCATTGCCCAGCTATCTGTCACTTCATCGAAAGGACAGTAGAAAAGGAAGGTGG
>group_59_7 8 3 0 0 sg=8 px=0 gx=0
CCACCTTCCTTTTCTACTGTCCTTTCGATGAAGTGACAGATAGCTGGGCAATGGAATCCG
>group_60_0 4 1 0 0 sg=4 px=0 gx=0
CCTGCTGGAGTTCGTGACCGCCGCCGGGATCACTCTCGGCATGGACGAGCTGTACAAGCT
>group_60_1 4 1 0 0 sg=4 px=0 gx=0
AGCTTGTACAGCTCGTCCATGCCGAGAGTGATCCCGGCGGCGGTCACGAACTCCAGCAGG
>group_60_2 4 1 0 0 sg=4 px=0 gx=0
TCCTGCTGGAGTTCGTGACCGCCGCCGGGATCACTCTCGGCATGGACGAGCTGTACAAGC
>group_60_3 4 1 0 0 sg=4 px=0 gx=0
GCTTGTACAGCTCGTCCATGCCGAGAGTGATCCCGGCGGCGGTCACGAACTCCAGCAGGA
>group_62_0 30 70 0 0 sg=30 px=0 gx=0
ATTAACGCTTACAATTTAGGTGGCACTTTTCGGGGAAATGTGCGCGGAACCCCTATTTGT
>group_62_1 30 70 0 0 sg=30 px=0 gx=0
ACAAATAGGGGTTCCGCGCACATTTCCCCGAAAAGTGCCACCTAAATTGTAAGCGTTAAT
>group_62_2 30 70 0 0 sg=30 px=0 gx=0
ACAATTTAGGTGGCACTTTTCGGGGAAATGTGCGCGGAACCCCTATTTGTTTATTTTTCT
>group_62_3 30 70 0 0 sg=30 px=0 gx=0
AAACAAATAGGGGTTCCGCGCACATTTCCCCGAAAAGTGCCACCTAAATTGTAAGCGTTA
>group_62_4 30 70 0 0 sg=30 px=0 gx=0
AATTTAGGTGGCACTTTTCGGGGAAATGTGCGCGGAACCCCTATTTGTTTATTTTTCTAA
>group_62_5 30 70 0 0 sg=30 px=0 gx=0
TACAATTTAGGTGGCACTTTTCGGGGAAATGTGCGCGGAACCCCTATTTGTTTATTTTTC
>group_62_6 30 70 0 0 sg=30 px=0 gx=0
GAAAAATAAACAAATAGGGGTTCCGCGCACATTTCCCCGAAAAGTGCCACCTAAATTGTA
>group_62_7 30 70 0 0 sg=30 px=0 gx=0
ACGCTTACAATTTAGGTGGCACTTTTCGGGGAAATGTGCGCGGAACCCCTATTTGTTTAT
>group_62_8 30 70 0 0 sg=30 px=0 gx=0
TAAACAAATAGGGGTTCCGCGCACATTTCCCCGAAAAGTGCCACCTAAATTGTAAGCGTT
>group_62_9 30 70 0 0 sg=30 px=0 gx=0
TTTAGAAAAATAAACAAATAGGGGTTCCGCGCACATTTCCCCGAAAAGTGCCACCTAAAT
>group_64_0 438 3 0 0 sg=438 px=0 gx=0
TAGGTAAGTCAGATTGAATCTGAAATAAAGGGAGGAAGGGCGAACTTAAGAAGGTATGAC
>group_64_1 438 3 0 0 sg=438 px=0 gx=0
ATGATAATAATGTCCTCGTTCCTGTCTGCTAATAAGAGTCACACTTCGAGCGCCGCCGCT
>group_64_2 438 3 0 0 sg=438 px=0 gx=0
TTTTGGTTTAGTCGTCCAGGCGGTGAGCACAAAATTTGTGTCGTTTGACAAGATGGTTCA
>group_64_3 438 3 0 0 sg=438 px=0 gx=0
GCCTATTTTGGTTTAGTCGTCCAGGCGGTGAGCACAAAATTTGTGTCGTTTGACAAGATG
>group_64_4 438 3 0 0 sg=438 px=0 gx=0
GCTAATAAGAGTCACACTTCGAGCGCCGCCGCTACTGCTACAAGTGGGGCTGATCTGACC
>group_64_5 438 3 0 0 sg=438 px=0 gx=0
CTGGTCAGATCAGCCCCACTTGTAGCAGTAGCGGCGGCGCTCGAAGTGTGACTCTTATTA
>group_64_6 438 3 0 0 sg=438 px=0 gx=0
CTTGTAGCAGTAGCGGCGGCGCTCGAAGTGTGACTCTTATTAGCAGACAGGAACGAGGAC
>group_64_7 438 3 0 0 sg=438 px=0 gx=0
CAAATTTTGTGCTCACCGCCTGGACGACTAAACCAAAATAGGCATTCATTGTTGACCTCC
>group_64_8 438 3 0 0 sg=438 px=0 gx=0
AGGTAAGTCAGATTGAATCTGAAATAAAGGGAGGAAGGGCGAACTTAAGAAGGTATGACC
>group_64_9 438 3 0 0 sg=438 px=0 gx=0
CAGTTGCCTAAATGAACCATCTTGTCAAACGACACAAATTTTGTGCTCACCGCCTGGACG
>group_65_0 2 15 0 0 sg=2 px=0 gx=0
GTCTCACTTAATCTTCTGTACTCTGAAGAGGAGTGGGAAATACCAAGAAAAACATCAAAC
>group_65_1 2 15 0 0 sg=2 px=0 gx=0
GTTTGATGTTTTTCTTGGTATTTCCCACTCCTCTTCAGAGTACAGAAGATTAAGTGAGAC
>group_66_0 8 9 0 0 sg=8 px=0 gx=0
GGTCCTTCTTGAGTTTGTAACTGCTGCTGGGATTACACATGGCATGGATGAGCTCTACAA
>group_66_1 8 9 0 0 sg=8 px=0 gx=0
ATGGTCCTTCTTGAGTTTGTAACTGCTGCTGGGATTACACATGGCATGGATGAGCTCTAC
>group_66_2 8 9 0 0 sg=8 px=0 gx=0
TGGTCCTTCTTGAGTTTGTAACTGCTGCTGGGATTACACATGGCATGGATGAGCTCTACA
>group_66_3 8 9 0 0 sg=8 px=0 gx=0
TGTAGAGCTCATCCATGCCATGTGTAATCCCAGCAGCAGTTACAAACTCAAGAAGGACCA
>group_66_4 8 9 0 0 sg=8 px=0 gx=0
TTTGTAGAGCTCATCCATGCCATGTGTAATCCCAGCAGCAGTTACAAACTCAAGAAGGAC
>group_66_5 8 9 0 0 sg=8 px=0 gx=0
GTAGAGCTCATCCATGCCATGTGTAATCCCAGCAGCAGTTACAAACTCAAGAAGGACCAT
>group_66_6 8 9 0 0 sg=8 px=0 gx=0
GTCCTTCTTGAGTTTGTAACTGCTGCTGGGATTACACATGGCATGGATGAGCTCTACAAA
>group_66_7 8 9 0 0 sg=8 px=0 gx=0
TTGTAGAGCTCATCCATGCCATGTGTAATCCCAGCAGCAGTTACAAACTCAAGAAGGACC
>group_67_0 8 3 0 0 sg=8 px=0 gx=0
GAATTCGGATCCCCGAGCATCACACCTGACTGGAATACGACAGCTCCTGCAGCTTCTGGG
>group_67_1 8 3 0 0 sg=8 px=0 gx=0
TTCGGATCCCCGAGCATCACACCTGACTGGAATACGACAGCTCCTGCAGCTTCTGGGCGA
>group_67_2 8 3 0 0 sg=8 px=0 gx=0
GCCCAGAAGCTGCAGGAGCTGTCGTATTCCAGTCAGGTGTGATGCTCGGGGATCCGAATT
>group_67_3 8 3 0 0 sg=8 px=0 gx=0
CCCAGAAGCTGCAGGAGCTGTCGTATTCCAGTCAGGTGTGATGCTCGGGGATCCGAATTC
>group_67_4 8 3 0 0 sg=8 px=0 gx=0
TCGCCCAGAAGCTGCAGGAGCTGTCGTATTCCAGTCAGGTGTGATGCTCGGGGATCCGAA
>group_67_5 8 3 0 0 sg=8 px=0 gx=0
AATTCGGATCCCCGAGCATCACACCTGACTGGAATACGACAGCTCCTGCAGCTTCTGGGC
>group_67_6 8 3 0 0 sg=8 px=0 gx=0
CGCCCAGAAGCTGCAGGAGCTGTCGTATTCCAGTCAGGTGTGATGCTCGGGGATCCGAAT
>group_67_7 8 3 0 0 sg=8 px=0 gx=0
ATTCGGATCCCCGAGCATCACACCTGACTGGAATACGACAGCTCCTGCAGCTTCTGGGCG
>group_68_0 2 2 0 0 sg=2 px=0 gx=0
ACTCGGGCAGCGTTGGGTCCTGGCCACGGGTGCGCATGATCGTGCTCCTGTCGTTGAGGA
>group_68_1 2 2 0 0 sg=2 px=0 gx=0
TCCTCAACGACAGGAGCACGATCATGCGCACCCGTGGCCAGGACCCAACGCTGCCCGAGT
>group_69_0 1196 5 0 0 sg=1196 px=0 gx=0
TGGAGAAGTTGAAGGCGGCGCAGGCCGCCCAGCGGCAACGCATCGAGGCAGAAGCACGCC
>group_69_1 1196 5 0 0 sg=1196 px=0 gx=0
CTGGCCTTTTGCTCACATGTTCTTTCCTGCGTTATCCCCTGATTCTGTGGATAACCGATT
>group_69_2 1196 5 0 0 sg=1196 px=0 gx=0
TCGCCGCCGACGCCGTTGATGTGGACGCCGAAAAGGATCTAGGTGAAGATCCTTTTTGAT
>group_69_3 1196 5 0 0 sg=1196 px=0 gx=0
AGGCGCGCAACACGATCGCAAAGTATTTGAACGCAGGTACAATCGAGCCGACGTTCACGC
>group_69_4 1196 5 0 0 sg=1196 px=0 gx=0
GTGCGGCTGCATGAAATCCTGGCCGGTTTGTCTGATGCCAAGCTCGCGGCCTGGCCGGCG
>group_69_5 1196 5 0 0 sg=1196 px=0 gx=0
ATAGCAGCGGAGGGGTTGGATCGACCTCGACGTACCCCTGCCTCGCGCGTTTCGGTGATG
>group_69_6 1196 5 0 0 sg=1196 px=0 gx=0
CTCGATGCGTTGCCGCTGGGCGGCCTGCGCCGCCTTCAACTTCTCCACCAGGTCATCACC
>group_69_7 1196 5 0 0 sg=1196 px=0 gx=0
CTGTGGATAACCGATTACCGCCTTTGAGTGAGCTGATACCGCTCGCCGCAGCCGAACGAC
>group_69_8 1196 5 0 0 sg=1196 px=0 gx=0
CACTGAACGTCAGAAGCCGACTGCACTATAGCAGCGGAGGGGTTGGATCGACCTCGACGT
>group_69_9 1196 5 0 0 sg=1196 px=0 gx=0
GTCGAGGTCGATCCAACCCCTCCGCTGCTATAGTGCAGTCGGCTTCTGACGTTCAGTGCA
>group_71_0 66 19 0 0 sg=66 px=0 gx=0
ATTTGTTCGTATGTATTCAAATATATCCTCCTCACTATTTTGATTAGTACCTATTTTATA
>group_71_1 66 19 0 0 sg=66 px=0 gx=0
ACAACTATGGATATAAAATAGGTACTAATCAAAATAGTGAGGAGGATATATTTGAATACA
>group_71_2 66 19 0 0 sg=66 px=0 gx=0
AATTTGTTCGTATGTATTCAAATATATCCTCCTCACTATTTTGATTAGTACCTATTTTAT
>group_71_3 66 19 0 0 sg=66 px=0 gx=0
AAGTTTATTTAATTAACAACTATGGATATAAAATAGGTACTAATCAAAATAGTGAGGAGG
>group_71_4 66 19 0 0 sg=66 px=0 gx=0
TTTAATTAACAACTATGGATATAAAATAGGTACTAATCAAAATAGTGAGGAGGATATATT
>group_71_5 66 19 0 0 sg=66 px=0 gx=0
ATATAAAATAGGTACTAATCAAAATAGTGAGGAGGATATATTTGAATACATACGAACAAA
>group_71_6 66 19 0 0 sg=66 px=0 gx=0
TGTATTCAAATATATCCTCCTCACTATTTTGATTAGTACCTATTTTATATCCATAGTTGT
>group_71_7 66 19 0 0 sg=66 px=0 gx=0
AATATATCCTCCTCACTATTTTGATTAGTACCTATTTTATATCCATAGTTGTTAATTAAA
>group_71_8 66 19 0 0 sg=66 px=0 gx=0
GTTTATTTAATTAACAACTATGGATATAAAATAGGTACTAATCAAAATAGTGAGGAGGAT
>group_71_9 66 19 0 0 sg=66 px=0 gx=0
CGTATGTATTCAAATATATCCTCCTCACTATTTTGATTAGTACCTATTTTATATCCATAG
>group_72_0 2 12 0 0 sg=2 px=0 gx=0
GAAAAATAGAGAGAGATAGATTTGTAGAGAGAGACTGGTGATTTTTGCGGACTCTAGATA
>group_72_1 2 12 0 0 sg=2 px=0 gx=0
TATCTAGAGTCCGCAAAAATCACCAGTCTCTCTCTACAAATCTATCTCTCTCTATTTTTC
>group_73_0 2 2 0 0 sg=2 px=0 gx=0
AGCAGCCGGATCAAGCTTCGAATTCCATGGTACCAGCTGCAGATCTCGAGCTCGGATCCG
>group_73_1 2 2 0 0 sg=2 px=0 gx=0
CGGATCCGAGCTCGAGATCTGCAGCTGGTACCATGGAATTCGAAGCTTGATCCGGCTGCT
>group_74_0 116 5 0 0 sg=116 px=0 gx=0
TGTACTGAGAGTGCACCATACCTCTCAGGCGCCGCTGGTGCCGCTGGTTGGACGCCAAGG
>group_74_1 116 5 0 0 sg=116 px=0 gx=0
AGGTATGGTGCACTCTCAGTACAATCTGCTCTGATGCCGCATAGTTAAGCCAGCCCCGAC
>group_74_2 116 5 0 0 sg=116 px=0 gx=0
GCGGCACCAGCGGCGCCTGAGAGGTATGGTGCACTCTCAGTACAATCTGCTCTGATGCCG
>group_74_3 116 5 0 0 sg=116 px=0 gx=0
GGCGTCCAACCAGCGGCACCAGCGGCGCCTGAGAGGTATGGTGCACTCTCAGTACAATCT
>group_74_4 116 5 0 0 sg=116 px=0 gx=0
CCCTTGGCGTCCAACCAGCGGCACCAGCGGCGCCTGAGAGGTATGGTGCACTCTCAGTAC
>group_74_5 116 5 0 0 sg=116 px=0 gx=0
GCATCAGAGCAGATTGTACTGAGAGTGCACCATACCTCTCAGGCGCCGCTGGTGCCGCTG
>group_74_6 116 5 0 0 sg=116 px=0 gx=0
CCATACCTCTCAGGCGCCGCTGGTGCCGCTGGTTGGACGCCAAGGGTGAATCCGCCTCGA
>group_74_7 116 5 0 0 sg=116 px=0 gx=0
TCCAACCAGCGGCACCAGCGGCGCCTGAGAGGTATGGTGCACTCTCAGTACAATCTGCTC
>group_74_8 116 5 0 0 sg=116 px=0 gx=0
GTACTGAGAGTGCACCATACCTCTCAGGCGCCGCTGGTGCCGCTGGTTGGACGCCAAGGG
>group_74_9 116 5 0 0 sg=116 px=0 gx=0
GAGTGCACCATACCTCTCAGGCGCCGCTGGTGCCGCTGGTTGGACGCCAAGGGTGAATCC
>group_75_0 104 10 0 0 sg=104 px=0 gx=0
GGAGATATACATATGAGCTCCAATTCACTGGCCGTCGTTTTACAACGTCGTGACTGGGAA
>group_75_1 104 10 0 0 sg=104 px=0 gx=0
GAGATATACATATGAGCTCCAATTCACTGGCCGTCGTTTTACAACGTCGTGACTGGGAAA
>group_75_2 104 10 0 0 sg=104 px=0 gx=0
AACAATTCCCCTCTAGAAATAATTTTGTTTAACTTTAAGAAGGAGATATACATATGAGCT
>group_75_3 104 10 0 0 sg=104 px=0 gx=0
CGTTGTAAAACGACGGCCAGTGAATTGGAGCTCATATGTATATCTCCTTCTTAAAGTTAA
>group_75_4 104 10 0 0 sg=104 px=0 gx=0
ATACATATGAGCTCCAATTCACTGGCCGTCGTTTTACAACGTCGTGACTGGGAAAACCCT
>group_75_5 104 10 0 0 sg=104 px=0 gx=0
CGCCAGGGTTTTCCCAGTCACGACGTTGTAAAACGACGGCCAGTGAATTGGAGCTCATAT
>group_75_6 104 10 0 0 sg=104 px=0 gx=0
GGAGCTCATATGTATATCTCCTTCTTAAAGTTAAACAAAATTATTTCTAGAGGGGAATTG
>group_75_7 104 10 0 0 sg=104 px=0 gx=0
CCAGGGTTTTCCCAGTCACGACGTTGTAAAACGACGGCCAGTGAATTGGAGCTCATATGT
>group_75_8 104 10 0 0 sg=104 px=0 gx=0
TTGTTTAACTTTAAGAAGGAGATATACATATGAGCTCCAATTCACTGGCCGTCGTTTTAC
>group_75_9 104 10 0 0 sg=104 px=0 gx=0
CGACGGCCAGTGAATTGGAGCTCATATGTATATCTCCTTCTTAAAGTTAAACAAAATTAT
>group_76_0 74 80 0 0 sg=74 px=0 gx=0
GAAGGCCATCCTGACGGATGGCCTTTTTGCGTTTCTACAAACTCTTTTGTTTATTTTTCT
>group_76_1 74 80 0 0 sg=74 px=0 gx=0
ATATTTGAATGTATTTAGAAAAATAAACAAAAGAGTTTGTAGAAACGCAAAAAGGCCATC
>group_76_2 74 80 0 0 sg=74 px=0 gx=0
GGCCTTTTTGCGTTTCTACAAACTCTTTTGTTTATTTTTCTAAATACATTCAAATATGTA
>group_76_3 74 80 0 0 sg=74 px=0 gx=0
CATCCTGACGGATGGCCTTTTTGCGTTTCTACAAACTCTTTTGTTTATTTTTCTAAATAC
>group_76_4 74 80 0 0 sg=74 px=0 gx=0
ATACATATTTGAATGTATTTAGAAAAATAAACAAAAGAGTTTGTAGAAACGCAAAAAGGC
>group_76_5 74 80 0 0 sg=74 px=0 gx=0
TATTTGAATGTATTTAGAAAAATAAACAAAAGAGTTTGTAGAAACGCAAAAAGGCCATCC
>group_76_6 74 80 0 0 sg=74 px=0 gx=0
TTAAGCAGAAGGCCATCCTGACGGATGGCCTTTTTGCGTTTCTACAAACTCTTTTGTTTA
>group_76_7 74 80 0 0 sg=74 px=0 gx=0
CATATTTGAATGTATTTAGAAAAATAAACAAAAGAGTTTGTAGAAACGCAAAAAGGCCAT
>group_76_8 74 80 0 0 sg=74 px=0 gx=0
GGCCATCCTGACGGATGGCCTTTTTGCGTTTCTACAAACTCTTTTGTTTATTTTTCTAAA
>group_76_9 74 80 0 0 sg=74 px=0 gx=0
TGAATGTATTTAGAAAAATAAACAAAAGAGTTTGTAGAAACGCAAAAAGGCCATCCGTCA
>group_77_0 2 203 0 0 sg=2 px=0 gx=0
TTGCTCAGCGGTGGCAGCAGCCAACTCAGCTTCCTTTCGGGCTTTGTTAGCAGCCGGATC
>group_77_1 2 203 0 0 sg=2 px=0 gx=0
GATCCGGCTGCTAACAAAGCCCGAAAGGAAGCTGAGTTGGCTGCTGCCACCGCTGAGCAA
>group_78_0 2 2 0 0 sg=2 px=0 gx=0
GGGAATTAATTCGTAATCATGGTCATAGCTGTTTCCTGTGTGAAATTGTTATCCGCTCAC
>group_78_1 2 2 0 0 sg=2 px=0 gx=0
GTGAGCGGATAACAATTTCACACAGGAAACAGCTATGACCATGATTACGAATTAATTCCC
>group_79_0 2 30 0 0 sg=2 px=0 gx=0
GTGAGGTCTGCCTCGTGAAGAAGGTGTTGCTGACTCATACCAGGCCTGAATCGCCCCATC
>group_79_1 2 30 0 0 sg=2 px=0 gx=0
GATGGGGCGATTCAGGCCTGGTATGAGTCAGCAACACCTTCTTCACGAGGCAGACCTCAC
>group_82_0 120 2 0 0 sg=120 px=0 gx=0
TCAGCTTCCTTTCGGGCTTTGTTAGCAGCGGATCGATATCGATCCACAGGACGGGTGTGG
>group_82_1 120 2 0 0 sg=120 px=0 gx=0
TATCGATCCACAGGACGGGTGTGGTCGCCATGATCGCGTAGTCGATAGTGGCTCCAAGTA
>group_82_2 120 2 0 0 sg=120 px=0 gx=0
CAGCGGATCGATATCGATCCACAGGACGGGTGTGGTCGCCATGATCGCGTAGTCGATAGT
>group_82_3 120 2 0 0 sg=120 px=0 gx=0
GGCTTTGTTAGCAGCGGATCGATATCGATCCACAGGACGGGTGTGGTCGCCATGATCGCG
>group_82_4 120 2 0 0 sg=120 px=0 gx=0
CGACTACGCGATCATGGCGACCACACCCGTCCTGTGGATCGATATCGATCCGCTGCTAAC
>group_82_5 120 2 0 0 sg=120 px=0 gx=0
GCGACCACACCCGTCCTGTGGATCGATATCGATCCGCTGCTAACAAAGCCCGAAAGGAAG
>group_82_6 120 2 0 0 sg=120 px=0 gx=0
GATCGATATCGATCCACAGGACGGGTGTGGTCGCCATGATCGCGTAGTCGATAGTGGCTC
>group_82_7 120 2 0 0 sg=120 px=0 gx=0
CCAACTCAGCTTCCTTTCGGGCTTTGTTAGCAGCGGATCGATATCGATCCACAGGACGGG
>group_82_8 120 2 0 0 sg=120 px=0 gx=0
CAGCTTCCTTTCGGGCTTTGTTAGCAGCGGATCGATATCGATCCACAGGACGGGTGTGGT
>group_82_9 120 2 0 0 sg=120 px=0 gx=0
CTGTGGATCGATATCGATCCGCTGCTAACAAAGCCCGAAAGGAAGCTGAGTTGGCTGCTG
>group_83_0 16 2 0 0 sg=16 px=0 gx=0
AAATCTAGAGCTTATCGATGTCGACGTAGTTAACTAGCGTACGATCGACTGCCAGGCATC
>group_83_1 16 2 0 0 sg=16 px=0 gx=0
AGAGCTTATCGATGTCGACGTAGTTAACTAGCGTACGATCGACTGCCAGGCATCAAATAA
>group_83_2 16 2 0 0 sg=16 px=0 gx=0
AATCTAGAGCTTATCGATGTCGACGTAGTTAACTAGCGTACGATCGACTGCCAGGCATCA
>group_83_3 16 2 0 0 sg=16 px=0 gx=0
GATGCCTGGCAGTCGATCGTACGCTAGTTAACTACGTCGACATCGATAAGCTCTAGATTT
>group_83_4 16 2 0 0 sg=16 px=0 gx=0
ATCTAGAGCTTATCGATGTCGACGTAGTTAACTAGCGTACGATCGACTGCCAGGCATCAA
>group_83_5 16 2 0 0 sg=16 px=0 gx=0
TTTGATGCCTGGCAGTCGATCGTACGCTAGTTAACTACGTCGACATCGATAAGCTCTAGA
>group_83_6 16 2 0 0 sg=16 px=0 gx=0
TCTAGAGCTTATCGATGTCGACGTAGTTAACTAGCGTACGATCGACTGCCAGGCATCAAA
>group_83_7 16 2 0 0 sg=16 px=0 gx=0
ATTTGATGCCTGGCAGTCGATCGTACGCTAGTTAACTACGTCGACATCGATAAGCTCTAG
>group_83_8 16 2 0 0 sg=16 px=0 gx=0
TAGAGCTTATCGATGTCGACGTAGTTAACTAGCGTACGATCGACTGCCAGGCATCAAATA
>group_83_9 16 2 0 0 sg=16 px=0 gx=0
TTGATGCCTGGCAGTCGATCGTACGCTAGTTAACTACGTCGACATCGATAAGCTCTAGAT
>group_84_0 8 19 0 0 sg=8 px=0 gx=0
CACGCTGCGCGTAACCACCACACCCGCCGCGCTTAATGCGCCGCTACAGGGCGCGTCGCG
>group_84_1 8 19 0 0 sg=8 px=0 gx=0
GCTGCGCGTAACCACCACACCCGCCGCGCTTAATGCGCCGCTACAGGGCGCGTCGCGCCA
>group_84_2 8 19 0 0 sg=8 px=0 gx=0
CGCGACGCGCCCTGTAGCGGCGCATTAAGCGCGGCGGGTGTGGTGGTTACGCGCAGCGTG
>group_84_3 8 19 0 0 sg=8 px=0 gx=0
CGCTGCGCGTAACCACCACACCCGCCGCGCTTAATGCGCCGCTACAGGGCGCGTCGCGCC
>group_84_4 8 19 0 0 sg=8 px=0 gx=0
GCGCGACGCGCCCTGTAGCGGCGCATTAAGCGCGGCGGGTGTGGTGGTTACGCGCAGCGT
>group_84_5 8 19 0 0 sg=8 px=0 gx=0
GGCGCGACGCGCCCTGTAGCGGCGCATTAAGCGCGGCGGGTGTGGTGGTTACGCGCAGCG
>group_84_6 8 19 0 0 sg=8 px=0 gx=0
ACGCTGCGCGTAACCACCACACCCGCCGCGCTTAATGCGCCGCTACAGGGCGCGTCGCGC
>group_84_7 8 19 0 0 sg=8 px=0 gx=0
TGGCGCGACGCGCCCTGTAGCGGCGCATTAAGCGCGGCGGGTGTGGTGGTTACGCGCAGC
>group_86_0 296 2 0 0 sg=296 px=0 gx=0
CTGTATCAGGCTGAAAATCTTCTCTCATCCGCCAAAACAGCCAAGCTTAAGGTGCACGGC
>group_86_1 296 2 0 0 sg=296 px=0 gx=0
TGTATCAGGCTGAAAATCTTCTCTCATCCGCCAAAACAGCCAAGCTTAAGGTGCACGGCC
>group_86_2 296 2 0 0 sg=296 px=0 gx=0
CTTCTCTCATCCGCCAAAACAGCCAAGCTTAAGGTGCACGGCCCACGTGGCCACTAGTAC
>group_86_3 296 2 0 0 sg=296 px=0 gx=0
CAGCCAAGCTTAAGGTGCACGGCCCACGTGGCCACTAGTACTTCTCGAGCTCTGTACATG
>group_86_4 296 2 0 0 sg=296 px=0 gx=0
CCAGCCATGGTCTGTTTCCTGTGTGAAATTGTTATCCGCTCACAATTCCACACATTATAC
>group_86_5 296 2 0 0 sg=296 px=0 gx=0
GCCTTCGAATTCAGCACCTGCACATGGGACGTCGACCTGAGGTAATTATAACCCGGGCCC
>group_86_6 296 2 0 0 sg=296 px=0 gx=0
GCACCTGCACATGGGACGTCGACCTGAGGTAATTATAACCCGGGCCCTATATATGGATCC
>group_86_7 296 2 0 0 sg=296 px=0 gx=0
TGCAATTGGATCCATATATAGGGCCCGGGTTATAATTACCTCAGGTCGACGTCCCATGTG
>group_86_8 296 2 0 0 sg=296 px=0 gx=0
TATAATGTGTGGAATTGTGAGCGGATAACAATTTCACACAGGAAACAGACCATGGCTGGT
>group_86_9 296 2 0 0 sg=296 px=0 gx=0
CAATTGGATCCATATATAGGGCCCGGGTTATAATTACCTCAGGTCGACGTCCCATGTGCA
>group_87_0 8 50 0 0 sg=8 px=0 gx=0
CCCTTAGAGCCTCTCAAAGCAATTTTGAGTGACACAGGAACACTTAACGGCTGACATGGG
>group_87_1 8 50 0 0 sg=8 px=0 gx=0
GCCCTTAGAGCCTCTCAAAGCAATTTTGAGTGACACAGGAACACTTAACGGCTGACATGG
>group_87_2 8 50 0 0 sg=8 px=0 gx=0
CATGTCAGCCGTTAAGTGTTCCTGTGTCACTCAAAATTGCTTTGAGAGGCTCTAAGGGCT
>group_87_3 8 50 0 0 sg=8 px=0 gx=0
AGCCCTTAGAGCCTCTCAAAGCAATTTTGAGTGACACAGGAACACTTAACGGCTGACATG
>group_87_4 8 50 0 0 sg=8 px=0 gx=0
CCCATGTCAGCCGTTAAGTGTTCCTGTGTCACTCAAAATTGCTTTGAGAGGCTCTAAGGG
>group_87_5 8 50 0 0 sg=8 px=0 gx=0
CCATGTCAGCCGTTAAGTGTTCCTGTGTCACTCAAAATTGCTTTGAGAGGCTCTAAGGGC
>group_87_6 8 50 0 0 sg=8 px=0 gx=0
AAGCCCTTAGAGCCTCTCAAAGCAATTTTGAGTGACACAGGAACACTTAACGGCTGACAT
>group_87_7 8 50 0 0 sg=8 px=0 gx=0
ATGTCAGCCGTTAAGTGTTCCTGTGTCACTCAAAATTGCTTTGAGAGGCTCTAAGGGCTT
>group_88_0 2 8 0 0 sg=2 px=0 gx=0
TGGATCCGAGCTCGAGATCTGCAGCTGGTACCATGGAATTCGAAGCTTGGGTCTAGAGAA
>group_88_1 2 8 0 0 sg=2 px=0 gx=0
TTCTCTAGACCCAAGCTTCGAATTCCATGGTACCAGCTGCAGATCTCGAGCTCGGATCCA
>group_89_0 4 5 0 0 sg=4 px=0 gx=0
GACCGGCAACAGGATTCAATCTTAAGAAACTTTATTGCCAAATGTTTGAACGATCTGCAG
>group_89_1 4 5 0 0 sg=4 px=0 gx=0
TGCAGATCGTTCAAACATTTGGCAATAAAGTTTCTTAAGATTGAATCCTGTTGCCGGTCT
>group_89_2 4 5 0 0 sg=4 px=0 gx=0
AGACCGGCAACAGGATTCAATCTTAAGAAACTTTATTGCCAAATGTTTGAACGATCTGCA
>group_89_3 4 5 0 0 sg=4 px=0 gx=0
CTGCAGATCGTTCAAACATTTGGCAATAAAGTTTCTTAAGATTGAATCCTGTTGCCGGTC
>group_90_0 2 3 0 0 sg=2 px=0 gx=0
CTTTTCGCACTATTACGGATATGAAAATAATGGTCAAAATCGGATTCAATTGTCAAAGTA
>group_90_1 2 3 0 0 sg=2 px=0 gx=0
TACTTTGACAATTGAATCCGATTTTGACCATTATTTTCATATCCGTAATAGTGCGAAAAG
>group_91_0 2 5 0 0 sg=2 px=0 gx=0
GTCGAGCAAGACGTTTCCCGTTGAATATGGCTCATAACACCCCTTGTATTACTGTTTATG
>group_91_1 2 5 0 0 sg=2 px=0 gx=0
CATAAACAGTAATACAAGGGGTGTTATGAGCCATATTCAACGGGAAACGTCTTGCTCGAC
>group_94_0 6 1 0 0 sg=6 px=0 gx=0
AGTTGGTAATGGTAGCGACCGGCGCTCAGTTGGAATTCTAGAGTCGCGGCCGCTTCAGTT
>group_94_1 6 1 0 0 sg=6 px=0 gx=0
AACTGAAGCGGCCGCGACTCTAGAATTCCAACTGAGCGCCGGTCGCTACCATTACCAACT
>group_94_2 6 1 0 0 sg=6 px=0 gx=0
ACTGAAGCGGCCGCGACTCTAGAATTCCAACTGAGCGCCGGTCGCTACCATTACCAACTT
>group_94_3 6 1 0 0 sg=6 px=0 gx=0
GTTGGTAATGGTAGCGACCGGCGCTCAGTTGGAATTCTAGAGTCGCGGCCGCTTCAGTTG
>group_94_4 6 1 0 0 sg=6 px=0 gx=0
AAGTTGGTAATGGTAGCGACCGGCGCTCAGTTGGAATTCTAGAGTCGCGGCCGCTTCAGT
>group_94_5 6 1 0 0 sg=6 px=0 gx=0
CAACTGAAGCGGCCGCGACTCTAGAATTCCAACTGAGCGCCGGTCGCTACCATTACCAAC
>group_95_0 2 16 0 0 sg=2 px=0 gx=0
CCATCGATGCAGGTGGCACTTTTCGGGGAAATGTGCGCGGAACCCCTATTTGTTTATTTT
>group_95_1 2 16 0 0 sg=2 px=0 gx=0
AAAATAAACAAATAGGGGTTCCGCGCACATTTCCCCGAAAAGTGCCACCTGCATCGATGG
>group_98_0 10 12 0 0 sg=10 px=0 gx=0
GGCAAACAATGAATCAACAACTCTCCTGGCGCACCATCGTCGGCTACAGCCTCGGGAATT
>group_98_1 10 12 0 0 sg=10 px=0 gx=0
GGAGGCAAACAATGAATCAACAACTCTCCTGGCGCACCATCGTCGGCTACAGCCTCGGGA
>group_98_2 10 12 0 0 sg=10 px=0 gx=0
TTCCCGAGGCTGTAGCCGACGATGGTGCGCCAGGAGAGTTGTTGATTCATTGTTTGCCTC
>group_98_3 10 12 0 0 sg=10 px=0 gx=0
GGGAGGCAAACAATGAATCAACAACTCTCCTGGCGCACCATCGTCGGCTACAGCCTCGGG
>group_98_4 10 12 0 0 sg=10 px=0 gx=0
TCCCGAGGCTGTAGCCGACGATGGTGCGCCAGGAGAGTTGTTGATTCATTGTTTGCCTCC
>group_98_5 10 12 0 0 sg=10 px=0 gx=0
GAGGCAAACAATGAATCAACAACTCTCCTGGCGCACCATCGTCGGCTACAGCCTCGGGAA
>group_98_6 10 12 0 0 sg=10 px=0 gx=0
ATTCCCGAGGCTGTAGCCGACGATGGTGCGCCAGGAGAGTTGTTGATTCATTGTTTGCCT
>group_98_7 10 12 0 0 sg=10 px=0 gx=0
CCCGAGGCTGTAGCCGACGATGGTGCGCCAGGAGAGTTGTTGATTCATTGTTTGCCTCCC
>group_98_8 10 12 0 0 sg=10 px=0 gx=0
AGGCAAACAATGAATCAACAACTCTCCTGGCGCACCATCGTCGGCTACAGCCTCGGGAAT
>group_98_9 10 12 0 0 sg=10 px=0 gx=0
AATTCCCGAGGCTGTAGCCGACGATGGTGCGCCAGGAGAGTTGTTGATTCATTGTTTGCC
>group_99_0 2 40 0 0 sg=2 px=0 gx=0
TCTAGAGCGGCCGCCACCGCGGTGGAGCTCCAGCTTTTGTTCCCTTTAGTGAGGGTTAAT
>group_99_1 2 40 0 0 sg=2 px=0 gx=0
ATTAACCCTCACTAAAGGGAACAAAAGCTGGAGCTCCACCGCGGTGGCGGCCGCTCTAGA
>group_100_0 40 60 0 0 sg=40 px=0 gx=0
CTCTAAACGGGTCTTGAGGGGTTTTTTGCTGAAAGGAGGAACTATATCCGGATATCCCGC
>group_100_1 40 60 0 0 sg=40 px=0 gx=0
CTCTTGCGGGATATCCGGATATAGTTCCTCCTTTCAGCAAAAAACCCCTCAAGACCCGTT
>group_100_2 40 60 0 0 sg=40 px=0 gx=0
TTGCGGGATATCCGGATATAGTTCCTCCTTTCAGCAAAAAACCCCTCAAGACCCGTTTAG
>group_100_3 40 60 0 0 sg=40 px=0 gx=0
CTGCCGGGCCTCTTGCGGGATATCCGGATATAGTTCCTCCTTTCAGCAAAAAACCCCTCA
>group_100_4 40 60 0 0 sg=40 px=0 gx=0
TCTTGAGGGGTTTTTTGCTGAAAGGAGGAACTATATCCGGATATCCCGCAAGAGGCCCGG
>group_100_5 40 60 0 0 sg=40 px=0 gx=0
GTCTTGAGGGGTTTTTTGCTGAAAGGAGGAACTATATCCGGATATCCCGCAAGAGGCCCG
>group_100_6 40 60 0 0 sg=40 px=0 gx=0
GGTCTTGAGGGGTTTTTTGCTGAAAGGAGGAACTATATCCGGATATCCCGCAAGAGGCCC
>group_100_7 40 60 0 0 sg=40 px=0 gx=0
CTTGAGGGGTTTTTTGCTGAAAGGAGGAACTATATCCGGATATCCCGCAAGAGGCCCGGC
>group_100_8 40 60 0 0 sg=40 px=0 gx=0
CTAAACGGGTCTTGAGGGGTTTTTTGCTGAAAGGAGGAACTATATCCGGATATCCCGCAA
>group_100_9 40 60 0 0 sg=40 px=0 gx=0
ACTGCCGGGCCTCTTGCGGGATATCCGGATATAGTTCCTCCTTTCAGCAAAAAACCCCTC
>group_101_0 2 14 0 0 sg=2 px=0 gx=0
GGACATGAGGTTGCCCCGTATTCAGTGTCGCTGATTTGTATTGTCTGAAGTTGTTTTTAC
>group_101_1 2 14 0 0 sg=2 px=0 gx=0
GTAAAAACAACTTCAGACAATACAAATCAGCGACACTGAATACGGGGCAACCTCATGTCC
>group_102_0 40 0 0 0 sg=40 px=0 gx=0
TTCGCCCTTTATGTATCATACACATACGATTTAGGTGACACTATAGAACTCGATGTGGAA
>group_102_1 40 0 0 0 sg=40 px=0 gx=0
ATTCGCCCTTTATGTATCATACACATACGATTTAGGTGACACTATAGAACTCGATGTGGA
>group_102_2 40 0 0 0 sg=40 px=0 gx=0
GCTTAGATCTCCTCCAAAAAAGCCTCTTCACTACTTCTGGAATAGCTCAGAGGCCGAGGC
>group_102_3 40 0 0 0 sg=40 px=0 gx=0
CCTTTATGTATCATACACATACGATTTAGGTGACACTATAGAACTCGATGTGGAATGTGT
>group_102_4 40 0 0 0 sg=40 px=0 gx=0
CACATTCCACATCGAGTTCTATAGTGTCACCTAAATCGTATGTGTATGATACATAAAGGG
>group_102_5 40 0 0 0 sg=40 px=0 gx=0
GAATTCGCCCTTTATGTATCATACACATACGATTTAGGTGACACTATAGAACTCGATGTG
>group_102_6 40 0 0 0 sg=40 px=0 gx=0
CTTAGATCTCCTCCAAAAAAGCCTCTTCACTACTTCTGGAATAGCTCAGAGGCCGAGGCG
>group_102_7 40 0 0 0 sg=40 px=0 gx=0
ACACATTCCACATCGAGTTCTATAGTGTCACCTAAATCGTATGTGTATGATACATAAAGG
>group_102_8 40 0 0 0 sg=40 px=0 gx=0
TCGCCCTTTATGTATCATACACATACGATTTAGGTGACACTATAGAACTCGATGTGGAAT
>group_102_9 40 0 0 0 sg=40 px=0 gx=0
TAGATCTCCTCCAAAAAAGCCTCTTCACTACTTCTGGAATAGCTCAGAGGCCGAGGCGGC
>group_103_0 16 4 0 0 sg=16 px=0 gx=0
CGGGAATTCATCGTGACTGACTGACGATCTGCCTCGCGCGTTTCGGTGATGACGGTGAAA
>group_103_1 16 4 0 0 sg=16 px=0 gx=0
TTTCACCGTCATCACCGAAACGCGCGAGGCAGATCGTCAGTCAGTCACGATGAATTCCCG
>group_103_2 16 4 0 0 sg=16 px=0 gx=0
TTCACCGTCATCACCGAAACGCGCGAGGCAGATCGTCAGTCAGTCACGATGAATTCCCGG
>group_103_3 16 4 0 0 sg=16 px=0 gx=0
CCCGGGAATTCATCGTGACTGACTGACGATCTGCCTCGCGCGTTTCGGTGATGACGGTGA
>group_103_4 16 4 0 0 sg=16 px=0 gx=0
CCCCGGGAATTCATCGTGACTGACTGACGATCTGCCTCGCGCGTTTCGGTGATGACGGTG
>group_103_5 16 4 0 0 sg=16 px=0 gx=0
GATCCCCGGGAATTCATCGTGACTGACTGACGATCTGCCTCGCGCGTTTCGGTGATGACG
>group_103_6 16 4 0 0 sg=16 px=0 gx=0
ACCGTCATCACCGAAACGCGCGAGGCAGATCGTCAGTCAGTCACGATGAATTCCCGGGGA
>group_103_7 16 4 0 0 sg=16 px=0 gx=0
ATCCCCGGGAATTCATCGTGACTGACTGACGATCTGCCTCGCGCGTTTCGGTGATGACGG
>group_103_8 16 4 0 0 sg=16 px=0 gx=0
CCGGGAATTCATCGTGACTGACTGACGATCTGCCTCGCGCGTTTCGGTGATGACGGTGAA
>group_103_9 16 4 0 0 sg=16 px=0 gx=0
CGTCATCACCGAAACGCGCGAGGCAGATCGTCAGTCAGTCACGATGAATTCCCGGGGATC
>group_104_0 186 4 0 0 sg=186 px=0 gx=0
AATAAGGAATGGACAGCAGGGGGCTGTTTCATATACTGATGACCTCTTTATAGCCAACCT
>group_104_1 186 4 0 0 sg=186 px=0 gx=0
TCTCCATAAGAGAAGAGGGACAGCTATGACTGGGAGTAGTCAGGAGAGGAGGAAAAATCT
>group_104_2 186 4 0 0 sg=186 px=0 gx=0
CCTTTGTTCATGGCAGCCAGCATATGGGCATATGTTGCCAAACTCTAAACCAAATACTCA
>group_104_3 186 4 0 0 sg=186 px=0 gx=0
AGCCAACCTTTGTTCATGGCAGCCAGCATATGGGCATATGTTGCCAAACTCTAAACCAAA
>group_104_4 186 4 0 0 sg=186 px=0 gx=0
CCATAAGAGAAGAGGGACAGCTATGACTGGGAGTAGTCAGGAGAGGAGGAAAAATCTGGC
>group_104_5 186 4 0 0 sg=186 px=0 gx=0
CCTCTTTATAGCCAACCTTTGTTCATGGCAGCCAGCATATGGGCATATGTTGCCAAACTC
>group_104_6 186 4 0 0 sg=186 px=0 gx=0
GGAATAAGGAATGGACAGCAGGGGGCTGTTTCATATACTGATGACCTCTTTATAGCCAAC
>group_104_7 186 4 0 0 sg=186 px=0 gx=0
TGGTTTAGAGTTTGGCAACATATGCCCATATGCTGGCTGCCATGAACAAAGGTTGGCTAT
>group_104_8 186 4 0 0 sg=186 px=0 gx=0
TTCCTCCTCTCCTGACTACTCCCAGTCATAGCTGTCCCTCTTCTCTTATGGAGATCCCTC
>group_104_9 186 4 0 0 sg=186 px=0 gx=0
CATATACTGATGACCTCTTTATAGCCAACCTTTGTTCATGGCAGCCAGCATATGGGCATA
>group_105_0 2 3 0 0 sg=2 px=0 gx=0
TCTGCAGCAATGGCAACAACGTTGCGCAAACTATTAACTGGCGAACTACTTACTCTAGCT
>group_105_1 2 3 0 0 sg=2 px=0 gx=0
AGCTAGAGTAAGTAGTTCGCCAGTTAATAGTTTGCGCAACGTTGTTGCCATTGCTGCAGA
>group_106_0 2 9 0 0 sg=2 px=0 gx=0
CACCATGGCCAAGTTGACCAGTGCCGTTCCGGTGCTCACCGCGCGCGACGTCGCCGGAGC
>group_106_1 2 9 0 0 sg=2 px=0 gx=0
GCTCCGGCGACGTCGCGCGCGGTGAGCACCGGAACGGCACTGGTCAACTTGGCCATGGTG
>group_108_0 2 4 0 0 sg=2 px=0 gx=0
GTCATGGAATTCACTGGCCGTCGTTTTACAACGTCGTGACTGGGAAAACCCTGGCGTTAC
>group_108_1 2 4 0 0 sg=2 px=0 gx=0
GTAACGCCAGGGTTTTCCCAGTCACGACGTTGTAAAACGACGGCCAGTGAATTCCATGAC
>group_110_0 2 4 0 0 sg=2 px=0 gx=0
CGCCCACCGGAAGGAGCTGACTGGGTTGAAGGCTCTCAAGGGCATCGGTCGACGGATCCG
>group_110_1 2 4 0 0 sg=2 px=0 gx=0
CGGATCCGTCGACCGATGCCCTTGAGAGCCTTCAACCCAGTCAGCTCCTTCCGGTGGGCG
>group_111_0 78 1 0 0 sg=78 px=0 gx=0
AGGATCCCCGGGTACCGAGCTCGAATTCTTGAAGACGAAAGGGCCTCGTGATACGCCTAT
>group_111_1 78 1 0 0 sg=78 px=0 gx=0
GCAGGTCGACTCTAGAGGATCCCCGGGTACCGAGCTCGAATTCTTGAAGACGAAAGGGCC
>group_111_2 78 1 0 0 sg=78 px=0 gx=0
GCCCTTTCGTCTTCAAGAATTCGAGCTCGGTACCCGGGGATCCTCTAGAGTCGACCTGCA
>group_111_3 78 1 0 0 sg=78 px=0 gx=0
ACCGAGCTCGAATTCTTGAAGACGAAAGGGCCTCGTGATACGCCTATTTTTATAGGTTAA
>group_111_4 78 1 0 0 sg=78 px=0 gx=0
GGCGTATCACGAGGCCCTTTCGTCTTCAAGAATTCGAGCTCGGTACCCGGGGATCCTCTA
>group_111_5 78 1 0 0 sg=78 px=0 gx=0
GTCGACTCTAGAGGATCCCCGGGTACCGAGCTCGAATTCTTGAAGACGAAAGGGCCTCGT
>group_111_6 78 1 0 0 sg=78 px=0 gx=0
ATAGGCGTATCACGAGGCCCTTTCGTCTTCAAGAATTCGAGCTCGGTACCCGGGGATCCT
>group_111_7 78 1 0 0 sg=78 px=0 gx=0
GTATCACGAGGCCCTTTCGTCTTCAAGAATTCGAGCTCGGTACCCGGGGATCCTCTAGAG
>group_111_8 78 1 0 0 sg=78 px=0 gx=0
CGACTCTAGAGGATCCCCGGGTACCGAGCTCGAATTCTTGAAGACGAAAGGGCCTCGTGA
>group_111_9 78 1 0 0 sg=78 px=0 gx=0
CGTATCACGAGGCCCTTTCGTCTTCAAGAATTCGAGCTCGGTACCCGGGGATCCTCTAGA
>group_114_0 106 5 0 0 sg=106 px=0 gx=0
AGAAACTTTATTGCCAAATGTTTGAACGATCGGGGAAATTCGAGCTCGGTAGCAATTCCC
>group_114_1 106 5 0 0 sg=106 px=0 gx=0
GCTACAGCCTCGGGAATTGCTACCGAGCTCGAATTTCCCCGATCGTTCAAACATTTGGCA
>group_114_2 106 5 0 0 sg=106 px=0 gx=0
CAGCCTCGGGAATTGCTACCGAGCTCGAATTTCCCCGATCGTTCAAACATTTGGCAATAA
>group_114_3 106 5 0 0 sg=106 px=0 gx=0
GCCTCGGGAATTGCTACCGAGCTCGAATTTCCCCGATCGTTCAAACATTTGGCAATAAAG
>group_114_4 106 5 0 0 sg=106 px=0 gx=0
GGCGCACCATCGTCGGCTACAGCCTCGGGAATTGCTACCGAGCTCGAATTTCCCCGATCG
>group_114_5 106 5 0 0 sg=106 px=0 gx=0
AACTTTATTGCCAAATGTTTGAACGATCGGGGAAATTCGAGCTCGGTAGCAATTCCCGAG
>group_114_6 106 5 0 0 sg=106 px=0 gx=0
CTGGCGCACCATCGTCGGCTACAGCCTCGGGAATTGCTACCGAGCTCGAATTTCCCCGAT
>group_114_7 106 5 0 0 sg=106 px=0 gx=0
AATCAACAACTCTCCTGGCGCACCATCGTCGGCTACAGCCTCGGGAATTGCTACCGAGCT
>group_114_8 106 5 0 0 sg=106 px=0 gx=0
ATTGCTACCGAGCTCGAATTTCCCCGATCGTTCAAACATTTGGCAATAAAGTTTCTTAAG
>group_114_9 106 5 0 0 sg=106 px=0 gx=0
TCGTCGGCTACAGCCTCGGGAATTGCTACCGAGCTCGAATTTCCCCGATCGTTCAAACAT
>group_118_0 6 2 0 0 sg=6 px=0 gx=0
TACAGTTTAAGGTTTACACCTATAAAAGAGAGAGCCGTTATCGTCTGTTTGTGGATGTAC
>group_118_1 6 2 0 0 sg=6 px=0 gx=0
TTACAGTTTAAGGTTTACACCTATAAAAGAGAGAGCCGTTATCGTCTGTTTGTGGATGTA
>group_118_2 6 2 0 0 sg=6 px=0 gx=0
TGTACATCCACAAACAGACGATAACGGCTCTCTCTTTTATAGGTGTAAACCTTAAACTGT
>group_118_3 6 2 0 0 sg=6 px=0 gx=0
ACAGTTTAAGGTTTACACCTATAAAAGAGAGAGCCGTTATCGTCTGTTTGTGGATGTACA
>group_118_4 6 2 0 0 sg=6 px=0 gx=0
TACATCCACAAACAGACGATAACGGCTCTCTCTTTTATAGGTGTAAACCTTAAACTGTAA
>group_118_5 6 2 0 0 sg=6 px=0 gx=0
GTACATCCACAAACAGACGATAACGGCTCTCTCTTTTATAGGTGTAAACCTTAAACTGTA
>group_119_0 2 2 0 0 sg=2 px=0 gx=0
CGGCGTAATCATGGTCATAGCTGTTTCCTGTGTGAAATTGTTATCCGCTCACAATTCCAC
>group_119_1 2 2 0 0 sg=2 px=0 gx=0
GTGGAATTGTGAGCGGATAACAATTTCACACAGGAAACAGCTATGACCATGATTACGCCG
>group_120_0 2 22 0 0 sg=2 px=0 gx=0
CTCAGCGGTGGCAGCAGCCAACTCAGCTTCCTTTCGGGCTTTGTTAGCAGCCGGATCTTC
>group_120_1 2 22 0 0 sg=2 px=0 gx=0
GAAGATCCGGCTGCTAACAAAGCCCGAAAGGAAGCTGAGTTGGCTGCTGCCACCGCTGAG
>group_121_0 2188 2 0 0 sg=2188 px=0 gx=0
TGTCTTCTTGGGTACGCGGCTGTCCCGGGACTTGAGTGTCTGAGTGAGGGTCTTCCCTCG
>group_121_1 2188 2 0 0 sg=2188 px=0 gx=0
GCCGGCCAATTGAGACCCTCTGCACGAGGTGGGACTCGAACCCACGATCCCGTGACCAGA
>group_121_2 2188 2 0 0 sg=2188 px=0 gx=0
AGGGCGAACGGACGGTGGACACCTGGACACGTCTATCCTTATCCACCCCGCACTCCCTCT
>group_121_3 2188 2 0 0 sg=2188 px=0 gx=0
AGCAGCGACATGAAAGCACACAGACCAGAGCTCTGGGGTCGAAATAAAGCAGCAACAGAA
>group_121_4 2188 2 0 0 sg=2188 px=0 gx=0
TGTTTCTAAGTCTGGTGCGATCGCAGTTTCAGTTTTGCGGACGCTCAGTGAGACCGCGCT
>group_121_5 2188 2 0 0 sg=2188 px=0 gx=0
CCAGTCGACNNNNGGATCCCCCCTGCCCGGTTATTATTATTTTTGACACCAGACCAACTG
>group_121_6 2188 2 0 0 sg=2188 px=0 gx=0
TGTTGCTGCTTTATTTCGACCCCAGAGCTCTGGTCTGTGTGCTTTCATGTCGCTGCTTTA
>group_121_7 2188 2 0 0 sg=2188 px=0 gx=0
GACGGTGGACACCTGGACACGTCTATCCTTATCCACCCCGCACTCCCTCTCGGAGCGCGG
>group_121_8 2188 2 0 0 sg=2188 px=0 gx=0
GGTGGGACTCGAACCCACGATCTCGCAACAAAACACGAGGTGGGACTCGAACCCACGATC
>group_121_9 2188 2 0 0 sg=2188 px=0 gx=0
TCGTGCCCAGTTGCGAGATCGTGGGTTCGAGTCCCACCTCGTGTTTTGTTGCGAGATCGT
>group_123_0 12 8 0 0 sg=12 px=0 gx=0
TGCAGGCATGCAAGCTTGTATTCTATAGTGTCACCTAAATCGTATGTGTATGATACATAA
>group_123_1 12 8 0 0 sg=12 px=0 gx=0
GGCATGCAAGCTTGTATTCTATAGTGTCACCTAAATCGTATGTGTATGATACATAAGGTT
>group_123_2 12 8 0 0 sg=12 px=0 gx=0
AACCTTATGTATCATACACATACGATTTAGGTGACACTATAGAATACAAGCTTGCATGCC
>group_123_3 12 8 0 0 sg=12 px=0 gx=0
AGGCATGCAAGCTTGTATTCTATAGTGTCACCTAAATCGTATGTGTATGATACATAAGGT
>group_123_4 12 8 0 0 sg=12 px=0 gx=0
GCAGGCATGCAAGCTTGTATTCTATAGTGTCACCTAAATCGTATGTGTATGATACATAAG
>group_123_5 12 8 0 0 sg=12 px=0 gx=0
CAGGCATGCAAGCTTGTATTCTATAGTGTCACCTAAATCGTATGTGTATGATACATAAGG
>group_123_6 12 8 0 0 sg=12 px=0 gx=0
CCTTATGTATCATACACATACGATTTAGGTGACACTATAGAATACAAGCTTGCATGCCTG
>group_123_7 12 8 0 0 sg=12 px=0 gx=0
TATGTATCATACACATACGATTTAGGTGACACTATAGAATACAAGCTTGCATGCCTGCAG
>group_123_8 12 8 0 0 sg=12 px=0 gx=0
TTATGTATCATACACATACGATTTAGGTGACACTATAGAATACAAGCTTGCATGCCTGCA
>group_123_9 12 8 0 0 sg=12 px=0 gx=0
ACCTTATGTATCATACACATACGATTTAGGTGACACTATAGAATACAAGCTTGCATGCCT
>group_125_0 8 11 0 0 sg=8 px=0 gx=0
ATTATCTAGAATTATTCCATTGAGTAAGTTTTTAAGCACATCAGCTTCAAAAGCGCTCTG
>group_125_1 8 11 0 0 sg=8 px=0 gx=0
GAGCGCTTTTGAAGCTGATGTGCTTAAAAACTTACTCAATGGAATAATTCTAGATAATTC
>group_125_2 8 11 0 0 sg=8 px=0 gx=0
AATTATCTAGAATTATTCCATTGAGTAAGTTTTTAAGCACATCAGCTTCAAAAGCGCTCT
>group_125_3 8 11 0 0 sg=8 px=0 gx=0
TCAGAGCGCTTTTGAAGCTGATGTGCTTAAAAACTTACTCAATGGAATAATTCTAGATAA
>group_125_4 8 11 0 0 sg=8 px=0 gx=0
CAGAGCGCTTTTGAAGCTGATGTGCTTAAAAACTTACTCAATGGAATAATTCTAGATAAT
>group_125_5 8 11 0 0 sg=8 px=0 gx=0
GAATTATCTAGAATTATTCCATTGAGTAAGTTTTTAAGCACATCAGCTTCAAAAGCGCTC
>group_125_6 8 11 0 0 sg=8 px=0 gx=0
TTATCTAGAATTATTCCATTGAGTAAGTTTTTAAGCACATCAGCTTCAAAAGCGCTCTGA
>group_125_7 8 11 0 0 sg=8 px=0 gx=0
AGAGCGCTTTTGAAGCTGATGTGCTTAAAAACTTACTCAATGGAATAATTCTAGATAATT
>group_126_0 120 2 0 0 sg=120 px=0 gx=0
GTGGCGAGCCCGATCTTCCCCATCGGTGATGTCGGCGATATAGGCGCCAGCAACGGCACC
>group_126_1 120 2 0 0 sg=120 px=0 gx=0
GTCGGCGATATAGGCGCCAGCAACGGCACCTGTGGCGCCGGTGATGCCGGCCACGATGCG
>group_126_2 120 2 0 0 sg=120 px=0 gx=0
CGCCACAGGTGCCGTTGCTGGCGCCTATATCGCCGACATCACCGATGGGGAAGATCGGGC
>group_126_3 120 2 0 0 sg=120 px=0 gx=0
CCTCTACGCCGGACGCATCGTGGCCGGCATCACCGGCGCCACAGGTGCCGTTGCTGGCGC
>group_126_4 120 2 0 0 sg=120 px=0 gx=0
CGCCGGACGCATCGTGGCCGGCATCACCGGCGCCACAGGTGCCGTTGCTGGCGCCTATAT
>group_126_5 120 2 0 0 sg=120 px=0 gx=0
TGATGTCGGCGATATAGGCGCCAGCAACGGCACCTGTGGCGCCGGTGATGCCGGCCACGA
>group_126_6 120 2 0 0 sg=120 px=0 gx=0
TAGGCGCCAGCAACGGCACCTGTGGCGCCGGTGATGCCGGCCACGATGCGTCCGGCGTAG
>group_126_7 120 2 0 0 sg=120 px=0 gx=0
CGGTGATGTCGGCGATATAGGCGCCAGCAACGGCACCTGTGGCGCCGGTGATGCCGGCCA
>group_126_8 120 2 0 0 sg=120 px=0 gx=0
CCCATCGGTGATGTCGGCGATATAGGCGCCAGCAACGGCACCTGTGGCGCCGGTGATGCC
>group_126_9 120 2 0 0 sg=120 px=0 gx=0
ACCGGCGCCACAGGTGCCGTTGCTGGCGCCTATATCGCCGACATCACCGATGGGGAAGAT
>group_129_0 2 7 0 0 sg=2 px=0 gx=0
TCAGATCCGATTTTGGAGGATGGTCGCCACCACCAAACGTGGCTTGCCAGCCCTGCAAAG
>group_129_1 2 7 0 0 sg=2 px=0 gx=0
CTTTGCAGGGCTGGCAAGCCACGTTTGGTGGTGGCGACCATCCTCCAAAATCGGATCTGA
>group_131_0 1414 1 0 0 sg=1414 px=0 gx=0
TCTCCTCGGTGTCCGAGGGCCCTGTGTGAAATTGTTATCCGCTCACAATTCCACACAGAC
>group_131_1 1414 1 0 0 sg=1414 px=0 gx=0
GTTCCTCCTCTGGCGCTCCAAGACGTTGTGTGTTCGCCTCTTGACATTCTCCTCGGTGTC
>group_131_2 1414 1 0 0 sg=1414 px=0 gx=0
CTGTCGACTCGAGCATAGCATTTTTATCCATAAGATTAGCGGATCCTAAGCTTTACAATT
>group_131_3 1414 1 0 0 sg=1414 px=0 gx=0
TAATTACTAGTCCTTTTCCCGGGAGATCTGGGTATCTGTAAATTCTGCTAGACCTTTGCT
>group_131_4 1414 1 0 0 sg=1414 px=0 gx=0
AGGAAAACGATTCCTTCTAACAGAAATGTCCTGAGCAATCACCTATGAACTGTCGACTCG
>group_131_5 1414 1 0 0 sg=1414 px=0 gx=0
CAGAATTTACAAGTTTTCCAGCAAAGGTCTAGCAGAATTTACAGATACCCAGATCTCCCG
>group_131_6 1414 1 0 0 sg=1414 px=0 gx=0
TGTTATCCGCTCACAATTGAATCTATCATAATTGTGAGCGCTCACAATTGTAAAGCTTAG
>group_131_7 1414 1 0 0 sg=1414 px=0 gx=0
GGGGCCCGGTACCTTTCTCCTCTTTAATGAATTCTGTGTGAAATTGTTATCCGCTCACAA
>group_131_8 1414 1 0 0 sg=1414 px=0 gx=0
CGGTATCGATAAGCTTGATATCGAATTCCTGCAGCCCGGGGGATCCCATGGTACGCGTGC
>group_131_9 1414 1 0 0 sg=1414 px=0 gx=0
AAGGAATCGTTTTCCTTACTTTTCCTTACGCACAAGAGTTCCGTAGCTGTTCAAGTTTGT
>group_132_0 452 1 0 0 sg=452 px=0 gx=0
GCGCCGGATCCTCAACGTTCACCAACTAGTTTTTTCAGGCGCGCAACTTCGTTCTCGAGG
>group_132_1 452 1 0 0 sg=452 px=0 gx=0
CTAAGCTTAGAACCTTTACCAAAGGTGATGCGGAGAGATGGGTGTCGACGGATCGATCCC
>group_132_2 452 1 0 0 sg=452 px=0 gx=0
TTGTGTTAATGGTTTCTTTTTTGTGCTCATACGCTGTTTCCTGTGTGAAATTGTTATCCG
>group_132_3 452 1 0 0 sg=452 px=0 gx=0
TTACCAAAGGTGATGCGGAGAGATGGGTGTCGACGGATCGATCCCGTCGTTTTACAACGT
>group_132_4 452 1 0 0 sg=452 px=0 gx=0
TCGAGGTGGTAGTTTTTAGACAGGAGCTCGTTATCGCTATGACGGAACAGGTATTCGCTG
>group_132_5 452 1 0 0 sg=452 px=0 gx=0
TACCACCTCGAGAACGAAGTTGCGCGCCTGAAAAAACTAGTTGGTGAACGTTGAGGATCC
>group_132_6 452 1 0 0 sg=452 px=0 gx=0
AGAGATGGGTGTCGACGGATCGATCCCGTCGTTTTACAACGTCGTGACTGGGAAAACCCT
>group_132_7 452 1 0 0 sg=452 px=0 gx=0
GCTTAGAACCTTTACCAAAGGTGATGCGGAGAGATGGGTGTCGACGGATCGATCCCGTCG
>group_132_8 452 1 0 0 sg=452 px=0 gx=0
GTCACGACGTTGTAAAACGACGGGATCGATCCGTCGACACCCATCTCTCCGCATCACCTT
>group_132_9 452 1 0 0 sg=452 px=0 gx=0
ACCATCGAAGTGACCAGCGAATACCTGTTCCGTCATAGCGATAACGAGCTCCTGTCTAAA
>group_133_0 182 1 0 0 sg=182 px=0 gx=0
GCTGGTCCCGGGAGCTCGCTCGAGTCGACGCGGCCGCTCATATGTGCCATGGTATATCTC
>group_133_1 182 1 0 0 sg=182 px=0 gx=0
GCCGCCAGTGTGCTGGAATTCGCCCTTTTATTAAGCGTAATCTGGAACATCGTATGGGTA
>group_133_2 182 1 0 0 sg=182 px=0 gx=0
CCATGGCACATATGAGCGGCCGCGTCGACTCGAGCGAGCTCCCGGGACCAGCTACCCATA
>group_133_3 182 1 0 0 sg=182 px=0 gx=0
TATACCATGGCACATATGAGCGGCCGCGTCGACTCGAGCGAGCTCCCGGGACCAGCTACC
>group_133_4 182 1 0 0 sg=182 px=0 gx=0
GAGCGGCCGCGTCGACTCGAGCGAGCTCCCGGGACCAGCTACCCATACGATGTTCCAGAT
>group_133_5 182 1 0 0 sg=182 px=0 gx=0
ACTAGTAACGGCCGCCAGTGTGCTGGAATTCGCCCTTTTATTAAGCGTAATCTGGAACAT
>group_133_6 182 1 0 0 sg=182 px=0 gx=0
CGATGTTCCAGATTACGCTTAATAAAAGGGCGAATTCCAGCACACTGGCGGCCGTTACTA
>group_133_7 182 1 0 0 sg=182 px=0 gx=0
ACATATGAGCGGCCGCGTCGACTCGAGCGAGCTCCCGGGACCAGCTACCCATACGATGTT
>group_133_8 182 1 0 0 sg=182 px=0 gx=0
TCCCGGGAGCTCGCTCGAGTCGACGCGGCCGCTCATATGTGCCATGGTATATCTCCTTCT
>group_133_9 182 1 0 0 sg=182 px=0 gx=0
TGGGTAGCTGGTCCCGGGAGCTCGCTCGAGTCGACGCGGCCGCTCATATGTGCCATGGTA
>group_134_0 574 1 0 0 sg=574 px=0 gx=0
TTTCAGCTGTTTTGGCGGATGAGAGAAGATTTTCAGCCTGATACAGATTAAATCAGAACG
>group_134_1 574 1 0 0 sg=574 px=0 gx=0
CATCAGGAAAGCAGGGGCAGCGTTGGGTCCTGGCCACGGGTGCGCATGATCGTGCTCCTG
>group_134_2 574 1 0 0 sg=574 px=0 gx=0
GTGCGCAAACCAACCCTTGGCAGAACATATCCATCGCGTCCGCCATCTCCAGCAGCCGCA
>group_134_3 574 1 0 0 sg=574 px=0 gx=0
AAAATCTTCTCTCATCCGCCAAAACAGCTGAAAATCTTCTCTCATCCGCCAAAACAGGCT
>group_134_4 574 1 0 0 sg=574 px=0 gx=0
ATCCGGAAATTCTCATGATTCCGTATGGCAATGAAAGACGGTGAGCTGGTGATATGGGAT
>group_134_5 574 1 0 0 sg=574 px=0 gx=0
TACGGTAAACTAGCCTCGTTTTTGCATCAGGAAAGCAGGGGCAGCGTTGGGTCCTGGCCA
>group_134_6 574 1 0 0 sg=574 px=0 gx=0
TTCAGCTGTTTTGGCGGATGAGAGAAGATTTTCAGCCTGATACAGATTAAATCAGAACGC
>group_134_7 574 1 0 0 sg=574 px=0 gx=0
CACCAGCTCACCGTCTTTCATTGCCATACGGAATCATGAGAATTTCCGGATGAGCATTCA
>group_134_8 574 1 0 0 sg=574 px=0 gx=0
TCGTTTTTGCATCAGGAAAGCAGGGGCAGCGTTGGGTCCTGGCCACGGGTGCGCATGATC
>group_134_9 574 1 0 0 sg=574 px=0 gx=0
GTCGAAGCTTGGCTGCAGGTCGACGGATCCCCGGGAATTCCTGGCAGTTTATGGCGGGCG
>group_135_0 446 1 0 0 sg=446 px=0 gx=0
ATTATCCGCATTAACGACGATGATGTTTTCCGCCTCAAGCTTCGCCTATGACGTTCCGGA
>group_135_1 446 1 0 0 sg=446 px=0 gx=0
TAATGTGAGTTAGCTCACTCATTAGGCACAATTCTCGAGTTTGACAGCTTATCATCGACT
>group_135_2 446 1 0 0 sg=446 px=0 gx=0
AGGATTTCAGAATTCGGATCCTCTAGAGTCGACCTGCATGGTACCGCCAGCTTGGCACTG
>group_135_3 446 1 0 0 sg=446 px=0 gx=0
GAACGTCATAGGCGAAGCTTGAGGCGGAAAACATCATCGTCGTTAATGCGGATAATGCGA
>group_135_4 446 1 0 0 sg=446 px=0 gx=0
GTAAAACGACGGCCAGTGCCAAGCTGGCGGTACCATGCAGGTCGACTCTAGAGGATCCGA
>group_135_5 446 1 0 0 sg=446 px=0 gx=0
CGTGCAGTCGATGATAAGCTGTCAAACTCGAGAATTGTGCCTAATGAGTGAGCTAACTCA
>group_135_6 446 1 0 0 sg=446 px=0 gx=0
CGAGACCGTTATAGCCTTTATCGCCGTTAATCCAGATTACCAGTTTACCTTCTTCTGCAG
>group_135_7 446 1 0 0 sg=446 px=0 gx=0
CCTCGGGATCGAGGGAAGGATTTCAGAATTCGGATCCTCTAGAGTCGACCTGCATGGTAC
>group_135_8 446 1 0 0 sg=446 px=0 gx=0
CCAGTTTACCTTCTTCTGCAGCTGCGTAGTCCGGAACGTCATAGGCGAAGCTTGAGGCGG
>group_135_9 446 1 0 0 sg=446 px=0 gx=0
GTACCATGCAGGTCGACTCTAGAGGATCCGAATTCTGAAATCCTTCCCTCGATCCCGAGG
>group_136_0 1864 1 0 300 sg=1564 px=0 gx=300
AATGTATCTTATCATGTCTGGATCTCGAGGACGAAAGGGCCTCGTGATACGCCTATTTTT
>group_136_1 1864 1 0 300 sg=1564 px=0 gx=300
TTGGCATGGTGAATTAATTCGGGGCCGCGGAGGCTGGATCGGTCCCGGTGTCTTCTATGG
>group_136_2 1864 1 0 300 sg=1564 px=0 gx=300
CCAGGTCAACAGGCGGTAACAGCTTGGTCGAGCTGATACTTCCCGTCCGCCAGGGGACAT
>group_136_3 1864 1 0 300 sg=1564 px=0 gx=300
GCAATGGAGCAAAAGTACATTCAGATACACGGCCTACAGAAAAACAGTATGAAACTCTCG
>group_136_4 1864 1 0 300 sg=1564 px=0 gx=300
CCAAGCTCCTCGAGATCCGGCTGTGGAATGTGTGTCAGTTAGGGTGTGGAAAGTCCCCAG
>group_136_5 1864 1 0 300 sg=1564 px=0 gx=300
AATTAATTCACCATGCCAAAGAGACCCAGACCCTCTAGATTAGATAAAAGTAAAGTGATT
>group_136_6 1864 1 0 300 sg=1564 px=0 gx=300
GCTTATTTTTTACATGCCAATACAGTGTAGGCTGCTCTACACCAAGCTTCTGGGCGAGTT
>group_136_7 1864 1 0 300 sg=1564 px=0 gx=300
AGCCATTGAGATGTTAGATAGGCACCATACTCACTTTTGCCCTTTAAAAGGGGAAAGCTG
>group_136_8 1864 1 0 300 sg=1564 px=0 gx=300
GCTGGGGAGCCTGGGGACTTTCCACACCCTAACTGACACACATTCCACAGCCGGATCTCG
>group_136_9 1864 1 0 300 sg=1564 px=0 gx=300
GGTCAACAGGCGGTAACAGCTTGGTCGAGCTGATACTTCCCGTCCGCCAGGGGACATGCC
>group_137_0 454 1 0 0 sg=454 px=0 gx=0
AAAACGACGGCCAGTGAATTGTAATACGACTCACTATAGGGCGAATTGGGTCTTCTTCCA
>group_137_1 454 1 0 0 sg=454 px=0 gx=0
AATTTCGCCATTCGCCATTCAGGCTACGCAACTGTTGGGAAGGGCGATCGGTGCGGGCCT
>group_137_2 454 1 0 0 sg=454 px=0 gx=0
AGCTCGGAATTAACCCTCACTAAAGGGAACAAAAGCTGAGTCTTCCAAAGCTTGGCACCA
>group_137_3 454 1 0 0 sg=454 px=0 gx=0
TACTGCAGGAGCGGCCGCCCGGGCCTCCAGGATCCCCATGGCCAGAATTCTGGAAGAAGA
>group_137_4 454 1 0 0 sg=454 px=0 gx=0
GGATCCTGGAGGCCCGGGCGGCCGCTCCTGCAGTAGGGTACCGAGCTCGTCGACGCATGC
>group_137_5 454 1 0 0 sg=454 px=0 gx=0
ATTGTAATACGACTCACTATAGGGCGAATTGGGTCTTCTTCCAGAATTCTGGCCATGGGG
>group_137_6 454 1 0 0 sg=454 px=0 gx=0
GCATGCGTCGACGAGCTCGGTACCCTACTGCAGGAGCGGCCGCCCGGGCCTCCAGGATCC
>group_137_7 454 1 0 0 sg=454 px=0 gx=0
CTCGGTACCCTACTGCAGGAGCGGCCGCCCGGGCCTCCAGGATCCCCATGGCCAGAATTC
>group_137_8 454 1 0 0 sg=454 px=0 gx=0
CCATGATTACGCCAAGCTCGGAATTAACCCTCACTAAAGGGAACAAAAGCTGAGTCTTCC
>group_137_9 454 1 0 0 sg=454 px=0 gx=0
TACGCCAAGCTCGGAATTAACCCTCACTAAAGGGAACAAAAGCTGAGTCTTCCAAAGCTT
>group_138_0 1178 1 484 0 sg=694 px=484 gx=0
ATAAATTATCAGATCCGAGCTCGAATTCGTAATCATGGTCATAGCTGTTTCCTGTGTGAA
>group_138_1 1178 1 484 0 sg=694 px=484 gx=0
ACCAATACATTACACTAGCATCTGAATTTCATAACCAATCTCGATACACCAAATCGAATC
>group_138_2 1178 1 484 0 sg=694 px=484 gx=0
GCAGCTTGCCAAATCGACCCAAGTACCGCCACCTAACAATTCGTTCTAGCTAGAGTCGAT
>group_138_3 1178 1 484 0 sg=694 px=484 gx=0
TTACCAATACATTACACTAGCATCTGAATTTCATAACCAATCTCGATACACCAAATCGAA
>group_138_4 1178 1 484 0 sg=694 px=484 gx=0
TTCTGGGCTCATCGATTCGATTTGGTGTATCGAGATTGGTTATGAAATTCAGATGCTAGT
>group_138_5 1178 1 484 0 sg=694 px=484 gx=0
TGACCATGATTACGAATTCGAGCTCGGATCTGATAATTTATTTGAAAATTCATAAGAAAA
>group_138_6 1178 1 484 0 sg=694 px=484 gx=0
CGATTTGGCAAGCTGCTCTAGCATTCGCCATTCAGGCTGCGCAACTGTTGGGAAGGGCGA
>group_138_7 1178 1 484 0 sg=694 px=484 gx=0
CGAGATCTAACTGCAGAATCTTGGACTCCCATGTTGGCAAAGGCAACCAAACAAACAATG
>group_138_8 1178 1 484 0 sg=694 px=484 gx=0
CCGGTCCTGCCCGTCACCGAGATCTAACTGCAGAATCTTGGACTCCCATGTTGGCAAAGG
>group_138_9 1178 1 484 0 sg=694 px=484 gx=0
CCACCGGGTACCGAGCTCGAATTCTGAGATTTTTCAAATCAGTGCGCAAGACGTGACGTA
>group_139_0 1582 1 0 226 sg=1356 px=0 gx=226
CAGGGCGGTCTCACTCTTCAGGCGACATGAGGTTGCCCCGTATTCAGTGTCGCTGATTTG
>group_139_1 1582 1 0 226 sg=1356 px=0 gx=226
AGAATGCTTAATGAATTACAACAGTACTGCGATGAGTGGCAGGGCGGGGCGTAAAAATGT
>group_139_2 1582 1 0 226 sg=1356 px=0 gx=226
GCACGTGCGAATTCCTCTAGAGGTTCCTAGTTGTAACTGCCAGGGCGGCCACTTGACATA
>group_139_3 1582 1 0 226 sg=1356 px=0 gx=226
TGCTGAATATTCCTTTCCGACGCTCACCGGGCTGGTTGCCCTCGCCGCTGGGCTGGCGGC
>group_139_4 1582 1 0 226 sg=1356 px=0 gx=226
CACTGAATACGGGGCAACCTCATGTCGCCTGAAGAGTGAGACCGCCCTGATCGGCACGTA
>group_139_5 1582 1 0 226 sg=1356 px=0 gx=226
TTACGTGCCGATCAGGGCGGTCTCACTCTTCAGGCGACATGAGGTTGCCCCGTATTCAGT
>group_139_6 1582 1 0 226 sg=1356 px=0 gx=226
AGCCTCCGGTCGGAGGCTTTTGACTTTCTGCTAATGTTTAAACATAACTTCGTATAATGT
>group_139_7 1582 1 0 226 sg=1356 px=0 gx=226
TTTCTGCTAATGTTTAAACATAACTTCGTATAATGTATGCTATACGAAGTTATGTCAAGT
>group_139_8 1582 1 0 226 sg=1356 px=0 gx=226
CGGTGAACGTGCCGGCACGGCCTGGGTAACCAGGTATTTTGTCCACATAACCGTGCGCAA
>group_139_9 1582 1 0 226 sg=1356 px=0 gx=226
GATTGCTACGTAAATAACTTCGTATAGCATACATTATACGAAGTTATGGACTAGGCGCGC
>group_140_0 28 0 0 0 sg=28 px=0 gx=0
AGCTCGGTACCCGGGGATCCTCTAGAGTCGACCTGCAGGCATGCGTTAACTAATTAAGCT
>group_140_1 28 0 0 0 sg=28 px=0 gx=0
CTCGGTACCCGGGGATCCTCTAGAGTCGACCTGCAGGCATGCGTTAACTAATTAAGCTTC
>group_140_2 28 0 0 0 sg=28 px=0 gx=0
GCTCGGTACCCGGGGATCCTCTAGAGTCGACCTGCAGGCATGCGTTAACTAATTAAGCTT
>group_140_3 28 0 0 0 sg=28 px=0 gx=0
GAAGCTTAATTAGTTAACGCATGCCTGCAGGTCGACTCTAGAGGATCCCCGGGTACCGAG
>group_140_4 28 0 0 0 sg=28 px=0 gx=0
CGGTACCCGGGGATCCTCTAGAGTCGACCTGCAGGCATGCGTTAACTAATTAAGCTTCGA
>group_140_5 28 0 0 0 sg=28 px=0 gx=0
TCGGTACCCGGGGATCCTCTAGAGTCGACCTGCAGGCATGCGTTAACTAATTAAGCTTCG
>group_140_6 28 0 0 0 sg=28 px=0 gx=0
AGCTTAATTAGTTAACGCATGCCTGCAGGTCGACTCTAGAGGATCCCCGGGTACCGAGCT
>group_140_7 28 0 0 0 sg=28 px=0 gx=0
GATCGAAGCTTAATTAGTTAACGCATGCCTGCAGGTCGACTCTAGAGGATCCCCGGGTAC
>group_140_8 28 0 0 0 sg=28 px=0 gx=0
CGAAGCTTAATTAGTTAACGCATGCCTGCAGGTCGACTCTAGAGGATCCCCGGGTACCGA
>group_140_9 28 0 0 0 sg=28 px=0 gx=0
CGAGCTCGGTACCCGGGGATCCTCTAGAGTCGACCTGCAGGCATGCGTTAACTAATTAAG
>group_141_0 368 1 0 0 sg=368 px=0 gx=0
GATCGGGCCCTGAGGCCTGCAGGGATCCCGTACTTAATTTTTAAAGTATGGGCAATCAAT
>group_141_1 368 1 0 0 sg=368 px=0 gx=0
CGCATCGATCGGGCCCTGAGGCCTGCAGGGATCCCGTACTTAATTTTTAAAGTATGGGCA
>group_141_2 368 1 0 0 sg=368 px=0 gx=0
CAATTTTAACAGGAGCAATTGATTGCCCATACTTTAAAAATTAAGTACGGGATCCCTGCA
>group_141_3 368 1 0 0 sg=368 px=0 gx=0
CCTGAGTAGGACAAATCCGCCGCCCTAGACCTAGGGGATATATGATGAATCACCTATGAA
>group_141_4 368 1 0 0 sg=368 px=0 gx=0
GCCTGCAGGGATCCCGTACTTAATTTTTAAAGTATGGGCAATCAATTGCTCCTGTTAAAA
>group_141_5 368 1 0 0 sg=368 px=0 gx=0
AAATTAAGTACGGGATCCCTGCAGGCCTCAGGGCCCGATCGATGCGGCCGCTTAATTAAT
>group_141_6 368 1 0 0 sg=368 px=0 gx=0
TCTAGATTAATTAATTAAGCGGCCGCATCGATCGGGCCCTGAGGCCTGCAGGGATCCCGT
>group_141_7 368 1 0 0 sg=368 px=0 gx=0
ATTCTGTATGTGTCGTCGGCATTTATGTTTTTCATATGCACCCATCTCTTTATCCTTACC
>group_141_8 368 1 0 0 sg=368 px=0 gx=0
TTAAAAATTAAGTACGGGATCCCTGCAGGCCTCAGGGCCCGATCGATGCGGCCGCTTAAT
>group_141_9 368 1 0 0 sg=368 px=0 gx=0
TCATATGCACCCATCTCTTTATCCTTACCTATTGTTTGTCGCAAGTTTTGCGTGTTATAT
>group_142_0 6064 1 0 0 sg=6064 px=0 gx=0
CATCGTCATCACTGTCGCTTTGATGGTTGATGTGATTACGCAAACTGATGGTTGATGAGA
>group_142_1 6064 1 0 0 sg=6064 px=0 gx=0
AATCAACGACGCCTCGACCATGATCCAACCAAAGGAGGCATTGTTACCTCATTTATGGGA
>group_142_2 6064 1 0 0 sg=6064 px=0 gx=0
CCACCGCCACCACTGCTGCTACCGCCATACGAAGTGTTGCCGAAACCGCCATAACGTCCG
>group_142_3 6064 1 0 0 sg=6064 px=0 gx=0
CACGGTCTTGTCGGGATCAGATGGACATTGAGGTGGCCTAGCGTCAGGGTGCCGCTGAGC
>group_142_4 6064 1 0 0 sg=6064 px=0 gx=0
ATTTCAATAGCCTCAAGGATACCGTGTCCAACCTGACACTCTACGACATCAAGGCTGGCG
>group_142_5 6064 1 0 0 sg=6064 px=0 gx=0
GATCAAGTATATGGCGAAGGGCGCAAGAGAATGGTGCCAGTGTGGCGCGTGGATACGGGC
>group_142_6 6064 1 0 0 sg=6064 px=0 gx=0
GCCGGTGCCGGTGCCGCCGTGTCGTCGTTGGAAATCTCGCCCGCGCTGCGCTTCGTCCCC
>group_142_7 6064 1 0 0 sg=6064 px=0 gx=0
TTGCATGGTCTCTATCACAACTGCATTAACGGCGTAAAAAAAAAGAAGGCAAGGGTAATT
>group_142_8 6064 1 0 0 sg=6064 px=0 gx=0
CTTCATCAACGAGCTACAGGAAATTGTGTTTGACTTTATCAAGCAGAAATCGACATATAC
>group_142_9 6064 1 0 0 sg=6064 px=0 gx=0
CCAACACATTGAATGCTAAACAGATTACCTCCAACGCCTAGATGAAACCAAATTACCCTT
>group_143_0 50 1 0 0 sg=50 px=0 gx=0
ATGAGAAGCTTGGGCTGCAGGTCGACCCGGGGTACCACCGGATCCAACGATGCTGATTGC
>group_143_1 50 1 0 0 sg=50 px=0 gx=0
GTTGGATCCGGTGGTACCCCGGGTCGACCTGCAGCCCAAGCTTCTCATCACCATCACCAT
>group_143_2 50 1 0 0 sg=50 px=0 gx=0
ATGGTGATGAGAAGCTTGGGCTGCAGGTCGACCCGGGGTACCACCGGATCCAACGATGCT
>group_143_3 50 1 0 0 sg=50 px=0 gx=0
TGAGAAGCTTGGGCTGCAGGTCGACCCGGGGTACCACCGGATCCAACGATGCTGATTGCC
>group_143_4 50 1 0 0 sg=50 px=0 gx=0
ACGGCAATCAGCATCGTTGGATCCGGTGGTACCCCGGGTCGACCTGCAGCCCAAGCTTCT
>group_143_5 50 1 0 0 sg=50 px=0 gx=0
CGGCAATCAGCATCGTTGGATCCGGTGGTACCCCGGGTCGACCTGCAGCCCAAGCTTCTC
>group_143_6 50 1 0 0 sg=50 px=0 gx=0
TCAGCATCGTTGGATCCGGTGGTACCCCGGGTCGACCTGCAGCCCAAGCTTCTCATCACC
>group_143_7 50 1 0 0 sg=50 px=0 gx=0
GCAATCAGCATCGTTGGATCCGGTGGTACCCCGGGTCGACCTGCAGCCCAAGCTTCTCAT
>group_143_8 50 1 0 0 sg=50 px=0 gx=0
GGGCTGCAGGTCGACCCGGGGTACCACCGGATCCAACGATGCTGATTGCCGTTCCGGCAA
>group_143_9 50 1 0 0 sg=50 px=0 gx=0
CATCGTTGGATCCGGTGGTACCCCGGGTCGACCTGCAGCCCAAGCTTCTCATCACCATCA
>group_144_0 100 1 0 0 sg=100 px=0 gx=0
CATCGAGCTCTCATTGTTTGCCTCCCTGCTGCGGTTTTTCACCGAAGTTCATGCCAGTCC
>group_144_1 100 1 0 0 sg=100 px=0 gx=0
GGAGGCAAACAATGAGAGCTCGATGCTTGTAAACCGTTTTGTGAAAAAATTTTTAAAATA
>group_144_2 100 1 0 0 sg=100 px=0 gx=0
GGCATGAACTTCGGTGAAAAACCGCAGCAGGGAGGCAAACAATGAGAGCTCGATGCTTGT
>group_144_3 100 1 0 0 sg=100 px=0 gx=0
GACTGGCATGAACTTCGGTGAAAAACCGCAGCAGGGAGGCAAACAATGAGAGCTCGATGC
>group_144_4 100 1 0 0 sg=100 px=0 gx=0
TCGAGCTCTCATTGTTTGCCTCCCTGCTGCGGTTTTTCACCGAAGTTCATGCCAGTCCAG
>group_144_5 100 1 0 0 sg=100 px=0 gx=0
TTAAAAATTTTTTCACAAAACGGTTTACAAGCATCGAGCTCTCATTGTTTGCCTCCCTGC
>group_144_6 100 1 0 0 sg=100 px=0 gx=0
ACAAGCATCGAGCTCTCATTGTTTGCCTCCCTGCTGCGGTTTTTCACCGAAGTTCATGCC
>group_144_7 100 1 0 0 sg=100 px=0 gx=0
TTTACAAGCATCGAGCTCTCATTGTTTGCCTCCCTGCTGCGGTTTTTCACCGAAGTTCAT
>group_144_8 100 1 0 0 sg=100 px=0 gx=0
GGGAGGCAAACAATGAGAGCTCGATGCTTGTAAACCGTTTTGTGAAAAAATTTTTAAAAT
>group_144_9 100 1 0 0 sg=100 px=0 gx=0
ATTTTAAAAATTTTTTCACAAAACGGTTTACAAGCATCGAGCTCTCATTGTTTGCCTCCC
>group_145_0 52 1 0 0 sg=52 px=0 gx=0
GAGTCGACGGCGGCCGCGAATTCCTCGAGGGCTCTTCCTGCATCACGGGAGATGCACTAG
>group_145_1 52 1 0 0 sg=52 px=0 gx=0
CTCCCGTGATGCAGGAAGAGCCCTCGAGGAATTCGCGGCCGCCGTCGACTCGCGAGCTAG
>group_145_2 52 1 0 0 sg=52 px=0 gx=0
ACTAGTGCATCTCCCGTGATGCAGGAAGAGCCCTCGAGGAATTCGCGGCCGCCGTCGACT
>group_145_3 52 1 0 0 sg=52 px=0 gx=0
ATGGCTAGCTCGCGAGTCGACGGCGGCCGCGAATTCCTCGAGGGCTCTTCCTGCATCACG
>group_145_4 52 1 0 0 sg=52 px=0 gx=0
TGGCTAGCTCGCGAGTCGACGGCGGCCGCGAATTCCTCGAGGGCTCTTCCTGCATCACGG
>group_145_5 52 1 0 0 sg=52 px=0 gx=0
CCGTGATGCAGGAAGAGCCCTCGAGGAATTCGCGGCCGCCGTCGACTCGCGAGCTAGCCA
>group_145_6 52 1 0 0 sg=52 px=0 gx=0
GTGATGCAGGAAGAGCCCTCGAGGAATTCGCGGCCGCCGTCGACTCGCGAGCTAGCCATA
>group_145_7 52 1 0 0 sg=52 px=0 gx=0
TCGACGGCGGCCGCGAATTCCTCGAGGGCTCTTCCTGCATCACGGGAGATGCACTAGTTG
>group_145_8 52 1 0 0 sg=52 px=0 gx=0
ACGGCGGCCGCGAATTCCTCGAGGGCTCTTCCTGCATCACGGGAGATGCACTAGTTGCCC
>group_145_9 52 1 0 0 sg=52 px=0 gx=0
TAGTGCATCTCCCGTGATGCAGGAAGAGCCCTCGAGGAATTCGCGGCCGCCGTCGACTCG
>group_146_0 4474 2 4336 0 sg=138 px=4336 gx=0
GTTGCACTGAATTTGAACTCAACACGACCATCATCTATCACTTTTATATACGCGAATAAT
>group_146_1 4474 2 4336 0 sg=138 px=4336 gx=0
ACGAACGGAGCAACTGTTGCACTGAATTTGAACTCAACACGACCATCATCTATCACTTTT
>group_146_2 4474 2 4336 0 sg=138 px=4336 gx=0
ACTGAATTTGAACTCAACACGACCATCATCTATCACTTTTATATACGCGAATAATGAGGT
>group_146_3 4474 2 4336 0 sg=138 px=4336 gx=0
CTGAATTTGAACTCAACACGACCATCATCTATCACTTTTATATACGCGAATAATGAGGTC
>group_146_4 4474 2 4336 0 sg=138 px=4336 gx=0
AGCAACTGTTGCACTGAATTTGAACTCAACACGACCATCATCTATCACTTTTATATACGC
>group_146_5 4474 2 4336 0 sg=138 px=4336 gx=0
TAAAAGTGATAGATGATGGTCGTGTTGAGTTCAAATTCAGTGCAACAGTTGCTCCGTTCG
>group_146_6 4474 2 4336 0 sg=138 px=4336 gx=0
AAAAGTGATAGATGATGGTCGTGTTGAGTTCAAATTCAGTGCAACAGTTGCTCCGTTCGT
>group_146_7 4474 2 4336 0 sg=138 px=4336 gx=0
AATTGTCGTTTCAGCTGAAATACGAACGGAGCAACTGTTGCACTGAATTTGAACTCAACA
>group_146_8 4474 2 4336 0 sg=138 px=4336 gx=0
ATGGTCGTGTTGAGTTCAAATTCAGTGCAACAGTTGCTCCGTTCGTATTTCAGCTGAAAC
>group_146_9 4474 2 4336 0 sg=138 px=4336 gx=0
GCTGAAATACGAACGGAGCAACTGTTGCACTGAATTTGAACTCAACACGACCATCATCTA
>group_147_0 632 0 0 0 sg=632 px=0 gx=0
TAATAACACATTGCGGACGTTTTTAATGTACTGAATTCCCATGGAGTCAAAGATTCAAAT
>group_147_1 632 0 0 0 sg=632 px=0 gx=0
ACAACTTAATAACACATTGCGGACGTTTTTAATGTACTGAATTCCCATGGAGTCAAAGAT
>group_147_2 632 0 0 0 sg=632 px=0 gx=0
CAGGGGAGCTCGAATTCAAGCTTGGGCTGAGTGGCTCCTTCAACGTTGCGGTTCTGTCAG
>group_147_3 632 0 0 0 sg=632 px=0 gx=0
TTTTAATGTACTGAATTCCCATGGAGTCAAAGATTCAAATAGAGGACCTAACAGAACTCG
>group_147_4 632 0 0 0 sg=632 px=0 gx=0
TCGTTTCCTTTCTCTGTTTTTGTCCGTGGAATGAACAATGGAAGTCCCCCCCCCCCCCCC
>group_147_5 632 0 0 0 sg=632 px=0 gx=0
GGGGGGGGGGGGGGGGACTTCCATTGTTCATTCCACGGACAAAAACAGAGAAAGGAAACG
>group_147_6 632 0 0 0 sg=632 px=0 gx=0
ACATTGCGGACGTTTTTAATGTACTGAATTCCCATGGAGTCAAAGATTCAAATAGAGGAC
>group_147_7 632 0 0 0 sg=632 px=0 gx=0
AATGTACTGAATTCCCATGGAGTCAAAGATTCAAATAGAGGACCTAACAGAACTCGCCGT
>group_147_8 632 0 0 0 sg=632 px=0 gx=0
ACAAGCCGTTTTACGTTTGGAACTGACAGAACCGCAACGTTGAAGGAGCCACTCAGCCCA
>group_147_9 632 0 0 0 sg=632 px=0 gx=0
CAGGCTTTTTCATATCTCATTGCCCCCCGGGATCCCCGGGCCTGTCCTCTCCAAATGAAA
>group_148_0 414 0 0 0 sg=414 px=0 gx=0
GTTTTCCCAGTCACGACGTTGTAAAACGACGGCCAGTGAATTGTCCATTTTAGCCTCCTT
>group_148_1 414 0 0 0 sg=414 px=0 gx=0
TGTCGGTGAACGCTGTCCTGAGTAGGACAAATCCGCCGGGAGCGGATTTGAACGTTGCGA
>group_148_2 414 0 0 0 sg=414 px=0 gx=0
ACGACGTTGTAAAACGACGGCCAGTGAATTGTCCATTTTAGCCTCCTTAGCTCCTGAAAA
>group_148_3 414 0 0 0 sg=414 px=0 gx=0
TGTTTGTCGGTGAACGCTGTCCTGAGTAGGACAAATCCGCCGGGAGCGGATTTGAACGTT
>group_148_4 414 0 0 0 sg=414 px=0 gx=0
GCCCCAGGCATCAAATAAAACGAAAGGCTCAGTCGAAAGACTGGGCCTTTCGTTTTATCT
>group_148_5 414 0 0 0 sg=414 px=0 gx=0
TAGCCTCCTTAGCTCCTGAAAATCTCGTCGAAGCTCGGCGGATTTGTCCTACTCAAGCTT
>group_148_6 414 0 0 0 sg=414 px=0 gx=0
GCCGAACGACCGAGCGCAGCGAGTCAGTGAGCGAGGAAGCCCCAGGCATCAAATAAAACG
>group_148_7 414 0 0 0 sg=414 px=0 gx=0
TTCAGGAGCTAAGGAGGCTAAAATGGACAATTCACTGGCCGTCGTTTTACAACGTCGTGA
>group_148_8 414 0 0 0 sg=414 px=0 gx=0
CGCTGTCCTGAGTAGGACAAATCCGCCGGGAGCGGATTTGAACGTTGCGAAGCAACGGCC
>group_148_9 414 0 0 0 sg=414 px=0 gx=0
CGAGCGCAGCGAGTCAGTGAGCGAGGAAGCCCCAGGCATCAAATAAAACGAAAGGCTCAG
>group_149_0 558 0 0 0 sg=558 px=0 gx=0
TACTCTCGCATGGGGAGACCCCACACTACCATCGGCGCTAGGGACCTCTTTAGCTCCTTG
>group_149_1 558 0 0 0 sg=558 px=0 gx=0
AGCTTCCAAGGAGCTAAAGAGGTCCCTAGCGCCGATGGTAGTGTGGGGTCTCCCCATGCG
>group_149_2 558 0 0 0 sg=558 px=0 gx=0
CTTCCAGGAAATCTCCGCCCCGTTCGTAAGCCATTTCCGGACGACGACATGGCTCGATTG
>group_149_3 558 0 0 0 sg=558 px=0 gx=0
CATTACTGGATCTGGAGCTGTAATATAAAAACCTTCTTCAACTAACGGGGCAGGTTAGTG
>group_149_4 558 0 0 0 sg=558 px=0 gx=0
CACACTACCATCGGCGCTAGGGACCTCTTTAGCTCCTTGGAAGCTGTCAGTAGTATACCT
>group_149_5 558 0 0 0 sg=558 px=0 gx=0
CGACTCTAGTCCGAGGGGGGATCACCCGCGATACCGTCATTTTCGACACATTTGCTTTCT
>group_149_6 558 0 0 0 sg=558 px=0 gx=0
TTCGTAAGCCATTTCCGGACGACGACATGGCTCGATTGGCGCGACAAGTTGCTGCGATTC
>group_149_7 558 0 0 0 sg=558 px=0 gx=0
TCTCGCATGGGGAGACCCCACACTACCATCGGCGCTAGGGACCTCTTTAGCTCCTTGGAA
>group_149_8 558 0 0 0 sg=558 px=0 gx=0
TACCCGGGAGCTCGAATTCGAAGCTTCGATCCAATTCGGAGGCATATCAAATGAACTTTA
>group_149_9 558 0 0 0 sg=558 px=0 gx=0
TGGTGTATCATTTCGTTTTTCTTTTGCGACTCTAGTCCGAGGGGGGATCACCCGCGATAC
>group_150_0 116 1 0 0 sg=116 px=0 gx=0
GGGCTGCAGGAATTCCTCGAGAAGCTTGGGCCCGGTACCTCGCGAAGGAGCTCGGGCCGC
>group_150_1 116 1 0 0 sg=116 px=0 gx=0
CGCGAAGGAGCTCGGGCCGCAAGCTCCTAGCGGCGGATTTGTCCTACTCAGGAGAGCGTT
>group_150_2 116 1 0 0 sg=116 px=0 gx=0
CGGCCCGAGCTCCTTCGCGAGGTACCGGGCCCAAGCTTCTCGAGGAATTCCTGCAGCCCG
>group_150_3 116 1 0 0 sg=116 px=0 gx=0
CAGGAATTCCTCGAGAAGCTTGGGCCCGGTACCTCGCGAAGGAGCTCGGGCCGCAAGCTC
>group_150_4 116 1 0 0 sg=116 px=0 gx=0
GGAGCTTGCGGCCCGAGCTCCTTCGCGAGGTACCGGGCCCAAGCTTCTCGAGGAATTCCT
>group_150_5 116 1 0 0 sg=116 px=0 gx=0
AACGCTCTCCTGAGTAGGACAAATCCGCCGCTAGGAGCTTGCGGCCCGAGCTCCTTCGCG
>group_150_6 116 1 0 0 sg=116 px=0 gx=0
GATCCCCCGGGCTGCAGGAATTCCTCGAGAAGCTTGGGCCCGGTACCTCGCGAAGGAGCT
>group_150_7 116 1 0 0 sg=116 px=0 gx=0
CTCCTTCGCGAGGTACCGGGCCCAAGCTTCTCGAGGAATTCCTGCAGCCCGGGGGATCCA
>group_150_8 116 1 0 0 sg=116 px=0 gx=0
TCGCGAAGGAGCTCGGGCCGCAAGCTCCTAGCGGCGGATTTGTCCTACTCAGGAGAGCGT
>group_150_9 116 1 0 0 sg=116 px=0 gx=0
TCTCCTGAGTAGGACAAATCCGCCGCTAGGAGCTTGCGGCCCGAGCTCCTTCGCGAGGTA
>group_151_0 232 1 0 0 sg=232 px=0 gx=0
CCAAAATCGGATCTGGTTCCGCGTTCTAGATCAACAAGTTTGTACAAAAAAGCTGAACGA
>group_151_1 232 1 0 0 sg=232 px=0 gx=0
TCCAAAATCGGATCTGGTTCCGCGTTCTAGATCAACAAGTTTGTACAAAAAAGCTGAACG
>group_151_2 232 1 0 0 sg=232 px=0 gx=0
AGTATAGGGGCCATGGTCCGCGGCCTAGGCTAGAGTCCGGAGGCTGGATCGGTCCCGGTG
>group_151_3 232 1 0 0 sg=232 px=0 gx=0
TTTTCCAATAACCTAGTATAGGGGCCATGGTCCGCGGCCTAGGCTAGAGTCCGGAGGCTG
>group_151_4 232 1 0 0 sg=232 px=0 gx=0
TTCCGCGTTCTAGATCAACAAGTTTGTACAAAAAAGCTGAACGAGAAACGTAAAATGATA
>group_151_5 232 1 0 0 sg=232 px=0 gx=0
GGACCATGGCCCCTATACTAGGTTATTGGAAAATTAAGGGCCTTGTGCAACCCACTCGAC
>group_151_6 232 1 0 0 sg=232 px=0 gx=0
TTGGTGGTGGCGACCATCCTCCAAAATCGGATCTGGTTCCGCGTTCTAGATCAACAAGTT
>group_151_7 232 1 0 0 sg=232 px=0 gx=0
TAGGCCGCGGACCATGGCCCCTATACTAGGTTATTGGAAAATTAAGGGCCTTGTGCAACC
>group_151_8 232 1 0 0 sg=232 px=0 gx=0
AACCTAGTATAGGGGCCATGGTCCGCGGCCTAGGCTAGAGTCCGGAGGCTGGATCGGTCC
>group_151_9 232 1 0 0 sg=232 px=0 gx=0
TTTATATCATTTTACGTTTCTCGTTCAGCTTTTTTGTACAAACTTGTTGATCTAGAACGC
>group_152_0 236 1 0 0 sg=236 px=0 gx=0
GCAGCGGCATGAAAATCGAAGAAGGTAAACTGGTAATCTGGATTAACGGCGATAAAGGCT
>group_152_1 236 1 0 0 sg=236 px=0 gx=0
TGAAGCCCTGAAAGACGCGCAGACTAGCAGCGGTCTGGAAGTTCTGTTTCAGGGTACCGT
>group_152_2 236 1 0 0 sg=236 px=0 gx=0
ACTGTCGATGAAGCCCTGAAAGACGCGCAGACTAGCAGCGGTCTGGAAGTTCTGTTTCAG
>group_152_3 236 1 0 0 sg=236 px=0 gx=0
TACCAGTTTACCTTCTTCGATTTTCATGCCGCTGCTGTGATGGTGGTGATGGTGTGCCAT
>group_152_4 236 1 0 0 sg=236 px=0 gx=0
TCACCACCATCACAGCAGCGGCATGAAAATCGAAGAAGGTAAACTGGTAATCTGGATTAA
>group_152_5 236 1 0 0 sg=236 px=0 gx=0
ACCGCTGCTAGTCTGCGCGTCTTTCAGGGCTTCATCGACAGTCTGACGACCGCTGGCGGC
>group_152_6 236 1 0 0 sg=236 px=0 gx=0
CGCCGCCAGCGGTCGTCAGACTGTCGATGAAGCCCTGAAAGACGCGCAGACTAGCAGCGG
>group_152_7 236 1 0 0 sg=236 px=0 gx=0
GTTTACCTTCTTCGATTTTCATGCCGCTGCTGTGATGGTGGTGATGGTGTGCCATGGTAT
>group_152_8 236 1 0 0 sg=236 px=0 gx=0
TGAAAGACGCGCAGACTAGCAGCGGTCTGGAAGTTCTGTTTCAGGGTACCGTCGACCCGA
>group_152_9 236 1 0 0 sg=236 px=0 gx=0
GGGTCGACGGTACCCTGAAACAGAACTTCCAGACCGCTGCTAGTCTGCGCGTCTTTCAGG
>group_153_0 698 0 0 0 sg=698 px=0 gx=0
CTGACCATCCCTGCTTGTCTTTTCAGCTGCCGGCCGCTTGGGTGGAGAGGCTATTCGGCT
>group_153_1 698 0 0 0 sg=698 px=0 gx=0
CTGGCTGAGGGGCTTTGGGATCAGAGCTTCAGCTCTCCTGCTCCCATCCTGGAGACTGCA
>group_153_2 698 0 0 0 sg=698 px=0 gx=0
TCCAGGATGGGAGCAGGAGAGCTGAAGCTCTGATCCCAAAGCCCCTCAGCCAGGTGAGGA
>group_153_3 698 0 0 0 sg=698 px=0 gx=0
CCTGCACCTACATTGGGGAAGTCGGCCGGAGAACCTGCGTGCAATCCATCTTGTTCAATC
>group_153_4 698 0 0 0 sg=698 px=0 gx=0
CCCCTTCCCTGCACCTACATTGGGGAAGTCGGCCGGAGAACCTGCGTGCAATCCATCTTG
>group_153_5 698 0 0 0 sg=698 px=0 gx=0
CAGATGGAATATGGGGTCTCAGCATCACTTCCCTGAGTAAGGACACACATGGGGCTGGCA
>group_153_6 698 0 0 0 sg=698 px=0 gx=0
TCAGCTCTCCTGCTCCCATCCTGGAGACTGCACATGTGTTTCTGTGTATGGGCTGTGTCC
>group_153_7 698 0 0 0 sg=698 px=0 gx=0
AAGTGATGCTGAGACCCCATATTCCATCTGACCATCCCTGCTTGTCTTTTCAGCTGCCGG
>group_153_8 698 0 0 0 sg=698 px=0 gx=0
TCCATTCGGGGTGCTCTGTGTTCATTTGTGGCTTCCCGCACTAGGCACACTGAGTGCCAG
>group_153_9 698 0 0 0 sg=698 px=0 gx=0
GATTGTCTGTTGTGCCCAGTCATAGCCGAATAGCCTCTCCACCCAAGCGGCCGGCAGCTG
>group_154_0 98 1 0 0 sg=98 px=0 gx=0
CCGGGCTGCAGGAATTCGATATCAAGCTTATCGATACCGTCGACCTGCAGGCGGCCGCAC
>group_154_1 98 1 0 0 sg=98 px=0 gx=0
TGGATCCCCCGGGCTGCAGGAATTCGATATCAAGCTTATCGATACCGTCGACCTGCAGGC
>group_154_2 98 1 0 0 sg=98 px=0 gx=0
TCACTAGTGCGGCCGCCTGCAGGTCGACGGTATCGATAAGCTTGATATCGAATTCCTGCA
>group_154_3 98 1 0 0 sg=98 px=0 gx=0
CTAGTGCGGCCGCCTGCAGGTCGACGGTATCGATAAGCTTGATATCGAATTCCTGCAGCC
>group_154_4 98 1 0 0 sg=98 px=0 gx=0
TGCGGCCGCCTGCAGGTCGACGGTATCGATAAGCTTGATATCGAATTCCTGCAGCCCGGG
>group_154_5 98 1 0 0 sg=98 px=0 gx=0
ATCCCCCGGGCTGCAGGAATTCGATATCAAGCTTATCGATACCGTCGACCTGCAGGCGGC
>group_154_6 98 1 0 0 sg=98 px=0 gx=0
GGATCCCCCGGGCTGCAGGAATTCGATATCAAGCTTATCGATACCGTCGACCTGCAGGCG
>group_154_7 98 1 0 0 sg=98 px=0 gx=0
TGCAGGAATTCGATATCAAGCTTATCGATACCGTCGACCTGCAGGCGGCCGCACTAGTGA
>group_154_8 98 1 0 0 sg=98 px=0 gx=0
TCCCCCGGGCTGCAGGAATTCGATATCAAGCTTATCGATACCGTCGACCTGCAGGCGGCC
>group_154_9 98 1 0 0 sg=98 px=0 gx=0
TATCACTAGTGCGGCCGCCTGCAGGTCGACGGTATCGATAAGCTTGATATCGAATTCCTG
>group_155_0 560 1 0 0 sg=560 px=0 gx=0
GTATTTCAGTGTCGAAAGATCTCCAGTCAGACCTGGTCTGCAGGCGGCCGCCCATGGGAT
>group_155_1 560 1 0 0 sg=560 px=0 gx=0
GACCATGATTACGCCAAGCTTGCATGCCTGCAGGTCGAGTGGAGATGTGGAGTGGGCGCT
>group_155_2 560 1 0 0 sg=560 px=0 gx=0
CTGCCCGTCACCGAGATCTAACGTTACTGAAATCATCAAACAGCTTGACGAATCTGGATA
>group_155_3 560 1 0 0 sg=560 px=0 gx=0
CAGTGTCGAAAGATCTCCAGTCAGACCTGGTCTGCAGGCGGCCGCCCATGGGATATCATC
>group_155_4 560 1 0 0 sg=560 px=0 gx=0
ATGTCGCCCTATAGTGAGTCGTATTACGGTACCGAGCTCGAATTCACTGGCCGTCGTTTT
>group_155_5 560 1 0 0 sg=560 px=0 gx=0
CGACTCACTATAGGGCGACATATGATCGATGATATCCCATGGGCGGCCGCCTGCAGACCA
>group_155_6 560 1 0 0 sg=560 px=0 gx=0
GGCCGCCTGCAGACCAGGTCTGACTGGAGATCTTTCGACACTGAAATACGTCGAGCCTGC
>group_155_7 560 1 0 0 sg=560 px=0 gx=0
AGAGATCTCGACTCTAGGGGGATCTACCATGAGCCCAGAACGACGCCCGGCCGACATCCG
>group_155_8 560 1 0 0 sg=560 px=0 gx=0
TAGATCCCCCTAGAGTCGAGATCTCTGCTCAAGCGGGGTAGCTGTTAGTCAAGCTGCGAT
>group_155_9 560 1 0 0 sg=560 px=0 gx=0
CTCCACTCGACCTGCAGGCATGCAAGCTTGGCGTAATCATGGTCATAGCTGTTTCCTGTG
>group_156_0 1822 0 786 0 sg=1036 px=786 gx=0
ACTACACCAAACCAAAAAAATCATCTTGACAACCACCCGACTTTGAACTACGAAGGATGA
>group_156_1 1822 0 786 0 sg=1036 px=786 gx=0
CCCCCAAAACAGCACAAAATCAGTCACTTAAAAATCATCGGTCGGGGATATGGTGCACTC
>group_156_2 1822 0 786 0 sg=1036 px=786 gx=0
CCATCCGTAAGATGCTTTTCTGTGACTGGTGAGTTATGCAAGGGTTTATTGTTTTCTAAA
>group_156_3 1822 0 786 0 sg=1036 px=786 gx=0
TTCACGAACGAAAATCGATTATTGAAGCATTTATCAGGGTTATTGTCTCATGAGCGGATA
>group_156_4 1822 0 786 0 sg=1036 px=786 gx=0
CGAGGAAGCGGAAGAGCGCTTTTCCGCTGCATAACCCTGCTTCGGGGTCATTATAGCGAT
>group_156_5 1822 0 786 0 sg=1036 px=786 gx=0
TTAATATACCCCCAAAACAGCACAAAATCAGTCACTTAAAAATCATCGGTCGGGGATATG
>group_156_6 1822 0 786 0 sg=1036 px=786 gx=0
GAGGAAGCGGAAGAGCGCTTTTCCGCTGCATAACCCTGCTTCGGGGTCATTATAGCGATT
>group_156_7 1822 0 786 0 sg=1036 px=786 gx=0
GGGCGAGGATTTATCCCAGGCAGGGTGGATATTGATGAGCGTCCCGACTAAGAAACCATT
>group_156_8 1822 0 786 0 sg=1036 px=786 gx=0
CTTTGCCATACATAAACATTTGCTGTTCATAATTTTTAACAGCCTCTTCAATGCTATTAA
>group_156_9 1822 0 786 0 sg=1036 px=786 gx=0
GCGGCATCAGAGCAGATTGTACTGAGAGTGCACCATATCCCCGACCGATGATTTTTAAGT
>group_157_0 326 1 0 0 sg=326 px=0 gx=0
ACTGCCCGCTTTCCAGTCGGGAAACCTGTCGTGCCAGCGATTCACAAAAAATAGGCACAC
>group_157_1 326 1 0 0 sg=326 px=0 gx=0
ACAAAAAATAGGCACACGAAAAACAAGTTAAGGGATGCAGTTTAAATTCTTGAAGACGAA
>group_157_2 326 1 0 0 sg=326 px=0 gx=0
CTGTCGTGCCAGCGATTCACAAAAAATAGGCACACGAAAAACAAGTTAAGGGATGCAGTT
>group_157_3 326 1 0 0 sg=326 px=0 gx=0
TGAACAATTCTTATCTCTTTTCAATAGCTATAAATTATTTAATAAGTAAGTTAAGGGAGC
>group_157_4 326 1 0 0 sg=326 px=0 gx=0
CGCTCACTGCCCGCTTTCCAGTCGGGAAACCTGTCGTGCCAGCGATTCACAAAAAATAGG
>group_157_5 326 1 0 0 sg=326 px=0 gx=0
AGGAGCACGATCATGCGCACCCGTGGCCAGGACCCAACGCTGCTCCCTTAACTTACTTAT
>group_157_6 326 1 0 0 sg=326 px=0 gx=0
ACGATCATGCGCACCCGTGGCCAGGACCCAACGCTGCTCCCTTAACTTACTTATTAAATA
>group_157_7 326 1 0 0 sg=326 px=0 gx=0
CGACAGGAGCACGATCATGCGCACCCGTGGCCAGGACCCAACGCTGCTCCCTTAACTTAC
>group_157_8 326 1 0 0 sg=326 px=0 gx=0
TTAATTGCGTTGCGCTCACTGCCCGCTTTCCAGTCGGGAAACCTGTCGTGCCAGCGATTC
>group_157_9 326 1 0 0 sg=326 px=0 gx=0
GGAGCACGATCATGCGCACCCGTGGCCAGGACCCAACGCTGCTCCCTTAACTTACTTATT
>group_158_0 222 1 0 0 sg=222 px=0 gx=0
CCTACCCTCGATGGATCCCCGGCCGGGTACCGAGCTCGAATTAGTCTGCGCGTCTTTCAG
>group_158_1 222 1 0 0 sg=222 px=0 gx=0
TGTAAAACGACGGCCAGTGCCAAGCTTGCCTGCAGGTCGACTCTAGAGGATCCATCGAGG
>group_158_2 222 1 0 0 sg=222 px=0 gx=0
AAACCTACCCTCGATGGATCCTCTAGAGTCGACCTGCAGGCAAGCTTGGCACTGGCCGTC
>group_158_3 222 1 0 0 sg=222 px=0 gx=0
GTAGGTTTACTGAATTCAGGCCTACCCTCGATGGATCCCCGGCCGGGTACCGAGCTCGAA
>group_158_4 222 1 0 0 sg=222 px=0 gx=0
TTGTAAAACGACGGCCAGTGCCAAGCTTGCCTGCAGGTCGACTCTAGAGGATCCATCGAG
>group_158_5 222 1 0 0 sg=222 px=0 gx=0
GGCCGGGTACCGAGCTCGAATTAGTCTGCGCGTCTTTCAGGGCTTCATCGACAGTCTGAC
>group_158_6 222 1 0 0 sg=222 px=0 gx=0
TGCCTGCAGGTCGACTCTAGAGGATCCATCGAGGGTAGGTTTACTGAATTCAGGCCTACC
>group_158_7 222 1 0 0 sg=222 px=0 gx=0
TAAAACGACGGCCAGTGCCAAGCTTGCCTGCAGGTCGACTCTAGAGGATCCATCGAGGGT
>group_158_8 222 1 0 0 sg=222 px=0 gx=0
AGACGCGCAGACTAATTCGAGCTCGGTACCCGGCCGGGGATCCATCGAGGGTAGGCCTGA
>group_158_9 222 1 0 0 sg=222 px=0 gx=0
TCGATGGATCCTCTAGAGTCGACCTGCAGGCAAGCTTGGCACTGGCCGTCGTTTTACAAC
>group_159_0 4574 1 0 0 sg=4574 px=0 gx=0
TCCAAATTTTTTGGAGAAAATGTAACATTTGGAATTGCGGCCGCAGCTTGTTGACAGTTT
>group_159_1 4574 1 0 0 sg=4574 px=0 gx=0
CATCCCACGTTGAGCTATAAAAACTAATAAAGGAATTAATACTACCTTACCATCCCCAGG
>group_159_2 4574 1 0 0 sg=4574 px=0 gx=0
GCGTTTATGATATAGTTTCATCAATTAAAATGTCTAACTATGTTTCATATGTTTTTGATG
>group_159_3 4574 1 0 0 sg=4574 px=0 gx=0
TGGTGCAGGGGGATCAAATGGTGTTGTTTTTGGTCCATGGTATAGGTCTTTACAAGATAA
>group_159_4 4574 1 0 0 sg=4574 px=0 gx=0
ATTTGTACCCATACCTAAACTACCTGGAATAGCGGGTAATATTTTTAATTTAAGAAGCAG
>group_159_5 4574 1 0 0 sg=4574 px=0 gx=0
ATGTAAACATAAAACTGCACATTCAAATGCGGAATATGGTCTATTTCCGATATATAGACG
>group_159_6 4574 1 0 0 sg=4574 px=0 gx=0
GGTTTATGTATTTTAATTGAATTAAAAACATGTAGATTTTCTAAAAATATGAACACTGCA
>group_159_7 4574 1 0 0 sg=4574 px=0 gx=0
TGTATTAAAACAAGTAATGTTGAGTTTATAAATTTAACTAACACTGAAAAATCCACTACA
>group_159_8 4574 1 0 0 sg=4574 px=0 gx=0
ATTACACGAAGTTTAGATTTTAGAGATGGTAGAATATCTAAAACTTTTATGCTAACTACT
>group_159_9 4574 1 0 0 sg=4574 px=0 gx=0
ATTAATTGGGAACGCTGGGGCGATGAAATTTCTAATATCCGATGGTATGATTAAATTATT
>group_160_0 100 1 0 0 sg=100 px=0 gx=0
TCTATATAAGGAAGTTCATTTCATTTGGAGAGAACACGGGGGACTCTAATCAAACAAGTT
>group_160_1 100 1 0 0 sg=100 px=0 gx=0
GTTCAGCTTTTTTGTACAAACTTGTTTGATTAGAGTCCCCCGTGTTCTCTCCAAATGAAA
>group_160_2 100 1 0 0 sg=100 px=0 gx=0
AGAGAACACGGGGGACTCTAATCAAACAAGTTTGTACAAAAAAGCTGAACGAGAAACGTA
>group_160_3 100 1 0 0 sg=100 px=0 gx=0
CGTTCAGCTTTTTTGTACAAACTTGTTTGATTAGAGTCCCCCGTGTTCTCTCCAAATGAA
>group_160_4 100 1 0 0 sg=100 px=0 gx=0
TTCAGCTTTTTTGTACAAACTTGTTTGATTAGAGTCCCCCGTGTTCTCTCCAAATGAAAT
>group_160_5 100 1 0 0 sg=100 px=0 gx=0
CATTTTACGTTTCTCGTTCAGCTTTTTTGTACAAACTTGTTTGATTAGAGTCCCCCGTGT
>group_160_6 100 1 0 0 sg=100 px=0 gx=0
CGTTTCTCGTTCAGCTTTTTTGTACAAACTTGTTTGATTAGAGTCCCCCGTGTTCTCTCC
>group_160_7 100 1 0 0 sg=100 px=0 gx=0
TACGTTTCTCGTTCAGCTTTTTTGTACAAACTTGTTTGATTAGAGTCCCCCGTGTTCTCT
>group_160_8 100 1 0 0 sg=100 px=0 gx=0
TCAGCTTTTTTGTACAAACTTGTTTGATTAGAGTCCCCCGTGTTCTCTCCAAATGAAATG
>group_160_9 100 1 0 0 sg=100 px=0 gx=0
TGTTTGATTAGAGTCCCCCGTGTTCTCTCCAAATGAAATGAACTTCCTTATATAGAGGAA
>group_161_0 208 0 0 0 sg=208 px=0 gx=0
CGCTACTTGCATTACAGTTTACGAACCGAACAGGCTTATGTCGACGCGTCCTCGGTACCG
>group_161_1 208 0 0 0 sg=208 px=0 gx=0
CAATTCGTTCAAGCCGAGATCGGCTTCCCGGCCGACGCGTCAATTCGATCCTGCTGATGA
>group_161_2 208 0 0 0 sg=208 px=0 gx=0
ATCGGCTTCCCGGCCGACGCGTCAATTCGATCCTGCTGATGAAGCAGAACAACTTTAACG
>group_161_3 208 0 0 0 sg=208 px=0 gx=0
TGCATTACAGTTTACGAACCGAACAGGCTTATGTCGACGCGTCCTCGGTACCGGGCCCCC
>group_161_4 208 0 0 0 sg=208 px=0 gx=0
AAGCCGAGATCGGCTTCCCGGCCGACGCGTCAATTCGATCCTGCTGATGAAGCAGAACAA
>group_161_5 208 0 0 0 sg=208 px=0 gx=0
GATACCGTCGACCTCGAGGGGGGGCCCGGTACCGAGGACGCGTCGACATAAGCCTGTTCG
>group_161_6 208 0 0 0 sg=208 px=0 gx=0
CAAGCCGAGATCGGCTTCCCGGCCGACGCGTCAATTCGATCCTGCTGATGAAGCAGAACA
>group_161_7 208 0 0 0 sg=208 px=0 gx=0
CGAACCGAACAGGCTTATGTCGACGCGTCCTCGGTACCGGGCCCCCCCTCGAGGTCGACG
>group_161_8 208 0 0 0 sg=208 px=0 gx=0
GACGCGTCGACATAAGCCTGTTCGGTTCGTAAACTGTAATGCAAGTAGCGTATGCGCTCA
>group_161_9 208 0 0 0 sg=208 px=0 gx=0
CGTTCAAGCCGAGATCGGCTTCCCGGCCGACGCGTCAATTCGATCCTGCTGATGAAGCAG
>group_162_0 2720 1 0 0 sg=2720 px=0 gx=0
GATGTTTCTTGTCCTCCCAACATATCTCCTAACTGCTCGGTTCATTTTAAATATGCTCAT
>group_162_1 2720 1 0 0 sg=2720 px=0 gx=0
ACACCGAATCGAATGGAAACAAGTCCGGAGTACATGTTTAACCATGAAATGGTGGGTAGA
>group_162_2 2720 1 0 0 sg=2720 px=0 gx=0
CTTCAGATCAATATTGGTTGCCTGAAAGAAATAATTGTGAGCATTTTTGTCAAAAAACAG
>group_162_3 2720 1 0 0 sg=2720 px=0 gx=0
GAAGGAGCCATTCATTTGCTCTGCATTTTGAAATGCAGTATTTGGAGGCACATGACGATA
>group_162_4 2720 1 0 0 sg=2720 px=0 gx=0
TCCGGGATACAGTCAATAAATGAAAAATTAATGAATTAAATAGATTAACAGTAGAAGGAG
>group_162_5 2720 1 0 0 sg=2720 px=0 gx=0
GAACCGAGCAGTTAGGAGATATGTTGGGAGGACAAGAAACATCCGGGATACAGTCAATAA
>group_162_6 2720 1 0 0 sg=2720 px=0 gx=0
CCTGTCAAAAAAGGGAATTTCAAAAATTGTAACAAGTTATAAAGAAAAGGAGAAAAAACA
>group_162_7 2720 1 0 0 sg=2720 px=0 gx=0
GTTTTTATTCCAATAAATTTCCAATTTTCAGTGTTCTGCGAGAAGCTATCACGGACTACG
>group_162_8 2720 1 0 0 sg=2720 px=0 gx=0
TACGATTCGGAGGTTAAATTCGGGTAAATTCATGATTTTTTTATTCTATAAAGTGCAGAA
>group_162_9 2720 1 0 0 sg=2720 px=0 gx=0
CGCGCGAGACGAAAGGGCCCGTACGGCCGACTAGTAGGCGTTGGCCGATTCATTAATGCA
>group_163_0 526 1 0 0 sg=526 px=0 gx=0
TCAGGCCTGGTATGAGTCAGCAACACCTTCTTCACGAGGCAGACCTCACCCTTTCGTCTT
>group_163_1 526 1 0 0 sg=526 px=0 gx=0
AAGATCTAGGAGTAAGAATAGATCCGCCTACCTTTCACGAGTTGCGCAGTTTGTCTGCAA
>group_163_2 526 1 0 0 sg=526 px=0 gx=0
ATGAGATTATCAAAAAGGATCTTCACCTAGATCCTTTTATTCTTGAAGACGAAAGGGTGA
>group_163_3 526 1 0 0 sg=526 px=0 gx=0
TCTTCACGAGGCAGACCTCACACAGGTGCGGTTGCTGGGCCTCGTGATACGCCTATTTTT
>group_163_4 526 1 0 0 sg=526 px=0 gx=0
GATTCAGGCCTGGTATGAGTCAGCAACACCTTCTTCACGAGGCAGACCTCACACAGGTGC
>group_163_5 526 1 0 0 sg=526 px=0 gx=0
GCAACACCTTCTTCACGAGGCAGACCTCACACAGGTGCGGTTGCTGGGCCTCGTGATACG
>group_163_6 526 1 0 0 sg=526 px=0 gx=0
TCTTACTCCTAGATCTTCCTATGCGGTGTGAAATACCGCACAGATGCGTAAGGAGAAAAT
>group_163_7 526 1 0 0 sg=526 px=0 gx=0
CTTGGGCTGCAGGTCGACTCTAGAGGATCCCCGGGCGAGCTCGAATTCGAAGCAGCTTTG
>group_163_8 526 1 0 0 sg=526 px=0 gx=0
CATCTGTGCGGTATTTCACACCGCATAGGAAGATCTAGGAGTAAGAATAGATCCGCCTAC
>group_163_9 526 1 0 0 sg=526 px=0 gx=0
GGGCGAGCTCGAATTCGAAGCAGCTTTGCACTGGATTGCGAGGCTTTGTGCTTCTCTGGA
>group_164_0 336 1 0 0 sg=336 px=0 gx=0
GTTTCGGCGTGGGTATGGTGGCAGGCCCGTTGGCCGGGGGACTGTTGGGCGCCATCTCCT
>group_164_1 336 1 0 0 sg=336 px=0 gx=0
AACTACCGCATTAAAGCTTATCGATGATAAGCTGTCAAACATGAGAATTCCCTATAGTGA
>group_164_2 336 1 0 0 sg=336 px=0 gx=0
CCAACAGTCCCCCGGCCAACGGGCCTGCCACCATACCCACGCCGAAACAAGCGCTCATGA
>group_164_3 336 1 0 0 sg=336 px=0 gx=0
TTACGAATTTAATACGACTCACTATAGGGAATTCTCATGTTTGACAGCTTATCATCGATA
>group_164_4 336 1 0 0 sg=336 px=0 gx=0
AGTCACGACGTTGTAAAACGACGGCCAGTGCCAAGCTTGCATGCCTGCAGGTCCAGCTGC
>group_164_5 336 1 0 0 sg=336 px=0 gx=0
TTAATACGACTCACTATAGGGAATTCTCATGTTTGACAGCTTATCATCGATAAGCTTTAA
>group_164_6 336 1 0 0 sg=336 px=0 gx=0
GGGCTCATGAGCGCTTGTTTCGGCGTGGGTATGGTGGCAGGCCCGTTGGCCGGGGGACTG
>group_164_7 336 1 0 0 sg=336 px=0 gx=0
CTCGCCACTTCGGGCTCATGAGCGCTTGTTTCGGCGTGGGTATGGTGGCAGGCCCGTTGG
>group_164_8 336 1 0 0 sg=336 px=0 gx=0
ACGCTGATGAGCTTTACCGCAGCTGGACCTGCAGGCATGCAAGCTTGGCACTGGCCGTCG
>group_164_9 336 1 0 0 sg=336 px=0 gx=0
TGTGAATCGCTTCACGACCACGCTGATGAGCTTTACCGCAGCTGGACCTGCAGGCATGCA
>group_165_0 202 1 0 0 sg=202 px=0 gx=0
AGTGCTTGCGGCAGCGTGAAGCTAGATCCCCATCAATCCTGCCTATTTGCCACGTTTAAC
>group_165_1 202 1 0 0 sg=202 px=0 gx=0
CGCCCAGGAGGTCGAAGCCGCACGTCATCTAGCGGAATTAATTCATGAGCGGATACATAT
>group_165_2 202 1 0 0 sg=202 px=0 gx=0
GCCCTTGCGCCCTGAGTGCTTGCGGCAGCGTGAAGCTAGATCCCCATCAATCCTGCCTAT
>group_165_3 202 1 0 0 sg=202 px=0 gx=0
GAAGCCGCACGTCATCTAGCGGAATTAATTCATGAGCGGATACATATTTGAATGTATTTA
>group_165_4 202 1 0 0 sg=202 px=0 gx=0
CCGCTCATGAATTAATTCCGCTAGATGACGTGCGGCTTCGACCTCCTGGGCGTGGCGCTT
>group_165_5 202 1 0 0 sg=202 px=0 gx=0
GTTCCGCTTCCTTTAGCAGCCCTTGCGCCCTGAGTGCTTGCGGCAGCGTGAAGCTAGATC
>group_165_6 202 1 0 0 sg=202 px=0 gx=0
TTATTTTTCTAAATACATTCAAATATGTATCCGCTCATGAATTAATTCCGCTAGATGACG
>group_165_7 202 1 0 0 sg=202 px=0 gx=0
TTCAAATATGTATCCGCTCATGAATTAATTCCGCTAGATGACGTGCGGCTTCGACCTCCT
>group_165_8 202 1 0 0 sg=202 px=0 gx=0
CGTGAAGCTAGATCCCCATCAATCCTGCCTATTTGCCACGTTTAACAAGGTAGTTAAGCG
>group_165_9 202 1 0 0 sg=202 px=0 gx=0
GATGGGGATCTAGCTTCACGCTGCCGCAAGCACTCAGGGCGCAAGGGCTGCTAAAGGAAG
>group_166_0 448 1 0 0 sg=448 px=0 gx=0
CAACTTCTGCAAGGCTACCTTAAGAGAGTCACTGCAGCTTAAGTTCGAGACTGTTGTGTC
>group_166_1 448 1 0 0 sg=448 px=0 gx=0
TAAAAAGAAAGTTTCTTCACATTCTAAAAAAAAAAAAAAAAAAAAAAAAAAAAAAAAACC
>group_166_2 448 1 0 0 sg=448 px=0 gx=0
CTGTCTTGTAACCTTGATACTTACCTGCCCAGTGCCTCACGACCAACTTCTGCAAGGCTA
>group_166_3 448 1 0 0 sg=448 px=0 gx=0
TAGAGTACTTAATACGACTCACTATAGGCTAGCCTCGAGAATTCACGCGTGATCTGGTTA
>group_166_4 448 1 0 0 sg=448 px=0 gx=0
GGGGTTTTTTTTTTTTTTTTTTTTTTTTTTTTTTTTTAGAATGTGAAGAAACTTTCTTTT
>group_166_5 448 1 0 0 sg=448 px=0 gx=0
TTATCATGTCTGCTCGAAGCATTAACCCTCACTAAAGGGAAGCGGCCGCTGCAGGGGGGG
>group_166_6 448 1 0 0 sg=448 px=0 gx=0
ACCTTAAGAGAGTCACTGCAGCTTAAGTTCGAGACTGTTGTGTCAGAAGCACTGACTGCG
>group_166_7 448 1 0 0 sg=448 px=0 gx=0
TGGTTTAGTGGTAACCAGATCACGCGTGAATTCTCGAGGCTAGCCTATAGTGAGTCGTAT
>group_166_8 448 1 0 0 sg=448 px=0 gx=0
GAAAGTTTCTTCACATTCTAAAAAAAAAAAAAAAAAAAAAAAAAAAAAAAAACCCCCCCC
>group_166_9 448 1 0 0 sg=448 px=0 gx=0
GCAGTCAGTGCTTCTGACACAACAGTCTCGAACTTAAGCTGCAGTGACTCTCTTAAGGTA
>group_167_0 522 1 0 0 sg=522 px=0 gx=0
TGCGAGGCTGGCCGATAAGCTTATCGATGATAAGCTGTCAAACATGAGAATTCTTGAAGA
>group_167_1 522 1 0 0 sg=522 px=0 gx=0
GGATCCTCTAGAGTCGGCATTTGAGAAGCACACGGTCACACTGCTTCCGGTAGTCAATAA
>group_167_2 522 1 0 0 sg=522 px=0 gx=0
AATTCGCTATAATGACCCCGAAGCAGGGTTATGCAGCGGAAAAGATCCGTCGACCTGCAG
>group_167_3 522 1 0 0 sg=522 px=0 gx=0
CCAAAAGTTGGACCTGCAGGCATGCACCATTCCTTGCGGCGGCGGTGCTCAACGGCCTCA
>group_167_4 522 1 0 0 sg=522 px=0 gx=0
CCGCTGCATAACCCTGCTTCGGGGTCATTATAGCGAATTTTTTCGGTATATCCATCCTTT
>group_167_5 522 1 0 0 sg=522 px=0 gx=0
GCTGGCCGATAAGCTTATCGATGATAAGCTGTCAAACATGAGAATTCTTGAAGACGAAAG
>group_167_6 522 1 0 0 sg=522 px=0 gx=0
TATCATCGATAAGCTTATCGGCCAGCCTCGCAGGCAGGATTCCCGTTGAGCACCGCCAGG
>group_167_7 522 1 0 0 sg=522 px=0 gx=0
CGACCTGCAGCCAAGGACGGATCCTCTAGAGTCGGCATTTGAGAAGCACACGGTCACACT
>group_167_8 522 1 0 0 sg=522 px=0 gx=0
GGGTCATTATAGCGAATTTTTTCGGTATATCCATCCTTTTTCGCACGATATACAGGATTT
>group_167_9 522 1 0 0 sg=522 px=0 gx=0
TTGGACCTGCAGGCATGCACCATTCCTTGCGGCGGCGGTGCTCAACGGCCTCAACCTACT
>group_168_0 338 0 4 0 sg=334 px=4 gx=0
TCAGTGGAACGAAAACTCACGTTAAGCAACGTTTTCTGCCTCTGACGCCTCTAATCTCAT
>group_168_1 338 0 4 0 sg=334 px=4 gx=0
TTCTGCCTCTGATTTTTGATAATCTCATGACCAAAATCCCTTAACGTGAGTTTTCGTTCC
>group_168_2 338 0 4 0 sg=334 px=4 gx=0
TTTCTGCCTCTGACGCCTCTAATCTCATGACCAAAATCCCTTAACGTGAGTTTTCGTTCC
>group_168_3 338 0 4 0 sg=334 px=4 gx=0
CGAAAACTCACGTTAAGCAACGTTTTCTGCCTCTGACGCCTCTAATCTCATGACCAAAAT
>group_168_4 338 0 4 0 sg=334 px=4 gx=0
TCTGCCTCTGATTTTTGATAATCTCATGACCAAAATCCCTTAACGTGAGTTTTCGTTCCA
>group_168_5 338 0 4 0 sg=334 px=4 gx=0
CCTCTAATCTCATGACCAAAATCCCTTAACGTGAGTTTTCGTTCCACTGAGCGTCAGACC
>group_168_6 338 0 4 0 sg=334 px=4 gx=0
AAGCAACGTTTTCTGCCTCTGATTTTTGATAATCTCATGACCAAAATCCCTTAACGTGAG
>group_168_7 338 0 4 0 sg=334 px=4 gx=0
TCATGAGATTAGAGGCGTCAGAGGCAGAAAACGTTGCTTAACGTGAGTTTTCGTTCCACT
>group_168_8 338 0 4 0 sg=334 px=4 gx=0
TTCGGGGTCTGACGCTCAGTGGAACGAAAACTCACGTTAAGCAACGTTTTCTGCCTCTGA
>group_168_9 338 0 4 0 sg=334 px=4 gx=0
GTCTGACGCTCAGTGGAACGAAAACTCACGTTAAGGGATTTTGGTCATGAGATTAGAGGC
>group_169_0 630 0 0 0 sg=630 px=0 gx=0
CTGAATACGGGGCAACCTCATGTCCCCCCCCCCCCCTGCAGGTCGACGGATCCCCGGGTA
>group_169_1 630 0 0 0 sg=630 px=0 gx=0
ATACAAATCAGCGACACTGAATACGGGGCAACCTCATGTCCCCCCCCCCCCCTGCAGGTC
>group_169_2 630 0 0 0 sg=630 px=0 gx=0
GGTAAAGCTACTTGGGTTGCTGCTTCTACTTATGGTACCCGGGGATCCGTCGACCTGCAG
>group_169_3 630 0 0 0 sg=630 px=0 gx=0
TCTGTTTTTGTCCGTGGAATGAACAATGGAAGTCCCCCCCCCCCCCCTGCAGCCAAGCTA
>group_169_4 630 0 0 0 sg=630 px=0 gx=0
TATGATCTTAAGGCCTAGGTCTAGAGTCTTTGTTTTGACGCCATTAGCGTACGTAACAAT
>group_169_5 630 0 0 0 sg=630 px=0 gx=0
TTGGCTGCAGGGGGGGGGGGGGGACTTCCATTGTTCATTCCACGGACAAAAACAGAGAAA
>group_169_6 630 0 0 0 sg=630 px=0 gx=0
CGTGGAATGAACAATGGAAGTCCCCCCCCCCCCCCTGCAGCCAAGCTAGCTTCACGCTGC
>group_169_7 630 0 0 0 sg=630 px=0 gx=0
TGGAATCGAAATCTCGTGATGGCAGGTTGGGCGTCGCTTGGTCGGTCATTTCGCCTCGAG
>group_169_8 630 0 0 0 sg=630 px=0 gx=0
GCAGGGGGGGGGGGGGACATGAGGTTGCCCCGTATTCAGTGTCGCTGATTTGTATTGTCT
>group_169_9 630 0 0 0 sg=630 px=0 gx=0
TGTTACGTACGCTAATGGCGTCAAAACAAAGACTCTAGACCTAGGCCTTAAGATCATATG
>group_170_0 180 1 0 0 sg=180 px=0 gx=0
TTGGCTGCAGGTCGACGGATCCGGGGAATTCACTGGCCGTCGTTTTACAACGTCGTGACT
>group_170_1 180 1 0 0 sg=180 px=0 gx=0
AGCTTATCGATTCTAGACTCGAGAGCTCCGATAAGCTGTCAAACATGAGAATTCTTGAAG
>group_170_2 180 1 0 0 sg=180 px=0 gx=0
GACCTGCAGCCAAGCTTATCGATTCTAGACTCGAGAGCTCCGATAAGCTGTCAAACATGA
>group_170_3 180 1 0 0 sg=180 px=0 gx=0
GTCTTCAAGAATTCTCATGTTTGACAGCTTATCGGAGCTCTCGAGTCTAGAATCGATAAG
>group_170_4 180 1 0 0 sg=180 px=0 gx=0
TGGCTGCAGGTCGACGGATCCGGGGAATTCACTGGCCGTCGTTTTACAACGTCGTGACTG
>group_170_5 180 1 0 0 sg=180 px=0 gx=0
CAGCTTATCGGAGCTCTCGAGTCTAGAATCGATAAGCTTGGCTGCAGGTCGACGGATCCG
>group_170_6 180 1 0 0 sg=180 px=0 gx=0
GATTCTAGACTCGAGAGCTCCGATAAGCTGTCAAACATGAGAATTCTTGAAGACGAAAGG
>group_170_7 180 1 0 0 sg=180 px=0 gx=0
CTCTCGAGTCTAGAATCGATAAGCTTGGCTGCAGGTCGACGGATCCGGGGAATTCACTGG
>group_170_8 180 1 0 0 sg=180 px=0 gx=0
CACGAGGCCCTTTCGTCTTCAAGAATTCTCATGTTTGACAGCTTATCGGAGCTCTCGAGT
>group_170_9 180 1 0 0 sg=180 px=0 gx=0
GTCACGACGTTGTAAAACGACGGCCAGTGAATTCCCCGGATCCGTCGACCTGCAGCCAAG
>group_171_0 2842 1 0 2026 sg=816 px=0 gx=2026
CAAAGTGCATCATCATCATCATCACATGCAAGTTTCAGTTGAAACCACTCAAGGCCTTGG
>group_171_1 2842 1 0 2026 sg=816 px=0 gx=2026
GTGATGATGATGATGATGCACTTTGTGATTCATGGTGTATTACCTCTTAATAATTAAGTG
>group_171_2 2842 1 0 2026 sg=816 px=0 gx=2026
ACTGCAAGGTCTGGAAGCGATCGAAGTTGAAAAACCGATCGTTGAAGTGACCGACGCTGA
>group_171_3 2842 1 0 2026 sg=816 px=0 gx=2026
CCTTCTACGGAACCATCTTCAACGCCGAAACGTTTGATGAACTCTGCGGTCAGTTCCGGC
>group_171_4 2842 1 0 2026 sg=816 px=0 gx=2026
CATCATCATCATCACATGCAAGTTTCAGTTGAAACCACTCAAGGCCTTGGCCGCCGTGTA
>group_171_5 2842 1 0 2026 sg=816 px=0 gx=2026
TAATCGTTACACGGCGGCCAAGGCCTTGAGTGGTTTCAACTGAAACTTGCATGTGATGAT
>group_171_6 2842 1 0 2026 sg=816 px=0 gx=2026
TTGAAGTTTATCCGGAAGTTGAACTGCAAGGTCTGGAAGCGATCGAAGTTGAAAAACCGA
>group_171_7 2842 1 0 2026 sg=816 px=0 gx=2026
GTGGCACCAGACCCGCGGAGGGCCCCTGGAACAGAACTTCCAGACCCGCGGACGCCTGCT
>group_171_8 2842 1 0 2026 sg=816 px=0 gx=2026
CGGTCAGTTCCGGCAGTTCACGCTCTTCAACTTTCTTCAGGTTGATAGCGAATTTCGCTG
>group_171_9 2842 1 0 2026 sg=816 px=0 gx=2026
GACCGCGTGACCATCGACTTCACCGGTTCTGTAGACGGCGAAGAGTTCGAAGGCGGTAAA
>group_172_0 5144 1 0 0 sg=5144 px=0 gx=0
CGCCCACTAAGCGTCGCGCCACTTCAACGCTCGATGGGAGCGTCATTGGTGGGCGGGGTA
>group_172_1 5144 1 0 0 sg=5144 px=0 gx=0
TATTAATTTTCTGTTTTCATTTGAAGAAAACAGCTGCGGAATCGCACCGAATGCTTGTTG
>group_172_2 5144 1 0 0 sg=5144 px=0 gx=0
CGCTTCGATTCTTACGAAAGTGTGAAAAAATGGCTCGATGAATGGTTCGCCGCAAAAGAC
>group_172_3 5144 1 0 0 sg=5144 px=0 gx=0
GAAAAAGAAAAAATCATTTATTCAAAGTATTTGCCGTCGCTAGCTACACATTTTTCCCAT
>group_172_4 5144 1 0 0 sg=5144 px=0 gx=0
TCTCGCAAACGTAAATATTTATCGATTGTCATAAAACTTTGACCTTGTGAAGTGTCAACC
>group_172_5 5144 1 0 0 sg=5144 px=0 gx=0
GTCATTTCCTGAAGGATTTAAATGGGAAAGGGTCATGAACTTTGAAGACGGTGGCGTCGT
>group_172_6 5144 1 0 0 sg=5144 px=0 gx=0
TCGGTGTGTCCGTCAGTACTAGCTGCAGGTACCTCGAGAACTTCGTATAGCATACATTAT
>group_172_7 5144 1 0 0 sg=5144 px=0 gx=0
GCAACACTGAAAAGCATACGAAAACGATGAAGATTGTACGAGAAACCATAAAGTATTTTA
>group_172_8 5144 1 0 0 sg=5144 px=0 gx=0
CGAAATCAGTGTTTACGCTTCCAATCGCAACAAAAAATTCACTGCAACACTGAAAAGCAT
>group_172_9 5144 1 0 0 sg=5144 px=0 gx=0
ATAATAGCAATCAACGCAAGCAAATGTGTCAGTCCTGCTTACAGGAACGATTCTATTTAG
>group_173_0 116 1 0 0 sg=116 px=0 gx=0
ATTCCAATAAGGGCTGCACGCGCACTTTTATCCGCCTCTGCTGCGCTCCGCCACCGTACG
>group_173_1 116 1 0 0 sg=116 px=0 gx=0
GCTTACTCCCCATCCCCGGGATCCGAATTCCAATAAGGGCTGCACGCGCACTTTTATCCG
>group_173_2 116 1 0 0 sg=116 px=0 gx=0
GGCGGATAAAAGTGCGCGTGCAGCCCTTATTGGAATTCGGATCCCGGGGATGGGGAGTAA
>group_173_3 116 1 0 0 sg=116 px=0 gx=0
GCCAAGCTTACTCCCCATCCCCGGGATCCGAATTCCAATAAGGGCTGCACGCGCACTTTT
>group_173_4 116 1 0 0 sg=116 px=0 gx=0
TGCAGCCCTTATTGGAATTCGGATCCCGGGGATGGGGAGTAAGCTTGGCCGGGCTCAGCA
>group_173_5 116 1 0 0 sg=116 px=0 gx=0
GCAGCAGAGGCGGATAAAAGTGCGCGTGCAGCCCTTATTGGAATTCGGATCCCGGGGATG
>group_173_6 116 1 0 0 sg=116 px=0 gx=0
TTCCAATAAGGGCTGCACGCGCACTTTTATCCGCCTCTGCTGCGCTCCGCCACCGTACGT
>group_173_7 116 1 0 0 sg=116 px=0 gx=0
TCCCCGGGATCCGAATTCCAATAAGGGCTGCACGCGCACTTTTATCCGCCTCTGCTGCGC
>group_173_8 116 1 0 0 sg=116 px=0 gx=0
CGGTAACGTGCTGAGCCCGGCCAAGCTTACTCCCCATCCCCGGGATCCGAATTCCAATAA
>group_173_9 116 1 0 0 sg=116 px=0 gx=0
GTCCGGTAACGTGCTGAGCCCGGCCAAGCTTACTCCCCATCCCCGGGATCCGAATTCCAA
>group_174_0 106 1 0 0 sg=106 px=0 gx=0
CGACGAGCGTGACACCACGATGCCTGCAGGGGGGGGGGGGGGGGGGGGGGGGGGGTTTGG
>group_174_1 106 1 0 0 sg=106 px=0 gx=0
TGGGATTGCTAGGACCAAACCCCCCCCCCCCCCCCCCCCCCCCCCCTGCAGGCATCGTGG
>group_174_2 106 1 0 0 sg=106 px=0 gx=0
TTATTGTTTTAAAAGTCAAAGAGGATTTTATAATGGAAACCGCGGTAATGAACCTGGCTA
>group_174_3 106 1 0 0 sg=106 px=0 gx=0
CCCCCCCCCCCCCCCCCCCCCCCCTGCAGGCATCGTGGTGTCACGCTCGTCGTTTGGTAT
>group_174_4 106 1 0 0 sg=106 px=0 gx=0
GGATTGCTAGGACCAAACCCCCCCCCCCCCCCCCCCCCCCCCCCTGCAGGCATCGTGGTG
>group_174_5 106 1 0 0 sg=106 px=0 gx=0
ACGAGCGTGACACCACGATGCCTGCAGGGGGGGGGGGGGGGGGGGGGGGGGGGTTTGGTC
>group_174_6 106 1 0 0 sg=106 px=0 gx=0
ATTGCTAGGACCAAACCCCCCCCCCCCCCCCCCCCCCCCCCCTGCAGGCATCGTGGTGTC
>group_174_7 106 1 0 0 sg=106 px=0 gx=0
CAAATGGGATTGCTAGGACCAAACCCCCCCCCCCCCCCCCCCCCCCCCCCTGCAGGCATC
>group_174_8 106 1 0 0 sg=106 px=0 gx=0
ACGACGAGCGTGACACCACGATGCCTGCAGGGGGGGGGGGGGGGGGGGGGGGGGGGTTTG
>group_174_9 106 1 0 0 sg=106 px=0 gx=0
TAACTTATTGTTTTAAAAGTCAAAGAGGATTTTATAATGGAAACCGCGGTAATGAACCTG
>group_175_0 330 1 0 214 sg=116 px=0 gx=214
GATCCGGCCCATTGGCTGCCTCCCACACTTGGATATGCCTCCTCGGAGCCTTATAGAATT
>group_175_1 330 1 0 214 sg=116 px=0 gx=214
CTTGGAGCCACTATCGACTACGCGATCATGGCGACCACACCCGTCCTGTGGATCCGGCCC
>group_175_2 330 1 0 214 sg=116 px=0 gx=214
ACTTGGAGCCACTATCGACTACGCGATCATGGCGACCACACCCGTCCTGTGGATCCGGCC
>group_175_3 330 1 0 214 sg=116 px=0 gx=214
AGTGTGGGAGGCAGCCAATGGGCCGGATCCACAGGACGGGTGTGGTCGCCATGATCGCGT
>group_175_4 330 1 0 214 sg=116 px=0 gx=214
GTGGATCCGGCCCATTGGCTGCCTCCCACACTTGGATATGCCTCCTCGGAGCCTTATAGA
>group_175_5 330 1 0 214 sg=116 px=0 gx=214
CAAGTGTGGGAGGCAGCCAATGGGCCGGATCCACAGGACGGGTGTGGTCGCCATGATCGC
>group_175_6 330 1 0 214 sg=116 px=0 gx=214
ATCGACTACGCGATCATGGCGACCACACCCGTCCTGTGGATCCGGCCCATTGGCTGCCTC
>group_175_7 330 1 0 214 sg=116 px=0 gx=214
GAGCCACTATCGACTACGCGATCATGGCGACCACACCCGTCCTGTGGATCCGGCCCATTG
>group_175_8 330 1 0 214 sg=116 px=0 gx=214
ATCCGGCCCATTGGCTGCCTCCCACACTTGGATATGCCTCCTCGGAGCCTTATAGAATTG
>group_175_9 330 1 0 214 sg=116 px=0 gx=214
CTACGCGATCATGGCGACCACACCCGTCCTGTGGATCCGGCCCATTGGCTGCCTCCCACA
>group_176_0 204 1 0 0 sg=204 px=0 gx=0
GCAAGCTTAATTAATTAAAGGAGGAAACAGCTATGACCATGATTACGGATTCACTGGCCG
>group_176_1 204 1 0 0 sg=204 px=0 gx=0
AGGCATGCAAGCTTAATTAATTAAAGGAGGAAACAGCTATGACCATGATTACGGATTCAC
>group_176_2 204 1 0 0 sg=204 px=0 gx=0
ACGTTGTAAAACGACGGCCAGTGAATCCGTAATCATGGTCATAGCTGTTTCCTCCTTTAA
>group_176_3 204 1 0 0 sg=204 px=0 gx=0
TAATTAATTAAGCTTGCATGCCTGCAGGTCGACTCTAGAGGATCCCCGGGAATTCCCCGG
>group_176_4 204 1 0 0 sg=204 px=0 gx=0
CAAGCTTAATTAATTAAAGGAGGAAACAGCTATGACCATGATTACGGATTCACTGGCCGT
>group_176_5 204 1 0 0 sg=204 px=0 gx=0
ATCCTCTAGAGTCGACCTGCAGGCATGCAAGCTTAATTAATTAAAGGAGGAAACAGCTAT
>group_176_6 204 1 0 0 sg=204 px=0 gx=0
GACGGATCCGGGGAATTCCCGGGGATCCTCTAGAGTCGACCTGCAGGCATGCAAGCTTAA
>group_176_7 204 1 0 0 sg=204 px=0 gx=0
TGAAGGCTCTCAAGGGCATCGGTCGACGGATCCGGGGAATTCCCGGGGATCCTCTAGAGT
>group_176_8 204 1 0 0 sg=204 px=0 gx=0
TAATTAATTAAAGGAGGAAACAGCTATGACCATGATTACGGATTCACTGGCCGTCGTTTT
>group_176_9 204 1 0 0 sg=204 px=0 gx=0
GGCATCGGTCGACGGATCCGGGGAATTCCCGGGGATCCTCTAGAGTCGACCTGCAGGCAT
>group_177_0 108 0 0 0 sg=108 px=0 gx=0
ACTCATTTTTTCTTCCTCCACTAGTGGATCCCCCGGGCTGCAGCCCGGGCTTAATTAAAG
>group_177_1 108 0 0 0 sg=108 px=0 gx=0
TTAATTAAGCCCGGGCTGCAGCCCGGGGGATCCACTAGTGGAGGAAGAAAAAATGAGTAA
>group_177_2 108 0 0 0 sg=108 px=0 gx=0
TCTCCTTTACTCATTTTTTCTTCCTCCACTAGTGGATCCCCCGGGCTGCAGCCCGGGCTT
>group_177_3 108 0 0 0 sg=108 px=0 gx=0
CCTTTACTCATTTTTTCTTCCTCCACTAGTGGATCCCCCGGGCTGCAGCCCGGGCTTAAT
>group_177_4 108 0 0 0 sg=108 px=0 gx=0
CTTTACTCATTTTTTCTTCCTCCACTAGTGGATCCCCCGGGCTGCAGCCCGGGCTTAATT
>group_177_5 108 0 0 0 sg=108 px=0 gx=0
GGGATCCACTAGTGGAGGAAGAAAAAATGAGTAAAGGAGAAGAACTTTTCACTGGAGTTG
>group_177_6 108 0 0 0 sg=108 px=0 gx=0
TAATTAAGCCCGGGCTGCAGCCCGGGGGATCCACTAGTGGAGGAAGAAAAAATGAGTAAA
>group_177_7 108 0 0 0 sg=108 px=0 gx=0
TTCCTCCACTAGTGGATCCCCCGGGCTGCAGCCCGGGCTTAATTAAAGTTTAAACTCTAG
>group_177_8 108 0 0 0 sg=108 px=0 gx=0
GTTCTTCTCCTTTACTCATTTTTTCTTCCTCCACTAGTGGATCCCCCGGGCTGCAGCCCG
>group_177_9 108 0 0 0 sg=108 px=0 gx=0
GCAGCCCGGGGGATCCACTAGTGGAGGAAGAAAAAATGAGTAAAGGAGAAGAACTTTTCA
>group_178_0 108 11 0 0 sg=108 px=0 gx=0
GAGGAGGCTTTTTTGGAGGCCTAGGCTTTTGCAAAGATCGATCAAGAGACAGGATGAGGA
>group_178_1 108 11 0 0 sg=108 px=0 gx=0
ATGCGAAACGATCCTCATCCTGTCTCTTGATCGATCTTTGCAAAAGCCTAGGCCTCCAAA
>group_178_2 108 11 0 0 sg=108 px=0 gx=0
CCTAGGCTTTTGCAAAGATCGATCAAGAGACAGGATGAGGATCGTTTCGCATGATTGAAC
>group_178_3 108 11 0 0 sg=108 px=0 gx=0
CCATCTTGTTCAATCATGCGAAACGATCCTCATCCTGTCTCTTGATCGATCTTTGCAAAA
>group_178_4 108 11 0 0 sg=108 px=0 gx=0
GCTTTTGCAAAGATCGATCAAGAGACAGGATGAGGATCGTTTCGCATGATTGAACAAGAT
>group_178_5 108 11 0 0 sg=108 px=0 gx=0
AACGATCCTCATCCTGTCTCTTGATCGATCTTTGCAAAAGCCTAGGCCTCCAAAAAAGCC
>group_178_6 108 11 0 0 sg=108 px=0 gx=0
TTTGGAGGCCTAGGCTTTTGCAAAGATCGATCAAGAGACAGGATGAGGATCGTTTCGCAT
>group_178_7 108 11 0 0 sg=108 px=0 gx=0
CTTGTTCAATCATGCGAAACGATCCTCATCCTGTCTCTTGATCGATCTTTGCAAAAGCCT
>group_178_8 108 11 0 0 sg=108 px=0 gx=0
AGGCTTTTGCAAAGATCGATCAAGAGACAGGATGAGGATCGTTTCGCATGATTGAACAAG
>group_178_9 108 11 0 0 sg=108 px=0 gx=0
CATCTTGTTCAATCATGCGAAACGATCCTCATCCTGTCTCTTGATCGATCTTTGCAAAAG
>group_179_0 20 14 0 0 sg=20 px=0 gx=0
TGTCAGACCAAGTTTACTCATATATACTTTAGATTGATTTAAAACTTCATTTTTAATTTT
>group_179_1 20 14 0 0 sg=20 px=0 gx=0
CAGACCAAGTTTACTCATATATACTTTAGATTGATTTAAAACTTCATTTTTAATTTTTGC
>group_179_2 20 14 0 0 sg=20 px=0 gx=0
CCAAGTTTACTCATATATACTTTAGATTGATTTAAAACTTCATTTTTAATTTTTGCGGCC
>group_179_3 20 14 0 0 sg=20 px=0 gx=0
GACCAAGTTTACTCATATATACTTTAGATTGATTTAAAACTTCATTTTTAATTTTTGCGG
>group_179_4 20 14 0 0 sg=20 px=0 gx=0
ACCAAGTTTACTCATATATACTTTAGATTGATTTAAAACTTCATTTTTAATTTTTGCGGC
>group_179_5 20 14 0 0 sg=20 px=0 gx=0
AAGTTTACTCATATATACTTTAGATTGATTTAAAACTTCATTTTTAATTTTTGCGGCCGC
>group_179_6 20 14 0 0 sg=20 px=0 gx=0
CGCAAAAATTAAAAATGAAGTTTTAAATCAATCTAAAGTATATATGAGTAAACTTGGTCT
>group_179_7 20 14 0 0 sg=20 px=0 gx=0
AGACCAAGTTTACTCATATATACTTTAGATTGATTTAAAACTTCATTTTTAATTTTTGCG
>group_179_8 20 14 0 0 sg=20 px=0 gx=0
GGCCGCAAAAATTAAAAATGAAGTTTTAAATCAATCTAAAGTATATATGAGTAAACTTGG
>group_179_9 20 14 0 0 sg=20 px=0 gx=0
AAAATTAAAAATGAAGTTTTAAATCAATCTAAAGTATATATGAGTAAACTTGGTCTGACA
>group_180_0 286 1 0 0 sg=286 px=0 gx=0
TAGTGGTACCTGATCAAAGCTTATCGATGATATCAGATCTCCTTTTGCGGCCGCACCGGT
>group_180_1 286 1 0 0 sg=286 px=0 gx=0
CTTTCACTTTTCTCTATCACTGATAGGGAGTGGTAAACTCGAGCTCGAGACCTGCACCCA
>group_180_2 286 1 0 0 sg=286 px=0 gx=0
ATAGGGAGTGGTAAACTCGAGCTCGAGACCTGCACCCAACCTGCAGGCTGATCTCCCTAG
>group_180_3 286 1 0 0 sg=286 px=0 gx=0
CCCAACCTGCAGGCTGATCTCCCTAGACAAATATTACGCGCTATGAGTAACACAAAATTA
>group_180_4 286 1 0 0 sg=286 px=0 gx=0
CTCTATCACTGATAGGGAGTGGTAAACTCGAGCTCGAGACCTGCACCCAACCTGCAGGCT
>group_180_5 286 1 0 0 sg=286 px=0 gx=0
CACGCTGTTTTGACCTCCATAGAGGACACCGGTGCGGCCGCAAAAGGAGATCTGATATCA
>group_180_6 286 1 0 0 sg=286 px=0 gx=0
CGATGATATCAGATCTCCTTTTGCGGCCGCACCGGTGTCCTCTATGGAGGTCAAAACAGC
>group_180_7 286 1 0 0 sg=286 px=0 gx=0
CTAGGGAGATCAGCCTGCAGGTTGGGTGCAGGTCTCGAGCTCGAGTTTACCACTCCCTAT
>group_180_8 286 1 0 0 sg=286 px=0 gx=0
ATCACTGATAGGGAGTGGTAAACTCGAGCTCGAGACCTGCACCCAACCTGCAGGCTGATC
>group_180_9 286 1 0 0 sg=286 px=0 gx=0
CCGGTGCGGCCGCAAAAGGAGATCTGATATCATCGATAAGCTTTGATCAGGTACCACTAG
>group_181_0 214 1 0 0 sg=214 px=0 gx=0
CACGGTGCCTGACTGCGTTAGCAATTTAACTGTGATAAACTACCGCATTAAAGCTTCAAA
>group_181_1 214 1 0 0 sg=214 px=0 gx=0
GAGGCCCTTTCGTCTTCAAGAATTCAAAAATTTATTTGCTTTCAGGAAAATTTTTCTGTA
>group_181_2 214 1 0 0 sg=214 px=0 gx=0
AAGCTTCAAATTTATGAATCTATTATACAGAAAAATTTTCCTGAAAGCAAATAAATTTTT
>group_181_3 214 1 0 0 sg=214 px=0 gx=0
CTGAAAGCAAATAAATTTTTGAATTCTTGAAGACGAAAGGGCCTCGTGATACGCCTATTT
>group_181_4 214 1 0 0 sg=214 px=0 gx=0
TGACTGCGTTAGCAATTTAACTGTGATAAACTACCGCATTAAAGCTTCAAATTTATGAAT
>group_181_5 214 1 0 0 sg=214 px=0 gx=0
TTCGTCTTCAAGAATTCAAAAATTTATTTGCTTTCAGGAAAATTTTTCTGTATAATAGAT
>group_181_6 214 1 0 0 sg=214 px=0 gx=0
CCTGACTGCGTTAGCAATTTAACTGTGATAAACTACCGCATTAAAGCTTCAAATTTATGA
>group_181_7 214 1 0 0 sg=214 px=0 gx=0
GCGTTAGCAATTTAACTGTGATAAACTACCGCATTAAAGCTTCAAATTTATGAATCTATT
>group_181_8 214 1 0 0 sg=214 px=0 gx=0
AAACTACCGCATTAAAGCTTCAAATTTATGAATCTATTATACAGAAAAATTTTCCTGAAA
>group_181_9 214 1 0 0 sg=214 px=0 gx=0
TCAAATTTATGAATCTATTATACAGAAAAATTTTCCTGAAAGCAAATAAATTTTTGAATT
>group_182_0 692 0 0 0 sg=692 px=0 gx=0
CTGGGATTACACATGGCATGGATGAACTATACAAATAAGCGGCCGCTAAGGGTCGACCTG
>group_182_1 692 0 0 0 sg=692 px=0 gx=0
GGTGGTGCGTAACGGCAAAAGCACCGCCGGACATCAGGATCCTAAGAAACCATTATTATC
>group_182_2 692 0 0 0 sg=692 px=0 gx=0
TCTTCTCCTTTACTGCGGCCGCATAGGCCTCAGGGCCGGATCCGTATGGTGATGGTGATG
>group_182_3 692 0 0 0 sg=692 px=0 gx=0
GAGAAATTAACTATGAGAGGATCTCACCATCACCATCACCATACGGATCCGGCCCTGAGG
>group_182_4 692 0 0 0 sg=692 px=0 gx=0
CAGATCGTCAGTCAGTCACGATGAATTCCCCTAGCTTGGATTCTCACCAATAAAAAACGC
>group_182_5 692 0 0 0 sg=692 px=0 gx=0
AGGATCTCACCATCACCATCACCATACGGATCCGGCCCTGAGGCCTATGCGGCCGCAGTA
>group_182_6 692 0 0 0 sg=692 px=0 gx=0
TTTCTTAGGATCCTGATGTCCGGCGGTGCTTTTGCCGTTACGCACCACCCCGTCAGTAGC
>group_182_7 692 0 0 0 sg=692 px=0 gx=0
CTCCCAGAGCCTGATAAAAACGGTTAGGATCGGAGTCAGGCAACTATGGATGAACGAAAT
>group_182_8 692 0 0 0 sg=692 px=0 gx=0
GGGACAACTCCAGTGAAAAGTTCTTCTCCTTTACTGCGGCCGCATAGGCCTCAGGGCCGG
>group_182_9 692 0 0 0 sg=692 px=0 gx=0
GGTTAGGATCGGAGTCAGGCAACTATGGATGAACGAAATAGACAGATCGCTGAGATAGGT
>group_185_0 166 1 0 0 sg=166 px=0 gx=0
GGTAAAACGACGGCCAGTGTTAACTCTAGGAATTCTCTAGGAGATCTTCTAGGGTACCTC
>group_185_1 166 1 0 0 sg=166 px=0 gx=0
TTCTAGGGATCCCGGCGCGCCCCTCGAGCTAGAGGTACCCTAGAAGATCTCCTAGAGAAT
>group_185_2 166 1 0 0 sg=166 px=0 gx=0
CTCTAGCTCGAGGGGCGCGCCGGGATCCCTAGAATCGATCCTAGACCGCGGCTAGAAAGC
>group_185_3 166 1 0 0 sg=166 px=0 gx=0
CGGTAAAACGACGGCCAGTGTTAACTCTAGGAATTCTCTAGGAGATCTTCTAGGGTACCT
>group_185_4 166 1 0 0 sg=166 px=0 gx=0
GACCGGTAAAACGACGGCCAGTGTTAACTCTAGGAATTCTCTAGGAGATCTTCTAGGGTA
>group_185_5 166 1 0 0 sg=166 px=0 gx=0
GATCCTAGACCGCGGCTAGAAAGCTTCCTAGACCCGGGGGGGTCGACGCGGCCGCCATGG
>group_185_6 166 1 0 0 sg=166 px=0 gx=0
TGTTAACTCTAGGAATTCTCTAGGAGATCTTCTAGGGTACCTCTAGCTCGAGGGGCGCGC
>group_185_7 166 1 0 0 sg=166 px=0 gx=0
AAGCTTTCTAGCCGCGGTCTAGGATCGATTCTAGGGATCCCGGCGCGCCCCTCGAGCTAG
>group_185_8 166 1 0 0 sg=166 px=0 gx=0
CGTCGACCCCCCCGGGTCTAGGAAGCTTTCTAGCCGCGGTCTAGGATCGATTCTAGGGAT
>group_185_9 166 1 0 0 sg=166 px=0 gx=0
GGAAGCTTTCTAGCCGCGGTCTAGGATCGATTCTAGGGATCCCGGCGCGCCCCTCGAGCT
>group_186_0 66 12 0 0 sg=66 px=0 gx=0
ACTGACCATTTAAATCATACCTGACCTCCATAGCAGAAAGTCAAAAGCCTCCGACCGGAG
>group_186_1 66 12 0 0 sg=66 px=0 gx=0
CCATTTAAATCATACCTGACCTCCATAGCAGAAAGTCAAAAGCCTCCGACCGGAGGCTTT
>group_186_2 66 12 0 0 sg=66 px=0 gx=0
ATTCTCTAGATATCGCTCAATACTGACCATTTAAATCATACCTGACCTCCATAGCAGAAA
>group_186_3 66 12 0 0 sg=66 px=0 gx=0
GGAGGCTTTTGACTTTCTGCTATGGAGGTCAGGTATGATTTAAATGGTCAGTATTGAGCG
>group_186_4 66 12 0 0 sg=66 px=0 gx=0
ACTTTCTGCTATGGAGGTCAGGTATGATTTAAATGGTCAGTATTGAGCGATATCTAGAGA
>group_186_5 66 12 0 0 sg=66 px=0 gx=0
CCTCCGGTCGGAGGCTTTTGACTTTCTGCTATGGAGGTCAGGTATGATTTAAATGGTCAG
>group_186_6 66 12 0 0 sg=66 px=0 gx=0
GAATTCTCTAGATATCGCTCAATACTGACCATTTAAATCATACCTGACCTCCATAGCAGA
>group_186_7 66 12 0 0 sg=66 px=0 gx=0
GCTTTTGACTTTCTGCTATGGAGGTCAGGTATGATTTAAATGGTCAGTATTGAGCGATAT
>group_186_8 66 12 0 0 sg=66 px=0 gx=0
TCGCTCAATACTGACCATTTAAATCATACCTGACCTCCATAGCAGAAAGTCAAAAGCCTC
>group_186_9 66 12 0 0 sg=66 px=0 gx=0
GGTCGGAGGCTTTTGACTTTCTGCTATGGAGGTCAGGTATGATTTAAATGGTCAGTATTG
>group_187_0 566 1 0 0 sg=566 px=0 gx=0
AGCGCTGAGGTCTGCCTCGTGAAGAAGGTGTTGCTGACTCATACCAGGCTAGTCCGAGGA
>group_187_1 566 1 0 0 sg=566 px=0 gx=0
GGACTAGCGGATCAGTGAGGGTTTGCAACTGCGGGTCAAGGATCTGGATTTCGATCACGG
>group_187_2 566 1 0 0 sg=566 px=0 gx=0
ATGGCAAAAGCCGCCACGGCGATATCGGATCCGAACGCCAGCAAGACGTAGCCCAGCGCG
>group_187_3 566 1 0 0 sg=566 px=0 gx=0
AACAGAATTCGAGCTCCCGGGTACCATGGCATGCATCGATAGATCTCGAGGCCTCGGACT
>group_187_4 566 1 0 0 sg=566 px=0 gx=0
ATCCGGTGAGAATGGCAAAAGCCGCCACGGCGATATCGGATCCGAACGCCAGCAAGACGT
>group_187_5 566 1 0 0 sg=566 px=0 gx=0
TGGCGTTCGGATCCGATATCGCCGTGGCGGCTTTTGCCATTCTCACCGGATTCAGTCGTC
>group_187_6 566 1 0 0 sg=566 px=0 gx=0
ATAGATCTCGAGGCCTCGGACTAGCGGATCAGTGAGGGTTTGCAACTGCGGGTCAAGGAT
>group_187_7 566 1 0 0 sg=566 px=0 gx=0
TTGCTGACTCATACCAGGCTAGTCCGAGGAGCTTTATGCTTGTAAACCGTTTTGTGAAAA
>group_187_8 566 1 0 0 sg=566 px=0 gx=0
CTCATACCAGGCTAGTCCGAGGAGCTTTATGCTTGTAAACCGTTTTGTGAAAAAATTTTT
>group_187_9 566 1 0 0 sg=566 px=0 gx=0
TATTTTAAAAATTTTTTCACAAAACGGTTTACAAGCATAAAGCTCCTCGGACTAGCCTGG
>group_188_0 104 1 0 0 sg=104 px=0 gx=0
GCCATGGGAATTCTACGTAGCGGCCGCGGATCCAAGCTTAGATCTCGAGGACATCACCAT
>group_188_1 104 1 0 0 sg=104 px=0 gx=0
AAGCTTGGATCCGCGGCCGCTACGTAGAATTCCCATGGCCGCTCCCTTCTCTGACGCCGT
>group_188_2 104 1 0 0 sg=104 px=0 gx=0
GAGGAGGCAGCGTGGACGGCGTCAGAGAAGGGAGCGGCCATGGGAATTCTACGTAGCGGC
>group_188_3 104 1 0 0 sg=104 px=0 gx=0
GTCACGTGAGGAGGCAGCGTGGACGGCGTCAGAGAAGGGAGCGGCCATGGGAATTCTACG
>group_188_4 104 1 0 0 sg=104 px=0 gx=0
CCGCTACGTAGAATTCCCATGGCCGCTCCCTTCTCTGACGCCGTCCACGCTGCCTCCTCA
>group_188_5 104 1 0 0 sg=104 px=0 gx=0
CGTCACGTGAGGAGGCAGCGTGGACGGCGTCAGAGAAGGGAGCGGCCATGGGAATTCTAC
>group_188_6 104 1 0 0 sg=104 px=0 gx=0
ACGGCGTCAGAGAAGGGAGCGGCCATGGGAATTCTACGTAGCGGCCGCGGATCCAAGCTT
>group_188_7 104 1 0 0 sg=104 px=0 gx=0
AGAAGGGAGCGGCCATGGGAATTCTACGTAGCGGCCGCGGATCCAAGCTTAGATCTCGAG
>group_188_8 104 1 0 0 sg=104 px=0 gx=0
TGATGTCCTCGAGATCTAAGCTTGGATCCGCGGCCGCTACGTAGAATTCCCATGGCCGCT
>group_188_9 104 1 0 0 sg=104 px=0 gx=0
GCGGCCGCTACGTAGAATTCCCATGGCCGCTCCCTTCTCTGACGCCGTCCACGCTGCCTC
>group_189_0 52 1 0 0 sg=52 px=0 gx=0
CATTGTACACAACGGAAGAGCCATGGGCGGCCGCGAATTCCTCGAGGGCTCTTCCTGCAT
>group_189_1 52 1 0 0 sg=52 px=0 gx=0
AGGGCAACTAGTGCATCTCCCGTGATGCAGGAAGAGCCCTCGAGGAATTCGCGGCCGCCC
>group_189_2 52 1 0 0 sg=52 px=0 gx=0
AGAGCCATGGGCGGCCGCGAATTCCTCGAGGGCTCTTCCTGCATCACGGGAGATGCACTA
>group_189_3 52 1 0 0 sg=52 px=0 gx=0
ACACAACGGAAGAGCCATGGGCGGCCGCGAATTCCTCGAGGGCTCTTCCTGCATCACGGG
>group_189_4 52 1 0 0 sg=52 px=0 gx=0
TGCAGGAAGAGCCCTCGAGGAATTCGCGGCCGCCCATGGCTCTTCCGTTGTGTACAATGA
>group_189_5 52 1 0 0 sg=52 px=0 gx=0
CCGTGATGCAGGAAGAGCCCTCGAGGAATTCGCGGCCGCCCATGGCTCTTCCGTTGTGTA
>group_189_6 52 1 0 0 sg=52 px=0 gx=0
CTCCCGTGATGCAGGAAGAGCCCTCGAGGAATTCGCGGCCGCCCATGGCTCTTCCGTTGT
>group_189_7 52 1 0 0 sg=52 px=0 gx=0
GAGCCATGGGCGGCCGCGAATTCCTCGAGGGCTCTTCCTGCATCACGGGAGATGCACTAG
>group_189_8 52 1 0 0 sg=52 px=0 gx=0
CGGAAGAGCCATGGGCGGCCGCGAATTCCTCGAGGGCTCTTCCTGCATCACGGGAGATGC
>group_189_9 52 1 0 0 sg=52 px=0 gx=0
GGCAACTAGTGCATCTCCCGTGATGCAGGAAGAGCCCTCGAGGAATTCGCGGCCGCCCAT
>group_190_0 88 0 0 0 sg=88 px=0 gx=0
CCTCGAGGGCTGGAAAACCGGGCTGCTCAGGGCGATATTACTGCACCCGGCGGTGCTCGC
>group_190_1 88 0 0 0 sg=88 px=0 gx=0
GGCCGTCGACGTCCGGATCCTCGAGGGCTGGAAAACCGGGCTGCTCAGGGCGATATTACT
>group_190_2 88 0 0 0 sg=88 px=0 gx=0
GCTAGCGTACGGCCGTCGACGTCCGGATCCTCGAGGGCTGGAAAACCGGGCTGCTCAGGG
>group_190_3 88 0 0 0 sg=88 px=0 gx=0
TAGCGTACGGCCGTCGACGTCCGGATCCTCGAGGGCTGGAAAACCGGGCTGCTCAGGGCG
>group_190_4 88 0 0 0 sg=88 px=0 gx=0
CGAGGGCTGGAAAACCGGGCTGCTCAGGGCGATATTACTGCACCCGGCGGTGCTCGCCGT
>group_190_5 88 0 0 0 sg=88 px=0 gx=0
TGAGCAGCCCGGTTTTCCAGCCCTCGAGGATCCGGACGTCGACGGCCGTACGCTAGCAAT
>group_190_6 88 0 0 0 sg=88 px=0 gx=0
AGCCCGGTTTTCCAGCCCTCGAGGATCCGGACGTCGACGGCCGTACGCTAGCAATTGTAC
>group_190_7 88 0 0 0 sg=88 px=0 gx=0
CTCGAGGGCTGGAAAACCGGGCTGCTCAGGGCGATATTACTGCACCCGGCGGTGCTCGCC
>group_190_8 88 0 0 0 sg=88 px=0 gx=0
TCCGGATCCTCGAGGGCTGGAAAACCGGGCTGCTCAGGGCGATATTACTGCACCCGGCGG
>group_190_9 88 0 0 0 sg=88 px=0 gx=0
TCGCCCTGAGCAGCCCGGTTTTCCAGCCCTCGAGGATCCGGACGTCGACGGCCGTACGCT
>group_191_0 22 1 0 0 sg=22 px=0 gx=0
GGTGAAGTTCCTATACTTTCTAGAGAATAGGAACTTCGGAATAGGAACTTCACCGGTACC
>group_191_1 22 1 0 0 sg=22 px=0 gx=0
CACCCACCGGTGAAGTTCCTATACTTTCTAGAGAATAGGAACTTCGGAATAGGAACTTCA
>group_191_2 22 1 0 0 sg=22 px=0 gx=0
AGGTACCGGTGAAGTTCCTATTCCGAAGTTCCTATTCTCTAGAAAGTATAGGAACTTCAC
>group_191_3 22 1 0 0 sg=22 px=0 gx=0
CCGGTGAAGTTCCTATTCCGAAGTTCCTATTCTCTAGAAAGTATAGGAACTTCACCGGTG
>group_191_4 22 1 0 0 sg=22 px=0 gx=0
GTACCGGTGAAGTTCCTATTCCGAAGTTCCTATTCTCTAGAAAGTATAGGAACTTCACCG
>group_191_5 22 1 0 0 sg=22 px=0 gx=0
GGTGAAGTTCCTATTCCGAAGTTCCTATTCTCTAGAAAGTATAGGAACTTCACCGGTGGG
>group_191_6 22 1 0 0 sg=22 px=0 gx=0
ACCGGTGAAGTTCCTATACTTTCTAGAGAATAGGAACTTCGGAATAGGAACTTCACCGGT
>group_191_7 22 1 0 0 sg=22 px=0 gx=0
CGGTGAAGTTCCTATACTTTCTAGAGAATAGGAACTTCGGAATAGGAACTTCACCGGTAC
>group_191_8 22 1 0 0 sg=22 px=0 gx=0
GGTACCGGTGAAGTTCCTATTCCGAAGTTCCTATTCTCTAGAAAGTATAGGAACTTCACC
>group_191_9 22 1 0 0 sg=22 px=0 gx=0
CCACCGGTGAAGTTCCTATACTTTCTAGAGAATAGGAACTTCGGAATAGGAACTTCACCG
>group_192_0 4 3 0 0 sg=4 px=0 gx=0
GCAGAATGCTTAATGAATTACAACAGTACTGCGATGAGTGGCAGGGCGGGGCGAAGGGCA
>group_192_1 4 3 0 0 sg=4 px=0 gx=0
TGCCCTTCGCCCCGCCCTGCCACTCATCGCAGTACTGTTGTAATTCATTAAGCATTCTGC
>group_192_2 4 3 0 0 sg=4 px=0 gx=0
TTGCCCTTCGCCCCGCCCTGCCACTCATCGCAGTACTGTTGTAATTCATTAAGCATTCTG
>group_192_3 4 3 0 0 sg=4 px=0 gx=0
CAGAATGCTTAATGAATTACAACAGTACTGCGATGAGTGGCAGGGCGGGGCGAAGGGCAA
>group_193_0 130 1 0 0 sg=130 px=0 gx=0
CGGATCCGCAAGCTTGTCATCGTCATCACCGGATCCAGAGCCGGCCAGGTTAGCGTCGAG
>group_193_1 130 1 0 0 sg=130 px=0 gx=0
ATCCGCCCTTAAGGGCGAGCTTGAAGGTAAGCCTATCCCTAACCCTCTCCTCGGTCTCGA
>group_193_2 130 1 0 0 sg=130 px=0 gx=0
TGGCCGGCTCTGGATCCGGTGATGACGATGACAAGCTTGCGGATCCGCCCTTAAGGGCGA
>group_193_3 130 1 0 0 sg=130 px=0 gx=0
GGATCCGCCCTTAAGGGCGAGCTTGAAGGTAAGCCTATCCCTAACCCTCTCCTCGGTCTC
>group_193_4 130 1 0 0 sg=130 px=0 gx=0
TTCCTCGACGCTAACCTGGCCGGCTCTGGATCCGGTGATGACGATGACAAGCTTGCGGAT
>group_193_5 130 1 0 0 sg=130 px=0 gx=0
AGGAGAGGGTTAGGGATAGGCTTACCTTCAAGCTCGCCCTTAAGGGCGGATCCGCAAGCT
>group_193_6 130 1 0 0 sg=130 px=0 gx=0
GGGATAGGCTTACCTTCAAGCTCGCCCTTAAGGGCGGATCCGCAAGCTTGTCATCGTCAT
>group_193_7 130 1 0 0 sg=130 px=0 gx=0
CTCGCCCTTAAGGGCGGATCCGCAAGCTTGTCATCGTCATCACCGGATCCAGAGCCGGCC
>group_193_8 130 1 0 0 sg=130 px=0 gx=0
CGGCTCTGGATCCGGTGATGACGATGACAAGCTTGCGGATCCGCCCTTAAGGGCGAGCTT
>group_193_9 130 1 0 0 sg=130 px=0 gx=0
GGATCCGCAAGCTTGTCATCGTCATCACCGGATCCAGAGCCGGCCAGGTTAGCGTCGAGG
>group_194_0 132 1 0 0 sg=132 px=0 gx=0
AGATCCAGATCTGGATCCTCTAGAGTCGACCTGCAGGCATGCAAGCTTGGCACTGGCCGT
>group_194_1 132 1 0 0 sg=132 px=0 gx=0
GTTGTAAAACGACGGCCAGTGCCAAGCTTGCATGCCTGCAGGTCGACTCTAGAGGATCCA
>group_194_2 132 1 0 0 sg=132 px=0 gx=0
CAGGTCGACTCTAGAGGATCCAGATCTGGATCTCGAGGAGCTTGGCGAGATTTTCAGGAG
>group_194_3 132 1 0 0 sg=132 px=0 gx=0
CCATTTTAGCTTCCTTAGCTCCTGAAAATCTCGCCAAGCTCCTCGAGATCCAGATCTGGA
>group_194_4 132 1 0 0 sg=132 px=0 gx=0
CCAGTGCCAAGCTTGCATGCCTGCAGGTCGACTCTAGAGGATCCAGATCTGGATCTCGAG
>group_194_5 132 1 0 0 sg=132 px=0 gx=0
TTTAGCTTCCTTAGCTCCTGAAAATCTCGCCAAGCTCCTCGAGATCCAGATCTGGATCCT
>group_194_6 132 1 0 0 sg=132 px=0 gx=0
CTTGCATGCCTGCAGGTCGACTCTAGAGGATCCAGATCTGGATCTCGAGGAGCTTGGCGA
>group_194_7 132 1 0 0 sg=132 px=0 gx=0
TCCAGATCTGGATCCTCTAGAGTCGACCTGCAGGCATGCAAGCTTGGCACTGGCCGTCGT
>group_194_8 132 1 0 0 sg=132 px=0 gx=0
AGCTCCTGAAAATCTCGCCAAGCTCCTCGAGATCCAGATCTGGATCCTCTAGAGTCGACC
>group_194_9 132 1 0 0 sg=132 px=0 gx=0
GACTCTAGAGGATCCAGATCTGGATCTCGAGGAGCTTGGCGAGATTTTCAGGAGCTAAGG
>group_195_0 148 0 0 0 sg=148 px=0 gx=0
TTGTAAAACGACGGCCAGTGCCAAGCTAACCCTCACTAAAGGGAGAGACAAGCTTGCATG
>group_195_1 148 0 0 0 sg=148 px=0 gx=0
TAGTGAGGGTTAGCTTGGCACTGGCCGTCGTTTTACAACGTCGTGACTGGGAAAACCCTG
>group_195_2 148 0 0 0 sg=148 px=0 gx=0
TCGGTACCCGGGGATCCTCTAGAGTCGACCTGCAGGCATGCAAGCTTGTCTCTCCCTTTA
>group_195_3 148 0 0 0 sg=148 px=0 gx=0
CCGGGGATCCTCTAGAGTCGACCTGCAGGCATGCAAGCTTGTCTCTCCCTTTAGTGAGGG
>group_195_4 148 0 0 0 sg=148 px=0 gx=0
AAGGGAGAGACAAGCTTGCATGCCTGCAGGTCGACTCTAGAGGATCCCCGGGTACCGAGC
>group_195_5 148 0 0 0 sg=148 px=0 gx=0
GGTACCCGGGGATCCTCTAGAGTCGACCTGCAGGCATGCAAGCTTGTCTCTCCCTTTAGT
>group_195_6 148 0 0 0 sg=148 px=0 gx=0
GGTAACGCCAGGGTTTTCCCAGTCACGACGTTGTAAAACGACGGCCAGTGCCAAGCTAAC
>group_195_7 148 0 0 0 sg=148 px=0 gx=0
TGCAAGCTTGTCTCTCCCTTTAGTGAGGGTTAGCTTGGCACTGGCCGTCGTTTTACAACG
>group_195_8 148 0 0 0 sg=148 px=0 gx=0
ACGGCCAGTGCCAAGCTAACCCTCACTAAAGGGAGAGACAAGCTTGCATGCCTGCAGGTC
>group_195_9 148 0 0 0 sg=148 px=0 gx=0
GGCATGCAAGCTTGTCTCTCCCTTTAGTGAGGGTTAGCTTGGCACTGGCCGTCGTTTTAC
>group_196_0 230 1 0 0 sg=230 px=0 gx=0
CCTGGAATTATCACAAGTTTGTACAAAAAAGCTGAACGAGAAACGTAAAATGATATAAAT
>group_196_1 230 1 0 0 sg=230 px=0 gx=0
TACGACTCACTATAGGGAAGGCTGCCGACCCCGGGGGTGGACCATCCTCTAGACTGCCTG
>group_196_2 230 1 0 0 sg=230 px=0 gx=0
CTTCTGCTCGGCCGGCCGTTTAAACCGAATTATCACCACTTTGTACAAGAAAGCTGAACG
>group_196_3 230 1 0 0 sg=230 px=0 gx=0
TTACGTTTCTCGTTCAGCTTTCTTGTACAAAGTGGTGATAATTCGGTTTAAACGGCCGGC
>group_196_4 230 1 0 0 sg=230 px=0 gx=0
TCCAGGCAGTCTAGAGGATGGTCCACCCCCGGGGTCGGCAGCCTTCCCTATAGTGAGTCG
>group_196_5 230 1 0 0 sg=230 px=0 gx=0
GGTGGACCATCCTCTAGACTGCCTGGAATTATCACAAGTTTGTACAAAAAAGCTGAACGA
>group_196_6 230 1 0 0 sg=230 px=0 gx=0
ATATTTATATCATTTTACGTTTCTCGTTCAGCTTTTTTGTACAAACTTGTGATAATTCCA
>group_196_7 230 1 0 0 sg=230 px=0 gx=0
AGGCTGCCGACCCCGGGGGTGGACCATCCTCTAGACTGCCTGGAATTATCACAAGTTTGT
>group_196_8 230 1 0 0 sg=230 px=0 gx=0
AGGGAAGGCTGCCGACCCCGGGGGTGGACCATCCTCTAGACTGCCTGGAATTATCACAAG
>group_196_9 230 1 0 0 sg=230 px=0 gx=0
AAACTTGTGATAATTCCAGGCAGTCTAGAGGATGGTCCACCCCCGGGGTCGGCAGCCTTC
>group_199_0 2 24 0 0 sg=2 px=0 gx=0
AGCTAGCTTCTTCGTCTGTTTCTACTGGTATTGGCACAAACCTGATTCCAATTTGAGCAA
>group_199_1 2 24 0 0 sg=2 px=0 gx=0
TTGCTCAAATTGGAATCAGGTTTGTGCCAATACCAGTAGAAACAGACGAAGAAGCTAGCT
>group_200_0 108 1 0 0 sg=108 px=0 gx=0
AAGCGCACAAGGACTGCTCCCAAAGATCTGATCATATGCATCCGCGGGCCCGGGTTAACG
>group_200_1 108 1 0 0 sg=108 px=0 gx=0
CTGGTCATTAAACGCGTTAACCCGGGCCCGCGGATGCATATGATCAGATCTTTGGGAGCA
>group_200_2 108 1 0 0 sg=108 px=0 gx=0
GGACTGCTCCCAAAGATCTGATCATATGCATCCGCGGGCCCGGGTTAACGCGTTTAATGA
>group_200_3 108 1 0 0 sg=108 px=0 gx=0
GGTCATTAAACGCGTTAACCCGGGCCCGCGGATGCATATGATCAGATCTTTGGGAGCAGT
>group_200_4 108 1 0 0 sg=108 px=0 gx=0
GCGGATGCATATGATCAGATCTTTGGGAGCAGTCCTTGTGCGCTTACGAGGCGAGCCGGT
>group_200_5 108 1 0 0 sg=108 px=0 gx=0
CAAAGATCTGATCATATGCATCCGCGGGCCCGGGTTAACGCGTTTAATGACCAGCACAGT
>group_200_6 108 1 0 0 sg=108 px=0 gx=0
TTCCCCACCGGCTCGCCTCGTAAGCGCACAAGGACTGCTCCCAAAGATCTGATCATATGC
>group_200_7 108 1 0 0 sg=108 px=0 gx=0
GCTCGCCTCGTAAGCGCACAAGGACTGCTCCCAAAGATCTGATCATATGCATCCGCGGGC
>group_200_8 108 1 0 0 sg=108 px=0 gx=0
ACTGTGCTGGTCATTAAACGCGTTAACCCGGGCCCGCGGATGCATATGATCAGATCTTTG
>group_200_9 108 1 0 0 sg=108 px=0 gx=0
CGCACAAGGACTGCTCCCAAAGATCTGATCATATGCATCCGCGGGCCCGGGTTAACGCGT
>group_201_0 118 1 0 0 sg=118 px=0 gx=0
AGGTCGACTCTAGAGGATCTACTAGTCATATGGATATCGGATCCCCGGGTACCGAGCTCG
>group_201_1 118 1 0 0 sg=118 px=0 gx=0
TTGTAAAACGACGGCCAGTGAATTCGAGCTCGGTACCCGGGGATCCGATATCCATATGAC
>group_201_2 118 1 0 0 sg=118 px=0 gx=0
TCACGACGTTGTAAAACGACGGCCAGTGAATTCGAGCTCGGTACCCGGGGATCCGATATC
>group_201_3 118 1 0 0 sg=118 px=0 gx=0
TAAAACGACGGCCAGTGAATTCGAGCTCGGTACCCGGGGATCCGATATCCATATGACTAG
>group_201_4 118 1 0 0 sg=118 px=0 gx=0
GTCACGACGTTGTAAAACGACGGCCAGTGAATTCGAGCTCGGTACCCGGGGATCCGATAT
>group_201_5 118 1 0 0 sg=118 px=0 gx=0
AGTGAATTCGAGCTCGGTACCCGGGGATCCGATATCCATATGACTAGTAGATCCTCTAGA
>group_201_6 118 1 0 0 sg=118 px=0 gx=0
CTAGTCATATGGATATCGGATCCCCGGGTACCGAGCTCGAATTCACTGGCCGTCGTTTTA
>group_201_7 118 1 0 0 sg=118 px=0 gx=0
GTACCCGGGGATCCGATATCCATATGACTAGTAGATCCTCTAGAGTCGACCTGCAGGCAT
>group_201_8 118 1 0 0 sg=118 px=0 gx=0
GCTCGGTACCCGGGGATCCGATATCCATATGACTAGTAGATCCTCTAGAGTCGACCTGCA
>group_201_9 118 1 0 0 sg=118 px=0 gx=0
ATGGATATCGGATCCCCGGGTACCGAGCTCGAATTCACTGGCCGTCGTTTTACAACGTCG
>group_203_0 124 12 0 0 sg=124 px=0 gx=0
TTCGCTATTGTAAAATTCATGTTATATGGAGGGGGCAAAGTTTTCAGGGTGTTGTTTAGA
>group_203_1 124 12 0 0 sg=124 px=0 gx=0
AAACTTTGCCCCCTCCATATAACATGAATTTTACAATAGCGAAAAAGAAAGAACAATCAA
>group_203_2 124 12 0 0 sg=124 px=0 gx=0
TACAATAGCGAAAAAGAAAGAACAATCAAGGGTCCCCAAACTCACCCTGAAGTTCTCAGG
>group_203_3 124 12 0 0 sg=124 px=0 gx=0
GCTATTGTAAAATTCATGTTATATGGAGGGGGCAAAGTTTTCAGGGTGTTGTTTAGAATG
>group_203_4 124 12 0 0 sg=124 px=0 gx=0
TGGGGACCCTTGATTGTTCTTTCTTTTTCGCTATTGTAAAATTCATGTTATATGGAGGGG
>group_203_5 124 12 0 0 sg=124 px=0 gx=0
ACCCTGAAAACTTTGCCCCCTCCATATAACATGAATTTTACAATAGCGAAAAAGAAAGAA
>group_203_6 124 12 0 0 sg=124 px=0 gx=0
TGATTGTTCTTTCTTTTTCGCTATTGTAAAATTCATGTTATATGGAGGGGGCAAAGTTTT
>group_203_7 124 12 0 0 sg=124 px=0 gx=0
ATTTTACAATAGCGAAAAAGAAAGAACAATCAAGGGTCCCCAAACTCACCCTGAAGTTCT
>group_203_8 124 12 0 0 sg=124 px=0 gx=0
ATCTTCCCATTCTAAACAACACCCTGAAAACTTTGCCCCCTCCATATAACATGAATTTTA
>group_203_9 124 12 0 0 sg=124 px=0 gx=0
TTTGGGGACCCTTGATTGTTCTTTCTTTTTCGCTATTGTAAAATTCATGTTATATGGAGG
>group_205_0 118 10 0 0 sg=118 px=0 gx=0
TTCAAATATGTATCCGCTGAGCAATAACTAGCATAACCCCTTGGGGCCTCTAAACGGGTC
>group_205_1 118 10 0 0 sg=118 px=0 gx=0
CCTAGGCTGATAAAACAGAATTTGCCTGGCGGCAGTAGCGCGGTGGTCCCACCTGACCCC
>group_205_2 118 10 0 0 sg=118 px=0 gx=0
ACTCTTTTGTTTATTTTTCTAAATACATTCAAATATGTATCCGCTGAGCAATAACTAGCA
>group_205_3 118 10 0 0 sg=118 px=0 gx=0
CATGGGGTCAGGTGGGACCACCGCGCTACTGCCGCCAGGCAAATTCTGTTTTATCAGCCT
>group_205_4 118 10 0 0 sg=118 px=0 gx=0
AAATATGTATCCGCTGAGCAATAACTAGCATAACCCCTTGGGGCCTCTAAACGGGTCTTG
>group_205_5 118 10 0 0 sg=118 px=0 gx=0
CTCAAGACCCGTTTAGAGGCCCCAAGGGGTTATGCTAGTTATTGCTCAGCGGATACATAT
>group_205_6 118 10 0 0 sg=118 px=0 gx=0
AGGGGTTATGCTAGTTATTGCTCAGCGGATACATATTTGAATGTATTTAGAAAAATAAAC
>group_205_7 118 10 0 0 sg=118 px=0 gx=0
ATGGGGTCAGGTGGGACCACCGCGCTACTGCCGCCAGGCAAATTCTGTTTTATCAGCCTA
>group_205_8 118 10 0 0 sg=118 px=0 gx=0
ATTTTTCTAAATACATTCAAATATGTATCCGCTGAGCAATAACTAGCATAACCCCTTGGG
>group_205_9 118 10 0 0 sg=118 px=0 gx=0
CCGTTTAGAGGCCCCAAGGGGTTATGCTAGTTATTGCTCAGCGGATACATATTTGAATGT
>group_206_0 2 3 0 0 sg=2 px=0 gx=0
CTCGCCGCAGCCGAACGACCGAGCGCAGCGAGTCAGTGAGCGAGGAAGCGGAAGAAGCTA
>group_206_1 2 3 0 0 sg=2 px=0 gx=0
TAGCTTCTTCCGCTTCCTCGCTCACTGACTCGCTGCGCTCGGTCGTTCGGCTGCGGCGAG
>group_207_0 68 0 0 0 sg=68 px=0 gx=0
CCTCCGCGGCCGGGAACGGTGCATTGGAACGGACCTGCAGCACGTGTTGACAATTAATCA
>group_207_1 68 0 0 0 sg=68 px=0 gx=0
ATACTATGCCGATATACTATGCCGATGATTAATTGTCAACACGTGCTGCAGGTCCGTTCC
>group_207_2 68 0 0 0 sg=68 px=0 gx=0
GACCTGCAGCACGTGTTGACAATTAATCATCGGCATAGTATATCGGCATAGTATAATACG
>group_207_3 68 0 0 0 sg=68 px=0 gx=0
CCGCGGCCGGGAACGGTGCATTGGAACGGACCTGCAGCACGTGTTGACAATTAATCATCG
>group_207_4 68 0 0 0 sg=68 px=0 gx=0
AACGGTGCATTGGAACGGACCTGCAGCACGTGTTGACAATTAATCATCGGCATAGTATAT
>group_207_5 68 0 0 0 sg=68 px=0 gx=0
ATATACTATGCCGATGATTAATTGTCAACACGTGCTGCAGGTCCGTTCCAATGCACCGTT
>group_207_6 68 0 0 0 sg=68 px=0 gx=0
CCGATGATTAATTGTCAACACGTGCTGCAGGTCCGTTCCAATGCACCGTTCCCGGCCGCG
>group_207_7 68 0 0 0 sg=68 px=0 gx=0
CGGCCGGGAACGGTGCATTGGAACGGACCTGCAGCACGTGTTGACAATTAATCATCGGCA
>group_207_8 68 0 0 0 sg=68 px=0 gx=0
CTATGCCGATGATTAATTGTCAACACGTGCTGCAGGTCCGTTCCAATGCACCGTTCCCGG
>group_207_9 68 0 0 0 sg=68 px=0 gx=0
GATGATTAATTGTCAACACGTGCTGCAGGTCCGTTCCAATGCACCGTTCCCGGCCGCGGA
>group_208_0 98 1 0 0 sg=98 px=0 gx=0
AAGGGCATCAAATTAAACCACACCTATGGTGTATGCATAAGGAGGATTAATTAATATGGG
>group_208_1 98 1 0 0 sg=98 px=0 gx=0
CCGCGCCCGCTGCAGCAGCTGCTCGCGGTCCCCCATATTAATTAATCCTCCTTATGCATA
>group_208_2 98 1 0 0 sg=98 px=0 gx=0
AGCCGCGCCCGCTGCAGCAGCTGCTCGCGGTCCCCCATATTAATTAATCCTCCTTATGCA
>group_208_3 98 1 0 0 sg=98 px=0 gx=0
TAATTAATCCTCCTTATGCATACACCATAGGTGTGGTTTAATTTGATGCCCTTTTTCAGG
>group_208_4 98 1 0 0 sg=98 px=0 gx=0
CGCGGTCCCCCATATTAATTAATCCTCCTTATGCATACACCATAGGTGTGGTTTAATTTG
>group_208_5 98 1 0 0 sg=98 px=0 gx=0
CTGCTCGCGGTCCCCCATATTAATTAATCCTCCTTATGCATACACCATAGGTGTGGTTTA
>group_208_6 98 1 0 0 sg=98 px=0 gx=0
ATTAATCCTCCTTATGCATACACCATAGGTGTGGTTTAATTTGATGCCCTTTTTCAGGGC
>group_208_7 98 1 0 0 sg=98 px=0 gx=0
CCCCATATTAATTAATCCTCCTTATGCATACACCATAGGTGTGGTTTAATTTGATGCCCT
>group_208_8 98 1 0 0 sg=98 px=0 gx=0
TATGCATAAGGAGGATTAATTAATATGGGGGACCGCGAGCAGCTGCTGCAGCGGGCGCGG
>group_208_9 98 1 0 0 sg=98 px=0 gx=0
TCAAATTAAACCACACCTATGGTGTATGCATAAGGAGGATTAATTAATATGGGGGACCGC
>group_209_0 2 7 0 0 sg=2 px=0 gx=0
GGGGGATGGGGAGTAAGCTTGGCCGGGCTCAGCACGTTACCGGACCAGAAGTTGTCCTGG
>group_209_1 2 7 0 0 sg=2 px=0 gx=0
CCAGGACAACTTCTGGTCCGGTAACGTGCTGAGCCCGGCCAAGCTTACTCCCCATCCCCC
>group_210_0 78 1 0 0 sg=78 px=0 gx=0
ACAATTTCACACAGGAAACAGCTATGACCATGATTACGAATTCCCGGGGATCCGTCGAGA
>group_210_1 78 1 0 0 sg=78 px=0 gx=0
GCTCCTGAAAATCTCGACGGATCCCCGGGAATTCGTAATCATGGTCATAGCTGTTTCCTG
>group_210_2 78 1 0 0 sg=78 px=0 gx=0
CTATGACCATGATTACGAATTCCCGGGGATCCGTCGAGATTTTCAGGAGCTAAGGAAGCT
>group_210_3 78 1 0 0 sg=78 px=0 gx=0
TTTCACACAGGAAACAGCTATGACCATGATTACGAATTCCCGGGGATCCGTCGAGATTTT
>group_210_4 78 1 0 0 sg=78 px=0 gx=0
TTTCTCCATTTTAGCTTCCTTAGCTCCTGAAAATCTCGACGGATCCCCGGGAATTCGTAA
>group_210_5 78 1 0 0 sg=78 px=0 gx=0
ATGACCATGATTACGAATTCCCGGGGATCCGTCGAGATTTTCAGGAGCTAAGGAAGCTAA
>group_210_6 78 1 0 0 sg=78 px=0 gx=0
CATGATTACGAATTCCCGGGGATCCGTCGAGATTTTCAGGAGCTAAGGAAGCTAAAATGG
>group_210_7 78 1 0 0 sg=78 px=0 gx=0
TAGCTCCTGAAAATCTCGACGGATCCCCGGGAATTCGTAATCATGGTCATAGCTGTTTCC
>group_210_8 78 1 0 0 sg=78 px=0 gx=0
GAATTCCCGGGGATCCGTCGAGATTTTCAGGAGCTAAGGAAGCTAAAATGGAGAAAAAAA
>group_210_9 78 1 0 0 sg=78 px=0 gx=0
CCTTAGCTCCTGAAAATCTCGACGGATCCCCGGGAATTCGTAATCATGGTCATAGCTGTT
>group_211_0 6 9 0 0 sg=6 px=0 gx=0
AAATTTATTTGCACTACTGGAAAACTACCTGTTCCATGGCCAACACTTGTCACTACTTTG
>group_211_1 6 9 0 0 sg=6 px=0 gx=0
CAAAGTAGTGACAAGTGTTGGCCATGGAACAGGTAGTTTTCCAGTAGTGCAAATAAATTT
>group_211_2 6 9 0 0 sg=6 px=0 gx=0
GTCAAAGTAGTGACAAGTGTTGGCCATGGAACAGGTAGTTTTCCAGTAGTGCAAATAAAT
>group_211_3 6 9 0 0 sg=6 px=0 gx=0
TCAAAGTAGTGACAAGTGTTGGCCATGGAACAGGTAGTTTTCCAGTAGTGCAAATAAATT
>group_211_4 6 9 0 0 sg=6 px=0 gx=0
ATTTATTTGCACTACTGGAAAACTACCTGTTCCATGGCCAACACTTGTCACTACTTTGAC
>group_211_5 6 9 0 0 sg=6 px=0 gx=0
AATTTATTTGCACTACTGGAAAACTACCTGTTCCATGGCCAACACTTGTCACTACTTTGA
>group_212_0 2 7 0 0 sg=2 px=0 gx=0
TTATTCCAAGCGGCTTCGGCCAGTAACGTTAGGGGGGGGGGAGGGAGAGGGGCGGAATTG
>group_212_1 2 7 0 0 sg=2 px=0 gx=0
CAATTCCGCCCCTCTCCCTCCCCCCCCCCTAACGTTACTGGCCGAAGCCGCTTGGAATAA
>group_213_0 2 0 0 0 sg=2 px=0 gx=0
TGCTTAAGGGGCCTAGGCAGCTGGACGTCCAGCTGCCTAGGCCCCTTAAGTGACCGGCAG
>group_213_1 2 0 0 0 sg=2 px=0 gx=0
CTGCCGGTCACTTAAGGGGCCTAGGCAGCTGGACGTCCAGCTGCCTAGGCCCCTTAAGCA
>group_214_0 2 8 0 0 sg=2 px=0 gx=0
GCAGAATTCCAGCACACTGGCGGCCGTTACTAGTGGATCCGAGCTCGGTACCAAGCTTGA
>group_214_1 2 8 0 0 sg=2 px=0 gx=0
TCAAGCTTGGTACCGAGCTCGGATCCACTAGTAACGGCCGCCAGTGTGCTGGAATTCTGC
>group_215_0 4 4 0 0 sg=4 px=0 gx=0
TTGGATCCTTATCGTCATCGTCGTACAGATCCCGACCCATTTGCTGTCCACCAGTCATGC
>group_215_1 4 4 0 0 sg=4 px=0 gx=0
GCATGACTGGTGGACAGCAAATGGGTCGGGATCTGTACGACGATGACGATAAGGATCCAA
>group_215_2 4 4 0 0 sg=4 px=0 gx=0
TGGATCCTTATCGTCATCGTCGTACAGATCCCGACCCATTTGCTGTCCACCAGTCATGCT
>group_215_3 4 4 0 0 sg=4 px=0 gx=0
AGCATGACTGGTGGACAGCAAATGGGTCGGGATCTGTACGACGATGACGATAAGGATCCA
>group_216_0 32 0 0 0 sg=32 px=0 gx=0
ACGCGTCGACCCGGGATCCATGGAGGCCTTAAGCTTCGAATTCGTAATCATGTCATAGCT
>group_216_1 32 0 0 0 sg=32 px=0 gx=0
GTCGACCCGGGATCCATGGAGGCCTTAAGCTTCGAATTCGTAATCATGTCATAGCTGTTT
>group_216_2 32 0 0 0 sg=32 px=0 gx=0
GACATGATTACGAATTCGAAGCTTAAGGCCTCCATGGATCCCGGGTCGACGCGTACGATA
>group_216_3 32 0 0 0 sg=32 px=0 gx=0
TCGACCCGGGATCCATGGAGGCCTTAAGCTTCGAATTCGTAATCATGTCATAGCTGTTTC
>group_216_4 32 0 0 0 sg=32 px=0 gx=0
GCGTCGACCCGGGATCCATGGAGGCCTTAAGCTTCGAATTCGTAATCATGTCATAGCTGT
>group_216_5 32 0 0 0 sg=32 px=0 gx=0
CGTACGCGTCGACCCGGGATCCATGGAGGCCTTAAGCTTCGAATTCGTAATCATGTCATA
>group_216_6 32 0 0 0 sg=32 px=0 gx=0
GGAAACAGCTATGACATGATTACGAATTCGAAGCTTAAGGCCTCCATGGATCCCGGGTCG
>group_216_7 32 0 0 0 sg=32 px=0 gx=0
GTACGCGTCGACCCGGGATCCATGGAGGCCTTAAGCTTCGAATTCGTAATCATGTCATAG
>group_216_8 32 0 0 0 sg=32 px=0 gx=0
CAGCTATGACATGATTACGAATTCGAAGCTTAAGGCCTCCATGGATCCCGGGTCGACGCG
>group_216_9 32 0 0 0 sg=32 px=0 gx=0
TACGCGTCGACCCGGGATCCATGGAGGCCTTAAGCTTCGAATTCGTAATCATGTCATAGC
>group_218_0 8 8 0 0 sg=8 px=0 gx=0
CCGGTCTCCCTATAGTGAGTCGTATTAATTTCGATAAGCCAGCTGCATTAATGAATCGGC
>group_218_1 8 8 0 0 sg=8 px=0 gx=0
TCCGGTCTCCCTATAGTGAGTCGTATTAATTTCGATAAGCCAGCTGCATTAATGAATCGG
>group_218_2 8 8 0 0 sg=8 px=0 gx=0
GGCCGATTCATTAATGCAGCTGGCTTATCGAAATTAATACGACTCACTATAGGGAGACCG
>group_218_3 8 8 0 0 sg=8 px=0 gx=0
CGGTCTCCCTATAGTGAGTCGTATTAATTTCGATAAGCCAGCTGCATTAATGAATCGGCC
>group_218_4 8 8 0 0 sg=8 px=0 gx=0
GCCGATTCATTAATGCAGCTGGCTTATCGAAATTAATACGACTCACTATAGGGAGACCGG
>group_218_5 8 8 0 0 sg=8 px=0 gx=0
CGATTCATTAATGCAGCTGGCTTATCGAAATTAATACGACTCACTATAGGGAGACCGGAA
>group_218_6 8 8 0 0 sg=8 px=0 gx=0
TTCCGGTCTCCCTATAGTGAGTCGTATTAATTTCGATAAGCCAGCTGCATTAATGAATCG
>group_218_7 8 8 0 0 sg=8 px=0 gx=0
CCGATTCATTAATGCAGCTGGCTTATCGAAATTAATACGACTCACTATAGGGAGACCGGA
>group_219_0 38 15 0 0 sg=38 px=0 gx=0
AATCAATGTCAACGCGTATATCTGGCCCGTACATCGCGAAGCAGCGCAAAACGCCTAACC
>group_219_1 38 15 0 0 sg=38 px=0 gx=0
TGCTTAGGGTTAGGCGTTTTGCGCTGCTTCGCGATGTACGGGCCAGATATACGCGTTGAC
>group_219_2 38 15 0 0 sg=38 px=0 gx=0
CAATGTCAACGCGTATATCTGGCCCGTACATCGCGAAGCAGCGCAAAACGCCTAACCCTA
>group_219_3 38 15 0 0 sg=38 px=0 gx=0
TAGGGTTAGGCGTTTTGCGCTGCTTCGCGATGTACGGGCCAGATATACGCGTTGACATTG
>group_219_4 38 15 0 0 sg=38 px=0 gx=0
CTAGTCAATAATCAATGTCAACGCGTATATCTGGCCCGTACATCGCGAAGCAGCGCAAAA
>group_219_5 38 15 0 0 sg=38 px=0 gx=0
CAACGCGTATATCTGGCCCGTACATCGCGAAGCAGCGCAAAACGCCTAACCCTAAGCAGA
>group_219_6 38 15 0 0 sg=38 px=0 gx=0
TCAATAATCAATGTCAACGCGTATATCTGGCCCGTACATCGCGAAGCAGCGCAAAACGCC
>group_219_7 38 15 0 0 sg=38 px=0 gx=0
ATGTCAACGCGTATATCTGGCCCGTACATCGCGAAGCAGCGCAAAACGCCTAACCCTAAG
>group_219_8 38 15 0 0 sg=38 px=0 gx=0
TTTTGCGCTGCTTCGCGATGTACGGGCCAGATATACGCGTTGACATTGATTATTGACTAG
>group_219_9 38 15 0 0 sg=38 px=0 gx=0
GGGTTAGGCGTTTTGCGCTGCTTCGCGATGTACGGGCCAGATATACGCGTTGACATTGAT
>group_220_0 4 6 0 0 sg=4 px=0 gx=0
TTCACACAGGAAACAGCTATGACCATGATTACGCCAAGCTTGCATGCCTGCAGGTCGACC
>group_220_1 4 6 0 0 sg=4 px=0 gx=0
TCACACAGGAAACAGCTATGACCATGATTACGCCAAGCTTGCATGCCTGCAGGTCGACCA
>group_220_2 4 6 0 0 sg=4 px=0 gx=0
GGTCGACCTGCAGGCATGCAAGCTTGGCGTAATCATGGTCATAGCTGTTTCCTGTGTGAA
>group_220_3 4 6 0 0 sg=4 px=0 gx=0
TGGTCGACCTGCAGGCATGCAAGCTTGGCGTAATCATGGTCATAGCTGTTTCCTGTGTGA
>group_221_0 4 13 0 0 sg=4 px=0 gx=0
TCCGCCCCTCTCCCTCCCCCCCCCCTAACGTTACTGGCCGAAGCCGCTTGGAATAAGGCC
>group_221_1 4 13 0 0 sg=4 px=0 gx=0
CGGCCTTATTCCAAGCGGCTTCGGCCAGTAACGTTAGGGGGGGGGGAGGGAGAGGGGCGG
>group_221_2 4 13 0 0 sg=4 px=0 gx=0
CCGCCCCTCTCCCTCCCCCCCCCCTAACGTTACTGGCCGAAGCCGCTTGGAATAAGGCCG
>group_221_3 4 13 0 0 sg=4 px=0 gx=0
GGCCTTATTCCAAGCGGCTTCGGCCAGTAACGTTAGGGGGGGGGGAGGGAGAGGGGCGGA
>group_223_0 1508 3 0 156 sg=1352 px=0 gx=156
TCGGCGCCATTACCCTGTTATCCCTACTATAACGGTCCTAAGGTAGCGACGGCCGCGATC
>group_223_1 1508 3 0 156 sg=1352 px=0 gx=156
GGATAACAATTTCACACAGGAAACAGCTATGACCATGATTACGCCAAGCGCGGTACCTGT
>group_223_2 1508 3 0 156 sg=1352 px=0 gx=156
TGGTAGCTTATTCCCTTTAGTGAGGGTTAATTTTAGCTTGGCACTGGCCGTCGTTTTACA
>group_223_3 1508 3 0 156 sg=1352 px=0 gx=156
GAATCCGGTGAGAATGGCAACAGTTTATGCATTTCTTTCCAGACTTGTTCAACAGGCCAG
>group_223_4 1508 3 0 156 sg=1352 px=0 gx=156
GTGTACCTCTACCTGGAGTTTTTCCCACGGTGCGCGCCGGATCGATCCGAGTGTTGTTCC
>group_223_5 1508 3 0 156 sg=1352 px=0 gx=156
CCTGTTGAACAAGTCTGGAAAGAAATGCATAAACTGTTGCCATTCTCACCGGATTCAGTC
>group_223_6 1508 3 0 156 sg=1352 px=0 gx=156
AGTCCACTATTAAAGAACGTGGACACGTGATCGATGCATACGCGATGGCAAACAGCTATT
>group_223_7 1508 3 0 156 sg=1352 px=0 gx=156
TACGCGATGGCAAACAGCTATTATGGGTATTATGGGTACGCGTGGCGCGCCGGTTAACAG
>group_223_8 1508 3 0 156 sg=1352 px=0 gx=156
GGATCGCGGCCGGCCGCAACTCCACTTATTGTTAGGTAGAATTGTCCGTTAGTTGTTTAT
>group_223_9 1508 3 0 156 sg=1352 px=0 gx=156
TTAGCTTGGCACTGGCCGTCGTTTTACAACGTCGTGACTGGGAAAACCCTGTTAACCGGC
>group_224_0 80 5 0 0 sg=80 px=0 gx=0
ACCCCGGTGAACAGCTCCTCGCCCTTGCTCACCATGGTTGTGGCCATATTATCATCGTGT
>group_224_1 80 5 0 0 sg=80 px=0 gx=0
ATGGCCACAACCATGGTGAGCAAGGGCGAGGAGCTGTTCACCGGGGTGGTGCCCATCCTG
>group_224_2 80 5 0 0 sg=80 px=0 gx=0
GATGGGCACCACCCCGGTGAACAGCTCCTCGCCCTTGCTCACCATGGTTGTGGCCATATT
>group_224_3 80 5 0 0 sg=80 px=0 gx=0
TTTTCCTTTGAAAAACACGATGATAATATGGCCACAACCATGGTGAGCAAGGGCGAGGAG
>group_224_4 80 5 0 0 sg=80 px=0 gx=0
GGTTTTCCTTTGAAAAACACGATGATAATATGGCCACAACCATGGTGAGCAAGGGCGAGG
>group_224_5 80 5 0 0 sg=80 px=0 gx=0
GTTTTCCTTTGAAAAACACGATGATAATATGGCCACAACCATGGTGAGCAAGGGCGAGGA
>group_224_6 80 5 0 0 sg=80 px=0 gx=0
GTGAACAGCTCCTCGCCCTTGCTCACCATGGTTGTGGCCATATTATCATCGTGTTTTTCA
>group_224_7 80 5 0 0 sg=80 px=0 gx=0
CAACCATGGTGAGCAAGGGCGAGGAGCTGTTCACCGGGGTGGTGCCCATCCTGGTCGAGC
>group_224_8 80 5 0 0 sg=80 px=0 gx=0
TAATATGGCCACAACCATGGTGAGCAAGGGCGAGGAGCTGTTCACCGGGGTGGTGCCCAT
>group_224_9 80 5 0 0 sg=80 px=0 gx=0
AAAACACGATGATAATATGGCCACAACCATGGTGAGCAAGGGCGAGGAGCTGTTCACCGG
>group_225_0 96 1 0 0 sg=96 px=0 gx=0
ATTAAAATCTAGCGAGGGCTTTACTAAGCTTGCATGCCTGCAGGTCGACTCTAGAGGATC
>group_225_1 96 1 0 0 sg=96 px=0 gx=0
CATTAAAATCTAGCGAGGGCTTTACTAAGCTTGCATGCCTGCAGGTCGACTCTAGAGGAT
>group_225_2 96 1 0 0 sg=96 px=0 gx=0
TTACTAAGCTTGCATGCCTGCAGGTCGACTCTAGAGGATCCCCGGGTACCGAGCTCGAAT
>group_225_3 96 1 0 0 sg=96 px=0 gx=0
ATCCTCTAGAGTCGACCTGCAGGCATGCAAGCTTAGTAAAGCCCTCGCTAGATTTTAATG
>group_225_4 96 1 0 0 sg=96 px=0 gx=0
TCCTCTAGAGTCGACCTGCAGGCATGCAAGCTTAGTAAAGCCCTCGCTAGATTTTAATGC
>group_225_5 96 1 0 0 sg=96 px=0 gx=0
ATCTAGCGAGGGCTTTACTAAGCTTGCATGCCTGCAGGTCGACTCTAGAGGATCCCCGGG
>group_225_6 96 1 0 0 sg=96 px=0 gx=0
GCGAAGTAATCGCAACATCCGCATTAAAATCTAGCGAGGGCTTTACTAAGCTTGCATGCC
>group_225_7 96 1 0 0 sg=96 px=0 gx=0
AGTCGACCTGCAGGCATGCAAGCTTAGTAAAGCCCTCGCTAGATTTTAATGCGGATGTTG
>group_225_8 96 1 0 0 sg=96 px=0 gx=0
GGGGATCCTCTAGAGTCGACCTGCAGGCATGCAAGCTTAGTAAAGCCCTCGCTAGATTTT
>group_225_9 96 1 0 0 sg=96 px=0 gx=0
GCTTTACTAAGCTTGCATGCCTGCAGGTCGACTCTAGAGGATCCCCGGGTACCGAGCTCG
>group_226_0 4 8 0 0 sg=4 px=0 gx=0
TAGGGGCGGGATGGGCGGAGTTAGGGGCGGGACTATGGTTGCTGACTAATTGAGATGCAG
>group_226_1 4 8 0 0 sg=4 px=0 gx=0
TCTGCATCTCAATTAGTCAGCAACCATAGTCCCGCCCCTAACTCCGCCCATCCCGCCCCT
>group_226_2 4 8 0 0 sg=4 px=0 gx=0
CTGCATCTCAATTAGTCAGCAACCATAGTCCCGCCCCTAACTCCGCCCATCCCGCCCCTA
>group_226_3 4 8 0 0 sg=4 px=0 gx=0
AGGGGCGGGATGGGCGGAGTTAGGGGCGGGACTATGGTTGCTGACTAATTGAGATGCAGA
>group_229_0 2 4 0 0 sg=2 px=0 gx=0
GGATCTGATCAGCAACTATATATTGATAGACATTTCCAGTTTGTGATATTAGTTTGTGCG
>group_229_1 2 4 0 0 sg=2 px=0 gx=0
CGCACAAACTAATATCACAAACTGGAAATGTCTATCAATATATAGTTGCTGATCAGATCC
>group_231_0 110 4 0 0 sg=110 px=0 gx=0
GCATCAGGCGCATATTTGAATGTATTTAGAAAAATAAACAAAAAGAGTTTGTAGAAACGC
>group_231_1 110 4 0 0 sg=110 px=0 gx=0
ACAAACTCTTTTTGTTTATTTTTCTAAATACATTCAAATATGCGCCTGATGCGGTATTTT
>group_231_2 110 4 0 0 sg=110 px=0 gx=0
CCTGGCGGTGAGGGCGGATGTCGATATGCGTAAGGAGAAAATACCGCATCAGGCGCATAT
>group_231_3 110 4 0 0 sg=110 px=0 gx=0
TCAGGCGCATATTTGAATGTATTTAGAAAAATAAACAAAAAGAGTTTGTAGAAACGCAAA
>group_231_4 110 4 0 0 sg=110 px=0 gx=0
ATTTTTCTAAATACATTCAAATATGCGCCTGATGCGGTATTTTCTCCTTACGCATATCGA
>group_231_5 110 4 0 0 sg=110 px=0 gx=0
AAGGAGAAAATACCGCATCAGGCGCATATTTGAATGTATTTAGAAAAATAAACAAAAAGA
>group_231_6 110 4 0 0 sg=110 px=0 gx=0
CGGTGAGGGCGGATGTCGATATGCGTAAGGAGAAAATACCGCATCAGGCGCATATTTGAA
>group_231_7 110 4 0 0 sg=110 px=0 gx=0
CGATATGCGTAAGGAGAAAATACCGCATCAGGCGCATATTTGAATGTATTTAGAAAAATA
>group_231_8 110 4 0 0 sg=110 px=0 gx=0
TCAAATATGCGCCTGATGCGGTATTTTCTCCTTACGCATATCGACATCCGCCCTCACCGC
>group_231_9 110 4 0 0 sg=110 px=0 gx=0
CAGGCGCATATTTGAATGTATTTAGAAAAATAAACAAAAAGAGTTTGTAGAAACGCAAAA
>group_234_0 60 1 0 0 sg=60 px=0 gx=0
ACCTGGCTTATCGAAATTAATACGACTCACTATAGGGAGACCGGCAGATCCGCGGCCGCA
>group_234_1 60 1 0 0 sg=60 px=0 gx=0
CGACTCACTATAGGGAGACCGGCAGATCCGCGGCCGCATAGGCCACTAGTGGATCTGATA
>group_234_2 60 1 0 0 sg=60 px=0 gx=0
CCTGGCTTATCGAAATTAATACGACTCACTATAGGGAGACCGGCAGATCCGCGGCCGCAT
>group_234_3 60 1 0 0 sg=60 px=0 gx=0
ACGACTCACTATAGGGAGACCGGCAGATCCGCGGCCGCATAGGCCACTAGTGGATCTGAT
>group_234_4 60 1 0 0 sg=60 px=0 gx=0
TATGCGGCCGCGGATCTGCCGGTCTCCCTATAGTGAGTCGTATTAATTTCGATAAGCCAG
>group_234_5 60 1 0 0 sg=60 px=0 gx=0
TGATATCAGATCCACTAGTGGCCTATGCGGCCGCGGATCTGCCGGTCTCCCTATAGTGAG
>group_234_6 60 1 0 0 sg=60 px=0 gx=0
AGATCCACTAGTGGCCTATGCGGCCGCGGATCTGCCGGTCTCCCTATAGTGAGTCGTATT
>group_234_7 60 1 0 0 sg=60 px=0 gx=0
AACCTGGCTTATCGAAATTAATACGACTCACTATAGGGAGACCGGCAGATCCGCGGCCGC
>group_234_8 60 1 0 0 sg=60 px=0 gx=0
CTCACTATAGGGAGACCGGCAGATCCGCGGCCGCATAGGCCACTAGTGGATCTGATATCA
>group_234_9 60 1 0 0 sg=60 px=0 gx=0
GCTTATCGAAATTAATACGACTCACTATAGGGAGACCGGCAGATCCGCGGCCGCATAGGC
>group_235_0 2 9 0 0 sg=2 px=0 gx=0
GATGATCCAGACATGATAAGATACATTGATGAGTTTGGACAAACCACAACTAGAATGCAG
>group_235_1 2 9 0 0 sg=2 px=0 gx=0
CTGCATTCTAGTTGTGGTTTGTCCAAACTCATCAATGTATCTTATCATGTCTGGATCATC
>group_236_0 2 3 0 0 sg=2 px=0 gx=0
TGCGCGGAACCCCTATTTGTTTATTTTTCTAAATACATTCAAATATGTATCCGCTCATGC
>group_236_1 2 3 0 0 sg=2 px=0 gx=0
GCATGAGCGGATACATATTTGAATGTATTTAGAAAAATAAACAAATAGGGGTTCCGCGCA
>group_237_0 2 6 0 0 sg=2 px=0 gx=0
CGGCGGAATTCCAGCTGAGCGCCGGTCGCTACCATTACCAGTTGGTCTGGTGTCAAAAAG
>group_237_1 2 6 0 0 sg=2 px=0 gx=0
CTTTTTGACACCAGACCAACTGGTAATGGTAGCGACCGGCGCTCAGCTGGAATTCCGCCG
>group_238_0 2 3 0 0 sg=2 px=0 gx=0
AGATCCTCTACGCGGCCGCGGTACCATAACTTCGTATAGCATACATTATACGAAGTTATC
>group_238_1 2 3 0 0 sg=2 px=0 gx=0
GATAACTTCGTATAATGTATGCTATACGAAGTTATGGTACCGCGGCCGCGTAGAGGATCT
>group_239_0 2 3 0 0 sg=2 px=0 gx=0
GGATCACAGGCAGCAACGCTCTGTCATCGTTACAATCAACATGCTACCCTCCGCGAGATC
>group_239_1 2 3 0 0 sg=2 px=0 gx=0
GATCTCGCGGAGGGTAGCATGTTGATTGTAACGATGACAGAGCGTTGCTGCCTGTGATCC
>group_240_0 1238 3 0 0 sg=1238 px=0 gx=0
TGGTGTAGCCGCCGTTGTTGATGGCGTGCAGGAAGGGGTTCTCGTAGCCGCTGGGGTAGG
>group_240_1 1238 3 0 0 sg=1238 px=0 gx=0
TACCACTTCGGCACCTACCCCAGCGGCTACGAGAACCCCTTCCTGCACGCCATCAACAAC
>group_240_2 1238 3 0 0 sg=1238 px=0 gx=0
CTGCACGCCATCAACAACGGCGGCTACACCAACACCCGCATCGAGAAGTACGAGGACGGC
>group_240_3 1238 3 0 0 sg=1238 px=0 gx=0
TCAGCCCCTACCTGCTGAGCCACGTGATGGGCTACGGCTTCTACCACTTCGGCACCTACC
>group_240_4 1238 3 0 0 sg=1238 px=0 gx=0
TTCCGCCGCGTGGAGGAGCTGCACAGCAACACCGAGCTGGGCATCGTGGAGTACCAGCAC
>group_240_5 1238 3 0 0 sg=1238 px=0 gx=0
GCAGGAAGGGGTTCTCGTAGCCGCTGGGGTAGGTGCCGAAGTGGTAGAAGCCGTAGCCCA
>group_240_6 1238 3 0 0 sg=1238 px=0 gx=0
AAGACCCCCATCGCCTTCGCCAGATCCCGCGCTCAGTCGTCCAATTCTGCCGTGGACGGC
>group_240_7 1238 3 0 0 sg=1238 px=0 gx=0
TGGTCATGCGGCCCTGCTTGGGGGTGCCCTCTCCGCCGCCCACCAGCTCGAACTCCACGC
>group_240_8 1238 3 0 0 sg=1238 px=0 gx=0
GGGCACCCCCAAGCAGGGCCGCATGACCAACAAGATGAAGAGCACCAAAGGCGCCCTGAC
>group_240_9 1238 3 0 0 sg=1238 px=0 gx=0
CAGCGTGATCTTCACCGACAAGATCATCCGCAGCAACGCCACCGTGGAGCACCTGCACCC
>group_241_0 4 6 0 0 sg=4 px=0 gx=0
AATCAAGTTTTTGGAGGTCGAGGTGCCGTAAAGCACTAAATCGGAACCCTAAAGGGATCT
>group_241_1 4 6 0 0 sg=4 px=0 gx=0
TGTGATCATTGAACCATTTTCAGTGATCCATTGCTGTTGACAAAGGGAATCATAGATCCC
>group_241_2 4 6 0 0 sg=4 px=0 gx=0
AGATCCCTTTAGGGTTCCGATTTAGTGCTTTACGGCACCTCGACCTCCAAAAACTTGATT
>group_241_3 4 6 0 0 sg=4 px=0 gx=0
GGGATCTATGATTCCCTTTGTCAACAGCAATGGATCACTGAAAATGGTTCAATGATCACA
>group_242_0 22 2 0 0 sg=22 px=0 gx=0
TGCTCGGCCAGCCGCGCCCGCTGCAGCAGCTGCTCGCGGTCCCCCATATGCATTTAAATC
>group_242_1 22 2 0 0 sg=22 px=0 gx=0
GCCTGCTCGGCCAGCCGCGCCCGCTGCAGCAGCTGCTCGCGGTCCCCCATATGCATTTAA
>group_242_2 22 2 0 0 sg=22 px=0 gx=0
TAAATGCATATGGGGGACCGCGAGCAGCTGCTGCAGCGGGCGCGGCTGGCCGAGCAGGCG
>group_242_3 22 2 0 0 sg=22 px=0 gx=0
TCGGCCAGCCGCGCCCGCTGCAGCAGCTGCTCGCGGTCCCCCATATGCATTTAAATCCTC
>group_242_4 22 2 0 0 sg=22 px=0 gx=0
GATTTAAATGCATATGGGGGACCGCGAGCAGCTGCTGCAGCGGGCGCGGCTGGCCGAGCA
>group_242_5 22 2 0 0 sg=22 px=0 gx=0
ATTTAAATGCATATGGGGGACCGCGAGCAGCTGCTGCAGCGGGCGCGGCTGGCCGAGCAG
>group_242_6 22 2 0 0 sg=22 px=0 gx=0
GGATTTAAATGCATATGGGGGACCGCGAGCAGCTGCTGCAGCGGGCGCGGCTGGCCGAGC
>group_242_7 22 2 0 0 sg=22 px=0 gx=0
AGGAGGATTTAAATGCATATGGGGGACCGCGAGCAGCTGCTGCAGCGGGCGCGGCTGGCC
>group_242_8 22 2 0 0 sg=22 px=0 gx=0
TTTAAATGCATATGGGGGACCGCGAGCAGCTGCTGCAGCGGGCGCGGCTGGCCGAGCAGG
>group_242_9 22 2 0 0 sg=22 px=0 gx=0
GCCAGCCGCGCCCGCTGCAGCAGCTGCTCGCGGTCCCCCATATGCATTTAAATCCTCCTT
>group_245_0 2 91 0 0 sg=2 px=0 gx=0
AGAGCTCGAATTTCCCCGATCGTTCAAACATTTGGCAATAAAGTTTCTTAAGATTGAATC
>group_245_1 2 91 0 0 sg=2 px=0 gx=0
GATTCAATCTTAAGAAACTTTATTGCCAAATGTTTGAACGATCGGGGAAATTCGAGCTCT
>group_247_0 26 3 0 0 sg=26 px=0 gx=0
GCACGCCCGATGGTGGGACGGTATGAATAATCCGGAATATTTATAGGTTTTTTTATTACA
>group_247_1 26 3 0 0 sg=26 px=0 gx=0
TAATAAAAAAACCTATAAATATTCCGGATTATTCATACCGTCCCACCATCGGGCGTGCTA
>group_247_2 26 3 0 0 sg=26 px=0 gx=0
CGCTAGCACGCCCGATGGTGGGACGGTATGAATAATCCGGAATATTTATAGGTTTTTTTA
>group_247_3 26 3 0 0 sg=26 px=0 gx=0
AATAAAAAAACCTATAAATATTCCGGATTATTCATACCGTCCCACCATCGGGCGTGCTAG
>group_247_4 26 3 0 0 sg=26 px=0 gx=0
AAAAAAACCTATAAATATTCCGGATTATTCATACCGTCCCACCATCGGGCGTGCTAGCGG
>group_247_5 26 3 0 0 sg=26 px=0 gx=0
AAACCTATAAATATTCCGGATTATTCATACCGTCCCACCATCGGGCGTGCTAGCGGATCC
>group_247_6 26 3 0 0 sg=26 px=0 gx=0
GCTAGCACGCCCGATGGTGGGACGGTATGAATAATCCGGAATATTTATAGGTTTTTTTAT
>group_247_7 26 3 0 0 sg=26 px=0 gx=0
AAAAACCTATAAATATTCCGGATTATTCATACCGTCCCACCATCGGGCGTGCTAGCGGAT
>group_247_8 26 3 0 0 sg=26 px=0 gx=0
GATCCGCTAGCACGCCCGATGGTGGGACGGTATGAATAATCCGGAATATTTATAGGTTTT
>group_247_9 26 3 0 0 sg=26 px=0 gx=0
ACGCCCGATGGTGGGACGGTATGAATAATCCGGAATATTTATAGGTTTTTTTATTACAAA
>group_248_0 8 6 0 0 sg=8 px=0 gx=0
AGATCGAACCACTTTGTACAAGAAAGCTGAACGAGAAACGTAAAATGATATAAATATCAA
>group_248_1 8 6 0 0 sg=8 px=0 gx=0
TAGATCGAACCACTTTGTACAAGAAAGCTGAACGAGAAACGTAAAATGATATAAATATCA
>group_248_2 8 6 0 0 sg=8 px=0 gx=0
TCTAGATCGAACCACTTTGTACAAGAAAGCTGAACGAGAAACGTAAAATGATATAAATAT
>group_248_3 8 6 0 0 sg=8 px=0 gx=0
ATATTTATATCATTTTACGTTTCTCGTTCAGCTTTCTTGTACAAAGTGGTTCGATCTAGA
>group_248_4 8 6 0 0 sg=8 px=0 gx=0
TTGATATTTATATCATTTTACGTTTCTCGTTCAGCTTTCTTGTACAAAGTGGTTCGATCT
>group_248_5 8 6 0 0 sg=8 px=0 gx=0
TGATATTTATATCATTTTACGTTTCTCGTTCAGCTTTCTTGTACAAAGTGGTTCGATCTA
>group_248_6 8 6 0 0 sg=8 px=0 gx=0
GATATTTATATCATTTTACGTTTCTCGTTCAGCTTTCTTGTACAAAGTGGTTCGATCTAG
>group_248_7 8 6 0 0 sg=8 px=0 gx=0
CTAGATCGAACCACTTTGTACAAGAAAGCTGAACGAGAAACGTAAAATGATATAAATATC
>group_253_0 220 19 0 0 sg=220 px=0 gx=0
GCGGCCAATTCGATCTAGAATTCCATTGAGTAAGTTTTTAAGCACATCAGCTTCAAAAGC
>group_253_1 220 19 0 0 sg=220 px=0 gx=0
CCGAACAGGCTTATGTCAATTCGATCCATTGCTGTTGACAAAGGGAATCAGGGGATCTTG
>group_253_2 220 19 0 0 sg=220 px=0 gx=0
CGCGGAGTTGTTCGGTAAATTGTCACAACGCCGCGGCCAATTCGATCTAGAATTCCATTG
>group_253_3 220 19 0 0 sg=220 px=0 gx=0
TAGGAACTTCAGAGCGCTTTTGAAGCTGATGTGCTTAAAAACTTACTCAATGGAATTCTA
>group_253_4 220 19 0 0 sg=220 px=0 gx=0
GTTTACGAACCGAACAGGCTTATGTCAATTCGATCCATTGCTGTTGACAAAGGGAATCAG
>group_253_5 220 19 0 0 sg=220 px=0 gx=0
CCGCGGCCAATTCGATCTAGAATTCCATTGAGTAAGTTTTTAAGCACATCAGCTTCAAAA
>group_253_6 220 19 0 0 sg=220 px=0 gx=0
TGCTTAAAAACTTACTCAATGGAATTCTAGATCGAATTGGCCGCGGCGTTGTGACAATTT
>group_253_7 220 19 0 0 sg=220 px=0 gx=0
TACAGTTTACGAACCGAACAGGCTTATGTCAATTCGATCCATTGCTGTTGACAAAGGGAA
>group_253_8 220 19 0 0 sg=220 px=0 gx=0
TAGAATTCCATTGAGTAAGTTTTTAAGCACATCAGCTTCAAAAGCGCTCTGAAGTTCCTA
>group_253_9 220 19 0 0 sg=220 px=0 gx=0
TTGTCACAACGCCGCGGCCAATTCGATCTAGAATTCCATTGAGTAAGTTTTTAAGCACAT
>group_255_0 142 3 0 0 sg=142 px=0 gx=0
AAAAGCATCGGCGGAGACATCTTCTCAAACAGGGAAGGCAAACTCCAGGGCAAAAGCGGA
>group_255_1 142 3 0 0 sg=142 px=0 gx=0
TCGCTCCGGGGAAAAGCATCGGCGGAGACATCTTCTCAAACAGGGAAGGCAAACTCCAGG
>group_255_2 142 3 0 0 sg=142 px=0 gx=0
CAAAACAACGGACCATTATCAGACCTTTACAAAAATCAGATAATGTTTAAACGAATTCGA
>group_255_3 142 3 0 0 sg=142 px=0 gx=0
GGTACCGAGCTCGAATTCGTTTAAACATTATCTGATTTTTGTAAAGGTCTGATAATGGTC
>group_255_4 142 3 0 0 sg=142 px=0 gx=0
CAGGGAAGGCAAACTCCAGGGCAAAAGCGGACGAACATGGCGTGAAGCGGATATTAACTA
>group_255_5 142 3 0 0 sg=142 px=0 gx=0
GCGGAGACATCTTCTCAAACAGGGAAGGCAAACTCCAGGGCAAAAGCGGACGAACATGGC
>group_255_6 142 3 0 0 sg=142 px=0 gx=0
CCAGGGCAAAAGCGGACGAACATGGCGTGAAGCGGATATTAACTATACATCAGGCTTCAG
>group_255_7 142 3 0 0 sg=142 px=0 gx=0
GCCTGATGTATAGTTAATATCCGCTTCACGCCATGTTCGTCCGCTTTTGCCCTGGAGTTT
>group_255_8 142 3 0 0 sg=142 px=0 gx=0
CGGGGAAAAGCATCGGCGGAGACATCTTCTCAAACAGGGAAGGCAAACTCCAGGGCAAAA
>group_255_9 142 3 0 0 sg=142 px=0 gx=0
AGCCTGATGTATAGTTAATATCCGCTTCACGCCATGTTCGTCCGCTTTTGCCCTGGAGTT
>group_257_0 20648 3 0 19182 sg=1466 px=0 gx=19182
CGGTCGGACAGTGCTCCGAGAACGGGTGCGCATAGAAATTGCATCAACGCATATAGCGCC
>group_257_1 20648 3 0 19182 sg=1466 px=0 gx=19182
CCACACAGACTAACAACTCTATAGTGTCACCTAAATCGTATGTGTATGATACATAAGGTT
>group_257_2 20648 3 0 19182 sg=1466 px=0 gx=19182
ACAAAGTTCGAGTCCTGTTCTTCCACCAGTGTAGCCTCTCCTTGTGTTGGACACCTTGAA
>group_257_3 20648 3 0 19182 sg=1466 px=0 gx=19182
CCCTGTTCTAGGCGAGCAGTCCAATGTGAGGGCTCCGTAGTCAGTCAGCTGTATTTCCGA
>group_257_4 20648 3 0 19182 sg=1466 px=0 gx=19182
CCGATTTGGAACTGTCCTTGTCGGTCCACACAGACTAACAACTCTATAGTGTCACCTAAA
>group_257_5 20648 3 0 19182 sg=1466 px=0 gx=19182
TCCGAGAACGGGTGCGCATAGAAATTGCATCAACGCATATAGCGCCAGCAGCACGCCATA
>group_257_6 20648 3 0 19182 sg=1466 px=0 gx=19182
AAGGTGTCCAACACAAGGAGAGGCTACACTGGTGGAAGAACAGGACTCGAACTTTGTGTG
>group_257_7 20648 3 0 19182 sg=1466 px=0 gx=19182
TTGTTGATCCAACAGGTTCTGGTACCGGTAGGCATCGTGGTGTCACGCTCGTCGTTTGGT
>group_257_8 20648 3 0 19182 sg=1466 px=0 gx=19182
TCCAGGCACAGAGCGCCGCAAGATGGATTGGTGTTGTTGATCCAACAGGTTCTGGTACCG
>group_257_9 20648 3 0 19182 sg=1466 px=0 gx=19182
CTTGCATGGCGCATCTGTTCCTTCGTATTTAACCTGCACTAAAACAGTTCCATGCTGGGT
>group_259_0 8 3 0 0 sg=8 px=0 gx=0
TCATGACATTAACCTATAAAAATAGGCGTATCACGAGGCCCTTTCGTCTTCAAGAAGAAT
>group_259_1 8 3 0 0 sg=8 px=0 gx=0
TATCATGACATTAACCTATAAAAATAGGCGTATCACGAGGCCCTTTCGTCTTCAAGAAGA
>group_259_2 8 3 0 0 sg=8 px=0 gx=0
ATTCTTCTTGAAGACGAAAGGGCCTCGTGATACGCCTATTTTTATAGGTTAATGTCATGA
>group_259_3 8 3 0 0 sg=8 px=0 gx=0
TTCTTCTTGAAGACGAAAGGGCCTCGTGATACGCCTATTTTTATAGGTTAATGTCATGAT
>group_259_4 8 3 0 0 sg=8 px=0 gx=0
AATTCTTCTTGAAGACGAAAGGGCCTCGTGATACGCCTATTTTTATAGGTTAATGTCATG
>group_259_5 8 3 0 0 sg=8 px=0 gx=0
CATGACATTAACCTATAAAAATAGGCGTATCACGAGGCCCTTTCGTCTTCAAGAAGAATT
>group_259_6 8 3 0 0 sg=8 px=0 gx=0
TCTTCTTGAAGACGAAAGGGCCTCGTGATACGCCTATTTTTATAGGTTAATGTCATGATA
>group_259_7 8 3 0 0 sg=8 px=0 gx=0
ATCATGACATTAACCTATAAAAATAGGCGTATCACGAGGCCCTTTCGTCTTCAAGAAGAA
>group_260_0 12 1 0 6 sg=6 px=0 gx=6
GACATTGAGTCACACGCGAAAAACCGCCGGAATTTTTTATGTAATTGCAAGTGGAATTAG
>group_260_1 12 1 0 6 sg=6 px=0 gx=6
TAATTCCACTTGCAATTACATAAAAAATTCCGGCGGTTTTTCGCGTGTGACTCAATGTCG
>group_260_2 12 1 0 6 sg=6 px=0 gx=6
CGACATTGAGTCACACGCGAAAAACCGCCGGAATTTTTTATGTAATTGCAAGTGGAATTA
>group_260_3 12 1 0 6 sg=6 px=0 gx=6
CTAATTCCACTTGCAATTACATAAAAAATTCCGGCGGTTTTTCGCGTGTGACTCAATGTC
>group_260_4 12 1 0 6 sg=6 px=0 gx=6
GCTAATTCCACTTGCAATTACATAAAAAATTCCGGCGGTTTTTCGCGTGTGACTCAATGT
>group_260_5 12 1 0 6 sg=6 px=0 gx=6
ACATTGAGTCACACGCGAAAAACCGCCGGAATTTTTTATGTAATTGCAAGTGGAATTAGC
>group_264_0 24 10 0 0 sg=24 px=0 gx=0
GCCGTTGTGCCCGGACGGGAGATCGAGTCCCGTGATCGGATCGCCAAGATATGCGACAAT
>group_264_1 24 10 0 0 sg=24 px=0 gx=0
GTGTTGGCCGTTGTGCCCGGACGGGAGATCGAGTCCCGTGATCGGATCGCCAAGATATGC
>group_264_2 24 10 0 0 sg=24 px=0 gx=0
AAAATTGTCGCATATCTTGGCGATCCGATCACGGGACTCGATCTCCCGTCCGGGCACAAC
>group_264_3 24 10 0 0 sg=24 px=0 gx=0
AATTGTCGCATATCTTGGCGATCCGATCACGGGACTCGATCTCCCGTCCGGGCACAACGG
>group_264_4 24 10 0 0 sg=24 px=0 gx=0
TGTGCCCGGACGGGAGATCGAGTCCCGTGATCGGATCGCCAAGATATGCGACAATTTTGC
>group_264_5 24 10 0 0 sg=24 px=0 gx=0
CCGTTGTGCCCGGACGGGAGATCGAGTCCCGTGATCGGATCGCCAAGATATGCGACAATT
>group_264_6 24 10 0 0 sg=24 px=0 gx=0
GTCGCATATCTTGGCGATCCGATCACGGGACTCGATCTCCCGTCCGGGCACAACGGCCAA
>group_264_7 24 10 0 0 sg=24 px=0 gx=0
CGCATATCTTGGCGATCCGATCACGGGACTCGATCTCCCGTCCGGGCACAACGGCCAACA
>group_264_8 24 10 0 0 sg=24 px=0 gx=0
TTGTGCCCGGACGGGAGATCGAGTCCCGTGATCGGATCGCCAAGATATGCGACAATTTTG
>group_264_9 24 10 0 0 sg=24 px=0 gx=0
CAAAATTGTCGCATATCTTGGCGATCCGATCACGGGACTCGATCTCCCGTCCGGGCACAA
>group_268_0 210 2 0 0 sg=210 px=0 gx=0
CGATGCCTGCAGAAGAGATTGTTTCTTGCAGGCGTTCAAATTCATCAGCAGTTAATATCT
>group_268_1 210 2 0 0 sg=210 px=0 gx=0
GAGTAAGTAGTTCGCCAGTTAATAGTTTGCGCAACGTTGTTGCCATTGCTGCAGAACGGA
>group_268_2 210 2 0 0 sg=210 px=0 gx=0
GAAACAATCTCTTCTGCAGGCATCGTGGTGTCACGCTCGTCGTTTGGTATGGCTTCATTC
>group_268_3 210 2 0 0 sg=210 px=0 gx=0
GTAAGTAGTTCGCCAGTTAATAGTTTGCGCAACGTTGTTGCCATTGCTGCAGAACGGATT
>group_268_4 210 2 0 0 sg=210 px=0 gx=0
ACGAGCGTGACACCACGATGCCTGCAGAAGAGATTGTTTCTTGCAGGCGTTCAAATTCAT
>group_268_5 210 2 0 0 sg=210 px=0 gx=0
TGATGAATTTGAACGCCTGCAAGAAACAATCTCTTCTGCAGGCATCGTGGTGTCACGCTC
>group_268_6 210 2 0 0 sg=210 px=0 gx=0
ATTTGAACGCCTGCAAGAAACAATCTCTTCTGCAGGCATCGTGGTGTCACGCTCGTCGTT
>group_268_7 210 2 0 0 sg=210 px=0 gx=0
CCATACCAAACGACGAGCGTGACACCACGATGCCTGCAGAAGAGATTGTTTCTTGCAGGC
>group_268_8 210 2 0 0 sg=210 px=0 gx=0
AGTTCGCCAGTTAATAGTTTGCGCAACGTTGTTGCCATTGCTGCAGAACGGATTGTTGAT
>group_268_9 210 2 0 0 sg=210 px=0 gx=0
ATAGTCTGTGCTCTTAATATTTTCGTAATCATCAACAATCCGTTCTGCAGCAATGGCAAC
>group_269_0 2 15 0 0 sg=2 px=0 gx=0
AAGCTTATCGATGATAAGCTGTCAAACATGAGAATTACAACTTATATCGTATGGGGCTGA
>group_269_1 2 15 0 0 sg=2 px=0 gx=0
TCAGCCCCATACGATATAAGTTGTAATTCTCATGTTTGACAGCTTATCATCGATAAGCTT
>group_270_0 190 2 0 70 sg=120 px=0 gx=70
GATCCATGGTAAATCAAGCCCAGACAGATATGTTCGGTGACAGCGACAGACCAAGACAGC
>group_270_1 190 2 0 70 sg=120 px=0 gx=70
AACTAGTGGATCCATGGTAAATCAAGCCCAGACAGATATGTTCGGTGACAGCGACAGACC
>group_270_2 190 2 0 70 sg=120 px=0 gx=70
CATGGATCCACTAGTTCTAGAGCGGCCGCCACCGCGGTGGAGCTCCAATTCGCCCTATAG
>group_270_3 190 2 0 70 sg=120 px=0 gx=70
CAGCGACAGACCAAGACAGCGCATGCTTATCGGAGGAGGACGCTCGGCGTGTTTCCCTGC
>group_270_4 190 2 0 70 sg=120 px=0 gx=70
CTGTCTTGGTCTGTCGCTGTCACCGAACATATCTGTCTGGGCTTGATTTACCATGGATCC
>group_270_5 190 2 0 70 sg=120 px=0 gx=70
GTCGCTGTCACCGAACATATCTGTCTGGGCTTGATTTACCATGGATCCACTAGTTCTAGA
>group_270_6 190 2 0 70 sg=120 px=0 gx=70
GGGCTTGATTTACCATGGATCCACTAGTTCTAGAGCGGCCGCCACCGCGGTGGAGCTCCA
>group_270_7 190 2 0 70 sg=120 px=0 gx=70
ATTGGAGCTCCACCGCGGTGGCGGCCGCTCTAGAACTAGTGGATCCATGGTAAATCAAGC
>group_270_8 190 2 0 70 sg=120 px=0 gx=70
CATATCTGTCTGGGCTTGATTTACCATGGATCCACTAGTTCTAGAGCGGCCGCCACCGCG
>group_270_9 190 2 0 70 sg=120 px=0 gx=70
CCGCTCTAGAACTAGTGGATCCATGGTAAATCAAGCCCAGACAGATATGTTCGGTGACAG
>group_271_0 4 7 0 0 sg=4 px=0 gx=0
TGTCGACGCTCTCCCTTATGCGACTCCTGCATTAGGAAGCAGCCCAGTAGTAGGTTGAGG
>group_271_1 4 7 0 0 sg=4 px=0 gx=0
CTCAACCTACTACTGGGCTGCTTCCTAATGCAGGAGTCGCATAAGGGAGAGCGTCGACAT
>group_271_2 4 7 0 0 sg=4 px=0 gx=0
ATGTCGACGCTCTCCCTTATGCGACTCCTGCATTAGGAAGCAGCCCAGTAGTAGGTTGAG
>group_271_3 4 7 0 0 sg=4 px=0 gx=0
CCTCAACCTACTACTGGGCTGCTTCCTAATGCAGGAGTCGCATAAGGGAGAGCGTCGACA
>group_272_0 1110 6 0 0 sg=1110 px=0 gx=0
GCCTTCCAAGGTCCAGCGTAAGCAATACCAGCCACAACACCCTCAACCTCAGCAACCAAC
>group_272_1 1110 6 0 0 sg=1110 px=0 gx=0
TGAGAGTACTGTTTACGTGTCACATAGGCATCAAAGGTTGGGCCTCGGATCTACATTGTA
>group_272_2 1110 6 0 0 sg=1110 px=0 gx=0
CTTGAGAGGTTGCAAGATAGATACCCTTGGTTGGTTGCTGAGGTTGAGGGTGTTGTGGCT
>group_272_3 1110 6 0 0 sg=1110 px=0 gx=0
GGTGGATGGCATGATGTTGGTTTTTGGCAAAGGGATTTTGAGTTGCCAGCTCCTCCAAGG
>group_272_4 1110 6 0 0 sg=1110 px=0 gx=0
GCTGCGCGCAATGTACCCCTGGCTGTGTATCCCAAAGCCTCATGCAACCTAACAGATGGA
>group_272_5 1110 6 0 0 sg=1110 px=0 gx=0
CCAGTTACCCAGATCTGAGGCGCGCCGATCGTTCAAACATTTGGCAATAAAGTTTCTTAA
>group_272_6 1110 6 0 0 sg=1110 px=0 gx=0
TTAAGTCTATGGAGGCGCAAGGTTTTAAGTCTGTGGTTGCTGTTATTGGCCTTCCAAACG
>group_272_7 1110 6 0 0 sg=1110 px=0 gx=0
AATAACAGCAACCACAGACTTAAAACCTTGCGCCTCCATAGACTTAAGCAAATGTGTGTA
>group_272_8 1110 6 0 0 sg=1110 px=0 gx=0
TGCCAAATGTTTGAACGATCGGCGCGCCTCAGATCTGGGTAACTGGTCTAACTGGCCTTG
>group_272_9 1110 6 0 0 sg=1110 px=0 gx=0
AGATTAGGCCAGCTACAGCAGCTGATATGGCCGCTGTTTGTGACATCGTTAACCATTACA
>group_275_0 2 10 0 0 sg=2 px=0 gx=0
TCCATGGTGAGCAAGGGCGAGGAGCTGTTCACCGGGGTGGTGCCCATCCTGGTCGAGCTG
>group_275_1 2 10 0 0 sg=2 px=0 gx=0
CAGCTCGACCAGGATGGGCACCACCCCGGTGAACAGCTCCTCGCCCTTGCTCACCATGGA
>group_277_0 4 8 0 0 sg=4 px=0 gx=0
CTCGAGCCCGGGGAATTCCAGATAACTTCGTATAATGTATGCTATACGAAGTTATGGTAC
>group_277_1 4 8 0 0 sg=4 px=0 gx=0
GTACCATAACTTCGTATAGCATACATTATACGAAGTTATCTGGAATTCCCCGGGCTCGAG
>group_277_2 4 8 0 0 sg=4 px=0 gx=0
GGTACCATAACTTCGTATAGCATACATTATACGAAGTTATCTGGAATTCCCCGGGCTCGA
>group_277_3 4 8 0 0 sg=4 px=0 gx=0
TCGAGCCCGGGGAATTCCAGATAACTTCGTATAATGTATGCTATACGAAGTTATGGTACC
>group_278_0 104 0 0 0 sg=104 px=0 gx=0
TGCAATGTAACATCAGAGATTTTGAGACACAACGTGGCTTTCCCCCCCCCCCCTGCAGTT
>group_278_1 104 0 0 0 sg=104 px=0 gx=0
TTTTTGTCAAGACCGACCTGTCCGGTGCCCTGAATGAACTGCAGGGGGGGGGGGGAAAGC
>group_278_2 104 0 0 0 sg=104 px=0 gx=0
GTAACATCAGAGATTTTGAGACACAACGTGGCTTTCCCCCCCCCCCCTGCAGTTCATTCA
>group_278_3 104 0 0 0 sg=104 px=0 gx=0
TCAAGACCGACCTGTCCGGTGCCCTGAATGAACTGCAGGGGGGGGGGGGAAAGCCACGTT
>group_278_4 104 0 0 0 sg=104 px=0 gx=0
TGAGACACAACGTGGCTTTCCCCCCCCCCCCTGCAGTTCATTCAGGGCACCGGACAGGTC
>group_278_5 104 0 0 0 sg=104 px=0 gx=0
ATGAACTGCAGGGGGGGGGGGGAAAGCCACGTTGTGTCTCAAAATCTCTGATGTTACATT
>group_278_6 104 0 0 0 sg=104 px=0 gx=0
TTTCCCCCCCCCCCCTGCAGTTCATTCAGGGCACCGGACAGGTCGGTCTTGACAAAAAGA
>group_278_7 104 0 0 0 sg=104 px=0 gx=0
TGAACTGCAGGGGGGGGGGGGAAAGCCACGTTGTGTCTCAAAATCTCTGATGTTACATTG
>group_278_8 104 0 0 0 sg=104 px=0 gx=0
AGACACAACGTGGCTTTCCCCCCCCCCCCTGCAGTTCATTCAGGGCACCGGACAGGTCGG
>group_278_9 104 0 0 0 sg=104 px=0 gx=0
ATCAGAGATTTTGAGACACAACGTGGCTTTCCCCCCCCCCCCTGCAGTTCATTCAGGGCA
>group_279_0 2 1 0 0 sg=2 px=0 gx=0
TAGCATGACTGGTGGACAGCAAATGGGTCGGATCCATGTATCCACGTGGGAATGGTACCA
>group_279_1 2 1 0 0 sg=2 px=0 gx=0
TGGTACCATTCCCACGTGGATACATGGATCCGACCCATTTGCTGTCCACCAGTCATGCTA
>group_282_0 48 1 0 0 sg=48 px=0 gx=0
CATGCAAGCTTGGGGGATCGATCCCGTCGTTTTACAACGTCGTGACTGGGAAAACCCTGG
>group_282_1 48 1 0 0 sg=48 px=0 gx=0
CCTGCAGGCATGCAAGCTTGGGGGATCGATCCCGTCGTTTTACAACGTCGTGACTGGGAA
>group_282_2 48 1 0 0 sg=48 px=0 gx=0
CCCAGTCACGACGTTGTAAAACGACGGGATCGATCCCCCAAGCTTGCATGCCTGCAGGTC
>group_282_3 48 1 0 0 sg=48 px=0 gx=0
TAACGCCAGGGTTTTCCCAGTCACGACGTTGTAAAACGACGGGATCGATCCCCCAAGCTT
>group_282_4 48 1 0 0 sg=48 px=0 gx=0
GCTTGGGGGATCGATCCCGTCGTTTTACAACGTCGTGACTGGGAAAACCCTGGCGTTACC
>group_282_5 48 1 0 0 sg=48 px=0 gx=0
GCCAGGGTTTTCCCAGTCACGACGTTGTAAAACGACGGGATCGATCCCCCAAGCTTGCAT
>group_282_6 48 1 0 0 sg=48 px=0 gx=0
CAGGCATGCAAGCTTGGGGGATCGATCCCGTCGTTTTACAACGTCGTGACTGGGAAAACC
>group_282_7 48 1 0 0 sg=48 px=0 gx=0
ACGCCAGGGTTTTCCCAGTCACGACGTTGTAAAACGACGGGATCGATCCCCCAAGCTTGC
>group_282_8 48 1 0 0 sg=48 px=0 gx=0
GGTAACGCCAGGGTTTTCCCAGTCACGACGTTGTAAAACGACGGGATCGATCCCCCAAGC
>group_282_9 48 1 0 0 sg=48 px=0 gx=0
CAGTCACGACGTTGTAAAACGACGGGATCGATCCCCCAAGCTTGCATGCCTGCAGGTCGA
>group_283_0 2 1 0 0 sg=2 px=0 gx=0
GCTATTCCAGAAGTAGTGAGGAGGCTTTTTTGGAGGCCTAGGCTTTTGCAAAAAGCTTAT
>group_283_1 2 1 0 0 sg=2 px=0 gx=0
ATAAGCTTTTTGCAAAAGCCTAGGCCTCCAAAAAAGCCTCCTCACTACTTCTGGAATAGC
>group_284_0 2 1 0 0 sg=2 px=0 gx=0
GGAAGCTTGCATGCCTGCAGGTCGACTCTAGAGGATCCCCGGGTACCGAGCTCGAATTCA
>group_284_1 2 1 0 0 sg=2 px=0 gx=0
TGAATTCGAGCTCGGTACCCGGGGATCCTCTAGAGTCGACCTGCAGGCATGCAAGCTTCC
>group_285_0 90 1 0 0 sg=90 px=0 gx=0
GATCCCCGGGTACCGCGGCCGCATTCAAGGCCTCGAGGGCCCATATGCATGCGATCGATA
>group_285_1 90 1 0 0 sg=90 px=0 gx=0
CCCTCGAGGCCTTGAATGCGGCCGCGGTACCCGGGGATCCTCTAGAGTCGACCTGCAGGC
>group_285_2 90 1 0 0 sg=90 px=0 gx=0
ATGGATATCGATCGCATGCATATGGGCCCTCGAGGCCTTGAATGCGGCCGCGGTACCCGG
>group_285_3 90 1 0 0 sg=90 px=0 gx=0
GCCTGCAGGTCGACTCTAGAGGATCCCCGGGTACCGCGGCCGCATTCAAGGCCTCGAGGG
>group_285_4 90 1 0 0 sg=90 px=0 gx=0
CATGCATATGGGCCCTCGAGGCCTTGAATGCGGCCGCGGTACCCGGGGATCCTCTAGAGT
>group_285_5 90 1 0 0 sg=90 px=0 gx=0
ACCGCGGCCGCATTCAAGGCCTCGAGGGCCCATATGCATGCGATCGATATCCATGGAGCT
>group_285_6 90 1 0 0 sg=90 px=0 gx=0
ATGGGCCCTCGAGGCCTTGAATGCGGCCGCGGTACCCGGGGATCCTCTAGAGTCGACCTG
>group_285_7 90 1 0 0 sg=90 px=0 gx=0
GGGCCCTCGAGGCCTTGAATGCGGCCGCGGTACCCGGGGATCCTCTAGAGTCGACCTGCA
>group_285_8 90 1 0 0 sg=90 px=0 gx=0
AGCTCCATGGATATCGATCGCATGCATATGGGCCCTCGAGGCCTTGAATGCGGCCGCGGT
>group_285_9 90 1 0 0 sg=90 px=0 gx=0
GCTCCATGGATATCGATCGCATGCATATGGGCCCTCGAGGCCTTGAATGCGGCCGCGGTA
>group_286_0 6184 0 0 6070 sg=114 px=0 gx=6070
GCCAAGCTCGAAATTAACCCTCACTAAAGGGAACAAAAGCTGGAGCCTTGCTCTAGCTTC
>group_286_1 6184 0 0 6070 sg=114 px=0 gx=6070
GCTGGAGCCTTGCTCTAGCTTCTTTAGGGGTTATTACTTCTTTGGTAGCTCAACACATGT
>group_286_2 6184 0 0 6070 sg=114 px=0 gx=6070
AACAAAAGCTGGAGCCTTGCTCTAGCTTCTTTAGGGGTTATTACTTCTTTGGTAGCTCAA
>group_286_3 6184 0 0 6070 sg=114 px=0 gx=6070
AAAGCTGGAGCCTTGCTCTAGCTTCTTTAGGGGTTATTACTTCTTTGGTAGCTCAACACA
>group_286_4 6184 0 0 6070 sg=114 px=0 gx=6070
CAAGCTCGAAATTAACCCTCACTAAAGGGAACAAAAGCTGGAGCCTTGCTCTAGCTTCTT
>group_286_5 6184 0 0 6070 sg=114 px=0 gx=6070
TAACCCCTAAAGAAGCTAGAGCAAGGCTCCAGCTTTTGTTCCCTTTAGTGAGGGTTAATT
>group_286_6 6184 0 0 6070 sg=114 px=0 gx=6070
ACGCCAAGCTCGAAATTAACCCTCACTAAAGGGAACAAAAGCTGGAGCCTTGCTCTAGCT
>group_286_7 6184 0 0 6070 sg=114 px=0 gx=6070
CCCTAAAGAAGCTAGAGCAAGGCTCCAGCTTTTGTTCCCTTTAGTGAGGGTTAATTTCGA
>group_286_8 6184 0 0 6070 sg=114 px=0 gx=6070
AAGCTGGAGCCTTGCTCTAGCTTCTTTAGGGGTTATTACTTCTTTGGTAGCTCAACACAT
>group_286_9 6184 0 0 6070 sg=114 px=0 gx=6070
CAAGGCTCCAGCTTTTGTTCCCTTTAGTGAGGGTTAATTTCGAGCTTGGCGTAATCATGG
>group_288_0 4 47 0 0 sg=4 px=0 gx=0
GGCCACGATGCGTCCGGCGTAGAGGATCTGAAGATCAGCAGTTCAACCTGTTGATAGTAC
>group_288_1 4 47 0 0 sg=4 px=0 gx=0
GCCACGATGCGTCCGGCGTAGAGGATCTGAAGATCAGCAGTTCAACCTGTTGATAGTACG
>group_288_2 4 47 0 0 sg=4 px=0 gx=0
GTACTATCAACAGGTTGAACTGCTGATCTTCAGATCCTCTACGCCGGACGCATCGTGGCC
>group_288_3 4 47 0 0 sg=4 px=0 gx=0
CGTACTATCAACAGGTTGAACTGCTGATCTTCAGATCCTCTACGCCGGACGCATCGTGGC
>group_290_0 4 4 0 0 sg=4 px=0 gx=0
GGGACAGTAAGACGGGTAAGCCTGTTGATGATACCGCTGCCTTACTGGGTGCATTAGCCA
>group_290_1 4 4 0 0 sg=4 px=0 gx=0
TGGCTAATGCACCCAGTAAGGCAGCGGTATCATCAACAGGCTTACCCGTCTTACTGTCCC
>group_290_2 4 4 0 0 sg=4 px=0 gx=0
CTGGCTAATGCACCCAGTAAGGCAGCGGTATCATCAACAGGCTTACCCGTCTTACTGTCC
>group_290_3 4 4 0 0 sg=4 px=0 gx=0
GGACAGTAAGACGGGTAAGCCTGTTGATGATACCGCTGCCTTACTGGGTGCATTAGCCAG
>group_293_0 24 15 0 0 sg=24 px=0 gx=0
GTCATCGCCATTAATTCACTGATCAGTGATAAGCTGTCAAACATGAGAATTCGAGCTCGG
>group_293_1 24 15 0 0 sg=24 px=0 gx=0
ATCGCCATTAATTCACTGATCAGTGATAAGCTGTCAAACATGAGAATTCGAGCTCGGTAC
>group_293_2 24 15 0 0 sg=24 px=0 gx=0
CCGAGCTCGAATTCTCATGTTTGACAGCTTATCACTGATCAGTGAATTAATGGCGATGAC
>group_293_3 24 15 0 0 sg=24 px=0 gx=0
TACCGAGCTCGAATTCTCATGTTTGACAGCTTATCACTGATCAGTGAATTAATGGCGATG
>group_293_4 24 15 0 0 sg=24 px=0 gx=0
GGTACCGAGCTCGAATTCTCATGTTTGACAGCTTATCACTGATCAGTGAATTAATGGCGA
>group_293_5 24 15 0 0 sg=24 px=0 gx=0
GATGCGTCATCGCCATTAATTCACTGATCAGTGATAAGCTGTCAAACATGAGAATTCGAG
>group_293_6 24 15 0 0 sg=24 px=0 gx=0
TCATCGCCATTAATTCACTGATCAGTGATAAGCTGTCAAACATGAGAATTCGAGCTCGGT
>group_293_7 24 15 0 0 sg=24 px=0 gx=0
TGCGTCATCGCCATTAATTCACTGATCAGTGATAAGCTGTCAAACATGAGAATTCGAGCT
>group_293_8 24 15 0 0 sg=24 px=0 gx=0
ATGCGTCATCGCCATTAATTCACTGATCAGTGATAAGCTGTCAAACATGAGAATTCGAGC
>group_293_9 24 15 0 0 sg=24 px=0 gx=0
ACCGAGCTCGAATTCTCATGTTTGACAGCTTATCACTGATCAGTGAATTAATGGCGATGA
>group_295_0 70 2 0 0 sg=70 px=0 gx=0
AATAGGCGTATCACGAGGCCCTTTCGTCTTCAAGAATTCCGGATCCGGAATTCTCATGTT
>group_295_1 70 2 0 0 sg=70 px=0 gx=0
CCGGAATTCTTGAAGACGAAAGGGCCTCGTGATACGCCTATTTTTATAGGTTAATGTCAT
>group_295_2 70 2 0 0 sg=70 px=0 gx=0
AAAATAGGCGTATCACGAGGCCCTTTCGTCTTCAAGAATTCCGGATCCGGAATTCTCATG
>group_295_3 70 2 0 0 sg=70 px=0 gx=0
TCCGGAATTCTTGAAGACGAAAGGGCCTCGTGATACGCCTATTTTTATAGGTTAATGTCA
>group_295_4 70 2 0 0 sg=70 px=0 gx=0
CCTATAAAAATAGGCGTATCACGAGGCCCTTTCGTCTTCAAGAATTCCGGATCCGGAATT
>group_295_5 70 2 0 0 sg=70 px=0 gx=0
AGGCCCTTTCGTCTTCAAGAATTCCGGATCCGGAATTCTCATGTTTGACAGCTTATCATC
>group_295_6 70 2 0 0 sg=70 px=0 gx=0
CATTAACCTATAAAAATAGGCGTATCACGAGGCCCTTTCGTCTTCAAGAATTCCGGATCC
>group_295_7 70 2 0 0 sg=70 px=0 gx=0
TCAAACATGAGAATTCCGGATCCGGAATTCTTGAAGACGAAAGGGCCTCGTGATACGCCT
>group_295_8 70 2 0 0 sg=70 px=0 gx=0
GAATTCCGGATCCGGAATTCTTGAAGACGAAAGGGCCTCGTGATACGCCTATTTTTATAG
>group_295_9 70 2 0 0 sg=70 px=0 gx=0
GAGAATTCCGGATCCGGAATTCTTGAAGACGAAAGGGCCTCGTGATACGCCTATTTTTAT
>group_296_0 10 1 0 0 sg=10 px=0 gx=0
GACCTCGAGGGGGGGCCCGGTACCAGCTTTTGTTCCCTTTAGTGAGGGTTAATTTCGAGC
>group_296_1 10 1 0 0 sg=10 px=0 gx=0
CGACCTCGAGGGGGGGCCCGGTACCAGCTTTTGTTCCCTTTAGTGAGGGTTAATTTCGAG
>group_296_2 10 1 0 0 sg=10 px=0 gx=0
TCGAAATTAACCCTCACTAAAGGGAACAAAAGCTGGTACCGGGCCCCCCCTCGAGGTCGA
>group_296_3 10 1 0 0 sg=10 px=0 gx=0
GCTCGAAATTAACCCTCACTAAAGGGAACAAAAGCTGGTACCGGGCCCCCCCTCGAGGTC
>group_296_4 10 1 0 0 sg=10 px=0 gx=0
ACCTCGAGGGGGGGCCCGGTACCAGCTTTTGTTCCCTTTAGTGAGGGTTAATTTCGAGCT
>group_296_5 10 1 0 0 sg=10 px=0 gx=0
AGCTCGAAATTAACCCTCACTAAAGGGAACAAAAGCTGGTACCGGGCCCCCCCTCGAGGT
>group_296_6 10 1 0 0 sg=10 px=0 gx=0
TCGACCTCGAGGGGGGGCCCGGTACCAGCTTTTGTTCCCTTTAGTGAGGGTTAATTTCGA
>group_296_7 10 1 0 0 sg=10 px=0 gx=0
CTCGAAATTAACCCTCACTAAAGGGAACAAAAGCTGGTACCGGGCCCCCCCTCGAGGTCG
>group_296_8 10 1 0 0 sg=10 px=0 gx=0
AAGCTCGAAATTAACCCTCACTAAAGGGAACAAAAGCTGGTACCGGGCCCCCCCTCGAGG
>group_296_9 10 1 0 0 sg=10 px=0 gx=0
CCTCGAGGGGGGGCCCGGTACCAGCTTTTGTTCCCTTTAGTGAGGGTTAATTTCGAGCTT
>group_299_0 1044 16 0 0 sg=1044 px=0 gx=0
TGGTTCCAATTGACAAGCTTTTGATTTTAACGACTTTTAACGACAACTTGAGAAGATCAA
>group_299_1 1044 16 0 0 sg=1044 px=0 gx=0
AGTCATGGTGTTAGTAGCCTAATAGAAGGAATTGGAATGAGCGAGCTCCAATCAAGCCCA
>group_299_2 1044 16 0 0 sg=1044 px=0 gx=0
GTTGCGTTTGGCACTTATGTGTGAGAATGGACCTGTGGATGTCGGATGGCAAAAAGGTTT
>group_299_3 1044 16 0 0 sg=1044 px=0 gx=0
TATGACAAAAGCGTGATCTCATCCAAGATGAACTAAGTTTGGTTCGTTGAAATGCTAACG
>group_299_4 1044 16 0 0 sg=1044 px=0 gx=0
TTGCAAACGCAGGACCTCCACTCCTCTTCTCCTCAACACCCACTTTTGCCATCGAAAAAC
>group_299_5 1044 16 0 0 sg=1044 px=0 gx=0
GCTTGATTGGAGCTCGCTCATTCCAATTCCTTCTATTAGGCTACTAACACCATGACTTTA
>group_299_6 1044 16 0 0 sg=1044 px=0 gx=0
ATCCCCTCCTGTTGCGTTTGGCACTTATGTGTGAGAATGGACCTGTGGATGTCGGATGGC
>group_299_7 1044 16 0 0 sg=1044 px=0 gx=0
CAAAAGCGTGATCTCATCCAAGATGAACTAAGTTTGGTTCGTTGAAATGCTAACGGCCAG
>group_299_8 1044 16 0 0 sg=1044 px=0 gx=0
CCTCAACACCCACTTTTGCCATCGAAAAACCAGCCCAGTTATTGGGCTTGATTGGAGCTC
>group_299_9 1044 16 0 0 sg=1044 px=0 gx=0
ATGCAACAAGCTCCGCATTACACCCGAACATCACTCCAGATGAGGGCTTTCTGAGTGTGG
>group_300_0 56 16 0 0 sg=56 px=0 gx=0
CGGTGGATGTGGAATGTGTGCGAGGCCAGAGGCCACTTGTGTAGCGCCAAGTGCCCAGCG
>group_300_1 56 16 0 0 sg=56 px=0 gx=0
TGGGCACTTGGCGCTACACAAGTGGCCTCTGGCCTCGCACACATTCCACATCCACCGGTA
>group_300_2 56 16 0 0 sg=56 px=0 gx=0
GTGGAATGTGTGCGAGGCCAGAGGCCACTTGTGTAGCGCCAAGTGCCCAGCGGGGCTGCT
>group_300_3 56 16 0 0 sg=56 px=0 gx=0
GCCCCGCTGGGCACTTGGCGCTACACAAGTGGCCTCTGGCCTCGCACACATTCCACATCC
>group_300_4 56 16 0 0 sg=56 px=0 gx=0
TGTGTGCGAGGCCAGAGGCCACTTGTGTAGCGCCAAGTGCCCAGCGGGGCTGCTAAAGCG
>group_300_5 56 16 0 0 sg=56 px=0 gx=0
GCTGGGCACTTGGCGCTACACAAGTGGCCTCTGGCCTCGCACACATTCCACATCCACCGG
>group_300_6 56 16 0 0 sg=56 px=0 gx=0
GGAATGTGTGCGAGGCCAGAGGCCACTTGTGTAGCGCCAAGTGCCCAGCGGGGCTGCTAA
>group_300_7 56 16 0 0 sg=56 px=0 gx=0
CGAGGCCAGAGGCCACTTGTGTAGCGCCAAGTGCCCAGCGGGGCTGCTAAAGCGCATGCT
>group_300_8 56 16 0 0 sg=56 px=0 gx=0
GATGTGGAATGTGTGCGAGGCCAGAGGCCACTTGTGTAGCGCCAAGTGCCCAGCGGGGCT
>group_300_9 56 16 0 0 sg=56 px=0 gx=0
TGGAGCATGCGCTTTAGCAGCCCCGCTGGGCACTTGGCGCTACACAAGTGGCCTCTGGCC
>group_301_0 4 2 0 0 sg=4 px=0 gx=0
CAATTCGGGGGGATCTCAATCTGGCGGCTGGTGGCATCATACTTGAGCGAGCTTTCCGGC
>group_301_1 4 2 0 0 sg=4 px=0 gx=0
CCAATTCGGGGGGATCTCAATCTGGCGGCTGGTGGCATCATACTTGAGCGAGCTTTCCGG
>group_301_2 4 2 0 0 sg=4 px=0 gx=0
GCCGGAAAGCTCGCTCAAGTATGATGCCACCAGCCGCCAGATTGAGATCCCCCCGAATTG
>group_301_3 4 2 0 0 sg=4 px=0 gx=0
CCGGAAAGCTCGCTCAAGTATGATGCCACCAGCCGCCAGATTGAGATCCCCCCGAATTGG
>group_302_0 36 20 0 0 sg=36 px=0 gx=0
CTAAGCTTAGAACCTTTACCAAAGGTGATGCGGAGAGATGGGTAAGCACAACCAAAAAAG
>group_302_1 36 20 0 0 sg=36 px=0 gx=0
TTCTCACCTAAGCTTAGAACCTTTACCAAAGGTGATGCGGAGAGATGGGTAAGCACAACC
>group_302_2 36 20 0 0 sg=36 px=0 gx=0
GATGTTCTCACCTAAGCTTAGAACCTTTACCAAAGGTGATGCGGAGAGATGGGTAAGCAC
>group_302_3 36 20 0 0 sg=36 px=0 gx=0
TGTTCTCACCTAAGCTTAGAACCTTTACCAAAGGTGATGCGGAGAGATGGGTAAGCACAA
>group_302_4 36 20 0 0 sg=36 px=0 gx=0
TGTGCTTACCCATCTCTCCGCATCACCTTTGGTAAAGGTTCTAAGCTTAGGTGAGAACAT
>group_302_5 36 20 0 0 sg=36 px=0 gx=0
GGCTTTTTTGGTTGTGCTTACCCATCTCTCCGCATCACCTTTGGTAAAGGTTCTAAGCTT
>group_302_6 36 20 0 0 sg=36 px=0 gx=0
GCTTACCCATCTCTCCGCATCACCTTTGGTAAAGGTTCTAAGCTTAGGTGAGAACATCCC
>group_302_7 36 20 0 0 sg=36 px=0 gx=0
GGATGTTCTCACCTAAGCTTAGAACCTTTACCAAAGGTGATGCGGAGAGATGGGTAAGCA
>group_302_8 36 20 0 0 sg=36 px=0 gx=0
TGCTTACCCATCTCTCCGCATCACCTTTGGTAAAGGTTCTAAGCTTAGGTGAGAACATCC
>group_302_9 36 20 0 0 sg=36 px=0 gx=0
GCTTTTTTGGTTGTGCTTACCCATCTCTCCGCATCACCTTTGGTAAAGGTTCTAAGCTTA
>group_305_0 2 57 0 0 sg=2 px=0 gx=0
GGTCCTTCTTGAGTTTGTAACAGCTGCTGGGATTACACATGGCATGGATGAACTATACAA
>group_305_1 2 57 0 0 sg=2 px=0 gx=0
TTGTATAGTTCATCCATGCCATGTGTAATCCCAGCAGCTGTTACAAACTCAAGAAGGACC
>group_306_0 36 17 0 0 sg=36 px=0 gx=0
GGCGGGGCGTAATCTAGAGGATCCGGCTTACTAAAAGCCAGATAACAGTATGCGTATTTG
>group_306_1 36 17 0 0 sg=36 px=0 gx=0
TCAGCGCGCAAATACGCATACTGTTATCTGGCTTTTAGTAAGCCGGATCCTCTAGATTAC
>group_306_2 36 17 0 0 sg=36 px=0 gx=0
GCGGGGCGTAATCTAGAGGATCCGGCTTACTAAAAGCCAGATAACAGTATGCGTATTTGC
>group_306_3 36 17 0 0 sg=36 px=0 gx=0
GCAAATACGCATACTGTTATCTGGCTTTTAGTAAGCCGGATCCTCTAGATTACGCCCCGC
>group_306_4 36 17 0 0 sg=36 px=0 gx=0
AAATCAGCGCGCAAATACGCATACTGTTATCTGGCTTTTAGTAAGCCGGATCCTCTAGAT
>group_306_5 36 17 0 0 sg=36 px=0 gx=0
GGGGCGTAATCTAGAGGATCCGGCTTACTAAAAGCCAGATAACAGTATGCGTATTTGCGC
>group_306_6 36 17 0 0 sg=36 px=0 gx=0
CGCAAATACGCATACTGTTATCTGGCTTTTAGTAAGCCGGATCCTCTAGATTACGCCCCG
>group_306_7 36 17 0 0 sg=36 px=0 gx=0
GTAATCTAGAGGATCCGGCTTACTAAAAGCCAGATAACAGTATGCGTATTTGCGCGCTGA
>group_306_8 36 17 0 0 sg=36 px=0 gx=0
CAGCGCGCAAATACGCATACTGTTATCTGGCTTTTAGTAAGCCGGATCCTCTAGATTACG
>group_306_9 36 17 0 0 sg=36 px=0 gx=0
GCGTAATCTAGAGGATCCGGCTTACTAAAAGCCAGATAACAGTATGCGTATTTGCGCGCT
>group_308_0 2 7 0 0 sg=2 px=0 gx=0
CGCTGCCTCGCGCGTTTCGGTGATGACGGTGAAAACCTCTGACACATGCAGCTCCCGGAG
>group_308_1 2 7 0 0 sg=2 px=0 gx=0
CTCCGGGAGCTGCATGTGTCAGAGGTTTTCACCGTCATCACCGAAACGCGCGAGGCAGCG
>group_309_0 24 4 0 0 sg=24 px=0 gx=0
ACATGAAGCACTTCACTGACACCCTCATCAGTGCCAACATAGTAAGCCAGTATATACACT
>group_309_1 24 4 0 0 sg=24 px=0 gx=0
CGGAGTGTATATACTGGCTTACTATGTTGGCACTGATGAGGGTGTCAGTGAAGTGCTTCA
>group_309_2 24 4 0 0 sg=24 px=0 gx=0
AGTGTATATACTGGCTTACTATGTTGGCACTGATGAGGGTGTCAGTGAAGTGCTTCATGT
>group_309_3 24 4 0 0 sg=24 px=0 gx=0
CACATGAAGCACTTCACTGACACCCTCATCAGTGCCAACATAGTAAGCCAGTATATACAC
>group_309_4 24 4 0 0 sg=24 px=0 gx=0
TATATACTGGCTTACTATGTTGGCACTGATGAGGGTGTCAGTGAAGTGCTTCATGTGGCA
>group_309_5 24 4 0 0 sg=24 px=0 gx=0
TGTATATACTGGCTTACTATGTTGGCACTGATGAGGGTGTCAGTGAAGTGCTTCATGTGG
>group_309_6 24 4 0 0 sg=24 px=0 gx=0
GAGTGTATATACTGGCTTACTATGTTGGCACTGATGAGGGTGTCAGTGAAGTGCTTCATG
>group_309_7 24 4 0 0 sg=24 px=0 gx=0
CTGCCACATGAAGCACTTCACTGACACCCTCATCAGTGCCAACATAGTAAGCCAGTATAT
>group_309_8 24 4 0 0 sg=24 px=0 gx=0
GGAGTGTATATACTGGCTTACTATGTTGGCACTGATGAGGGTGTCAGTGAAGTGCTTCAT
>group_309_9 24 4 0 0 sg=24 px=0 gx=0
GTGTATATACTGGCTTACTATGTTGGCACTGATGAGGGTGTCAGTGAAGTGCTTCATGTG
>group_310_0 120 8 0 0 sg=120 px=0 gx=0
AAGGTTATGTACAGGAACGCACTATATCTTTCAAAGATGACGGGAACTACAAGACGCGTG
>group_310_1 120 8 0 0 sg=120 px=0 gx=0
ACTTCAGCACGCGTCTTGTAGTTCCCGTCATCTTTGAAAGATATAGTGCGTTCCTGTACA
>group_310_2 120 8 0 0 sg=120 px=0 gx=0
ATCTTTGAAAGATATAGTGCGTTCCTGTACATAACCTTCGGGCATGGCACTCTTGAAAAA
>group_310_3 120 8 0 0 sg=120 px=0 gx=0
GAGTGCCATGCCCGAAGGTTATGTACAGGAACGCACTATATCTTTCAAAGATGACGGGAA
>group_310_4 120 8 0 0 sg=120 px=0 gx=0
GTGCCATGCCCGAAGGTTATGTACAGGAACGCACTATATCTTTCAAAGATGACGGGAACT
>group_310_5 120 8 0 0 sg=120 px=0 gx=0
ATGACTTTTTCAAGAGTGCCATGCCCGAAGGTTATGTACAGGAACGCACTATATCTTTCA
>group_310_6 120 8 0 0 sg=120 px=0 gx=0
CGCACTATATCTTTCAAAGATGACGGGAACTACAAGACGCGTGCTGAAGTCAAGTTTGAA
>group_310_7 120 8 0 0 sg=120 px=0 gx=0
CGCGTCTTGTAGTTCCCGTCATCTTTGAAAGATATAGTGCGTTCCTGTACATAACCTTCG
>group_310_8 120 8 0 0 sg=120 px=0 gx=0
AGAGTGCCATGCCCGAAGGTTATGTACAGGAACGCACTATATCTTTCAAAGATGACGGGA
>group_310_9 120 8 0 0 sg=120 px=0 gx=0
CATGACTTTTTCAAGAGTGCCATGCCCGAAGGTTATGTACAGGAACGCACTATATCTTTC
>group_312_0 26 1 0 0 sg=26 px=0 gx=0
GCTTGGATTGAACAAGATGGATTGCACGCAGGTTCTCCGGCCGCTTGGGTGGAGAGGCTA
>group_312_1 26 1 0 0 sg=26 px=0 gx=0
GGTCCCGCTCAGAAGAACTCGTCAAGAAGGCGATAGAAGGCGATGCGCTGCGAATCGGGA
>group_312_2 26 1 0 0 sg=26 px=0 gx=0
TTGGATTGAACAAGATGGATTGCACGCAGGTTCTCCGGCCGCTTGGGTGGAGAGGCTATT
>group_312_3 26 1 0 0 sg=26 px=0 gx=0
GCCTCTCCACCCAAGCGGCCGGAGAACCTGCGTGCAATCCATCTTGTTCAATCCAAGCTC
>group_312_4 26 1 0 0 sg=26 px=0 gx=0
CCATGGGAGCTTGGATTGAACAAGATGGATTGCACGCAGGTTCTCCGGCCGCTTGGGTGG
>group_312_5 26 1 0 0 sg=26 px=0 gx=0
ATGGGAGCTTGGATTGAACAAGATGGATTGCACGCAGGTTCTCCGGCCGCTTGGGTGGAG
>group_312_6 26 1 0 0 sg=26 px=0 gx=0
CTCCACCCAAGCGGCCGGAGAACCTGCGTGCAATCCATCTTGTTCAATCCAAGCTCCCAT
>group_312_7 26 1 0 0 sg=26 px=0 gx=0
TCCCGATTCGCAGCGCATCGCCTTCTATCGCCTTCTTGACGAGTTCTTCTGAGCGGGACC
>group_312_8 26 1 0 0 sg=26 px=0 gx=0
CCTCTCCACCCAAGCGGCCGGAGAACCTGCGTGCAATCCATCTTGTTCAATCCAAGCTCC
>group_312_9 26 1 0 0 sg=26 px=0 gx=0
ATAGCCTCTCCACCCAAGCGGCCGGAGAACCTGCGTGCAATCCATCTTGTTCAATCCAAG
>group_313_0 4 41 0 0 sg=4 px=0 gx=0
ACTAAAGGGAACAAAAGCTGGAGCTCCACCGCGGTGGCGGCCGCTCTAGAACTAGTGGAT
>group_313_1 4 41 0 0 sg=4 px=0 gx=0
CTAAAGGGAACAAAAGCTGGAGCTCCACCGCGGTGGCGGCCGCTCTAGAACTAGTGGATC
>group_313_2 4 41 0 0 sg=4 px=0 gx=0
GATCCACTAGTTCTAGAGCGGCCGCCACCGCGGTGGAGCTCCAGCTTTTGTTCCCTTTAG
>group_313_3 4 41 0 0 sg=4 px=0 gx=0
ATCCACTAGTTCTAGAGCGGCCGCCACCGCGGTGGAGCTCCAGCTTTTGTTCCCTTTAGT
>group_314_0 2 1 0 0 sg=2 px=0 gx=0
GGGATCCTTTTTGTCCGGTGTTGGGTTGAAGGTGAAGCCGGTCGGGGCCGCAGCGGGGGC
>group_314_1 2 1 0 0 sg=2 px=0 gx=0
GCCCCCGCTGCGGCCCCGACCGGCTTCACCTTCAACCCAACACCGGACAAAAAGGATCCC
>group_318_0 14 3 0 0 sg=14 px=0 gx=0
CTTGCTCACCATGGTGGCGACCGGTACCCGGGGATCCTCTAGAGTCGACCTGCAGGCATG
>group_318_1 14 3 0 0 sg=14 px=0 gx=0
CGCCCTTGCTCACCATGGTGGCGACCGGTACCCGGGGATCCTCTAGAGTCGACCTGCAGG
>group_318_2 14 3 0 0 sg=14 px=0 gx=0
TTGCTCACCATGGTGGCGACCGGTACCCGGGGATCCTCTAGAGTCGACCTGCAGGCATGC
>group_318_3 14 3 0 0 sg=14 px=0 gx=0
GCCTGCAGGTCGACTCTAGAGGATCCCCGGGTACCGGTCGCCACCATGGTGAGCAAGGGC
>group_318_4 14 3 0 0 sg=14 px=0 gx=0
TGCTCACCATGGTGGCGACCGGTACCCGGGGATCCTCTAGAGTCGACCTGCAGGCATGCA
>group_318_5 14 3 0 0 sg=14 px=0 gx=0
TGCATGCCTGCAGGTCGACTCTAGAGGATCCCCGGGTACCGGTCGCCACCATGGTGAGCA
>group_318_6 14 3 0 0 sg=14 px=0 gx=0
GCATGCCTGCAGGTCGACTCTAGAGGATCCCCGGGTACCGGTCGCCACCATGGTGAGCAA
>group_318_7 14 3 0 0 sg=14 px=0 gx=0
ATGCCTGCAGGTCGACTCTAGAGGATCCCCGGGTACCGGTCGCCACCATGGTGAGCAAGG
>group_318_8 14 3 0 0 sg=14 px=0 gx=0
CCTTGCTCACCATGGTGGCGACCGGTACCCGGGGATCCTCTAGAGTCGACCTGCAGGCAT
>group_318_9 14 3 0 0 sg=14 px=0 gx=0
CCCTTGCTCACCATGGTGGCGACCGGTACCCGGGGATCCTCTAGAGTCGACCTGCAGGCA
>group_320_0 4 16 0 0 sg=4 px=0 gx=0
CTCCGGGAGCTGCATGTGTCAGAGGTTTTCACCGTCATCACCGAAACGCGCGAGGCAGGA
>group_320_1 4 16 0 0 sg=4 px=0 gx=0
ATCCTGCCTCGCGCGTTTCGGTGATGACGGTGAAAACCTCTGACACATGCAGCTCCCGGA
>group_320_2 4 16 0 0 sg=4 px=0 gx=0
TCCGGGAGCTGCATGTGTCAGAGGTTTTCACCGTCATCACCGAAACGCGCGAGGCAGGAT
>group_320_3 4 16 0 0 sg=4 px=0 gx=0
TCCTGCCTCGCGCGTTTCGGTGATGACGGTGAAAACCTCTGACACATGCAGCTCCCGGAG
>group_322_0 10 0 0 0 sg=10 px=0 gx=0
CGACGGATCCCCGATCGTTCAAACATTTGGCAATAAAGTTTCTTAAGATTGAATCCTGTT
>group_322_1 10 0 0 0 sg=10 px=0 gx=0
GCAACAGGATTCAATCTTAAGAAACTTTATTGCCAAATGTTTGAACGATCGGGGATCCGT
>group_322_2 10 0 0 0 sg=10 px=0 gx=0
ACAGGATTCAATCTTAAGAAACTTTATTGCCAAATGTTTGAACGATCGGGGATCCGTCGA
>group_322_3 10 0 0 0 sg=10 px=0 gx=0
GACGGATCCCCGATCGTTCAAACATTTGGCAATAAAGTTTCTTAAGATTGAATCCTGTTG
>group_322_4 10 0 0 0 sg=10 px=0 gx=0
TCGACGGATCCCCGATCGTTCAAACATTTGGCAATAAAGTTTCTTAAGATTGAATCCTGT
>group_322_5 10 0 0 0 sg=10 px=0 gx=0
CGGATCCCCGATCGTTCAAACATTTGGCAATAAAGTTTCTTAAGATTGAATCCTGTTGCC
>group_322_6 10 0 0 0 sg=10 px=0 gx=0
AACAGGATTCAATCTTAAGAAACTTTATTGCCAAATGTTTGAACGATCGGGGATCCGTCG
>group_322_7 10 0 0 0 sg=10 px=0 gx=0
CAACAGGATTCAATCTTAAGAAACTTTATTGCCAAATGTTTGAACGATCGGGGATCCGTC
>group_322_8 10 0 0 0 sg=10 px=0 gx=0
ACGGATCCCCGATCGTTCAAACATTTGGCAATAAAGTTTCTTAAGATTGAATCCTGTTGC
>group_322_9 10 0 0 0 sg=10 px=0 gx=0
GGCAACAGGATTCAATCTTAAGAAACTTTATTGCCAAATGTTTGAACGATCGGGGATCCG
>group_323_0 6 112 0 0 sg=6 px=0 gx=0
TAACCACCACACCCGCCGCGCTTAATGCGCCGCTACAGGGCGCGTCCCATTCGCCATTCA
>group_323_1 6 112 0 0 sg=6 px=0 gx=0
GAATGGCGAATGGGACGCGCCCTGTAGCGGCGCATTAAGCGCGGCGGGTGTGGTGGTTAC
>group_323_2 6 112 0 0 sg=6 px=0 gx=0
TGAATGGCGAATGGGACGCGCCCTGTAGCGGCGCATTAAGCGCGGCGGGTGTGGTGGTTA
>group_323_3 6 112 0 0 sg=6 px=0 gx=0
CGTAACCACCACACCCGCCGCGCTTAATGCGCCGCTACAGGGCGCGTCCCATTCGCCATT
>group_323_4 6 112 0 0 sg=6 px=0 gx=0
AATGGCGAATGGGACGCGCCCTGTAGCGGCGCATTAAGCGCGGCGGGTGTGGTGGTTACG
>group_323_5 6 112 0 0 sg=6 px=0 gx=0
GTAACCACCACACCCGCCGCGCTTAATGCGCCGCTACAGGGCGCGTCCCATTCGCCATTC
>group_324_0 2 22 0 0 sg=2 px=0 gx=0
TATCGAACCCCAGAGTCCCGCTCAGAAGAACTCGTCAAGAAGGCGATAGAAGGCGATGCG
>group_324_1 2 22 0 0 sg=2 px=0 gx=0
CGCATCGCCTTCTATCGCCTTCTTGACGAGTTCTTCTGAGCGGGACTCTGGGGTTCGATA
>group_325_0 164 3 0 0 sg=164 px=0 gx=0
CTTTATACTTTATGCTTCCGGCTCGTACATTGTGTGGAGGTACCTCTAGACAGGAGACCA
>group_325_1 164 3 0 0 sg=164 px=0 gx=0
AATGTACGAGCCGGAAGCATAAAGTATAAAGCCTAGAATTCTTGAAGACACTAGTTCCGG
>group_325_2 164 3 0 0 sg=164 px=0 gx=0
CCACACAATGTACGAGCCGGAAGCATAAAGTATAAAGCCTAGAATTCTTGAAGACACTAG
>group_325_3 164 3 0 0 sg=164 px=0 gx=0
CGGAACTAGTGTCTTCAAGAATTCTAGGCTTTATACTTTATGCTTCCGGCTCGTACATTG
>group_325_4 164 3 0 0 sg=164 px=0 gx=0
AGCCGGAAGCATAAAGTATAAAGCCTAGAATTCTTGAAGACACTAGTTCCGGACAGCTGC
>group_325_5 164 3 0 0 sg=164 px=0 gx=0
GTCTTCAAGAATTCTAGGCTTTATACTTTATGCTTCCGGCTCGTACATTGTGTGGAGGTA
>group_325_6 164 3 0 0 sg=164 px=0 gx=0
AAAGTATAAAGCCTAGAATTCTTGAAGACACTAGTTCCGGACAGCTGCAGGCATGCAAGC
>group_325_7 164 3 0 0 sg=164 px=0 gx=0
TTGAAGACACTAGTTCCGGACAGCTGCAGGCATGCAAGCTTGGCACTGGCCACGCAAAAA
>group_325_8 164 3 0 0 sg=164 px=0 gx=0
ATAAAGTATAAAGCCTAGAATTCTTGAAGACACTAGTTCCGGACAGCTGCAGGCATGCAA
>group_325_9 164 3 0 0 sg=164 px=0 gx=0
GGCCAGTGCCAAGCTTGCATGCCTGCAGCTGTCCGGAACTAGTGTCTTCAAGAATTCTAG
>group_326_0 532 0 0 414 sg=118 px=0 gx=414
GTTATTTTCTTGCATTTATTCATGATTGAGTATTCTATTTTGATTTTGTATTTGTTTCTA
>group_326_1 532 0 0 414 sg=118 px=0 gx=414
CGTTTTCTTTTTCCTTCCACCCCCAAAAAGCGAAAGGCGGGAATTAATTACTAGAAACAA
>group_326_2 532 0 0 414 sg=118 px=0 gx=414
CCCCCAAAAAGCGAAAGGCGGGAATTAATTACTAGAAACAAATACAAAATCAAAATAGAA
>group_326_3 532 0 0 414 sg=118 px=0 gx=414
AGTATTCTATTTTGATTTTGTATTTGTTTCTAGTAATTAATTCCCGCCTTTCGCTTTTTG
>group_326_4 532 0 0 414 sg=118 px=0 gx=414
CATGATTGAGTATTCTATTTTGATTTTGTATTTGTTTCTAGTAATTAATTCCCGCCTTTC
>group_326_5 532 0 0 414 sg=118 px=0 gx=414
GCGGGAATTAATTACTAGAAACAAATACAAAATCAAAATAGAATACTCAATCATGAATAA
>group_326_6 532 0 0 414 sg=118 px=0 gx=414
ATTTTGATTTTGTATTTGTTTCTAGTAATTAATTCCCGCCTTTCGCTTTTTGGGGGTGGA
>group_326_7 532 0 0 414 sg=118 px=0 gx=414
AAAGGCGGGAATTAATTACTAGAAACAAATACAAAATCAAAATAGAATACTCAATCATGA
>group_326_8 532 0 0 414 sg=118 px=0 gx=414
GTTTCTAGTAATTAATTCCCGCCTTTCGCTTTTTGGGGGTGGAAGGAAAAAGAAAACGTA
>group_326_9 532 0 0 414 sg=118 px=0 gx=414
TATTTTCTTGCATTTATTCATGATTGAGTATTCTATTTTGATTTTGTATTTGTTTCTAGT
>group_327_0 3488 0 0 2906 sg=582 px=0 gx=2906
GCAGAAGAGCATCGATGTCGACGAATTCAATCTTACGGCCTGCGGAACGTGGGGAAGCAA
>group_327_1 3488 0 0 2906 sg=582 px=0 gx=2906
TGCTTCCCCACGTTCCGCAGGCCGTAAGATTGAATTCGTCGACATCGATGCTCTTCTGCG
>group_327_2 3488 0 0 2906 sg=582 px=0 gx=2906
TTCACCTAGATCCTTTTAAAGGCCGGCCGCGGCCGCCATCGGCATTTTCTTTTGCGTTTT
>group_327_3 3488 0 0 2906 sg=582 px=0 gx=2906
AAAATATCAAGTTTCTGAATTTGATTCGTCCACAATTAAAAATATCTCTTCTGCAAAAGG
>group_327_4 3488 0 0 2906 sg=582 px=0 gx=2906
CAACGTTTGCGCCGAGCTTCCTGCTGAACATCAAAGGCAAGAAAACATCTGTTGTCAAAG
>group_327_5 3488 0 0 2906 sg=582 px=0 gx=2906
TGATGTTCAGCAGGAAGCTCGGCGCAAACGTTGATTGTTTGTCTGCGTAGAATCCTCTGT
>group_327_6 3488 0 0 2906 sg=582 px=0 gx=2906
TTTCTGCACAGGGTTCCTGGGGCTTTAGCGGATGCGTCTCAGCCACTGGGACGCGTGGTA
>group_327_7 3488 0 0 2906 sg=582 px=0 gx=2906
AACAGTTAACAAATAAAAACGCAAAAGAAAATGCCGATGGCGGCCGCGGCCGGCCTTTAA
>group_327_8 3488 0 0 2906 sg=582 px=0 gx=2906
GTTCAGCAGGAAGCTCGGCGCAAACGTTGATTGTTTGTCTGCGTAGAATCCTCTGTTTGT
>group_327_9 3488 0 0 2906 sg=582 px=0 gx=2906
CGAGCTTCCTGCTGAACATCAAAGGCAAGAAAACATCTGTTGTCAAAGACAGCATCCTTG
>group_328_0 90 3 0 0 sg=90 px=0 gx=0
GATAGCGAGCTCGTCGATCGACCACGATTTGATGAAAGAATAACGTATTCTTTCATCAAC
>group_328_1 90 3 0 0 sg=90 px=0 gx=0
TGGTCGATCGACGAGCTCGCTATCAGCCTCGACTGTGCCTTCTAGTTGCCAGCCATCTGT
>group_328_2 90 3 0 0 sg=90 px=0 gx=0
ATACGTTATTCTTTCATCAAATCGTGGTCGATCGACGAGCTCGCTATCAGCCTCGACTGT
>group_328_3 90 3 0 0 sg=90 px=0 gx=0
AGATGGCTGGCAACTAGAAGGCACAGTCGAGGCTGATAGCGAGCTCGTCGATCGACCACG
>group_328_4 90 3 0 0 sg=90 px=0 gx=0
TGGCTGGCAACTAGAAGGCACAGTCGAGGCTGATAGCGAGCTCGTCGATCGACCACGATT
>group_328_5 90 3 0 0 sg=90 px=0 gx=0
ATGGCTGGCAACTAGAAGGCACAGTCGAGGCTGATAGCGAGCTCGTCGATCGACCACGAT
>group_328_6 90 3 0 0 sg=90 px=0 gx=0
CTAGAAGGCACAGTCGAGGCTGATAGCGAGCTCGTCGATCGACCACGATTTGATGAAAGA
>group_328_7 90 3 0 0 sg=90 px=0 gx=0
TTATTCTTTCATCAAATCGTGGTCGATCGACGAGCTCGCTATCAGCCTCGACTGTGCCTT
>group_328_8 90 3 0 0 sg=90 px=0 gx=0
TCATCAAATCGTGGTCGATCGACGAGCTCGCTATCAGCCTCGACTGTGCCTTCTAGTTGC
>group_328_9 90 3 0 0 sg=90 px=0 gx=0
ATCAAATCGTGGTCGATCGACGAGCTCGCTATCAGCCTCGACTGTGCCTTCTAGTTGCCA
>group_334_0 6 10 0 0 sg=6 px=0 gx=0
GGAGAGCTCCCAACGCGTTGGATGCATAGCTTGAGTATTCTATAGTGTCACCTAAATAGC
>group_334_1 6 10 0 0 sg=6 px=0 gx=0
AAGCTATTTAGGTGACACTATAGAATACTCAAGCTATGCATCCAACGCGTTGGGAGCTCT
>group_334_2 6 10 0 0 sg=6 px=0 gx=0
AGCTATTTAGGTGACACTATAGAATACTCAAGCTATGCATCCAACGCGTTGGGAGCTCTC
>group_334_3 6 10 0 0 sg=6 px=0 gx=0
GCTATTTAGGTGACACTATAGAATACTCAAGCTATGCATCCAACGCGTTGGGAGCTCTCC
>group_334_4 6 10 0 0 sg=6 px=0 gx=0
AGAGCTCCCAACGCGTTGGATGCATAGCTTGAGTATTCTATAGTGTCACCTAAATAGCTT
>group_334_5 6 10 0 0 sg=6 px=0 gx=0
GAGAGCTCCCAACGCGTTGGATGCATAGCTTGAGTATTCTATAGTGTCACCTAAATAGCT
>group_335_0 26 6 0 0 sg=26 px=0 gx=0
CCGAGCTCGAATTCGCTAGCCCAAAAAAACGGGTATGGAGAAACAGTAGAGAGTTGCGAT
>group_335_1 26 6 0 0 sg=26 px=0 gx=0
TCGCAACTCTCTACTGTTTCTCCATACCCGTTTTTTTGGGCTAGCGAATTCGAGCTCGGT
>group_335_2 26 6 0 0 sg=26 px=0 gx=0
GCTTTTTATCGCAACTCTCTACTGTTTCTCCATACCCGTTTTTTTGGGCTAGCGAATTCG
>group_335_3 26 6 0 0 sg=26 px=0 gx=0
CGAATTCGCTAGCCCAAAAAAACGGGTATGGAGAAACAGTAGAGAGTTGCGATAAAAAGC
>group_335_4 26 6 0 0 sg=26 px=0 gx=0
GAGCTCGAATTCGCTAGCCCAAAAAAACGGGTATGGAGAAACAGTAGAGAGTTGCGATAA
>group_335_5 26 6 0 0 sg=26 px=0 gx=0
ATCGCAACTCTCTACTGTTTCTCCATACCCGTTTTTTTGGGCTAGCGAATTCGAGCTCGG
>group_335_6 26 6 0 0 sg=26 px=0 gx=0
AACTCTCTACTGTTTCTCCATACCCGTTTTTTTGGGCTAGCGAATTCGAGCTCGGTACCC
>group_335_7 26 6 0 0 sg=26 px=0 gx=0
GTACCGAGCTCGAATTCGCTAGCCCAAAAAAACGGGTATGGAGAAACAGTAGAGAGTTGC
>group_335_8 26 6 0 0 sg=26 px=0 gx=0
CGCAACTCTCTACTGTTTCTCCATACCCGTTTTTTTGGGCTAGCGAATTCGAGCTCGGTA
>group_335_9 26 6 0 0 sg=26 px=0 gx=0
TTTTATCGCAACTCTCTACTGTTTCTCCATACCCGTTTTTTTGGGCTAGCGAATTCGAGC
>group_336_0 18 46 0 0 sg=18 px=0 gx=0
TATCGTATGGGGCTGACTTCAGGTGCTACATTTGAAGAGATAAATTGCACTGAAATCTAG
>group_336_1 18 46 0 0 sg=18 px=0 gx=0
TAGATTTCAGTGCAATTTATCTCTTCAAATGTAGCACCTGAAGTCAGCCCCATACGATAT
>group_336_2 18 46 0 0 sg=18 px=0 gx=0
TCAGTGCAATTTATCTCTTCAAATGTAGCACCTGAAGTCAGCCCCATACGATATAAGTTG
>group_336_3 18 46 0 0 sg=18 px=0 gx=0
CAGTGCAATTTATCTCTTCAAATGTAGCACCTGAAGTCAGCCCCATACGATATAAGTTGT
>group_336_4 18 46 0 0 sg=18 px=0 gx=0
CTAGATTTCAGTGCAATTTATCTCTTCAAATGTAGCACCTGAAGTCAGCCCCATACGATA
>group_336_5 18 46 0 0 sg=18 px=0 gx=0
CTTATATCGTATGGGGCTGACTTCAGGTGCTACATTTGAAGAGATAAATTGCACTGAAAT
>group_336_6 18 46 0 0 sg=18 px=0 gx=0
ACAACTTATATCGTATGGGGCTGACTTCAGGTGCTACATTTGAAGAGATAAATTGCACTG
>group_336_7 18 46 0 0 sg=18 px=0 gx=0
TTCAGTGCAATTTATCTCTTCAAATGTAGCACCTGAAGTCAGCCCCATACGATATAAGTT
>group_336_8 18 46 0 0 sg=18 px=0 gx=0
ACTTATATCGTATGGGGCTGACTTCAGGTGCTACATTTGAAGAGATAAATTGCACTGAAA
>group_336_9 18 46 0 0 sg=18 px=0 gx=0
TTTCAGTGCAATTTATCTCTTCAAATGTAGCACCTGAAGTCAGCCCCATACGATATAAGT
>group_337_0 118 5 0 0 sg=118 px=0 gx=0
ACCGCCTCTCCCCGCGCGTTGGCCGATTCATTAATGCAGAATTGATCTCTCACCTACCAA
>group_337_1 118 5 0 0 sg=118 px=0 gx=0
GGTAGGTGAGAGATCAATTCTGCATTAATGAATCGGCCAACGCGCGGGGAGAGGCGGTTT
>group_337_2 118 5 0 0 sg=118 px=0 gx=0
AAACCGCCTCTCCCCGCGCGTTGGCCGATTCATTAATGCAGAATTGATCTCTCACCTACC
>group_337_3 118 5 0 0 sg=118 px=0 gx=0
TACGCAAACCGCCTCTCCCCGCGCGTTGGCCGATTCATTAATGCAGAATTGATCTCTCAC
>group_337_4 118 5 0 0 sg=118 px=0 gx=0
GCAGAATTGATCTCTCACCTACCAAACAATGCCCCCCTGCAAAAAATAAATTCATATAAA
>group_337_5 118 5 0 0 sg=118 px=0 gx=0
CCCAATACGCAAACCGCCTCTCCCCGCGCGTTGGCCGATTCATTAATGCAGAATTGATCT
>group_337_6 118 5 0 0 sg=118 px=0 gx=0
CAAACCGCCTCTCCCCGCGCGTTGGCCGATTCATTAATGCAGAATTGATCTCTCACCTAC
>group_337_7 118 5 0 0 sg=118 px=0 gx=0
GGGGCATTGTTTGGTAGGTGAGAGATCAATTCTGCATTAATGAATCGGCCAACGCGCGGG
>group_337_8 118 5 0 0 sg=118 px=0 gx=0
TGCAGGGGGGCATTGTTTGGTAGGTGAGAGATCAATTCTGCATTAATGAATCGGCCAACG
>group_337_9 118 5 0 0 sg=118 px=0 gx=0
ATCAATTCTGCATTAATGAATCGGCCAACGCGCGGGGAGAGGCGGTTTGCGTATTGGGCG
>group_338_0 2 4 0 0 sg=2 px=0 gx=0
TGAGCTCCCATGTGAGCGAGTAACAACCCGTCGGATTCTCCGTGGGAACAAACGGCGGAT
>group_338_1 2 4 0 0 sg=2 px=0 gx=0
ATCCGCCGTTTGTTCCCACGGAGAATCCGACGGGTTGTTACTCGCTCACATGGGAGCTCA
>group_344_0 242 2 0 0 sg=242 px=0 gx=0
CGCTGGTCCCTTGGCCAGGCGACTCTAGAGCTCTGCAGGCATGCGATAATTCTTTGCCAA
>group_344_1 242 2 0 0 sg=242 px=0 gx=0
GCAGAGCTCTAGAGTCGCCTGGCCAAGGGACCAGCGGCTTGCTGAGACTCAACATGACAC
>group_344_2 242 2 0 0 sg=242 px=0 gx=0
CTCAGCAAGCCGCTGGTCCCTTGGCCAGGCGACTCTAGAGCTCTGCAGGCATGCGATAAT
>group_344_3 242 2 0 0 sg=242 px=0 gx=0
ATGCACCAGTGCTATGGAAGACCAATGGAGAAATCCCGGGATCCACGCGTGGATCAATTC
>group_344_4 242 2 0 0 sg=242 px=0 gx=0
CCCAATGCACCAGTGCTATGGAAGACCAATGGAGAAATCCCGGGATCCACGCGTGGATCA
>group_344_5 242 2 0 0 sg=242 px=0 gx=0
TCCCGGGATCCACGCGTGGATCAATTCACTCCTCAGGTGCAGGCTGCCTATCAGAAGGTG
>group_344_6 242 2 0 0 sg=242 px=0 gx=0
GGGATCCACGCGTGGATCAATTCACTCCTCAGGTGCAGGCTGCCTATCAGAAGGTGGTGG
>group_344_7 242 2 0 0 sg=242 px=0 gx=0
CCTTGGCCAGGCGACTCTAGAGCTCTGCAGGCATGCGATAATTCTTTGCCAAAATGATGA
>group_344_8 242 2 0 0 sg=242 px=0 gx=0
ATGCCCAATGCACCAGTGCTATGGAAGACCAATGGAGAAATCCCGGGATCCACGCGTGGA
>group_344_9 242 2 0 0 sg=242 px=0 gx=0
GGCGACTCTAGAGCTCTGCAGGCATGCGATAATTCTTTGCCAAAATGATGAGACAGCACA
>group_346_0 110 2 0 12 sg=98 px=0 gx=12
AGTGAGGAGGCTTTTTTGGAGGCCTAGGCTTTTGCAAAAAGCTTGGACACAAGACAGGCT
>group_346_1 110 2 0 12 sg=98 px=0 gx=12
TAGGCTTTTGCAAAAAGCTTGGACACAAGACAGGCTTGCGAGATATGTTTGAGAATACCA
>group_346_2 110 2 0 12 sg=98 px=0 gx=12
GTATTCTCAAACATATCTCGCAAGCCTGTCTTGTGTCCAAGCTTTTTGCAAAAGCCTAGG
>group_346_3 110 2 0 12 sg=98 px=0 gx=12
CCTAGGCTTTTGCAAAAAGCTTGGACACAAGACAGGCTTGCGAGATATGTTTGAGAATAC
>group_346_4 110 2 0 12 sg=98 px=0 gx=12
TATTCTCAAACATATCTCGCAAGCCTGTCTTGTGTCCAAGCTTTTTGCAAAAGCCTAGGC
>group_346_5 110 2 0 12 sg=98 px=0 gx=12
TTGTGTCCAAGCTTTTTGCAAAAGCCTAGGCCTCCAAAAAAGCCTCCTCACTACTTCTGG
>group_346_6 110 2 0 12 sg=98 px=0 gx=12
AGTAGTGAGGAGGCTTTTTTGGAGGCCTAGGCTTTTGCAAAAAGCTTGGACACAAGACAG
>group_346_7 110 2 0 12 sg=98 px=0 gx=12
GGATAAAGTGGTATTCTCAAACATATCTCGCAAGCCTGTCTTGTGTCCAAGCTTTTTGCA
>group_346_8 110 2 0 12 sg=98 px=0 gx=12
CCTGTCTTGTGTCCAAGCTTTTTGCAAAAGCCTAGGCCTCCAAAAAAGCCTCCTCACTAC
>group_346_9 110 2 0 12 sg=98 px=0 gx=12
TATTCCAGAAGTAGTGAGGAGGCTTTTTTGGAGGCCTAGGCTTTTGCAAAAAGCTTGGAC
>group_347_0 26 8 0 0 sg=26 px=0 gx=0
CTTGGCTGCAGGTCGACGGATCCCCGGGAATTCTGTTTCCTGTGTGAAATTGTTATCCGC
>group_347_1 26 8 0 0 sg=26 px=0 gx=0
GCAGGTCGACGGATCCCCGGGAATTCTGTTTCCTGTGTGAAATTGTTATCCGCTCACAAT
>group_347_2 26 8 0 0 sg=26 px=0 gx=0
GCGGATAACAATTTCACACAGGAAACAGAATTCCCGGGGATCCGTCGACCTGCAGCCAAG
>group_347_3 26 8 0 0 sg=26 px=0 gx=0
GCTTGGCTGCAGGTCGACGGATCCCCGGGAATTCTGTTTCCTGTGTGAAATTGTTATCCG
>group_347_4 26 8 0 0 sg=26 px=0 gx=0
TTGTGAGCGGATAACAATTTCACACAGGAAACAGAATTCCCGGGGATCCGTCGACCTGCA
>group_347_5 26 8 0 0 sg=26 px=0 gx=0
AGCGGATAACAATTTCACACAGGAAACAGAATTCCCGGGGATCCGTCGACCTGCAGCCAA
>group_347_6 26 8 0 0 sg=26 px=0 gx=0
GCTGCAGGTCGACGGATCCCCGGGAATTCTGTTTCCTGTGTGAAATTGTTATCCGCTCAC
>group_347_7 26 8 0 0 sg=26 px=0 gx=0
TGTGAGCGGATAACAATTTCACACAGGAAACAGAATTCCCGGGGATCCGTCGACCTGCAG
>group_347_8 26 8 0 0 sg=26 px=0 gx=0
AGCTTGGCTGCAGGTCGACGGATCCCCGGGAATTCTGTTTCCTGTGTGAAATTGTTATCC
>group_347_9 26 8 0 0 sg=26 px=0 gx=0
AAGCTTGGCTGCAGGTCGACGGATCCCCGGGAATTCTGTTTCCTGTGTGAAATTGTTATC
>group_348_0 2 5 0 0 sg=2 px=0 gx=0
ATCTGTCCCTCCTGTTCAGCTACTGACGGGGTGGTGCGTAACGGCAAAAGCACCGCCGGA
>group_348_1 2 5 0 0 sg=2 px=0 gx=0
TCCGGCGGTGCTTTTGCCGTTACGCACCACCCCGTCAGTAGCTGAACAGGAGGGACAGAT
>group_349_0 120 79 0 0 sg=120 px=0 gx=0
GCCGGATGGTTTGCGACCGCTCACGCCGATTCCTCGGGCTTGGGGGTTCCAGTGCCATTG
>group_349_1 120 79 0 0 sg=120 px=0 gx=0
CGGGCCGGATGGTTTGCGACCGCTCACGCCGATTCCTCGGGCTTGGGGGTTCCAGTGCCA
>group_349_2 120 79 0 0 sg=120 px=0 gx=0
GGTCATCACCCAGCGCCGCGCCGATTTGTACCGGGCCGGATGGTTTGCGACCGCTCACGC
>group_349_3 120 79 0 0 sg=120 px=0 gx=0
CCACCAGGTCATCACCCAGCGCCGCGCCGATTTGTACCGGGCCGGATGGTTTGCGACCGC
>group_349_4 120 79 0 0 sg=120 px=0 gx=0
ACCGGGCCGGATGGTTTGCGACCGCTCACGCCGATTCCTCGGGCTTGGGGGTTCCAGTGC
>group_349_5 120 79 0 0 sg=120 px=0 gx=0
GCCGCGCCGATTTGTACCGGGCCGGATGGTTTGCGACCGCTCACGCCGATTCCTCGGGCT
>group_349_6 120 79 0 0 sg=120 px=0 gx=0
CGATTTGTACCGGGCCGGATGGTTTGCGACCGCTCACGCCGATTCCTCGGGCTTGGGGGT
>group_349_7 120 79 0 0 sg=120 px=0 gx=0
TCATCACCCAGCGCCGCGCCGATTTGTACCGGGCCGGATGGTTTGCGACCGCTCACGCCG
>group_349_8 120 79 0 0 sg=120 px=0 gx=0
GCGCCGCGCCGATTTGTACCGGGCCGGATGGTTTGCGACCGCTCACGCCGATTCCTCGGG
>group_349_9 120 79 0 0 sg=120 px=0 gx=0
TGCGACCGCTCACGCCGATTCCTCGGGCTTGGGGGTTCCAGTGCCATTGCAGGGCCGGCA
>group_350_0 110 2 0 0 sg=110 px=0 gx=0
TCGGTAAATTGTCACAACGCCGCGGCCAATTCGACTCACCAGTCACAGAAAAGCATCTTA
>group_350_1 110 2 0 0 sg=110 px=0 gx=0
ATGCTTTTCTGTGACTGGTGAGTCGAATTGGCCGCGGCGTTGTGACAATTTACCGAACAA
>group_350_2 110 2 0 0 sg=110 px=0 gx=0
ATTCGACTCACCAGTCACAGAAAAGCATCTTACGGATGGCATGACAGTAAGAGAATTATG
>group_350_3 110 2 0 0 sg=110 px=0 gx=0
GCCGCGGAGTTGTTCGGTAAATTGTCACAACGCCGCGGCCAATTCGACTCACCAGTCACA
>group_350_4 110 2 0 0 sg=110 px=0 gx=0
ATTCTCTTACTGTCATGCCATCCGTAAGATGCTTTTCTGTGACTGGTGAGTCGAATTGGC
>group_350_5 110 2 0 0 sg=110 px=0 gx=0
TGTCATGCCATCCGTAAGATGCTTTTCTGTGACTGGTGAGTCGAATTGGCCGCGGCGTTG
>group_350_6 110 2 0 0 sg=110 px=0 gx=0
ATGCCATCCGTAAGATGCTTTTCTGTGACTGGTGAGTCGAATTGGCCGCGGCGTTGTGAC
>group_350_7 110 2 0 0 sg=110 px=0 gx=0
TTCGGTAAATTGTCACAACGCCGCGGCCAATTCGACTCACCAGTCACAGAAAAGCATCTT
>group_350_8 110 2 0 0 sg=110 px=0 gx=0
TAAATTGTCACAACGCCGCGGCCAATTCGACTCACCAGTCACAGAAAAGCATCTTACGGA
>group_350_9 110 2 0 0 sg=110 px=0 gx=0
GCTTTTCTGTGACTGGTGAGTCGAATTGGCCGCGGCGTTGTGACAATTTACCGAACAACT
>group_351_0 2 13 0 0 sg=2 px=0 gx=0
CAAATTGTAAGCGTTAATATTTTGTTAAAATTCGCGTTAAATTTTTGTTAAATCAGCTCA
>group_351_1 2 13 0 0 sg=2 px=0 gx=0
TGAGCTGATTTAACAAAAATTTAACGCGAATTTTAACAAAATATTAACGCTTACAATTTG
>group_352_0 40 4 0 0 sg=40 px=0 gx=0
CACCAACGCTTTTCCCGAGATCCCCCGATTTAGAGCTTGACGGGGAAAGCCGGAGAACGT
>group_352_1 40 4 0 0 sg=40 px=0 gx=0
TTCCCGAGATCCCCCGATTTAGAGCTTGACGGGGAAAGCCGGAGAACGTGGCGAGAAAGG
>group_352_2 40 4 0 0 sg=40 px=0 gx=0
CGAGATCCCCCGATTTAGAGCTTGACGGGGAAAGCCGGAGAACGTGGCGAGAAAGGAAGG
>group_352_3 40 4 0 0 sg=40 px=0 gx=0
TCTCGCCACGTTCTCCGGCTTTCCCCGTCAAGCTCTAAATCGGGGGATCTCGGGAAAAGC
>group_352_4 40 4 0 0 sg=40 px=0 gx=0
CCGAGATCCCCCGATTTAGAGCTTGACGGGGAAAGCCGGAGAACGTGGCGAGAAAGGAAG
>group_352_5 40 4 0 0 sg=40 px=0 gx=0
CCTTTCTCGCCACGTTCTCCGGCTTTCCCCGTCAAGCTCTAAATCGGGGGATCTCGGGAA
>group_352_6 40 4 0 0 sg=40 px=0 gx=0
ACGCTTTTCCCGAGATCCCCCGATTTAGAGCTTGACGGGGAAAGCCGGAGAACGTGGCGA
>group_352_7 40 4 0 0 sg=40 px=0 gx=0
CCTTCCTTTCTCGCCACGTTCTCCGGCTTTCCCCGTCAAGCTCTAAATCGGGGGATCTCG
>group_352_8 40 4 0 0 sg=40 px=0 gx=0
TTTCTCGCCACGTTCTCCGGCTTTCCCCGTCAAGCTCTAAATCGGGGGATCTCGGGAAAA
>group_352_9 40 4 0 0 sg=40 px=0 gx=0
AACGCTTTTCCCGAGATCCCCCGATTTAGAGCTTGACGGGGAAAGCCGGAGAACGTGGCG
>group_353_0 4 0 0 0 sg=4 px=0 gx=0
GTCGAGGAATTCCGCCTAACCGGCTCAGTTCTGCGTAGAAACCAACATGCAAGCTCCACC
>group_353_1 4 0 0 0 sg=4 px=0 gx=0
TCGAGGAATTCCGCCTAACCGGCTCAGTTCTGCGTAGAAACCAACATGCAAGCTCCACCG
>group_353_2 4 0 0 0 sg=4 px=0 gx=0
GGTGGAGCTTGCATGTTGGTTTCTACGCAGAACTGAGCCGGTTAGGCGGAATTCCTCGAC
>group_353_3 4 0 0 0 sg=4 px=0 gx=0
CGGTGGAGCTTGCATGTTGGTTTCTACGCAGAACTGAGCCGGTTAGGCGGAATTCCTCGA
>group_354_0 2 17 0 0 sg=2 px=0 gx=0
TTGGGTAACGCCAGGGTTTTCCCAGTCACGACGTTGTAAAACGACGGCCAGTGAATTGGA
>group_354_1 2 17 0 0 sg=2 px=0 gx=0
TCCAATTCACTGGCCGTCGTTTTACAACGTCGTGACTGGGAAAACCCTGGCGTTACCCAA
>group_356_0 382 2 0 0 sg=382 px=0 gx=0
TCGTGGGCCGGGTCCAACCCGACGCCGGCGTCGTTCTCGCTCAACGGCACCACCTGCACG
>group_356_1 382 2 0 0 sg=382 px=0 gx=0
GGTTCAACGGCTCGTGGGCCGGGTCCAACCCGACGCCGGCGTCGTTCTCGCTCAACGGCA
>group_356_2 382 2 0 0 sg=382 px=0 gx=0
CGACGCCGGCGTCGTTCTCGCTCAACGGCACCACCTGCACGGGCACCGTGCCGACGACCA
>group_356_3 382 2 0 0 sg=382 px=0 gx=0
GGCGTCGGGTTGGACCCGGCCCACGAGCCGTTGAACCCGAACGACGCCGTGCCGCCGGTC
>group_356_4 382 2 0 0 sg=382 px=0 gx=0
CACCAACCTCGGCGACCCCGTCTCGTCGTGGAAGCTCGACTGGACCTACACCGCAGGCCA
>group_356_5 382 2 0 0 sg=382 px=0 gx=0
CCGGCGTCGTTCTCGCTCAACGGCACCACCTGCACGGGCACCGTGCCGACGACCAGCCCC
>group_356_6 382 2 0 0 sg=382 px=0 gx=0
CAACGTCACGATCACCAACCTCGGCGACCCCGTCTCGTCGTGGAAGCTCGACTGGACCTA
>group_356_7 382 2 0 0 sg=382 px=0 gx=0
GACGCCGTGCCGCCGGTCGGGATGCTGCCGTTCCAGGGCAGGCTGGTGACGGAGACCTGG
>group_356_8 382 2 0 0 sg=382 px=0 gx=0
CGAGACGGGGTCGCCGAGGTTGGTGATCGTGACGTTGGCGCCGAAGCCGCCGGGCCACTG
>group_356_9 382 2 0 0 sg=382 px=0 gx=0
CATCCCGACCGGCGGCACGGCGTCGTTCGGGTTCAACGGCTCGTGGGCCGGGTCCAACCC
>group_357_0 158 2 0 0 sg=158 px=0 gx=0
AATAACAACAACCTCGGGCCGGGTGCGGCACACTACGTAGAATTCGGATCCTCTAGAGTC
>group_357_1 158 2 0 0 sg=158 px=0 gx=0
GCCAAGCTTGCCTGCAGGTCGACTCTAGAGGATCCGAATTCTACGTAGTGTGCCGCACCC
>group_357_2 158 2 0 0 sg=158 px=0 gx=0
CTACGTAGAATTCGGATCCTCTAGAGTCGACCTGCAGGCAAGCTTGGCACTGGCCGTCGT
>group_357_3 158 2 0 0 sg=158 px=0 gx=0
CGGCCCGAGGTTGTTGTTATTGTTATTGTTGTTGTTGTTCGAGCTCGAATTAGTCTGCGC
>group_357_4 158 2 0 0 sg=158 px=0 gx=0
TCTACGTAGTGTGCCGCACCCGGCCCGAGGTTGTTGTTATTGTTATTGTTGTTGTTGTTC
>group_357_5 158 2 0 0 sg=158 px=0 gx=0
ACGTAGAATTCGGATCCTCTAGAGTCGACCTGCAGGCAAGCTTGGCACTGGCCGTCGTTT
>group_357_6 158 2 0 0 sg=158 px=0 gx=0
CGACGGCCAGTGCCAAGCTTGCCTGCAGGTCGACTCTAGAGGATCCGAATTCTACGTAGT
>group_357_7 158 2 0 0 sg=158 px=0 gx=0
TAACAACAACCTCGGGCCGGGTGCGGCACACTACGTAGAATTCGGATCCTCTAGAGTCGA
>group_357_8 158 2 0 0 sg=158 px=0 gx=0
CTCGAACAACAACAACAATAACAATAACAACAACCTCGGGCCGGGTGCGGCACACTACGT
>group_357_9 158 2 0 0 sg=158 px=0 gx=0
CAGTGCCAAGCTTGCCTGCAGGTCGACTCTAGAGGATCCGAATTCTACGTAGTGTGCCGC
>group_358_0 52 33 0 0 sg=52 px=0 gx=0
TAGTTCGCCAGTTAATAGTTTGCGCAACGTTGTTGGCATTGCTACAGGCATCGTGGTGTC
>group_358_1 52 33 0 0 sg=52 px=0 gx=0
ACGATGCCTGTAGCAATGCCAACAACGTTGCGCAAACTATTAACTGGCGAACTACTTACT
>group_358_2 52 33 0 0 sg=52 px=0 gx=0
TGCCGGGAAGCTAGAGTAAGTAGTTCGCCAGTTAATAGTTTGCGCAACGTTGTTGGCATT
>group_358_3 52 33 0 0 sg=52 px=0 gx=0
CCTGTAGCAATGCCAACAACGTTGCGCAAACTATTAACTGGCGAACTACTTACTCTAGCT
>group_358_4 52 33 0 0 sg=52 px=0 gx=0
AGTTCGCCAGTTAATAGTTTGCGCAACGTTGTTGGCATTGCTACAGGCATCGTGGTGTCA
>group_358_5 52 33 0 0 sg=52 px=0 gx=0
GTAGCAATGCCAACAACGTTGCGCAAACTATTAACTGGCGAACTACTTACTCTAGCTTCC
>group_358_6 52 33 0 0 sg=52 px=0 gx=0
GTGACACCACGATGCCTGTAGCAATGCCAACAACGTTGCGCAAACTATTAACTGGCGAAC
>group_358_7 52 33 0 0 sg=52 px=0 gx=0
TGCCTGTAGCAATGCCAACAACGTTGCGCAAACTATTAACTGGCGAACTACTTACTCTAG
>group_358_8 52 33 0 0 sg=52 px=0 gx=0
TTGCCGGGAAGCTAGAGTAAGTAGTTCGCCAGTTAATAGTTTGCGCAACGTTGTTGGCAT
>group_358_9 52 33 0 0 sg=52 px=0 gx=0
GTTGCCGGGAAGCTAGAGTAAGTAGTTCGCCAGTTAATAGTTTGCGCAACGTTGTTGGCA
>group_360_0 8 43 0 0 sg=8 px=0 gx=0
TAGAAATATTTTATCTGATTAATAAGATGATCTTCTTGAGATCGTTTTGGTCTGCGCGTA
>group_360_1 8 43 0 0 sg=8 px=0 gx=0
TTACGCGCAGACCAAAACGATCTCAAGAAGATCATCTTATTAATCAGATAAAATATTTCT
>group_360_2 8 43 0 0 sg=8 px=0 gx=0
ACGCGCAGACCAAAACGATCTCAAGAAGATCATCTTATTAATCAGATAAAATATTTCTAG
>group_360_3 8 43 0 0 sg=8 px=0 gx=0
AGAAATATTTTATCTGATTAATAAGATGATCTTCTTGAGATCGTTTTGGTCTGCGCGTAA
>group_360_4 8 43 0 0 sg=8 px=0 gx=0
CTAGAAATATTTTATCTGATTAATAAGATGATCTTCTTGAGATCGTTTTGGTCTGCGCGT
>group_360_5 8 43 0 0 sg=8 px=0 gx=0
ATTACGCGCAGACCAAAACGATCTCAAGAAGATCATCTTATTAATCAGATAAAATATTTC
>group_360_6 8 43 0 0 sg=8 px=0 gx=0
TACGCGCAGACCAAAACGATCTCAAGAAGATCATCTTATTAATCAGATAAAATATTTCTA
>group_360_7 8 43 0 0 sg=8 px=0 gx=0
GAAATATTTTATCTGATTAATAAGATGATCTTCTTGAGATCGTTTTGGTCTGCGCGTAAT
>group_361_0 112 2 0 0 sg=112 px=0 gx=0
TCTAGAGTCGACCTGCAGGCATGCAAGCTTGGGCGAACCCCAGAGTCCCGCTCAGAAGAA
>group_361_1 112 2 0 0 sg=112 px=0 gx=0
TTCTTGACGAGTTCTTCTGAGCGGGACTCTGGGGTTCGCCCAAGCTTGCATGCCTGCAGG
>group_361_2 112 2 0 0 sg=112 px=0 gx=0
GCCTTCTATCGCCTTCTTGACGAGTTCTTCTGAGCGGGACTCTGGGGTTCGCCCAAGCTT
>group_361_3 112 2 0 0 sg=112 px=0 gx=0
CGCCTTCTTGACGAGTTCTTCTGAGCGGGACTCTGGGGTTCGCCCAAGCTTGCATGCCTG
>group_361_4 112 2 0 0 sg=112 px=0 gx=0
GGGGATCCTCTAGAGTCGACCTGCAGGCATGCAAGCTTGGGCGAACCCCAGAGTCCCGCT
>group_361_5 112 2 0 0 sg=112 px=0 gx=0
TTGACGAGTTCTTCTGAGCGGGACTCTGGGGTTCGCCCAAGCTTGCATGCCTGCAGGTCG
>group_361_6 112 2 0 0 sg=112 px=0 gx=0
CGCCCAAGCTTGCATGCCTGCAGGTCGACTCTAGAGGATCCCCGGGTACCGAGCTCGAAT
>group_361_7 112 2 0 0 sg=112 px=0 gx=0
TGAGCGGGACTCTGGGGTTCGCCCAAGCTTGCATGCCTGCAGGTCGACTCTAGAGGATCC
>group_361_8 112 2 0 0 sg=112 px=0 gx=0
TCTGGGGTTCGCCCAAGCTTGCATGCCTGCAGGTCGACTCTAGAGGATCCCCGGGTACCG
>group_361_9 112 2 0 0 sg=112 px=0 gx=0
ATCCTCTAGAGTCGACCTGCAGGCATGCAAGCTTGGGCGAACCCCAGAGTCCCGCTCAGA
>group_363_0 118 5 0 0 sg=118 px=0 gx=0
GCTTTTTTGTACAAACTTGTGATCCAGATCTCTATCGTTCGTAAATGGTGAAAATTTTCA
>group_363_1 118 5 0 0 sg=118 px=0 gx=0
AACGATAGAGATCTGGATCACAAGTTTGTACAAAAAAGCTGAACGAGAAACGTAAAATGA
>group_363_2 118 5 0 0 sg=118 px=0 gx=0
AAGCAAAAGCAATTTTCTGAAAATTTTCACCATTTACGAACGATAGAGATCTGGATCACA
>group_363_3 118 5 0 0 sg=118 px=0 gx=0
CTCTATCGTTCGTAAATGGTGAAAATTTTCAGAAAATTGCTTTTGCTTTAAAAGAAATGA
>group_363_4 118 5 0 0 sg=118 px=0 gx=0
AACTTGTGATCCAGATCTCTATCGTTCGTAAATGGTGAAAATTTTCAGAAAATTGCTTTT
>group_363_5 118 5 0 0 sg=118 px=0 gx=0
ATTTTACGTTTCTCGTTCAGCTTTTTTGTACAAACTTGTGATCCAGATCTCTATCGTTCG
>group_363_6 118 5 0 0 sg=118 px=0 gx=0
TTCAGCTTTTTTGTACAAACTTGTGATCCAGATCTCTATCGTTCGTAAATGGTGAAAATT
>group_363_7 118 5 0 0 sg=118 px=0 gx=0
ATCCAGATCTCTATCGTTCGTAAATGGTGAAAATTTTCAGAAAATTGCTTTTGCTTTAAA
>group_363_8 118 5 0 0 sg=118 px=0 gx=0
TATCATTTTACGTTTCTCGTTCAGCTTTTTTGTACAAACTTGTGATCCAGATCTCTATCG
>group_363_9 118 5 0 0 sg=118 px=0 gx=0
CAATTTTCTGAAAATTTTCACCATTTACGAACGATAGAGATCTGGATCACAAGTTTGTAC
>group_364_0 34 16 0 0 sg=34 px=0 gx=0
TCGATAAGCCAGGTTAACCTGCATTAATGAATCGGCCAACGCGCGGGGAGAGGCGGTTTG
>group_364_1 34 16 0 0 sg=34 px=0 gx=0
GGTTAACCTGCATTAATGAATCGGCCAACGCGCGGGGAGAGGCGGTTTGCGTATTGGGCG
>group_364_2 34 16 0 0 sg=34 px=0 gx=0
GCAAACCGCCTCTCCCCGCGCGTTGGCCGATTCATTAATGCAGGTTAACCTGGCTTATCG
>group_364_3 34 16 0 0 sg=34 px=0 gx=0
TAAGCCAGGTTAACCTGCATTAATGAATCGGCCAACGCGCGGGGAGAGGCGGTTTGCGTA
>group_364_4 34 16 0 0 sg=34 px=0 gx=0
CAAACCGCCTCTCCCCGCGCGTTGGCCGATTCATTAATGCAGGTTAACCTGGCTTATCGA
>group_364_5 34 16 0 0 sg=34 px=0 gx=0
CCAATACGCAAACCGCCTCTCCCCGCGCGTTGGCCGATTCATTAATGCAGGTTAACCTGG
>group_364_6 34 16 0 0 sg=34 px=0 gx=0
TAACCTGCATTAATGAATCGGCCAACGCGCGGGGAGAGGCGGTTTGCGTATTGGGCGCTC
>group_364_7 34 16 0 0 sg=34 px=0 gx=0
GTTAACCTGCATTAATGAATCGGCCAACGCGCGGGGAGAGGCGGTTTGCGTATTGGGCGC
>group_364_8 34 16 0 0 sg=34 px=0 gx=0
CAGGTTAACCTGCATTAATGAATCGGCCAACGCGCGGGGAGAGGCGGTTTGCGTATTGGG
>group_364_9 34 16 0 0 sg=34 px=0 gx=0
TTCGATAAGCCAGGTTAACCTGCATTAATGAATCGGCCAACGCGCGGGGAGAGGCGGTTT
>group_366_0 86 8 0 0 sg=86 px=0 gx=0
TTTCGAAAGGGCAGATTGTGTCGACAGGTAATGGTTGTCTGGTAAAAGGACAGGGCCATC
>group_366_1 86 8 0 0 sg=86 px=0 gx=0
TACCTGTCGACACAATCTGCCCTTTCGAAAGATCCCAACGAAAAGCGTGACCACATGGTC
>group_366_2 86 8 0 0 sg=86 px=0 gx=0
ACCAGACAACCATTACCTGTCGACACAATCTGCCCTTTCGAAAGATCCCAACGAAAAGCG
>group_366_3 86 8 0 0 sg=86 px=0 gx=0
CGTTGGGATCTTTCGAAAGGGCAGATTGTGTCGACAGGTAATGGTTGTCTGGTAAAAGGA
>group_366_4 86 8 0 0 sg=86 px=0 gx=0
GTTGGGATCTTTCGAAAGGGCAGATTGTGTCGACAGGTAATGGTTGTCTGGTAAAAGGAC
>group_366_5 86 8 0 0 sg=86 px=0 gx=0
TGGGATCTTTCGAAAGGGCAGATTGTGTCGACAGGTAATGGTTGTCTGGTAAAAGGACAG
>group_366_6 86 8 0 0 sg=86 px=0 gx=0
GTCGACACAATCTGCCCTTTCGAAAGATCCCAACGAAAAGCGTGACCACATGGTCCTTCT
>group_366_7 86 8 0 0 sg=86 px=0 gx=0
GGGATCTTTCGAAAGGGCAGATTGTGTCGACAGGTAATGGTTGTCTGGTAAAAGGACAGG
>group_366_8 86 8 0 0 sg=86 px=0 gx=0
CTTTCGAAAGGGCAGATTGTGTCGACAGGTAATGGTTGTCTGGTAAAAGGACAGGGCCAT
>group_366_9 86 8 0 0 sg=86 px=0 gx=0
GGACCATGTGGTCACGCTTTTCGTTGGGATCTTTCGAAAGGGCAGATTGTGTCGACAGGT
>group_367_0 118 49 0 0 sg=118 px=0 gx=0
TGAAAATGTTCGAAGATCGTTTATGTCATAAAACATATTTAAATGGTGATCATGTAACCC
>group_367_1 118 49 0 0 sg=118 px=0 gx=0
AACATCAAGAGCGTCATACAACATGAAGTCAGGATGGGTTACATGATCACCATTTAAATA
>group_367_2 118 49 0 0 sg=118 px=0 gx=0
CATTTAAATATGTTTTATGACATAAACGATCTTCGAACATTTTCAGCATTTCAGGTAGCT
>group_367_3 118 49 0 0 sg=118 px=0 gx=0
AAGAGCGTCATACAACATGAAGTCAGGATGGGTTACATGATCACCATTTAAATATGTTTT
>group_367_4 118 49 0 0 sg=118 px=0 gx=0
TTTAAATATGTTTTATGACATAAACGATCTTCGAACATTTTCAGCATTTCAGGTAGCTTG
>group_367_5 118 49 0 0 sg=118 px=0 gx=0
CACCATTTAAATATGTTTTATGACATAAACGATCTTCGAACATTTTCAGCATTTCAGGTA
>group_367_6 118 49 0 0 sg=118 px=0 gx=0
TCATACAACATGAAGTCAGGATGGGTTACATGATCACCATTTAAATATGTTTTATGACAT
>group_367_7 118 49 0 0 sg=118 px=0 gx=0
ACATATTTAAATGGTGATCATGTAACCCATCCTGACTTCATGTTGTATGACGCTCTTGAT
>group_367_8 118 49 0 0 sg=118 px=0 gx=0
CATCAAGAGCGTCATACAACATGAAGTCAGGATGGGTTACATGATCACCATTTAAATATG
>group_367_9 118 49 0 0 sg=118 px=0 gx=0
ACATGAAGTCAGGATGGGTTACATGATCACCATTTAAATATGTTTTATGACATAAACGAT
>group_368_0 2 6 0 0 sg=2 px=0 gx=0
GATCCCAATGCTTCGTTTCGTATCACACACCCCAAAGCCTTCTGCTTTGAATGCTGCCCT
>group_368_1 2 6 0 0 sg=2 px=0 gx=0
AGGGCAGCATTCAAAGCAGAAGGCTTTGGGGTGTGTGATACGAAACGAAGCATTGGGATC
>group_369_0 4 11 0 0 sg=4 px=0 gx=0
TATGCCGAGTGCAAGAAGCCCCGCACCGGGTCATGCCCCTCGTTCGACCTTGTCTAGATT
>group_369_1 4 11 0 0 sg=4 px=0 gx=0
AATCTAGACAAGGTCGAACGAGGGGCATGACCCGGTGCGGGGCTTCTTGCACTCGGCATA
>group_369_2 4 11 0 0 sg=4 px=0 gx=0
ATGCCGAGTGCAAGAAGCCCCGCACCGGGTCATGCCCCTCGTTCGACCTTGTCTAGATTT
>group_369_3 4 11 0 0 sg=4 px=0 gx=0
AAATCTAGACAAGGTCGAACGAGGGGCATGACCCGGTGCGGGGCTTCTTGCACTCGGCAT
>group_370_0 142 4 0 26 sg=116 px=0 gx=26
GTAGTACAAATAAAAAAGGCACGTCAGATGACGTGCCTTTTTTCTTGTGAGCAGTAAGCT
>group_370_1 142 4 0 26 sg=116 px=0 gx=26
GAGCAGTAAGCTTGGCACTGGCCGTCGTTTTACAACGTCGTGACTGGGAAAACCCTGGCG
>group_370_2 142 4 0 26 sg=116 px=0 gx=26
CACGTCAGATGACGTGCCTTTTTTCTTGTGAGCAGTAAGCTTGGCACTGGCCGTCGTTTT
>group_370_3 142 4 0 26 sg=116 px=0 gx=26
TTGTAAAACGACGGCCAGTGCCAAGCTTACTGCTCACAAGAAAAAAGGCACGTCATCTGA
>group_370_4 142 4 0 26 sg=116 px=0 gx=26
CGTTGTAAAACGACGGCCAGTGCCAAGCTTACTGCTCACAAGAAAAAAGGCACGTCATCT
>group_370_5 142 4 0 26 sg=116 px=0 gx=26
CCAAGCTTACTGCTCACAAGAAAAAAGGCACGTCATCTGACGTGCCTTTTTTATTTGTAC
>group_370_6 142 4 0 26 sg=116 px=0 gx=26
TCAGATGACGTGCCTTTTTTCTTGTGAGCAGTAAGCTTGGCACTGGCCGTCGTTTTACAA
>group_370_7 142 4 0 26 sg=116 px=0 gx=26
CGCCAGGGTTTTCCCAGTCACGACGTTGTAAAACGACGGCCAGTGCCAAGCTTACTGCTC
>group_370_8 142 4 0 26 sg=116 px=0 gx=26
GATGACGTGCCTTTTTTCTTGTGAGCAGTAAGCTTGGCACTGGCCGTCGTTTTACAACGT
>group_370_9 142 4 0 26 sg=116 px=0 gx=26
TGTAAAACGACGGCCAGTGCCAAGCTTACTGCTCACAAGAAAAAAGGCACGTCATCTGAC
>group_371_0 8 2 0 0 sg=8 px=0 gx=0
CGGCCTTATTCCAAGCGGCTTCGGCCAGTAACGTTAGGGGGGGGGGAGGGAGAGGGGCGA
>group_371_1 8 2 0 0 sg=8 px=0 gx=0
CCTTATTCCAAGCGGCTTCGGCCAGTAACGTTAGGGGGGGGGGAGGGAGAGGGGCGAATT
>group_371_2 8 2 0 0 sg=8 px=0 gx=0
GGCCTTATTCCAAGCGGCTTCGGCCAGTAACGTTAGGGGGGGGGGAGGGAGAGGGGCGAA
>group_371_3 8 2 0 0 sg=8 px=0 gx=0
TTCGCCCCTCTCCCTCCCCCCCCCCTAACGTTACTGGCCGAAGCCGCTTGGAATAAGGCC
>group_371_4 8 2 0 0 sg=8 px=0 gx=0
ATTCGCCCCTCTCCCTCCCCCCCCCCTAACGTTACTGGCCGAAGCCGCTTGGAATAAGGC
>group_371_5 8 2 0 0 sg=8 px=0 gx=0
GCCTTATTCCAAGCGGCTTCGGCCAGTAACGTTAGGGGGGGGGGAGGGAGAGGGGCGAAT
>group_371_6 8 2 0 0 sg=8 px=0 gx=0
TCGCCCCTCTCCCTCCCCCCCCCCTAACGTTACTGGCCGAAGCCGCTTGGAATAAGGCCG
>group_371_7 8 2 0 0 sg=8 px=0 gx=0
AATTCGCCCCTCTCCCTCCCCCCCCCCTAACGTTACTGGCCGAAGCCGCTTGGAATAAGG
>group_372_0 4 1 0 0 sg=4 px=0 gx=0
GGGGAATTCGAGCTCGGTACCCGGGGATCCTCTAGAGTCGACCTGCAGGCATGCAAGCTT
>group_372_1 4 1 0 0 sg=4 px=0 gx=0
AAGCTTGCATGCCTGCAGGTCGACTCTAGAGGATCCCCGGGTACCGAGCTCGAATTCCCC
>group_372_2 4 1 0 0 sg=4 px=0 gx=0
TGGGGAATTCGAGCTCGGTACCCGGGGATCCTCTAGAGTCGACCTGCAGGCATGCAAGCT
>group_372_3 4 1 0 0 sg=4 px=0 gx=0
AGCTTGCATGCCTGCAGGTCGACTCTAGAGGATCCCCGGGTACCGAGCTCGAATTCCCCA
>group_377_0 4 5 0 0 sg=4 px=0 gx=0
ACGGATCCCAAGCTTCTTCTAGAGGTACCGCATGCGATATCGAGCTCTCCCGGGAATTCA
>group_377_1 4 5 0 0 sg=4 px=0 gx=0
CGGATCCCAAGCTTCTTCTAGAGGTACCGCATGCGATATCGAGCTCTCCCGGGAATTCAC
>group_377_2 4 5 0 0 sg=4 px=0 gx=0
TGAATTCCCGGGAGAGCTCGATATCGCATGCGGTACCTCTAGAAGAAGCTTGGGATCCGT
>group_377_3 4 5 0 0 sg=4 px=0 gx=0
GTGAATTCCCGGGAGAGCTCGATATCGCATGCGGTACCTCTAGAAGAAGCTTGGGATCCG
>group_379_0 6 9 0 0 sg=6 px=0 gx=0
CGTCGCGGCCGCATAACTTCGTATAATGTATGCTATACGAAGTTATGGATCTTTCAGGAG
>group_379_1 6 9 0 0 sg=6 px=0 gx=0
CCTGAAAGATCCATAACTTCGTATAGCATACATTATACGAAGTTATGCGGCCGCGACGTC
>group_379_2 6 9 0 0 sg=6 px=0 gx=0
GACGTCGCGGCCGCATAACTTCGTATAATGTATGCTATACGAAGTTATGGATCTTTCAGG
>group_379_3 6 9 0 0 sg=6 px=0 gx=0
TCCTGAAAGATCCATAACTTCGTATAGCATACATTATACGAAGTTATGCGGCCGCGACGT
>group_379_4 6 9 0 0 sg=6 px=0 gx=0
ACGTCGCGGCCGCATAACTTCGTATAATGTATGCTATACGAAGTTATGGATCTTTCAGGA
>group_379_5 6 9 0 0 sg=6 px=0 gx=0
CTCCTGAAAGATCCATAACTTCGTATAGCATACATTATACGAAGTTATGCGGCCGCGACG
>group_381_0 2 9 0 0 sg=2 px=0 gx=0
ACCATATGCGGTGTGAAATACCGCACAGATGCGTAAGGAGAAAATACCGCATCAGGCGCG
>group_381_1 2 9 0 0 sg=2 px=0 gx=0
CGCGCCTGATGCGGTATTTTCTCCTTACGCATCTGTGCGGTATTTCACACCGCATATGGT
>group_383_0 2 2 0 0 sg=2 px=0 gx=0
ATCTAGAGGATCCCCGGGTACCGAGCTCGAATTCGTAATCATGGTCATAGCTGTTTCCTG
>group_383_1 2 2 0 0 sg=2 px=0 gx=0
CAGGAAACAGCTATGACCATGATTACGAATTCGAGCTCGGTACCCGGGGATCCTCTAGAT
>group_384_0 2 9 0 0 sg=2 px=0 gx=0
TCCTGGCGTAATAGCGAAGAGGCCCGCACCGATCGCCCTTCCCAACAGTTGCGCAGCCTG
>group_384_1 2 9 0 0 sg=2 px=0 gx=0
CAGGCTGCGCAACTGTTGGGAAGGGCGATCGGTGCGGGCCTCTTCGCTATTACGCCAGGA
>group_385_0 2 0 0 0 sg=2 px=0 gx=0
CGCCAAGCTTGGTACCGAGCTCGGATCCACTAGTAACGGCCGCCAGTGTGCTGGAATTCG
>group_385_1 2 0 0 0 sg=2 px=0 gx=0
CGAATTCCAGCACACTGGCGGCCGTTACTAGTGGATCCGAGCTCGGTACCAAGCTTGGCG
>group_389_0 4 0 0 0 sg=4 px=0 gx=0
TTTATTGTTCTGGATATTACCAGCAAGGCCGATAGTTTGAGTTCTTCTACTCAGGCAAGT
>group_389_1 4 0 0 0 sg=4 px=0 gx=0
TTATTGTTCTGGATATTACCAGCAAGGCCGATAGTTTGAGTTCTTCTACTCAGGCAAGTG
>group_389_2 4 0 0 0 sg=4 px=0 gx=0
ACTTGCCTGAGTAGAAGAACTCAAACTATCGGCCTTGCTGGTAATATCCAGAACAATAAA
>group_389_3 4 0 0 0 sg=4 px=0 gx=0
CACTTGCCTGAGTAGAAGAACTCAAACTATCGGCCTTGCTGGTAATATCCAGAACAATAA
>group_390_0 2 20 0 0 sg=2 px=0 gx=0
CCGGGAGCTGCATGTGTCAGAGGTTTTCACCGTCATCACCGAAACGCGCGAGGCAGCCAG
>group_390_1 2 20 0 0 sg=2 px=0 gx=0
CTGGCTGCCTCGCGCGTTTCGGTGATGACGGTGAAAACCTCTGACACATGCAGCTCCCGG
>group_392_0 2 37 0 0 sg=2 px=0 gx=0
CCTCAGAAGAACTCGTCAAGAAGGCGATAGAAGGCGATGCGCTGCGAATCGGGAGCGGCG
>group_392_1 2 37 0 0 sg=2 px=0 gx=0
CGCCGCTCCCGATTCGCAGCGCATCGCCTTCTATCGCCTTCTTGACGAGTTCTTCTGAGG
>group_393_0 120 2 0 0 sg=120 px=0 gx=0
GAACGATATCTTCGAAGCTCAGAAAATCGAATGGCACGAAGGTTCCATGGGCACCGCAAC
>group_393_1 120 2 0 0 sg=120 px=0 gx=0
TTGCAGGCGCTTTCGCACTCAATCCGCCGGGCGCGGTTGCGGTGCCCATGGAACCTTCGT
>group_393_2 120 2 0 0 sg=120 px=0 gx=0
CATCAGCGGGGTCATTGCAGGCGCTTTCGCACTCAATCCGCCGGGCGCGGTTGCGGTGCC
>group_393_3 120 2 0 0 sg=120 px=0 gx=0
GGCACCGCAACCGCGCCCGGCGGATTGAGTGCGAAAGCGCCTGCAATGACCCCGCTGATG
>group_393_4 120 2 0 0 sg=120 px=0 gx=0
AATCGAATGGCACGAAGGTTCCATGGGCACCGCAACCGCGCCCGGCGGATTGAGTGCGAA
>group_393_5 120 2 0 0 sg=120 px=0 gx=0
CGGGCGCGGTTGCGGTGCCCATGGAACCTTCGTGCCATTCGATTTTCTGAGCTTCGAAGA
>group_393_6 120 2 0 0 sg=120 px=0 gx=0
ATGGGCACCGCAACCGCGCCCGGCGGATTGAGTGCGAAAGCGCCTGCAATGACCCCGCTG
>group_393_7 120 2 0 0 sg=120 px=0 gx=0
CTGGTCTGAACGATATCTTCGAAGCTCAGAAAATCGAATGGCACGAAGGTTCCATGGGCA
>group_393_8 120 2 0 0 sg=120 px=0 gx=0
CGGTGCCCATGGAACCTTCGTGCCATTCGATTTTCTGAGCTTCGAAGATATCGTTCAGAC
>group_393_9 120 2 0 0 sg=120 px=0 gx=0
TGCAGGCGCTTTCGCACTCAATCCGCCGGGCGCGGTTGCGGTGCCCATGGAACCTTCGTG
>group_394_0 14 4 0 0 sg=14 px=0 gx=0
CTAGATAGATGAGCTCGTCGAGTGAGAGAAGATTTTCAGCCTGATACAGATTAAATCAGA
>group_394_1 14 4 0 0 sg=14 px=0 gx=0
CTGATTTAATCTGTATCAGGCTGAAAATCTTCTCTCACTCGACGAGCTCATCTATCTAGA
>group_394_2 14 4 0 0 sg=14 px=0 gx=0
TCTGATTTAATCTGTATCAGGCTGAAAATCTTCTCTCACTCGACGAGCTCATCTATCTAG
>group_394_3 14 4 0 0 sg=14 px=0 gx=0
ATTTAATCTGTATCAGGCTGAAAATCTTCTCTCACTCGACGAGCTCATCTATCTAGATCT
>group_394_4 14 4 0 0 sg=14 px=0 gx=0
CAGATCTAGATAGATGAGCTCGTCGAGTGAGAGAAGATTTTCAGCCTGATACAGATTAAA
>group_394_5 14 4 0 0 sg=14 px=0 gx=0
GATTTAATCTGTATCAGGCTGAAAATCTTCTCTCACTCGACGAGCTCATCTATCTAGATC
>group_394_6 14 4 0 0 sg=14 px=0 gx=0
ATCTAGATAGATGAGCTCGTCGAGTGAGAGAAGATTTTCAGCCTGATACAGATTAAATCA
>group_394_7 14 4 0 0 sg=14 px=0 gx=0
TAGATAGATGAGCTCGTCGAGTGAGAGAAGATTTTCAGCCTGATACAGATTAAATCAGAA
>group_394_8 14 4 0 0 sg=14 px=0 gx=0
TCTAGATAGATGAGCTCGTCGAGTGAGAGAAGATTTTCAGCCTGATACAGATTAAATCAG
>group_394_9 14 4 0 0 sg=14 px=0 gx=0
TTCTGATTTAATCTGTATCAGGCTGAAAATCTTCTCTCACTCGACGAGCTCATCTATCTA
>group_395_0 116 35 0 0 sg=116 px=0 gx=0
CACATTATTCTGGAGAAAAATAGAGAGAGATAGATTTGTAGAGAGAGACTGGTGATTTTT
>group_395_1 116 35 0 0 sg=116 px=0 gx=0
CACACATTATTCTGGAGAAAAATAGAGAGAGATAGATTTGTAGAGAGAGACTGGTGATTT
>group_395_2 116 35 0 0 sg=116 px=0 gx=0
ATAAGAACCCTAATTCCCTTATCTGGGAACTACTCACACATTATTCTGGAGAAAAATAGA
>group_395_3 116 35 0 0 sg=116 px=0 gx=0
AAATCACCAGTCTCTCTCTACAAATCTATCTCTCTCTATTTTTCTCCAGAATAATGTGTG
>group_395_4 116 35 0 0 sg=116 px=0 gx=0
TCTCTATTTTTCTCCAGAATAATGTGTGAGTAGTTCCCAGATAAGGGAATTAGGGTTCTT
>group_395_5 116 35 0 0 sg=116 px=0 gx=0
TCACCAGTCTCTCTCTACAAATCTATCTCTCTCTATTTTTCTCCAGAATAATGTGTGAGT
>group_395_6 116 35 0 0 sg=116 px=0 gx=0
CCTAATTCCCTTATCTGGGAACTACTCACACATTATTCTGGAGAAAAATAGAGAGAGATA
>group_395_7 116 35 0 0 sg=116 px=0 gx=0
TTTTCTCCAGAATAATGTGTGAGTAGTTCCCAGATAAGGGAATTAGGGTTCTTATAGGGT
>group_395_8 116 35 0 0 sg=116 px=0 gx=0
GTCACTGGATTTTGGTTTTAGGAATTAGAAATTTTATTGATAGAAGTATTTTACAAATAC
>group_395_9 116 35 0 0 sg=116 px=0 gx=0
TTCTCCAGAATAATGTGTGAGTAGTTCCCAGATAAGGGAATTAGGGTTCTTATAGGGTTT
>group_396_0 12 5 0 0 sg=12 px=0 gx=0
GGGTACCGGTCGCCACCATGGTGAGCAAGGGCGAGGAGCTGTTCACCGGGGTGGTGCCCA
>group_396_1 12 5 0 0 sg=12 px=0 gx=0
GTACCGGTCGCCACCATGGTGAGCAAGGGCGAGGAGCTGTTCACCGGGGTGGTGCCCATC
>group_396_2 12 5 0 0 sg=12 px=0 gx=0
AATTCTAGAGTCGCGGCCGCTTTACTTGTACAGCTCGTCCATGCCGAGAGTGATCCCGGC
>group_396_3 12 5 0 0 sg=12 px=0 gx=0
CCGCCGGGATCACTCTCGGCATGGACGAGCTGTACAAGTAAAGCGGCCGCGACTCTAGAA
>group_396_4 12 5 0 0 sg=12 px=0 gx=0
GGTACCGGTCGCCACCATGGTGAGCAAGGGCGAGGAGCTGTTCACCGGGGTGGTGCCCAT
>group_396_5 12 5 0 0 sg=12 px=0 gx=0
TTCTAGAGTCGCGGCCGCTTTACTTGTACAGCTCGTCCATGCCGAGAGTGATCCCGGCGG
>group_396_6 12 5 0 0 sg=12 px=0 gx=0
GATGGGCACCACCCCGGTGAACAGCTCCTCGCCCTTGCTCACCATGGTGGCGACCGGTAC
>group_396_7 12 5 0 0 sg=12 px=0 gx=0
ATGGGCACCACCCCGGTGAACAGCTCCTCGCCCTTGCTCACCATGGTGGCGACCGGTACC
>group_396_8 12 5 0 0 sg=12 px=0 gx=0
GCCGGGATCACTCTCGGCATGGACGAGCTGTACAAGTAAAGCGGCCGCGACTCTAGAATT
>group_396_9 12 5 0 0 sg=12 px=0 gx=0
TGGGCACCACCCCGGTGAACAGCTCCTCGCCCTTGCTCACCATGGTGGCGACCGGTACCC
>group_397_0 2 2 0 0 sg=2 px=0 gx=0
AAGCTTGGCAATCCGGTACTGTTGGTAAAGCCACCATGGAAGATGCCAAAAACATTAAGA
>group_397_1 2 2 0 0 sg=2 px=0 gx=0
TCTTAATGTTTTTGGCATCTTCCATGGTGGCTTTACCAACAGTACCGGATTGCCAAGCTT
>group_398_0 10 2 0 0 sg=10 px=0 gx=0
CTCGCCTTTCACGTAGTGGACAAATTCTTCCAACTGATCTGCGCCGCGTCGAATTAATTC
>group_398_1 10 2 0 0 sg=10 px=0 gx=0
GAATTAATTCGACGCGGCGCAGATCAGTTGGAAGAATTTGTCCACTACGTGAAAGGCGAG
>group_398_2 10 2 0 0 sg=10 px=0 gx=0
AATTAATTCGACGCGGCGCAGATCAGTTGGAAGAATTTGTCCACTACGTGAAAGGCGAGA
>group_398_3 10 2 0 0 sg=10 px=0 gx=0
TTAATTCGACGCGGCGCAGATCAGTTGGAAGAATTTGTCCACTACGTGAAAGGCGAGATC
>group_398_4 10 2 0 0 sg=10 px=0 gx=0
ATCTCGCCTTTCACGTAGTGGACAAATTCTTCCAACTGATCTGCGCCGCGTCGAATTAAT
>group_398_5 10 2 0 0 sg=10 px=0 gx=0
TCTCGCCTTTCACGTAGTGGACAAATTCTTCCAACTGATCTGCGCCGCGTCGAATTAATT
>group_398_6 10 2 0 0 sg=10 px=0 gx=0
GATCTCGCCTTTCACGTAGTGGACAAATTCTTCCAACTGATCTGCGCCGCGTCGAATTAA
>group_398_7 10 2 0 0 sg=10 px=0 gx=0
TCGCCTTTCACGTAGTGGACAAATTCTTCCAACTGATCTGCGCCGCGTCGAATTAATTCT
>group_398_8 10 2 0 0 sg=10 px=0 gx=0
AGAATTAATTCGACGCGGCGCAGATCAGTTGGAAGAATTTGTCCACTACGTGAAAGGCGA
>group_398_9 10 2 0 0 sg=10 px=0 gx=0
ATTAATTCGACGCGGCGCAGATCAGTTGGAAGAATTTGTCCACTACGTGAAAGGCGAGAT
>group_399_0 20 4 0 0 sg=20 px=0 gx=0
TCAAAGCAGAAGGCTTTGGGGTGTGTGATACGAAACGAAGCATTGGGATCCTAAGGAGGT
>group_399_1 20 4 0 0 sg=20 px=0 gx=0
ACCTCCTTAGGATCCCAATGCTTCGTTTCGTATCACACACCCCAAAGCCTTCTGCTTTGA
>group_399_2 20 4 0 0 sg=20 px=0 gx=0
AACCTCCTTAGGATCCCAATGCTTCGTTTCGTATCACACACCCCAAAGCCTTCTGCTTTG
>group_399_3 20 4 0 0 sg=20 px=0 gx=0
TAGGATCCCAATGCTTCGTTTCGTATCACACACCCCAAAGCCTTCTGCTTTGAATGCTGC
>group_399_4 20 4 0 0 sg=20 px=0 gx=0
CCTTAGGATCCCAATGCTTCGTTTCGTATCACACACCCCAAAGCCTTCTGCTTTGAATGC
>group_399_5 20 4 0 0 sg=20 px=0 gx=0
CAAAGCAGAAGGCTTTGGGGTGTGTGATACGAAACGAAGCATTGGGATCCTAAGGAGGTT
>group_399_6 20 4 0 0 sg=20 px=0 gx=0
CATTCAAAGCAGAAGGCTTTGGGGTGTGTGATACGAAACGAAGCATTGGGATCCTAAGGA
>group_399_7 20 4 0 0 sg=20 px=0 gx=0
CAGCATTCAAAGCAGAAGGCTTTGGGGTGTGTGATACGAAACGAAGCATTGGGATCCTAA
>group_399_8 20 4 0 0 sg=20 px=0 gx=0
CTTAGGATCCCAATGCTTCGTTTCGTATCACACACCCCAAAGCCTTCTGCTTTGAATGCT
>group_399_9 20 4 0 0 sg=20 px=0 gx=0
ATTCAAAGCAGAAGGCTTTGGGGTGTGTGATACGAAACGAAGCATTGGGATCCTAAGGAG
>group_400_0 14 26 8 0 sg=6 px=8 gx=0
ACAATTTCACACAGGAAACAGCTATGACCATGATTACGCCAAGCTTGGCTGCAGGTCGAC
>group_400_1 14 26 8 0 sg=6 px=8 gx=0
GTCGACCTGCAGCCAAGCTTGGCGTAATCATGGTCATAGCTGTTTCCTGTGTGAAATTGT
>group_400_2 14 26 8 0 sg=6 px=8 gx=0
TCGACCTGCAGCCAAGCTTGGCGTAATCATGGTCATAGCTGTTTCCTGTGTGAAATTGTT
>group_400_3 14 26 8 0 sg=6 px=8 gx=0
TAACAATTTCACACAGGAAACAGCTATGACCATGATTACGCCAAGCTTGGCTGCAGGTCG
>group_400_4 14 26 8 0 sg=6 px=8 gx=0
AACAATTTCACACAGGAAACAGCTATGACCATGATTACGCCAAGCTTGGCTGCAGGTCGA
>group_400_5 14 26 8 0 sg=6 px=8 gx=0
CGACCTGCAGCCAAGCTTGGCGTAATCATGGTCATAGCTGTTTCCTGTGTGAAATTGTTA
>group_401_0 298 9 0 0 sg=298 px=0 gx=0
AGAGTTCAAGGAAGAAACATGCAATTATCTTTGCGAACCCAGGGCTGGTGACGGAATTTT
>group_401_1 298 9 0 0 sg=298 px=0 gx=0
AGGCTTGAGAGTTCAAGGAAGAAACATGCAATTATCTTTGCGAACCCAGGGCTGGTGACG
>group_401_2 298 9 0 0 sg=298 px=0 gx=0
ATGCATTGACTGCAACCTAGTAACGCCTTCAGGCTCCGGCGAAGAGAAGAATAGCTTAGC
>group_401_3 298 9 0 0 sg=298 px=0 gx=0
TCTTTACTCTGATAGCTTGACTATGAAAATTCCGTCACCAGCCCTGGGTTCGCAAAGATA
>group_401_4 298 9 0 0 sg=298 px=0 gx=0
ACTATTGTATACCATCTTAGTAGGAATGATTTCGAGGTTTATACCTACGATGAATGTGTG
>group_401_5 298 9 0 0 sg=298 px=0 gx=0
AGCCCTGGGTTCGCAAAGATAATTGCATGTTTCTTCCTTGAACTCTCAAGCCTACAGGAC
>group_401_6 298 9 0 0 sg=298 px=0 gx=0
TCAAGGAAGAAACATGCAATTATCTTTGCGAACCCAGGGCTGGTGACGGAATTTTCATAG
>group_401_7 298 9 0 0 sg=298 px=0 gx=0
ACATGCAATTATCTTTGCGAACCCAGGGCTGGTGACGGAATTTTCATAGTCAAGCTATCA
>group_401_8 298 9 0 0 sg=298 px=0 gx=0
GTCACCAGCCCTGGGTTCGCAAAGATAATTGCATGTTTCTTCCTTGAACTCTCAAGCCTA
>group_401_9 298 9 0 0 sg=298 px=0 gx=0
TTACTATTGTATACCATCTTAGTAGGAATGATTTCGAGGTTTATACCTACGATGAATGTG
>group_402_0 2 10 0 0 sg=2 px=0 gx=0
GCTATGAACTAATGACCCCGTAATTGATTACTATTAATAACTAGTCAATAATCAATGTCG
>group_402_1 2 10 0 0 sg=2 px=0 gx=0
CGACATTGATTATTGACTAGTTATTAATAGTAATCAATTACGGGGTCATTAGTTCATAGC
>group_403_0 362 6 0 0 sg=362 px=0 gx=0
TATCGAACAGTCAGGATAACAGGCTGCGGCATTTTGTCCGCGCCGGGCTTCGCTCACTGT
>group_403_1 362 6 0 0 sg=362 px=0 gx=0
GCGATCCGCGACAGCACGAAAGTACAGAATGCGGTTACCACCACTTCAGCGGAGTCTCTG
>group_403_2 362 6 0 0 sg=362 px=0 gx=0
AGCTGCGCCGGGAGGTTGAAGAACTGCGGCAGGCCAGCGAGGCAGATCCCCAGCCAGGAA
>group_403_3 362 6 0 0 sg=362 px=0 gx=0
CGCGACAGCACGAAAGTACAGAATGCGGTTACCACCACTTCAGCGGAGTCTCTGGCATTC
>group_403_4 362 6 0 0 sg=362 px=0 gx=0
GGCGCGGACAAAATGCCGCAGCCTGTTATCCTGACTGTTCGATATATTCACTCAGCAACC
>group_403_5 362 6 0 0 sg=362 px=0 gx=0
CGCGGACAAAATGCCGCAGCCTGTTATCCTGACTGTTCGATATATTCACTCAGCAACCCC
>group_403_6 362 6 0 0 sg=362 px=0 gx=0
AAGTACAGAATGCGGTTACCACCACTTCAGCGGAGTCTCTGGCATTCTTCAGTTCCTGTG
>group_403_7 362 6 0 0 sg=362 px=0 gx=0
CTGAGTGAATATATCGAACAGTCAGGATAACAGGCTGCGGCATTTTGTCCGCGCCGGGCT
>group_403_8 362 6 0 0 sg=362 px=0 gx=0
CGCGTAAGTCGATGGCGTTCGTACTCAATAGTTCCTGGCTGGGGATCTGCCTCGCTGGCC
>group_403_9 362 6 0 0 sg=362 px=0 gx=0
TTGCTGAGTGAATATATCGAACAGTCAGGATAACAGGCTGCGGCATTTTGTCCGCGCCGG
>group_404_0 12 6 0 0 sg=12 px=0 gx=0
AATTCGAGCTCCGTCGACAAGCTTGCGGCCGCACTCGAGCACCACCACCACCACCACCAC
>group_404_1 12 6 0 0 sg=12 px=0 gx=0
TCGAGCTCCGTCGACAAGCTTGCGGCCGCACTCGAGCACCACCACCACCACCACCACCAC
>group_404_2 12 6 0 0 sg=12 px=0 gx=0
CGAATTCGAGCTCCGTCGACAAGCTTGCGGCCGCACTCGAGCACCACCACCACCACCACC
>group_404_3 12 6 0 0 sg=12 px=0 gx=0
ATTCGAGCTCCGTCGACAAGCTTGCGGCCGCACTCGAGCACCACCACCACCACCACCACC
>group_404_4 12 6 0 0 sg=12 px=0 gx=0
GTGGTGGTGGTGGTGGTGGTGGTGCTCGAGTGCGGCCGCAAGCTTGTCGACGGAGCTCGA
>group_404_5 12 6 0 0 sg=12 px=0 gx=0
GTGGTGGTGGTGGTGGTGGTGCTCGAGTGCGGCCGCAAGCTTGTCGACGGAGCTCGAATT
>group_404_6 12 6 0 0 sg=12 px=0 gx=0
TGGTGGTGGTGGTGGTGGTGCTCGAGTGCGGCCGCAAGCTTGTCGACGGAGCTCGAATTC
>group_404_7 12 6 0 0 sg=12 px=0 gx=0
TGGTGGTGGTGGTGGTGGTGGTGCTCGAGTGCGGCCGCAAGCTTGTCGACGGAGCTCGAA
>group_404_8 12 6 0 0 sg=12 px=0 gx=0
GAATTCGAGCTCCGTCGACAAGCTTGCGGCCGCACTCGAGCACCACCACCACCACCACCA
>group_404_9 12 6 0 0 sg=12 px=0 gx=0
GGTGGTGGTGGTGGTGGTGCTCGAGTGCGGCCGCAAGCTTGTCGACGGAGCTCGAATTCG
>group_405_0 144 2 0 0 sg=144 px=0 gx=0
AACGCCAGGGTTTTCCCAGTCACGACGTTGTAAAACGACGGCCAGTGCCAAGCTTAAGGT
>group_405_1 144 2 0 0 sg=144 px=0 gx=0
AGGGTTTTCCCAGTCACGACGTTGTAAAACGACGGCCAGTGCCAAGCTTAAGGTGCACGG
>group_405_2 144 2 0 0 sg=144 px=0 gx=0
TCGACGTCCCATGGCCATTCGAATTCGTAATCATGGTCATAGCTGTTTCCTGTGTGAAAT
>group_405_3 144 2 0 0 sg=144 px=0 gx=0
CAGGGTTTTCCCAGTCACGACGTTGTAAAACGACGGCCAGTGCCAAGCTTAAGGTGCACG
>group_405_4 144 2 0 0 sg=144 px=0 gx=0
GATAACAATTTCACACAGGAAACAGCTATGACCATGATTACGAATTCGAATGGCCATGGG
>group_405_5 144 2 0 0 sg=144 px=0 gx=0
GGAAACAGCTATGACCATGATTACGAATTCGAATGGCCATGGGACGTCGACCTGAGGTAA
>group_405_6 144 2 0 0 sg=144 px=0 gx=0
TAACGCCAGGGTTTTCCCAGTCACGACGTTGTAAAACGACGGCCAGTGCCAAGCTTAAGG
>group_405_7 144 2 0 0 sg=144 px=0 gx=0
GCCAGGGTTTTCCCAGTCACGACGTTGTAAAACGACGGCCAGTGCCAAGCTTAAGGTGCA
>group_405_8 144 2 0 0 sg=144 px=0 gx=0
GGATAACAATTTCACACAGGAAACAGCTATGACCATGATTACGAATTCGAATGGCCATGG
>group_405_9 144 2 0 0 sg=144 px=0 gx=0
TGTGAGCGGATAACAATTTCACACAGGAAACAGCTATGACCATGATTACGAATTCGAATG
>group_406_0 4 51 0 0 sg=4 px=0 gx=0
CATCACCATCTAATTCAACAAGAATTGGGACAACTCCAGTGAAAAGTTCTTCTCCTTTAC
>group_406_1 4 51 0 0 sg=4 px=0 gx=0
TAAAGGAGAAGAACTTTTCACTGGAGTTGTCCCAATTCTTGTTGAATTAGATGGTGATGT
>group_406_2 4 51 0 0 sg=4 px=0 gx=0
ACATCACCATCTAATTCAACAAGAATTGGGACAACTCCAGTGAAAAGTTCTTCTCCTTTA
>group_406_3 4 51 0 0 sg=4 px=0 gx=0
GTAAAGGAGAAGAACTTTTCACTGGAGTTGTCCCAATTCTTGTTGAATTAGATGGTGATG
>group_410_0 44 3 0 0 sg=44 px=0 gx=0
CGATGCATGCCATGGTACCCGGGAGCTCGAATTCGAAGCTTCTGCAGACGCGTCGACGTC
>group_410_1 44 3 0 0 sg=44 px=0 gx=0
ATGCATGCCATGGTACCCGGGAGCTCGAATTCGAAGCTTCTGCAGACGCGTCGACGTCAT
>group_410_2 44 3 0 0 sg=44 px=0 gx=0
GAGATCTATCGATGCATGCCATGGTACCCGGGAGCTCGAATTCGAAGCTTCTGCAGACGC
>group_410_3 44 3 0 0 sg=44 px=0 gx=0
TGCCATGGTACCCGGGAGCTCGAATTCGAAGCTTCTGCAGACGCGTCGACGTCATATGGA
>group_410_4 44 3 0 0 sg=44 px=0 gx=0
TCGAGATCTATCGATGCATGCCATGGTACCCGGGAGCTCGAATTCGAAGCTTCTGCAGAC
>group_410_5 44 3 0 0 sg=44 px=0 gx=0
CGACGCGTCTGCAGAAGCTTCGAATTCGAGCTCCCGGGTACCATGGCATGCATCGATAGA
>group_410_6 44 3 0 0 sg=44 px=0 gx=0
GACGCGTCTGCAGAAGCTTCGAATTCGAGCTCCCGGGTACCATGGCATGCATCGATAGAT
>group_410_7 44 3 0 0 sg=44 px=0 gx=0
TATGACGTCGACGCGTCTGCAGAAGCTTCGAATTCGAGCTCCCGGGTACCATGGCATGCA
>group_410_8 44 3 0 0 sg=44 px=0 gx=0
CTATCGATGCATGCCATGGTACCCGGGAGCTCGAATTCGAAGCTTCTGCAGACGCGTCGA
>group_410_9 44 3 0 0 sg=44 px=0 gx=0
CGTCTGCAGAAGCTTCGAATTCGAGCTCCCGGGTACCATGGCATGCATCGATAGATCTCG
>group_411_0 12 92 0 0 sg=12 px=0 gx=0
AAGAGGCCCGCACCGATCGCCCTTCCCAACAGTTGCGCAGCCTGAATGGCGAATGCTAGA
>group_411_1 12 92 0 0 sg=12 px=0 gx=0
CTCTAGCATTCGCCATTCAGGCTGCGCAACTGTTGGGAAGGGCGATCGGTGCGGGCCTCT
>group_411_2 12 92 0 0 sg=12 px=0 gx=0
AGGCCCGCACCGATCGCCCTTCCCAACAGTTGCGCAGCCTGAATGGCGAATGCTAGAGCA
>group_411_3 12 92 0 0 sg=12 px=0 gx=0
AGAGGCCCGCACCGATCGCCCTTCCCAACAGTTGCGCAGCCTGAATGGCGAATGCTAGAG
>group_411_4 12 92 0 0 sg=12 px=0 gx=0
GAAGAGGCCCGCACCGATCGCCCTTCCCAACAGTTGCGCAGCCTGAATGGCGAATGCTAG
>group_411_5 12 92 0 0 sg=12 px=0 gx=0
GAGGCCCGCACCGATCGCCCTTCCCAACAGTTGCGCAGCCTGAATGGCGAATGCTAGAGC
>group_411_6 12 92 0 0 sg=12 px=0 gx=0
GCTCTAGCATTCGCCATTCAGGCTGCGCAACTGTTGGGAAGGGCGATCGGTGCGGGCCTC
>group_411_7 12 92 0 0 sg=12 px=0 gx=0
TGCTCTAGCATTCGCCATTCAGGCTGCGCAACTGTTGGGAAGGGCGATCGGTGCGGGCCT
>group_411_8 12 92 0 0 sg=12 px=0 gx=0
CTAGCATTCGCCATTCAGGCTGCGCAACTGTTGGGAAGGGCGATCGGTGCGGGCCTCTTC
>group_411_9 12 92 0 0 sg=12 px=0 gx=0
CGAAGAGGCCCGCACCGATCGCCCTTCCCAACAGTTGCGCAGCCTGAATGGCGAATGCTA
>group_412_0 2 50 0 0 sg=2 px=0 gx=0
TGGCGGCCGCATTAGGCACCCCAGGCTTTACACTTTATGCTTCCGGCTCGTATAATGTGT
>group_412_1 2 50 0 0 sg=2 px=0 gx=0
ACACATTATACGAGCCGGAAGCATAAAGTGTAAAGCCTGGGGTGCCTAATGCGGCCGCCA
>group_413_0 2 2 0 0 sg=2 px=0 gx=0
TTAGCTTTTTGCAAAAGCCTAGGCCTCCAAAAAAGCCTCCTCACTACTTCTGGAATAGCT
>group_413_1 2 2 0 0 sg=2 px=0 gx=0
AGCTATTCCAGAAGTAGTGAGGAGGCTTTTTTGGAGGCCTAGGCTTTTGCAAAAAGCTAA
>group_415_0 2 63 0 0 sg=2 px=0 gx=0
AAGAGGCCCGCACCGATCGCCCTTCCCAACAGTTGCGCAGCCTGAATGGCGAATGGCGCG
>group_415_1 2 63 0 0 sg=2 px=0 gx=0
CGCGCCATTCGCCATTCAGGCTGCGCAACTGTTGGGAAGGGCGATCGGTGCGGGCCTCTT
>group_418_0 2 5 0 0 sg=2 px=0 gx=0
GAATAGCCTCTCCACCCAAGCGGCCGGAGAACCTGCGTGCAATCCATCTTGTTCAATCCC
>group_418_1 2 5 0 0 sg=2 px=0 gx=0
GGGATTGAACAAGATGGATTGCACGCAGGTTCTCCGGCCGCTTGGGTGGAGAGGCTATTC
>group_419_0 2 8 0 0 sg=2 px=0 gx=0
GAGATCTCCCGATCCCCTATGGTGCACTCTCAGTACAATCTGCTCTGATGCCGCATAGTT
>group_419_1 2 8 0 0 sg=2 px=0 gx=0
AACTATGCGGCATCAGAGCAGATTGTACTGAGAGTGCACCATAGGGGATCGGGAGATCTC
>group_421_0 2 1 0 0 sg=2 px=0 gx=0
CGGATCTGGAGCTGTAATATAAAAACCTTCTTCAACTAACGGGGCAGGTTAGTGACATTA
>group_421_1 2 1 0 0 sg=2 px=0 gx=0
TAATGTCACTAACCTGCCCCGTTAGTTGAAGAAGGTTTTTATATTACAGCTCCAGATCCG
>group_424_0 44 2 0 0 sg=44 px=0 gx=0
CGGCGGATTTGTCCTACTCAAGCTTGGCTGCAGGTCGACGGATCCCCGGGAATTCCCTGG
>group_424_1 44 2 0 0 sg=44 px=0 gx=0
CCAGGGAATTCCCGGGGATCCGTCGACCTGCAGCCAAGCTTGAGTAGGACAAATCCGCCG
>group_424_2 44 2 0 0 sg=44 px=0 gx=0
CCTACTCAAGCTTGGCTGCAGGTCGACGGATCCCCGGGAATTCCCTGGCAGTTTATGGCG
>group_424_3 44 2 0 0 sg=44 px=0 gx=0
ATAAACTGCCAGGGAATTCCCGGGGATCCGTCGACCTGCAGCCAAGCTTGAGTAGGACAA
>group_424_4 44 2 0 0 sg=44 px=0 gx=0
CGCCATAAACTGCCAGGGAATTCCCGGGGATCCGTCGACCTGCAGCCAAGCTTGAGTAGG
>group_424_5 44 2 0 0 sg=44 px=0 gx=0
GGGAATTCCCGGGGATCCGTCGACCTGCAGCCAAGCTTGAGTAGGACAAATCCGCCGAGC
>group_424_6 44 2 0 0 sg=44 px=0 gx=0
CTACTCAAGCTTGGCTGCAGGTCGACGGATCCCCGGGAATTCCCTGGCAGTTTATGGCGG
>group_424_7 44 2 0 0 sg=44 px=0 gx=0
ATTTGTCCTACTCAAGCTTGGCTGCAGGTCGACGGATCCCCGGGAATTCCCTGGCAGTTT
>group_424_8 44 2 0 0 sg=44 px=0 gx=0
TTTGTCCTACTCAAGCTTGGCTGCAGGTCGACGGATCCCCGGGAATTCCCTGGCAGTTTA
>group_424_9 44 2 0 0 sg=44 px=0 gx=0
ACGCCCGCCATAAACTGCCAGGGAATTCCCGGGGATCCGTCGACCTGCAGCCAAGCTTGA
>group_425_0 2 2 0 0 sg=2 px=0 gx=0
CAGCTTTGCACTGGATTGCGAGGCTTTGTGCTTCTCTGGAGTGCGACAGGTTTGATGACA
>group_425_1 2 2 0 0 sg=2 px=0 gx=0
TGTCATCAAACCTGTCGCACTCCAGAGAAGCACAAAGCCTCGCAATCCAGTGCAAAGCTG
>group_429_0 2 34 0 0 sg=2 px=0 gx=0
CCAAGCTTGGCACTGGCCGTCGTTTTACAACGTCGTGACTGGGAAAACCCTGGCGTTACC
>group_429_1 2 34 0 0 sg=2 px=0 gx=0
GGTAACGCCAGGGTTTTCCCAGTCACGACGTTGTAAAACGACGGCCAGTGCCAAGCTTGG
>group_430_0 70 1 0 0 sg=70 px=0 gx=0
AGCTATTTAGGTGACACTATAGAATACTCAAGCTTGGGCCAAGTCGGCCAGGGAGCGGCC
>group_430_1 70 1 0 0 sg=70 px=0 gx=0
ATTACGCCAAGCTATTTAGGTGACACTATAGAATACTCAAGCTTGGGCCAAGTCGGCCAG
>group_430_2 70 1 0 0 sg=70 px=0 gx=0
GCTATTTAGGTGACACTATAGAATACTCAAGCTTGGGCCAAGTCGGCCAGGGAGCGGCCG
>group_430_3 70 1 0 0 sg=70 px=0 gx=0
CCTGGCCGACTTGGCCCAAGCTTGAGTATTCTATAGTGTCACCTAAATAGCTTGGCGTAA
>group_430_4 70 1 0 0 sg=70 px=0 gx=0
TTAGGTGACACTATAGAATACTCAAGCTTGGGCCAAGTCGGCCAGGGAGCGGCCGCCAAT
>group_430_5 70 1 0 0 sg=70 px=0 gx=0
CTATGACCATGATTACGCCAAGCTATTTAGGTGACACTATAGAATACTCAAGCTTGGGCC
>group_430_6 70 1 0 0 sg=70 px=0 gx=0
GCCCAAGCTTGAGTATTCTATAGTGTCACCTAAATAGCTTGGCGTAATCATGGTCATAGC
>group_430_7 70 1 0 0 sg=70 px=0 gx=0
CTGGCCGACTTGGCCCAAGCTTGAGTATTCTATAGTGTCACCTAAATAGCTTGGCGTAAT
>group_430_8 70 1 0 0 sg=70 px=0 gx=0
GGTGACACTATAGAATACTCAAGCTTGGGCCAAGTCGGCCAGGGAGCGGCCGCCAATTCG
>group_430_9 70 1 0 0 sg=70 px=0 gx=0
TCCCTGGCCGACTTGGCCCAAGCTTGAGTATTCTATAGTGTCACCTAAATAGCTTGGCGT
>group_434_0 12 38 0 0 sg=12 px=0 gx=0
CTATAACTCACACAATGTATACATCATGGCAGACAAACAAAAGAATGGAATCAAAGTTAA
>group_434_1 12 38 0 0 sg=12 px=0 gx=0
TAACTTTGATTCCATTCTTTTGTTTGTCTGCCATGATGTATACATTGTGTGAGTTATAGT
>group_434_2 12 38 0 0 sg=12 px=0 gx=0
TTAACTTTGATTCCATTCTTTTGTTTGTCTGCCATGATGTATACATTGTGTGAGTTATAG
>group_434_3 12 38 0 0 sg=12 px=0 gx=0
AACTTTGATTCCATTCTTTTGTTTGTCTGCCATGATGTATACATTGTGTGAGTTATAGTT
>group_434_4 12 38 0 0 sg=12 px=0 gx=0
GTTAACTTTGATTCCATTCTTTTGTTTGTCTGCCATGATGTATACATTGTGTGAGTTATA
>group_434_5 12 38 0 0 sg=12 px=0 gx=0
AAGTTAACTTTGATTCCATTCTTTTGTTTGTCTGCCATGATGTATACATTGTGTGAGTTA
>group_434_6 12 38 0 0 sg=12 px=0 gx=0
AACTATAACTCACACAATGTATACATCATGGCAGACAAACAAAAGAATGGAATCAAAGTT
>group_434_7 12 38 0 0 sg=12 px=0 gx=0
TAACTCACACAATGTATACATCATGGCAGACAAACAAAAGAATGGAATCAAAGTTAACTT
>group_434_8 12 38 0 0 sg=12 px=0 gx=0
AGTTAACTTTGATTCCATTCTTTTGTTTGTCTGCCATGATGTATACATTGTGTGAGTTAT
>group_434_9 12 38 0 0 sg=12 px=0 gx=0
ATAACTCACACAATGTATACATCATGGCAGACAAACAAAAGAATGGAATCAAAGTTAACT
>group_435_0 2 2 0 0 sg=2 px=0 gx=0
CCGCGCATCCATGCCCCCGAACTGCAGGAGTGGGGAGGCACGATGGCCGCTTTGGTCGAG
>group_435_1 2 2 0 0 sg=2 px=0 gx=0
CTCGACCAAAGCGGCCATCGTGCCTCCCCACTCCTGCAGTTCGGGGGCATGGATGCGCGG
>group_438_0 98 8 0 0 sg=98 px=0 gx=0
GTTAAGGGATTTTGGTCATGACTAGTGCTTGGATTCTCACCAATAAAAAACGCCCGGCGG
>group_438_1 98 8 0 0 sg=98 px=0 gx=0
AATCCAAGCACTAGTCATGACCAAAATCCCTTAACGTGAGTTTTCGTTCCACTGAGCGTC
>group_438_2 98 8 0 0 sg=98 px=0 gx=0
GTTTTTTATTGGTGAGAATCCAAGCACTAGTCATGACCAAAATCCCTTAACGTGAGTTTT
>group_438_3 98 8 0 0 sg=98 px=0 gx=0
GCTCAGTGGAACGAAAACTCACGTTAAGGGATTTTGGTCATGACTAGTGCTTGGATTCTC
>group_438_4 98 8 0 0 sg=98 px=0 gx=0
TTTTATTGGTGAGAATCCAAGCACTAGTCATGACCAAAATCCCTTAACGTGAGTTTTCGT
>group_438_5 98 8 0 0 sg=98 px=0 gx=0
GGGGTCTGACGCTCAGTGGAACGAAAACTCACGTTAAGGGATTTTGGTCATGACTAGTGC
>group_438_6 98 8 0 0 sg=98 px=0 gx=0
GGCGTTTTTTATTGGTGAGAATCCAAGCACTAGTCATGACCAAAATCCCTTAACGTGAGT
>group_438_7 98 8 0 0 sg=98 px=0 gx=0
TTTTTATTGGTGAGAATCCAAGCACTAGTCATGACCAAAATCCCTTAACGTGAGTTTTCG
>group_438_8 98 8 0 0 sg=98 px=0 gx=0
AGTCATGACCAAAATCCCTTAACGTGAGTTTTCGTTCCACTGAGCGTCAGACCCCGTAGA
>group_438_9 98 8 0 0 sg=98 px=0 gx=0
CTACGGGGTCTGACGCTCAGTGGAACGAAAACTCACGTTAAGGGATTTTGGTCATGACTA
>group_439_0 2 6 0 0 sg=2 px=0 gx=0
CATATGGGGGACCGCGAGCAGCTGCTGCAGCGGGCGCGGCTGGCCGAGCAGGCGGAGCGC
>group_439_1 2 6 0 0 sg=2 px=0 gx=0
GCGCTCCGCCTGCTCGGCCAGCCGCGCCCGCTGCAGCAGCTGCTCGCGGTCCCCCATATG
>group_441_0 6 1 0 0 sg=6 px=0 gx=0
GGATCTAAAGTTTTGTCGTCTTTCCAGACGTTAGTAAATGAATTTTCTGTATGAGGTTTT
>group_441_1 6 1 0 0 sg=6 px=0 gx=0
AACCTCATACAGAAAATTCATTTACTAACGTCTGGAAAGACGACAAAACTTTAGATCCGG
>group_441_2 6 1 0 0 sg=6 px=0 gx=0
AAAACCTCATACAGAAAATTCATTTACTAACGTCTGGAAAGACGACAAAACTTTAGATCC
>group_441_3 6 1 0 0 sg=6 px=0 gx=0
CGGATCTAAAGTTTTGTCGTCTTTCCAGACGTTAGTAAATGAATTTTCTGTATGAGGTTT
>group_441_4 6 1 0 0 sg=6 px=0 gx=0
AAACCTCATACAGAAAATTCATTTACTAACGTCTGGAAAGACGACAAAACTTTAGATCCG
>group_441_5 6 1 0 0 sg=6 px=0 gx=0
CCGGATCTAAAGTTTTGTCGTCTTTCCAGACGTTAGTAAATGAATTTTCTGTATGAGGTT
>group_443_0 14 6 0 0 sg=14 px=0 gx=0
GAGTTAGCTCACTCATTAGGCACCCCAGGCTTTACACTTTATGCTTCCGGCTCGTATAAT
>group_443_1 14 6 0 0 sg=14 px=0 gx=0
TTAGCTCACTCATTAGGCACCCCAGGCTTTACACTTTATGCTTCCGGCTCGTATAATGTG
>group_443_2 14 6 0 0 sg=14 px=0 gx=0
ACACATTATACGAGCCGGAAGCATAAAGTGTAAAGCCTGGGGTGCCTAATGAGTGAGCTA
>group_443_3 14 6 0 0 sg=14 px=0 gx=0
CATTATACGAGCCGGAAGCATAAAGTGTAAAGCCTGGGGTGCCTAATGAGTGAGCTAACT
>group_443_4 14 6 0 0 sg=14 px=0 gx=0
CACATTATACGAGCCGGAAGCATAAAGTGTAAAGCCTGGGGTGCCTAATGAGTGAGCTAA
>group_443_5 14 6 0 0 sg=14 px=0 gx=0
TAGCTCACTCATTAGGCACCCCAGGCTTTACACTTTATGCTTCCGGCTCGTATAATGTGT
>group_443_6 14 6 0 0 sg=14 px=0 gx=0
ATTATACGAGCCGGAAGCATAAAGTGTAAAGCCTGGGGTGCCTAATGAGTGAGCTAACTC
>group_443_7 14 6 0 0 sg=14 px=0 gx=0
AGTTAGCTCACTCATTAGGCACCCCAGGCTTTACACTTTATGCTTCCGGCTCGTATAATG
>group_443_8 14 6 0 0 sg=14 px=0 gx=0
ACATTATACGAGCCGGAAGCATAAAGTGTAAAGCCTGGGGTGCCTAATGAGTGAGCTAAC
>group_443_9 14 6 0 0 sg=14 px=0 gx=0
GTGAGTTAGCTCACTCATTAGGCACCCCAGGCTTTACACTTTATGCTTCCGGCTCGTATA
>group_444_0 848 3 0 0 sg=848 px=0 gx=0
GAGCGGATAACAATTTCACACAGGAAACAGAATTGATCCGGCCAAGCTTGTAAGAAGGAG
>group_444_1 848 3 0 0 sg=848 px=0 gx=0
AATTGGAGCTTCATCTTCTACGACCAGAATACGTCTCGCCATATGTATATCTCCTTCTTA
>group_444_2 848 3 0 0 sg=848 px=0 gx=0
CACAGCTTCCGATGGCTGCCTGACGCCAGAAGCATTGGTGCACCGTGCAGTCGATAACGG
>group_444_3 848 3 0 0 sg=848 px=0 gx=0
CATCTTCTACGACCAGAATACGTCTCGCCATATGTATATCTCCTTCTTACAAGCTTGGCC
>group_444_4 848 3 0 0 sg=848 px=0 gx=0
TCCGGATCGATCCCGTTATCGACTGCACGGTGCACCAATGCTTCTGGCGTCAGGCAGCCA
>group_444_5 848 3 0 0 sg=848 px=0 gx=0
GGGGCGATCGTGAGGCAAAGAAAACCCGGAAGCATAAAGTGTAAAGCCTGGGGTGCCTAA
>group_444_6 848 3 0 0 sg=848 px=0 gx=0
TACTGGACCGGATCTGAATTGCTATGTTTAGTGAGTTGTATCTATTTATTTTTCAATAAA
>group_444_7 848 3 0 0 sg=848 px=0 gx=0
CGGGATCGATCCGGATCAGCAGGTGGAAGAGGGACTGGATTCCAAAGTTCTCAATGCTGC
>group_444_8 848 3 0 0 sg=848 px=0 gx=0
GCTTGGCCGGATCAATTCTGTTTCCTGTGTGAAATTGTTATCCGCTCACAATTCCACACA
>group_444_9 848 3 0 0 sg=848 px=0 gx=0
GATCCGGATCGATCCCGTTATCGACTGCACGGTGCACCAATGCTTCTGGCGTCAGGCAGC
>group_447_0 2 37 0 0 sg=2 px=0 gx=0
GATAACAATTCCCCTCTAGAAATAATTTTGTTTAACTTTAAGAAGGAGATATACATATGG
>group_447_1 2 37 0 0 sg=2 px=0 gx=0
CCATATGTATATCTCCTTCTTAAAGTTAAACAAAATTATTTCTAGAGGGGAATTGTTATC
>group_448_0 64 3 0 0 sg=64 px=0 gx=0
ATCGATAGGTACCGAGCTCTTACGCGTGCTAGCCCGGGCTCGAGATCTGCGATCTAAGTA
>group_448_1 64 3 0 0 sg=64 px=0 gx=0
GATAGGTACCGAGCTCTTACGCGTGCTAGCCCGGGCTCGAGATCTGCGATCTAAGTAAGC
>group_448_2 64 3 0 0 sg=64 px=0 gx=0
CTTACGCGTGCTAGCCCGGGCTCGAGATCTGCGATCTAAGTAAGCTTGGCATTCCGGTAC
>group_448_3 64 3 0 0 sg=64 px=0 gx=0
TACCAACAGTACCGGAATGCCAAGCTTACTTAGATCGCAGATCTCGAGCCCGGGCTAGCA
>group_448_4 64 3 0 0 sg=64 px=0 gx=0
ACCGAGCTCTTACGCGTGCTAGCCCGGGCTCGAGATCTGCGATCTAAGTAAGCTTGGCAT
>group_448_5 64 3 0 0 sg=64 px=0 gx=0
ACTTAGATCGCAGATCTCGAGCCCGGGCTAGCACGCGTAAGAGCTCGGTACCTATCGATA
>group_448_6 64 3 0 0 sg=64 px=0 gx=0
GCTTACTTAGATCGCAGATCTCGAGCCCGGGCTAGCACGCGTAAGAGCTCGGTACCTATC
>group_448_7 64 3 0 0 sg=64 px=0 gx=0
CGTGCTAGCCCGGGCTCGAGATCTGCGATCTAAGTAAGCTTGGCATTCCGGTACTGTTGG
>group_448_8 64 3 0 0 sg=64 px=0 gx=0
GCGTGCTAGCCCGGGCTCGAGATCTGCGATCTAAGTAAGCTTGGCATTCCGGTACTGTTG
>group_448_9 64 3 0 0 sg=64 px=0 gx=0
TTACTTAGATCGCAGATCTCGAGCCCGGGCTAGCACGCGTAAGAGCTCGGTACCTATCGA
>group_450_0 240 3 0 0 sg=240 px=0 gx=0
ATGTTTTTCGTCTCAGCCAATCCCTGGGTGAGTTTCACCAGTTTTGATTTAAACGTGGCT
>group_450_1 240 3 0 0 sg=240 px=0 gx=0
GATAAAACTTGTGCTTATTTTTCTTTACGGTCTTTAAAAAGGCCGTAATATCCAGATGAA
>group_450_2 240 3 0 0 sg=240 px=0 gx=0
CCATAGTGAAAACGGGGGCGAAGAAGTTGTCCATATTAGCCACGTTTAAATCAAAACTGG
>group_450_3 240 3 0 0 sg=240 px=0 gx=0
ATATTTGCCCATAGTGAAAACGGGGGCGAAGAAGTTGTCCATATTAGCCACGTTTAAATC
>group_450_4 240 3 0 0 sg=240 px=0 gx=0
TAAACGTGGCTAATATGGACAACTTCTTCGCCCCCGTTTTCACTATGGGCAAATATTATA
>group_450_5 240 3 0 0 sg=240 px=0 gx=0
TAATATCCAGATGAACGGTCTGGTTATAGGTACATTGAGCAACTGACTGAAATGCCTCAA
>group_450_6 240 3 0 0 sg=240 px=0 gx=0
TGAGTTTCACCAGTTTTGATTTAAACGTGGCTAATATGGACAACTTCTTCGCCCCCGTTT
>group_450_7 240 3 0 0 sg=240 px=0 gx=0
GTATAATATTTGCCCATAGTGAAAACGGGGGCGAAGAAGTTGTCCATATTAGCCACGTTT
>group_450_8 240 3 0 0 sg=240 px=0 gx=0
CCTTGCGTATAATATTTGCCCATAGTGAAAACGGGGGCGAAGAAGTTGTCCATATTAGCC
>group_450_9 240 3 0 0 sg=240 px=0 gx=0
ATATCCAGATGAACGGTCTGGTTATAGGTACATTGAGCAACTGACTGAAATGCCTCAAAA
>group_451_0 94 10 0 0 sg=94 px=0 gx=0
TCTAGACCCAAGCTTGGCACTGGCCGTCGTTTTACAACGTCGTGACTGGGAAAACCCTGG
>group_451_1 94 10 0 0 sg=94 px=0 gx=0
TACAAACTTGTTGATAACTCTAGACCCAAGCTTGGCACTGGCCGTCGTTTTACAACGTCG
>group_451_2 94 10 0 0 sg=94 px=0 gx=0
TTTTTGTACAAACTTGTTGATAACTCTAGACCCAAGCTTGGCACTGGCCGTCGTTTTACA
>group_451_3 94 10 0 0 sg=94 px=0 gx=0
CGGCCAGTGCCAAGCTTGGGTCTAGAGTTATCAACAAGTTTGTACAAAAAAGCTGAACGA
>group_451_4 94 10 0 0 sg=94 px=0 gx=0
TTCCCAGTCACGACGTTGTAAAACGACGGCCAGTGCCAAGCTTGGGTCTAGAGTTATCAA
>group_451_5 94 10 0 0 sg=94 px=0 gx=0
AACGACGGCCAGTGCCAAGCTTGGGTCTAGAGTTATCAACAAGTTTGTACAAAAAAGCTG
>group_451_6 94 10 0 0 sg=94 px=0 gx=0
GTACAAACTTGTTGATAACTCTAGACCCAAGCTTGGCACTGGCCGTCGTTTTACAACGTC
>group_451_7 94 10 0 0 sg=94 px=0 gx=0
CAGTCACGACGTTGTAAAACGACGGCCAGTGCCAAGCTTGGGTCTAGAGTTATCAACAAG
>group_451_8 94 10 0 0 sg=94 px=0 gx=0
GGGTTTTCCCAGTCACGACGTTGTAAAACGACGGCCAGTGCCAAGCTTGGGTCTAGAGTT
>group_451_9 94 10 0 0 sg=94 px=0 gx=0
CCAGGGTTTTCCCAGTCACGACGTTGTAAAACGACGGCCAGTGCCAAGCTTGGGTCTAGA
>group_454_0 30 2 0 0 sg=30 px=0 gx=0
CGCCAGGGTTTTCCCAGTCACGACGTTGTAAAACGACGGCCAGTGAATTCCACAAGCTTG
>group_454_1 30 2 0 0 sg=30 px=0 gx=0
GCTTGTGGAATTCACTGGCCGTCGTTTTACAACGTCGTGACTGGGAAAACCCTGGCGTTA
>group_454_2 30 2 0 0 sg=30 px=0 gx=0
CACAAGCTTGTGGAATTCACTGGCCGTCGTTTTACAACGTCGTGACTGGGAAAACCCTGG
>group_454_3 30 2 0 0 sg=30 px=0 gx=0
GTGGAATTCACTGGCCGTCGTTTTACAACGTCGTGACTGGGAAAACCCTGGCGTTACCCA
>group_454_4 30 2 0 0 sg=30 px=0 gx=0
GCCAGGGTTTTCCCAGTCACGACGTTGTAAAACGACGGCCAGTGAATTCCACAAGCTTGT
>group_454_5 30 2 0 0 sg=30 px=0 gx=0
CCAGGGTTTTCCCAGTCACGACGTTGTAAAACGACGGCCAGTGAATTCCACAAGCTTGTG
>group_454_6 30 2 0 0 sg=30 px=0 gx=0
GGGTTTTCCCAGTCACGACGTTGTAAAACGACGGCCAGTGAATTCCACAAGCTTGTGGAA
>group_454_7 30 2 0 0 sg=30 px=0 gx=0
CCACAAGCTTGTGGAATTCACTGGCCGTCGTTTTACAACGTCGTGACTGGGAAAACCCTG
>group_454_8 30 2 0 0 sg=30 px=0 gx=0
TCCACAAGCTTGTGGAATTCACTGGCCGTCGTTTTACAACGTCGTGACTGGGAAAACCCT
>group_454_9 30 2 0 0 sg=30 px=0 gx=0
TAACGCCAGGGTTTTCCCAGTCACGACGTTGTAAAACGACGGCCAGTGAATTCCACAAGC
>group_456_0 36 4 0 0 sg=36 px=0 gx=0
CCGGGGATCCTCTAGAGTCGACCTGCAGGCATGCAAGCTTCTGTTTTGGCGGATGAGAGA
>group_456_1 36 4 0 0 sg=36 px=0 gx=0
TCTCATCCGCCAAAACAGAAGCTTGCATGCCTGCAGGTCGACTCTAGAGGATCCCCGGGT
>group_456_2 36 4 0 0 sg=36 px=0 gx=0
GCTCGGTACCCGGGGATCCTCTAGAGTCGACCTGCAGGCATGCAAGCTTCTGTTTTGGCG
>group_456_3 36 4 0 0 sg=36 px=0 gx=0
TCGAGCTCGGTACCCGGGGATCCTCTAGAGTCGACCTGCAGGCATGCAAGCTTCTGTTTT
>group_456_4 36 4 0 0 sg=36 px=0 gx=0
ACCCGGGGATCCTCTAGAGTCGACCTGCAGGCATGCAAGCTTCTGTTTTGGCGGATGAGA
>group_456_5 36 4 0 0 sg=36 px=0 gx=0
CTCGGTACCCGGGGATCCTCTAGAGTCGACCTGCAGGCATGCAAGCTTCTGTTTTGGCGG
>group_456_6 36 4 0 0 sg=36 px=0 gx=0
CTCTCATCCGCCAAAACAGAAGCTTGCATGCCTGCAGGTCGACTCTAGAGGATCCCCGGG
>group_456_7 36 4 0 0 sg=36 px=0 gx=0
CATCCGCCAAAACAGAAGCTTGCATGCCTGCAGGTCGACTCTAGAGGATCCCCGGGTACC
>group_456_8 36 4 0 0 sg=36 px=0 gx=0
CGGTACCCGGGGATCCTCTAGAGTCGACCTGCAGGCATGCAAGCTTCTGTTTTGGCGGAT
>group_456_9 36 4 0 0 sg=36 px=0 gx=0
TCGGTACCCGGGGATCCTCTAGAGTCGACCTGCAGGCATGCAAGCTTCTGTTTTGGCGGA
>group_458_0 2 2 0 0 sg=2 px=0 gx=0
GGGGTGGGGCAGGACAGCAAGGGGGAGGATTGGGAAGACAATAGCAGGCATGCTGGGGAA
>group_458_1 2 2 0 0 sg=2 px=0 gx=0
TTCCCCAGCATGCCTGCTATTGTCTTCCCAATCCTCCCCCTTGCTGTCCTGCCCCACCCC
>group_459_0 2 9 0 0 sg=2 px=0 gx=0
CCAGGATTTATTTATTCTGCGAAGTGATCTTCCGTCACAGGTATTTATTCGGCGCAATTG
>group_459_1 2 9 0 0 sg=2 px=0 gx=0
CAATTGCGCCGAATAAATACCTGTGACGGAAGATCACTTCGCAGAATAAATAAATCCTGG
>group_464_0 6 9 0 0 sg=6 px=0 gx=0
GTTGCAACAAATTGATAAGCAATGCTTTCTTATAATGCCAACTTTGTACAAGAAAGCTGG
>group_464_1 6 9 0 0 sg=6 px=0 gx=0
TGCAACAAATTGATAAGCAATGCTTTCTTATAATGCCAACTTTGTACAAGAAAGCTGGGT
>group_464_2 6 9 0 0 sg=6 px=0 gx=0
TTGCAACAAATTGATAAGCAATGCTTTCTTATAATGCCAACTTTGTACAAGAAAGCTGGG
>group_464_3 6 9 0 0 sg=6 px=0 gx=0
ACCCAGCTTTCTTGTACAAAGTTGGCATTATAAGAAAGCATTGCTTATCAATTTGTTGCA
>group_464_4 6 9 0 0 sg=6 px=0 gx=0
CCCAGCTTTCTTGTACAAAGTTGGCATTATAAGAAAGCATTGCTTATCAATTTGTTGCAA
>group_464_5 6 9 0 0 sg=6 px=0 gx=0
CCAGCTTTCTTGTACAAAGTTGGCATTATAAGAAAGCATTGCTTATCAATTTGTTGCAAC
>group_467_0 88 7 0 0 sg=88 px=0 gx=0
GACTCTAGAGGATCCCCGGGTACCGAGCTCGAATTAGCTTCAAAAGCGCTCTGAAGTTCC
>group_467_1 88 7 0 0 sg=88 px=0 gx=0
CCGGGTACCGAGCTCGAATTAGCTTCAAAAGCGCTCTGAAGTTCCTATACTTTCTAGAGA
>group_467_2 88 7 0 0 sg=88 px=0 gx=0
GAACTTCAGAGCGCTTTTGAAGCTAATTCGAGCTCGGTACCCGGGGATCCTCTAGAGTCG
>group_467_3 88 7 0 0 sg=88 px=0 gx=0
TTGAAGCTAATTCGAGCTCGGTACCCGGGGATCCTCTAGAGTCGACCTGCAGGCATGCAA
>group_467_4 88 7 0 0 sg=88 px=0 gx=0
ATAGGAACTTCAGAGCGCTTTTGAAGCTAATTCGAGCTCGGTACCCGGGGATCCTCTAGA
>group_467_5 88 7 0 0 sg=88 px=0 gx=0
CTGCAGGTCGACTCTAGAGGATCCCCGGGTACCGAGCTCGAATTAGCTTCAAAAGCGCTC
>group_467_6 88 7 0 0 sg=88 px=0 gx=0
CTTGCATGCCTGCAGGTCGACTCTAGAGGATCCCCGGGTACCGAGCTCGAATTAGCTTCA
>group_467_7 88 7 0 0 sg=88 px=0 gx=0
CATGCCTGCAGGTCGACTCTAGAGGATCCCCGGGTACCGAGCTCGAATTAGCTTCAAAAG
>group_467_8 88 7 0 0 sg=88 px=0 gx=0
AGTATAGGAACTTCAGAGCGCTTTTGAAGCTAATTCGAGCTCGGTACCCGGGGATCCTCT
>group_467_9 88 7 0 0 sg=88 px=0 gx=0
TTTTGAAGCTAATTCGAGCTCGGTACCCGGGGATCCTCTAGAGTCGACCTGCAGGCATGC
>group_468_0 8 3 0 0 sg=8 px=0 gx=0
GCGGCCGCAATTCGTAATCATGGTCATAGCTGTTTCCTGTGTGAAATTGTTATCCGCTCA
>group_468_1 8 3 0 0 sg=8 px=0 gx=0
TGAGCGGATAACAATTTCACACAGGAAACAGCTATGACCATGATTACGAATTGCGGCCGC
>group_468_2 8 3 0 0 sg=8 px=0 gx=0
TGTGAGCGGATAACAATTTCACACAGGAAACAGCTATGACCATGATTACGAATTGCGGCC
>group_468_3 8 3 0 0 sg=8 px=0 gx=0
GTGAGCGGATAACAATTTCACACAGGAAACAGCTATGACCATGATTACGAATTGCGGCCG
>group_468_4 8 3 0 0 sg=8 px=0 gx=0
GGCCGCAATTCGTAATCATGGTCATAGCTGTTTCCTGTGTGAAATTGTTATCCGCTCACA
>group_468_5 8 3 0 0 sg=8 px=0 gx=0
GCCGCAATTCGTAATCATGGTCATAGCTGTTTCCTGTGTGAAATTGTTATCCGCTCACAA
>group_468_6 8 3 0 0 sg=8 px=0 gx=0
CGGCCGCAATTCGTAATCATGGTCATAGCTGTTTCCTGTGTGAAATTGTTATCCGCTCAC
>group_468_7 8 3 0 0 sg=8 px=0 gx=0
TTGTGAGCGGATAACAATTTCACACAGGAAACAGCTATGACCATGATTACGAATTGCGGC
>group_469_0 22 18 0 0 sg=22 px=0 gx=0
CAGCAACGCGGCCTTTTTACGGTTCCTGGGCTTTTGCTGGCCTTTTGCTCACATGTTCTT
>group_469_1 22 18 0 0 sg=22 px=0 gx=0
GCAACGCGGCCTTTTTACGGTTCCTGGGCTTTTGCTGGCCTTTTGCTCACATGTTCTTTC
>group_469_2 22 18 0 0 sg=22 px=0 gx=0
GCCAGCAACGCGGCCTTTTTACGGTTCCTGGGCTTTTGCTGGCCTTTTGCTCACATGTTC
>group_469_3 22 18 0 0 sg=22 px=0 gx=0
CAGGAAAGAACATGTGAGCAAAAGGCCAGCAAAAGCCCAGGAACCGTAAAAAGGCCGCGT
>group_469_4 22 18 0 0 sg=22 px=0 gx=0
ACATGTGAGCAAAAGGCCAGCAAAAGCCCAGGAACCGTAAAAAGGCCGCGTTGCTGGCGT
>group_469_5 22 18 0 0 sg=22 px=0 gx=0
GGAAAGAACATGTGAGCAAAAGGCCAGCAAAAGCCCAGGAACCGTAAAAAGGCCGCGTTG
>group_469_6 22 18 0 0 sg=22 px=0 gx=0
GCAGGAAAGAACATGTGAGCAAAAGGCCAGCAAAAGCCCAGGAACCGTAAAAAGGCCGCG
>group_469_7 22 18 0 0 sg=22 px=0 gx=0
AACATGTGAGCAAAAGGCCAGCAAAAGCCCAGGAACCGTAAAAAGGCCGCGTTGCTGGCG
>group_469_8 22 18 0 0 sg=22 px=0 gx=0
AAAGAACATGTGAGCAAAAGGCCAGCAAAAGCCCAGGAACCGTAAAAAGGCCGCGTTGCT
>group_469_9 22 18 0 0 sg=22 px=0 gx=0
AAGAACATGTGAGCAAAAGGCCAGCAAAAGCCCAGGAACCGTAAAAAGGCCGCGTTGCTG
>group_471_0 280 2 0 0 sg=280 px=0 gx=0
CCCCCGCTAGCGTCTTCGGAGGACAGTACTCCGGAATTCGCGGAGGACAGTACTCCGATC
>group_471_1 280 2 0 0 sg=280 px=0 gx=0
CCTCCGAAGACGCTAGCGGGGGGCTATAAAAGGGGGTGGGGGCGTTCGTCCTCACTCTAG
>group_471_2 280 2 0 0 sg=280 px=0 gx=0
CTTACTTAGATCGCAGATCTAGAGTGAGGACGAACGCCCCCACCCCCTTTTATAGCCCCC
>group_471_3 280 2 0 0 sg=280 px=0 gx=0
TTTATAGCCCCCCGCTAGCGTCTTCGGAGGACAGTACTCCGGAATTCGCGGAGGACAGTA
>group_471_4 280 2 0 0 sg=280 px=0 gx=0
ACTGTCCTCCGATCGGAGTACTGTCCTCCGCGAATTCCGGAGTACTGTCCTCCGAAGACG
>group_471_5 280 2 0 0 sg=280 px=0 gx=0
TACTGTCCTCCGAGCGGAGTACTGTCCTCCGACTCGAGCGGAGTACTGTCCTCCGATCGG
>group_471_6 280 2 0 0 sg=280 px=0 gx=0
TCGAGCGGAGTACTGTCCTCCGATCGGAGTACTGTCCTCCGCGAATTCCGGAGTACTGTC
>group_471_7 280 2 0 0 sg=280 px=0 gx=0
AGACGGAGTACTGTCCTCCGAGCGGAGTACTGTCCTCCGACTCGAGCGGAGTACTGTCCT
>group_471_8 280 2 0 0 sg=280 px=0 gx=0
GCCAAGCTTACTTAGATCGCAGATCTAGAGTGAGGACGAACGCCCCCACCCCCTTTTATA
>group_471_9 280 2 0 0 sg=280 px=0 gx=0
TCCGGAGTACTGTCCTCCGAAGACGCTAGCGGGGGGCTATAAAAGGGGGTGGGGGCGTTC
>group_472_0 122 6 0 0 sg=122 px=0 gx=0
TCCAGATAACTTCGTATAATGTATGCTATACGAAGTTATGGTACCTGTATCCTAAATCAA
>group_472_1 122 6 0 0 sg=122 px=0 gx=0
ATAATGTATGCTATACGAAGTTATGGTACCTGTATCCTAAATCAAATATCGGACAAGCAG
>group_472_2 122 6 0 0 sg=122 px=0 gx=0
GTCCGATATTTGATTTAGGATACAGGTACCATAACTTCGTATAGCATACATTATACGAAG
>group_472_3 122 6 0 0 sg=122 px=0 gx=0
GTATGCTATACGAAGTTATGGTACCTGTATCCTAAATCAAATATCGGACAAGCAGTGTCT
>group_472_4 122 6 0 0 sg=122 px=0 gx=0
TGATTTAGGATACAGGTACCATAACTTCGTATAGCATACATTATACGAAGTTATCTGGAA
>group_472_5 122 6 0 0 sg=122 px=0 gx=0
ACGAAGTTATGGTACCTGTATCCTAAATCAAATATCGGACAAGCAGTGTCTGTTATAACA
>group_472_6 122 6 0 0 sg=122 px=0 gx=0
AACAGACACTGCTTGTCCGATATTTGATTTAGGATACAGGTACCATAACTTCGTATAGCA
>group_472_7 122 6 0 0 sg=122 px=0 gx=0
ATATTTGATTTAGGATACAGGTACCATAACTTCGTATAGCATACATTATACGAAGTTATC
>group_472_8 122 6 0 0 sg=122 px=0 gx=0
TCGTCGACCACGATTTGATGAAAGAATAACGTATTCTTTCATCAACGTCCACAGTGATAT
>group_472_9 122 6 0 0 sg=122 px=0 gx=0
TCCGATATTTGATTTAGGATACAGGTACCATAACTTCGTATAGCATACATTATACGAAGT
>group_474_0 304 0 0 0 sg=304 px=0 gx=0
TTAAGCATTGGTAAACCGATACAATTAAAGGCTCCTTTTGGAGCCTTTTTTTTTGGACAT
>group_474_1 304 0 0 0 sg=304 px=0 gx=0
ATAGGGGCACTACGTGAACCATCACCCAAATCAAGTTTTTTGGGGTCGAGGTGCCGTAAA
>group_474_2 304 0 0 0 sg=304 px=0 gx=0
ATTATTCGCAATTCCTTTAGTTGTTCCTTTCTATTCTCACTCCGACTACAAGGATGACGA
>group_474_3 304 0 0 0 sg=304 px=0 gx=0
TGAGCGGATACATATTTGAATGTATTTAGAAAAATAAACAAATAGGGGCACTACGTGAAC
>group_474_4 304 0 0 0 sg=304 px=0 gx=0
TCCTTTAGTTGTTCCTTTCTATTCTCACTCCGACTACAAGGATGACGATGACAAGGCCGA
>group_474_5 304 0 0 0 sg=304 px=0 gx=0
GCGAAAAACCGTCTATCAGGGCGATGTCCAAAAAAAAAGGCTCCAAAAGGAGCCTTTAAT
>group_474_6 304 0 0 0 sg=304 px=0 gx=0
CGAAAAACCGTCTATCAGGGCGATGTCCAAAAAAAAAGGCTCCAAAAGGAGCCTTTAATT
>group_474_7 304 0 0 0 sg=304 px=0 gx=0
TCCTTTTGGAGCCTTTTTTTTTGGACATCGCCCTGATAGACGGTTTTTCGCCCTTTGACG
>group_474_8 304 0 0 0 sg=304 px=0 gx=0
GATGGTTCACGTAGTGCCCCTATTTGTTTATTTTTCTAAATACATTCAAATATGTATCCG
>group_474_9 304 0 0 0 sg=304 px=0 gx=0
AGAAAAATAAACAAATAGGGGCACTACGTGAACCATCACCCAAATCAAGTTTTTTGGGGT
>group_475_0 468 11 0 174 sg=294 px=0 gx=174
ACCAATGCTTCTGGCGTCAGGTAGTTATTGGAAAGCTGTGGTATGGCTGTGCAGGTCGTA
>group_475_1 468 11 0 174 sg=294 px=0 gx=174
GGTATGGCTGTGCAGGTCGTAAATCACTGCATAACTCGCTGCTGCCTAAGGCGCACTCCC
>group_475_2 468 11 0 174 sg=294 px=0 gx=174
ACTACCTGACGCCAGAAGCATTGGTGCACCGTGCAGTCGAGATGCGCTCGGCACCCTAGC
>group_475_3 468 11 0 174 sg=294 px=0 gx=174
TGTCATGGTCGGTGATCGCTAGGGTGCCGAGCGCATCTCGACTGCACGGTGCACCAATGC
>group_475_4 468 11 0 174 sg=294 px=0 gx=174
AGCTTTCCAATAACTACCTGACGCCAGAAGCATTGGTGCACCGTGCAGTCGAGATGCGCT
>group_475_5 468 11 0 174 sg=294 px=0 gx=174
ATCGCTAGGGTGCCGAGCGCATCTCGACTGCACGGTGCACCAATGCTTCTGGCGTCAGGT
>group_475_6 468 11 0 174 sg=294 px=0 gx=174
GGTCGGTGATCGCTAGGGTGCCGAGCGCATCTCGACTGCACGGTGCACCAATGCTTCTGG
>group_475_7 468 11 0 174 sg=294 px=0 gx=174
TACGACCTGCACAGCCATACCACAGCTTTCCAATAACTACCTGACGCCAGAAGCATTGGT
>group_475_8 468 11 0 174 sg=294 px=0 gx=174
CACAGCTTTCCAATAACTACCTGACGCCAGAAGCATTGGTGCACCGTGCAGTCGAGATGC
>group_475_9 468 11 0 174 sg=294 px=0 gx=174
TGGAAAGCTGTGGTATGGCTGTGCAGGTCGTAAATCACTGCATAACTCGCTGCTGCCTAA
>group_477_0 84 13 0 0 sg=84 px=0 gx=0
TGCAGGTCGACTCTAGAGGATCCCCGGGTACCGAGCTCGAATTCGTAATCATGTCATAGC
>group_477_1 84 13 0 0 sg=84 px=0 gx=0
TCCCCGGGTACCGAGCTCGAATTCGTAATCATGTCATAGCTGTTTCCTGTGTGAAATTGT
>group_477_2 84 13 0 0 sg=84 px=0 gx=0
CAGGAAACAGCTATGACATGATTACGAATTCGAGCTCGGTACCCGGGGATCCTCTAGAGT
>group_477_3 84 13 0 0 sg=84 px=0 gx=0
ACATGATTACGAATTCGAGCTCGGTACCCGGGGATCCTCTAGAGTCGACCTGCAGGCATG
>group_477_4 84 13 0 0 sg=84 px=0 gx=0
GCCTGCAGGTCGACTCTAGAGGATCCCCGGGTACCGAGCTCGAATTCGTAATCATGTCAT
>group_477_5 84 13 0 0 sg=84 px=0 gx=0
AGGATCCCCGGGTACCGAGCTCGAATTCGTAATCATGTCATAGCTGTTTCCTGTGTGAAA
>group_477_6 84 13 0 0 sg=84 px=0 gx=0
ATTGTGAGCGGATAACAATTTCACACAGGAAACAGCTATGACATGATTACGAATTCGAGC
>group_477_7 84 13 0 0 sg=84 px=0 gx=0
ATGACATGATTACGAATTCGAGCTCGGTACCCGGGGATCCTCTAGAGTCGACCTGCAGGC
>group_477_8 84 13 0 0 sg=84 px=0 gx=0
CGACTCTAGAGGATCCCCGGGTACCGAGCTCGAATTCGTAATCATGTCATAGCTGTTTCC
>group_477_9 84 13 0 0 sg=84 px=0 gx=0
ATCCCCGGGTACCGAGCTCGAATTCGTAATCATGTCATAGCTGTTTCCTGTGTGAAATTG
>group_479_0 20 23 0 0 sg=20 px=0 gx=0
CGCAAGATCCGGCCACGATGCGTCCGGCGTAGAGGATCTGAAGATCAGCAGTTCAACCTG
>group_479_1 20 23 0 0 sg=20 px=0 gx=0
CAACAGGTTGAACTGCTGATCTTCAGATCCTCTACGCCGGACGCATCGTGGCCGGATCTT
>group_479_2 20 23 0 0 sg=20 px=0 gx=0
CAAGATCCGGCCACGATGCGTCCGGCGTAGAGGATCTGAAGATCAGCAGTTCAACCTGTT
>group_479_3 20 23 0 0 sg=20 px=0 gx=0
TTGAACTGCTGATCTTCAGATCCTCTACGCCGGACGCATCGTGGCCGGATCTTGCGGCCG
>group_479_4 20 23 0 0 sg=20 px=0 gx=0
CCGCAAGATCCGGCCACGATGCGTCCGGCGTAGAGGATCTGAAGATCAGCAGTTCAACCT
>group_479_5 20 23 0 0 sg=20 px=0 gx=0
AAGATCCGGCCACGATGCGTCCGGCGTAGAGGATCTGAAGATCAGCAGTTCAACCTGTTG
>group_479_6 20 23 0 0 sg=20 px=0 gx=0
ACAGGTTGAACTGCTGATCTTCAGATCCTCTACGCCGGACGCATCGTGGCCGGATCTTGC
>group_479_7 20 23 0 0 sg=20 px=0 gx=0
AGATCCGGCCACGATGCGTCCGGCGTAGAGGATCTGAAGATCAGCAGTTCAACCTGTTGA
>group_479_8 20 23 0 0 sg=20 px=0 gx=0
AACAGGTTGAACTGCTGATCTTCAGATCCTCTACGCCGGACGCATCGTGGCCGGATCTTG
>group_479_9 20 23 0 0 sg=20 px=0 gx=0
GCCGCAAGATCCGGCCACGATGCGTCCGGCGTAGAGGATCTGAAGATCAGCAGTTCAACC
>group_480_0 16 2 0 0 sg=16 px=0 gx=0
GAAGTCAGCCCCATACGATATAAGTTGTAATTCTCATGTTTGACAGCTTATCATCGATAC
>group_480_1 16 2 0 0 sg=16 px=0 gx=0
AAGTCAGCCCCATACGATATAAGTTGTAATTCTCATGTTTGACAGCTTATCATCGATACA
>group_480_2 16 2 0 0 sg=16 px=0 gx=0
AGTCAGCCCCATACGATATAAGTTGTAATTCTCATGTTTGACAGCTTATCATCGATACAA
>group_480_3 16 2 0 0 sg=16 px=0 gx=0
ATTTGTATCGATGATAAGCTGTCAAACATGAGAATTACAACTTATATCGTATGGGGCTGA
>group_480_4 16 2 0 0 sg=16 px=0 gx=0
TGTATCGATGATAAGCTGTCAAACATGAGAATTACAACTTATATCGTATGGGGCTGACTT
>group_480_5 16 2 0 0 sg=16 px=0 gx=0
GAATTTGTATCGATGATAAGCTGTCAAACATGAGAATTACAACTTATATCGTATGGGGCT
>group_480_6 16 2 0 0 sg=16 px=0 gx=0
TTGTATCGATGATAAGCTGTCAAACATGAGAATTACAACTTATATCGTATGGGGCTGACT
>group_480_7 16 2 0 0 sg=16 px=0 gx=0
GCCCCATACGATATAAGTTGTAATTCTCATGTTTGACAGCTTATCATCGATACAAATTCC
>group_480_8 16 2 0 0 sg=16 px=0 gx=0
TTTGTATCGATGATAAGCTGTCAAACATGAGAATTACAACTTATATCGTATGGGGCTGAC
>group_480_9 16 2 0 0 sg=16 px=0 gx=0
GGAATTTGTATCGATGATAAGCTGTCAAACATGAGAATTACAACTTATATCGTATGGGGC
>group_481_0 2 3 0 0 sg=2 px=0 gx=0
AGCAGCCGGATCCGAGCTCGAGATCTGCAGCTGGTACCATGGAATTCGAAGCTTGATCCG
>group_481_1 2 3 0 0 sg=2 px=0 gx=0
CGGATCAAGCTTCGAATTCCATGGTACCAGCTGCAGATCTCGAGCTCGGATCCGGCTGCT
>group_484_0 158 0 0 0 sg=158 px=0 gx=0
AATTCTTGGATTCAATAGAAAAGGTAAGCGAATTTGCCACCATGGTGAGCAAGGGCGAGG
>group_484_1 158 0 0 0 sg=158 px=0 gx=0
GACGGTATCGATAAGCTTGATATCGAATTCTTGGATTCAATAGAAAAGGTAAGCGAATTT
>group_484_2 158 0 0 0 sg=158 px=0 gx=0
GCTTACCTTTTCTATTGAATCCAAGAATTCGATATCAAGCTTATCGATACCGTCGACCTC
>group_484_3 158 0 0 0 sg=158 px=0 gx=0
TCGACGGTATCGATAAGCTTGATATCGAATTCTTGGATTCAATAGAAAAGGTAAGCGAAT
>group_484_4 158 0 0 0 sg=158 px=0 gx=0
CGCTTACCTTTTCTATTGAATCCAAGAATTCGATATCAAGCTTATCGATACCGTCGACCT
>group_484_5 158 0 0 0 sg=158 px=0 gx=0
CAATAGAAAAGGTAAGCGAATTTGCCACCATGGTGAGCAAGGGCGAGGAGCTGTTCACCG
>group_484_6 158 0 0 0 sg=158 px=0 gx=0
GGTATCGATAAGCTTGATATCGAATTCTTGGATTCAATAGAAAAGGTAAGCGAATTTGCC
>group_484_7 158 0 0 0 sg=158 px=0 gx=0
TCGAGGTCGACGGTATCGATAAGCTTGATATCGAATTCTTGGATTCAATAGAAAAGGTAA
>group_484_8 158 0 0 0 sg=158 px=0 gx=0
ATGGTGGCAAATTCGCTTACCTTTTCTATTGAATCCAAGAATTCGATATCAAGCTTATCG
>group_484_9 158 0 0 0 sg=158 px=0 gx=0
GAAAAGGTAAGCGAATTTGCCACCATGGTGAGCAAGGGCGAGGAGCTGTTCACCGGGGTG
>group_485_0 2 88 0 0 sg=2 px=0 gx=0
AATATTCTGAAATGAGCTGTTGACAATTAATCATCGGCTCGTATAATGTGTGGAATTGTG
>group_485_1 2 88 0 0 sg=2 px=0 gx=0
CACAATTCCACACATTATACGAGCCGATGATTAATTGTCAACAGCTCATTTCAGAATATT
>group_486_0 4 24 0 0 sg=4 px=0 gx=0
ACGGATCCTTATCGATTTTACCACATTTGTAGAGGTTTTACTTGCTTTAAAAAACCTCCC
>group_486_1 4 24 0 0 sg=4 px=0 gx=0
GGGAGGTTTTTTAAAGCAAGTAAAACCTCTACAAATGTGGTAAAATCGATAAGGATCCGT
>group_486_2 4 24 0 0 sg=4 px=0 gx=0
CGGATCCTTATCGATTTTACCACATTTGTAGAGGTTTTACTTGCTTTAAAAAACCTCCCA
>group_486_3 4 24 0 0 sg=4 px=0 gx=0
TGGGAGGTTTTTTAAAGCAAGTAAAACCTCTACAAATGTGGTAAAATCGATAAGGATCCG
>group_489_0 2 14 0 0 sg=2 px=0 gx=0
TCGTGCCAGCTGCATTAATGAATCGGCCAACGCGCGGGGAGAGGCGGTTTGCGTATTGGA
>group_489_1 2 14 0 0 sg=2 px=0 gx=0
TCCAATACGCAAACCGCCTCTCCCCGCGCGTTGGCCGATTCATTAATGCAGCTGGCACGA
>group_491_0 2 4 0 0 sg=2 px=0 gx=0
TCGGGCAGGAAGAGGGCCTATTTCCCATGATTCCTTCATATTTGCATATACGATACAAGG
>group_491_1 2 4 0 0 sg=2 px=0 gx=0
CCTTGTATCGTATATGCAAATATGAAGGAATCATGGGAAATAGGCCCTCTTCCTGCCCGA
>group_493_0 90 0 0 0 sg=90 px=0 gx=0
GAGTTCGTGACCGCCGCCGGGATCACTCTCGGCATGGACGAGCTGTACAAGAAGCTTAGC
>group_493_1 90 0 0 0 sg=90 px=0 gx=0
CCGGCGGGAAGCCATGGCTAAGCTTCTTGTACAGCTCGTCCATGCCGAGAGTGATCCCGG
>group_493_2 90 0 0 0 sg=90 px=0 gx=0
ATGGCTAAGCTTCTTGTACAGCTCGTCCATGCCGAGAGTGATCCCGGCGGCGGTCACGAA
>group_493_3 90 0 0 0 sg=90 px=0 gx=0
GCTGGAGTTCGTGACCGCCGCCGGGATCACTCTCGGCATGGACGAGCTGTACAAGAAGCT
>group_493_4 90 0 0 0 sg=90 px=0 gx=0
GCCGGGATCACTCTCGGCATGGACGAGCTGTACAAGAAGCTTAGCCATGGCTTCCCGCCG
>group_493_5 90 0 0 0 sg=90 px=0 gx=0
GACCGCCGCCGGGATCACTCTCGGCATGGACGAGCTGTACAAGAAGCTTAGCCATGGCTT
>group_493_6 90 0 0 0 sg=90 px=0 gx=0
CCATGGCTAAGCTTCTTGTACAGCTCGTCCATGCCGAGAGTGATCCCGGCGGCGGTCACG
>group_493_7 90 0 0 0 sg=90 px=0 gx=0
ACTCTCGGCATGGACGAGCTGTACAAGAAGCTTAGCCATGGCTTCCCGCCGGAGGTGGAG
>group_493_8 90 0 0 0 sg=90 px=0 gx=0
CGAGCTGTACAAGAAGCTTAGCCATGGCTTCCCGCCGGAGGTGGAGGAGCAGGATGATGG
>group_493_9 90 0 0 0 sg=90 px=0 gx=0
TGCTCCTCCACCTCCGGCGGGAAGCCATGGCTAAGCTTCTTGTACAGCTCGTCCATGCCG
>group_494_0 108 12 0 0 sg=108 px=0 gx=0
CATATATACTTTAGATTGATTTACGCGCCCTGTAGCGGCGCATTAAGCGCGGCGGGTGTG
>group_494_1 108 12 0 0 sg=108 px=0 gx=0
TGTCAGACCAAGTTTACTCATATATACTTTAGATTGATTTACGCGCCCTGTAGCGGCGCA
>group_494_2 108 12 0 0 sg=108 px=0 gx=0
GATTGATTTACGCGCCCTGTAGCGGCGCATTAAGCGCGGCGGGTGTGGTGGTTACGCGCA
>group_494_3 108 12 0 0 sg=108 px=0 gx=0
AGTTTACTCATATATACTTTAGATTGATTTACGCGCCCTGTAGCGGCGCATTAAGCGCGG
>group_494_4 108 12 0 0 sg=108 px=0 gx=0
CACCACACCCGCCGCGCTTAATGCGCCGCTACAGGGCGCGTAAATCAATCTAAAGTATAT
>group_494_5 108 12 0 0 sg=108 px=0 gx=0
GCCGCTACAGGGCGCGTAAATCAATCTAAAGTATATATGAGTAAACTTGGTCTGACAGTT
>group_494_6 108 12 0 0 sg=108 px=0 gx=0
GCGCGTAACCACCACACCCGCCGCGCTTAATGCGCCGCTACAGGGCGCGTAAATCAATCT
>group_494_7 108 12 0 0 sg=108 px=0 gx=0
GTCAGACCAAGTTTACTCATATATACTTTAGATTGATTTACGCGCCCTGTAGCGGCGCAT
>group_494_8 108 12 0 0 sg=108 px=0 gx=0
CGCGTAAATCAATCTAAAGTATATATGAGTAAACTTGGTCTGACAGTTACCAATGCTTAA
>group_494_9 108 12 0 0 sg=108 px=0 gx=0
CCCGCCGCGCTTAATGCGCCGCTACAGGGCGCGTAAATCAATCTAAAGTATATATGAGTA
>group_497_0 2 98 0 0 sg=2 px=0 gx=0
GGCCTCTAAACGGGTCTTGAGGGGTTTTTTGCTGAAAGGAGGAACTATATCCGGATATCC
>group_497_1 2 98 0 0 sg=2 px=0 gx=0
GGATATCCGGATATAGTTCCTCCTTTCAGCAAAAAACCCCTCAAGACCCGTTTAGAGGCC
>group_500_0 2 1 0 0 sg=2 px=0 gx=0
TGTTTTTGGCGTCTTCCATTTTACCAACAGTACCGGAATGCCAAGCTGGAATTCGAGCTC
>group_500_1 2 1 0 0 sg=2 px=0 gx=0
GAGCTCGAATTCCAGCTTGGCATTCCGGTACTGTTGGTAAAATGGAAGACGCCAAAAACA
>group_501_0 32 1 0 0 sg=32 px=0 gx=0
CCAAGCGCTTCGTATTCGCCCGGAGTTCGCTCCCAGAAATATAGCCATCCCTGCCCCCTC
>group_501_1 32 1 0 0 sg=32 px=0 gx=0
GCTTCGTATTCGCCCGGAGTTCGCTCCCAGAAATATAGCCATCCCTGCCCCCTCACGTCA
>group_501_2 32 1 0 0 sg=32 px=0 gx=0
GGGGGCAGGGATGGCTATATTTCTGGGAGCGAACTCCGGGCGAATACGAAGCGCTTGGAT
>group_501_3 32 1 0 0 sg=32 px=0 gx=0
CTTCGTATTCGCCCGGAGTTCGCTCCCAGAAATATAGCCATCCCTGCCCCCTCACGTCAA
>group_501_4 32 1 0 0 sg=32 px=0 gx=0
TGAGGGGGCAGGGATGGCTATATTTCTGGGAGCGAACTCCGGGCGAATACGAAGCGCTTG
>group_501_5 32 1 0 0 sg=32 px=0 gx=0
ATTGACGTGAGGGGGCAGGGATGGCTATATTTCTGGGAGCGAACTCCGGGCGAATACGAA
>group_501_6 32 1 0 0 sg=32 px=0 gx=0
TTGACGTGAGGGGGCAGGGATGGCTATATTTCTGGGAGCGAACTCCGGGCGAATACGAAG
>group_501_7 32 1 0 0 sg=32 px=0 gx=0
GAGGGGGCAGGGATGGCTATATTTCTGGGAGCGAACTCCGGGCGAATACGAAGCGCTTGG
>group_501_8 32 1 0 0 sg=32 px=0 gx=0
AGCGCTTCGTATTCGCCCGGAGTTCGCTCCCAGAAATATAGCCATCCCTGCCCCCTCACG
>group_501_9 32 1 0 0 sg=32 px=0 gx=0
AGGGGGCAGGGATGGCTATATTTCTGGGAGCGAACTCCGGGCGAATACGAAGCGCTTGGA
>group_502_0 2 1 0 0 sg=2 px=0 gx=0
GACAAGCTTGCATGCCTGCAGGTCGACTCTAGAGGATCCCCGGGTACCGAGCTCGAATTC
>group_502_1 2 1 0 0 sg=2 px=0 gx=0
GAATTCGAGCTCGGTACCCGGGGATCCTCTAGAGTCGACCTGCAGGCATGCAAGCTTGTC
>group_503_0 8 1 0 0 sg=8 px=0 gx=0
GCCGAAACTGTTGAAAGTTGTTTAGCAAAATCCCATACAGAAAATTCATTTACTAACGTC
>group_503_1 8 1 0 0 sg=8 px=0 gx=0
GGCCGAAACTGTTGAAAGTTGTTTAGCAAAATCCCATACAGAAAATTCATTTACTAACGT
>group_503_2 8 1 0 0 sg=8 px=0 gx=0
AGACGTTAGTAAATGAATTTTCTGTATGGGATTTTGCTAAACAACTTTCAACAGTTTCGG
>group_503_3 8 1 0 0 sg=8 px=0 gx=0
CAGACGTTAGTAAATGAATTTTCTGTATGGGATTTTGCTAAACAACTTTCAACAGTTTCG
>group_503_4 8 1 0 0 sg=8 px=0 gx=0
CCGAAACTGTTGAAAGTTGTTTAGCAAAATCCCATACAGAAAATTCATTTACTAACGTCT
>group_503_5 8 1 0 0 sg=8 px=0 gx=0
CGAAACTGTTGAAAGTTGTTTAGCAAAATCCCATACAGAAAATTCATTTACTAACGTCTG
>group_503_6 8 1 0 0 sg=8 px=0 gx=0
ACGTTAGTAAATGAATTTTCTGTATGGGATTTTGCTAAACAACTTTCAACAGTTTCGGCC
>group_503_7 8 1 0 0 sg=8 px=0 gx=0
GACGTTAGTAAATGAATTTTCTGTATGGGATTTTGCTAAACAACTTTCAACAGTTTCGGC
>group_504_0 4 10 0 0 sg=4 px=0 gx=0
TTCCTTTTCTACTGTCCTTTCGATGAAGTGACAGATAGCTGGGCAATGGAATCCGAGGAG
>group_504_1 4 10 0 0 sg=4 px=0 gx=0
TCCTCGGATTCCATTGCCCAGCTATCTGTCACTTCATCGAAAGGACAGTAGAAAAGGAAG
>group_504_2 4 10 0 0 sg=4 px=0 gx=0
CTTCCTTTTCTACTGTCCTTTCGATGAAGTGACAGATAGCTGGGCAATGGAATCCGAGGA
>group_504_3 4 10 0 0 sg=4 px=0 gx=0
CTCCTCGGATTCCATTGCCCAGCTATCTGTCACTTCATCGAAAGGACAGTAGAAAAGGAA
>group_507_0 208 4 0 0 sg=208 px=0 gx=0
TGTAATATTATATGCAAATTGATGAATGGTAATTTTGTAATTGTGGGTCACTGTACTATT
>group_507_1 208 4 0 0 sg=208 px=0 gx=0
CTGTACTATTTTAACGAATAATAAAATCAGGTATAGGTAACTAAAAAGGAATTCGAGCTC
>group_507_2 208 4 0 0 sg=208 px=0 gx=0
TTATATGCAAATTGATGAATGGTAATTTTGTAATTGTGGGTCACTGTACTATTTTAACGA
>group_507_3 208 4 0 0 sg=208 px=0 gx=0
TTCAGCGATGACGAAATTCTTAGCTATTGTAATATTATATGCAAATTGATGAATGGTAAT
>group_507_4 208 4 0 0 sg=208 px=0 gx=0
CCACAATTACAAAATTACCATTCATCAATTTGCATATAATATTACAATAGCTAAGAATTT
>group_507_5 208 4 0 0 sg=208 px=0 gx=0
ATTACCATTCATCAATTTGCATATAATATTACAATAGCTAAGAATTTCGTCATCGCTGAA
>group_507_6 208 4 0 0 sg=208 px=0 gx=0
AGTGACCCACAATTACAAAATTACCATTCATCAATTTGCATATAATATTACAATAGCTAA
>group_507_7 208 4 0 0 sg=208 px=0 gx=0
CATTCATCAATTTGCATATAATATTACAATAGCTAAGAATTTCGTCATCGCTGAATACAG
>group_507_8 208 4 0 0 sg=208 px=0 gx=0
AATTGATGAATGGTAATTTTGTAATTGTGGGTCACTGTACTATTTTAACGAATAATAAAA
>group_507_9 208 4 0 0 sg=208 px=0 gx=0
TAATATTATATGCAAATTGATGAATGGTAATTTTGTAATTGTGGGTCACTGTACTATTTT
>group_508_0 308 3 0 0 sg=308 px=0 gx=0
GATGAACCTCCTAAAAAAGAAAAAAGGGTGGACTGGGATGAGTACTGGAACCCTGAAGAA
>group_508_1 308 3 0 0 sg=308 px=0 gx=0
AGTCGGATCTCCCTTTGGGCCGCCTCCCCGCCTGGTACCTGAAGATGAACCTCCTAAAAA
>group_508_2 308 3 0 0 sg=308 px=0 gx=0
CCCAGTCCACCCTTTTTTCTTTTTTAGGAGGTTCATCTTCAGGTACCAGGCGGGGAGGCG
>group_508_3 308 3 0 0 sg=308 px=0 gx=0
ATTCTAGCGTCCATAAGCATTCTTTCTATTTCTTCAGGGTTCCAGTACTCATCCCAGTCC
>group_508_4 308 3 0 0 sg=308 px=0 gx=0
TCCAGTACTCATCCCAGTCCACCCTTTTTTCTTTTTTAGGAGGTTCATCTTCAGGTACCA
>group_508_5 308 3 0 0 sg=308 px=0 gx=0
AGGGTTCCAGTACTCATCCCAGTCCACCCTTTTTTCTTTTTTAGGAGGTTCATCTTCAGG
>group_508_6 308 3 0 0 sg=308 px=0 gx=0
CTCCGCCTTCGCCCTCAGACGAGTCGGATCTCCCTTTGGGCCGCCTCCCCGCCTGGTACC
>group_508_7 308 3 0 0 sg=308 px=0 gx=0
CTTTTTTAGGAGGTTCATCTTCAGGTACCAGGCGGGGAGGCGGCCCAAAGGGAGATCCGA
>group_508_8 308 3 0 0 sg=308 px=0 gx=0
TCAGGGTTCCAGTACTCATCCCAGTCCACCCTTTTTTCTTTTTTAGGAGGTTCATCTTCA
>group_508_9 308 3 0 0 sg=308 px=0 gx=0
TCCACCCTTTTTTCTTTTTTAGGAGGTTCATCTTCAGGTACCAGGCGGGGAGGCGGCCCA
>group_510_0 2 1 0 0 sg=2 px=0 gx=0
TATCGATTAGTCCAATTTGTTAAAGACAGGATATCAGTGGTCCAGGCTCTAGTTTTGACT
>group_510_1 2 1 0 0 sg=2 px=0 gx=0
AGTCAAAACTAGAGCCTGGACCACTGATATCCTGTCTTTAACAAATTGGACTAATCGATA
>group_512_0 104 6 0 0 sg=104 px=0 gx=0
AAAGCGGGCAGTGAGCGCAACGCAATTAATACGCGTACCGCTAGCCAGGAAGAGTTTGTA
>group_512_1 104 6 0 0 sg=104 px=0 gx=0
GGCTAGCGGTACGCGTATTAATTGCGTTGCGCTCACTGCCCGCTTTCCAGTCGGGAAACC
>group_512_2 104 6 0 0 sg=104 px=0 gx=0
GTTTCCCGACTGGAAAGCGGGCAGTGAGCGCAACGCAATTAATACGCGTACCGCTAGCCA
>group_512_3 104 6 0 0 sg=104 px=0 gx=0
CCTGACGGATGGCCTTTTTGCGTTTCTACAAACTCTTCCTGGCTAGCGGTACGCGTATTA
>group_512_4 104 6 0 0 sg=104 px=0 gx=0
AGCGCAACGCAATTAATACGCGTACCGCTAGCCAGGAAGAGTTTGTAGAAACGCAAAAAG
>group_512_5 104 6 0 0 sg=104 px=0 gx=0
CTAGCGGTACGCGTATTAATTGCGTTGCGCTCACTGCCCGCTTTCCAGTCGGGAAACCTG
>group_512_6 104 6 0 0 sg=104 px=0 gx=0
CTGACGGATGGCCTTTTTGCGTTTCTACAAACTCTTCCTGGCTAGCGGTACGCGTATTAA
>group_512_7 104 6 0 0 sg=104 px=0 gx=0
GCGCAACGCAATTAATACGCGTACCGCTAGCCAGGAAGAGTTTGTAGAAACGCAAAAAGG
>group_512_8 104 6 0 0 sg=104 px=0 gx=0
CTCTTCCTGGCTAGCGGTACGCGTATTAATTGCGTTGCGCTCACTGCCCGCTTTCCAGTC
>group_512_9 104 6 0 0 sg=104 px=0 gx=0
AGCGGGCAGTGAGCGCAACGCAATTAATACGCGTACCGCTAGCCAGGAAGAGTTTGTAGA
>group_513_0 2 2 0 0 sg=2 px=0 gx=0
ACTATCCTTCGCAAGACCCTTCCTCTATATAAGGAAGTTCATTTCATTTGGAGAGGACAG
>group_513_1 2 2 0 0 sg=2 px=0 gx=0
CTGTCCTCTCCAAATGAAATGAACTTCCTTATATAGAGGAAGGGTCTTGCGAAGGATAGT
>group_515_0 2 5 0 0 sg=2 px=0 gx=0
GGGGGGGGGGGGGCGCTGAGGTCTGCCTCGTGAAGAAGGTGTTGCTGACTCATACCAGGC
>group_515_1 2 5 0 0 sg=2 px=0 gx=0
GCCTGGTATGAGTCAGCAACACCTTCTTCACGAGGCAGACCTCAGCGCCCCCCCCCCCCC
>group_517_0 2 3 0 0 sg=2 px=0 gx=0
TAGATCTGATCTAGAGGATCATAATCAGCCATACCACATTTGTAGAGGTTTTACTTGCTT
>group_517_1 2 3 0 0 sg=2 px=0 gx=0
AAGCAAGTAAAACCTCTACAAATGTGGTATGGCTGATTATGATCCTCTAGATCAGATCTA
>group_518_0 50 3 0 0 sg=50 px=0 gx=0
GCTAACAAAGCCCGAAAGGAAGCTGAGTTGGAGGCTGAAACCGCTGAGCAACTGCTGGTT
>group_518_1 50 3 0 0 sg=50 px=0 gx=0
GCCCGAAAGGAAGCTGAGTTGGAGGCTGAAACCGCTGAGCAACTGCTGGTTCCGCGTGGA
>group_518_2 50 3 0 0 sg=50 px=0 gx=0
GAGACCGAAGCTGCTAACAAAGCCCGAAAGGAAGCTGAGTTGGAGGCTGAAACCGCTGAG
>group_518_3 50 3 0 0 sg=50 px=0 gx=0
CTGCTAACAAAGCCCGAAAGGAAGCTGAGTTGGAGGCTGAAACCGCTGAGCAACTGCTGG
>group_518_4 50 3 0 0 sg=50 px=0 gx=0
CGAAGCTGCTAACAAAGCCCGAAAGGAAGCTGAGTTGGAGGCTGAAACCGCTGAGCAACT
>group_518_5 50 3 0 0 sg=50 px=0 gx=0
ACGCGGAACCAGCAGTTGCTCAGCGGTTTCAGCCTCCAACTCAGCTTCCTTTCGGGCTTT
>group_518_6 50 3 0 0 sg=50 px=0 gx=0
CACGCGGAACCAGCAGTTGCTCAGCGGTTTCAGCCTCCAACTCAGCTTCCTTTCGGGCTT
>group_518_7 50 3 0 0 sg=50 px=0 gx=0
AACAAAGCCCGAAAGGAAGCTGAGTTGGAGGCTGAAACCGCTGAGCAACTGCTGGTTCCG
>group_518_8 50 3 0 0 sg=50 px=0 gx=0
CCAGCAGTTGCTCAGCGGTTTCAGCCTCCAACTCAGCTTCCTTTCGGGCTTTGTTAGCAG
>group_518_9 50 3 0 0 sg=50 px=0 gx=0
CCCGAAAGGAAGCTGAGTTGGAGGCTGAAACCGCTGAGCAACTGCTGGTTCCGCGTGGAT
>group_520_0 172 12 0 0 sg=172 px=0 gx=0
GTTCATGCGCTTCAAGGTGCGCATGGAGGGCTCCGTGAACGGCCACGAGTTCGAGATCGA
>group_520_1 172 12 0 0 sg=172 px=0 gx=0
CACGGAGCCCTCCATGCGCACCTTGAAGCGCATGAACTCCTTGATGACGTCCTCGGAGGA
>group_520_2 172 12 0 0 sg=172 px=0 gx=0
GGAGTTCATGCGCTTCAAGGTGCGCATGGAGGGCTCCGTGAACGGCCACGAGTTCGAGAT
>group_520_3 172 12 0 0 sg=172 px=0 gx=0
GGCACCCAGACCGCCAAGCTGAAGGTGACCAAGGGCGGCCCCCTGCCCTTCGCCTGGGAC
>group_520_4 172 12 0 0 sg=172 px=0 gx=0
CCTCGCCCTCGCCCTCGATCTCGAACTCGTGGCCGTTCACGGAGCCCTCCATGCGCACCT
>group_520_5 172 12 0 0 sg=172 px=0 gx=0
TTCAAGGTGCGCATGGAGGGCTCCGTGAACGGCCACGAGTTCGAGATCGAGGGCGAGGGC
>group_520_6 172 12 0 0 sg=172 px=0 gx=0
GTCCCAGGCGAAGGGCAGGGGGCCGCCCTTGGTCACCTTCAGCTTGGCGGTCTGGGTGCC
>group_520_7 172 12 0 0 sg=172 px=0 gx=0
CGCCCTTGGTCACCTTCAGCTTGGCGGTCTGGGTGCCCTCGTAGGGGCGGCCCTCGCCCT
>group_520_8 172 12 0 0 sg=172 px=0 gx=0
GATGTCCCAGGCGAAGGGCAGGGGGCCGCCCTTGGTCACCTTCAGCTTGGCGGTCTGGGT
>group_520_9 172 12 0 0 sg=172 px=0 gx=0
CCCAGACCGCCAAGCTGAAGGTGACCAAGGGCGGCCCCCTGCCCTTCGCCTGGGACATCC
>group_522_0 18 9 0 0 sg=18 px=0 gx=0
TTCTGCCTGCTGGGGAGCCTGGGGACTTTCCACACCCTAACTGACACACATTCCACAGAA
>group_522_1 18 9 0 0 sg=18 px=0 gx=0
CCTGCTGGGGAGCCTGGGGACTTTCCACACCCTAACTGACACACATTCCACAGAATTAAT
>group_522_2 18 9 0 0 sg=18 px=0 gx=0
CTGCTGGGGAGCCTGGGGACTTTCCACACCCTAACTGACACACATTCCACAGAATTAATT
>group_522_3 18 9 0 0 sg=18 px=0 gx=0
AATTCTGTGGAATGTGTGTCAGTTAGGGTGTGGAAAGTCCCCAGGCTCCCCAGCAGGCAG
>group_522_4 18 9 0 0 sg=18 px=0 gx=0
ATTCTGTGGAATGTGTGTCAGTTAGGGTGTGGAAAGTCCCCAGGCTCCCCAGCAGGCAGA
>group_522_5 18 9 0 0 sg=18 px=0 gx=0
GCTGGGGAGCCTGGGGACTTTCCACACCCTAACTGACACACATTCCACAGAATTAATTCG
>group_522_6 18 9 0 0 sg=18 px=0 gx=0
TGCTGGGGAGCCTGGGGACTTTCCACACCCTAACTGACACACATTCCACAGAATTAATTC
>group_522_7 18 9 0 0 sg=18 px=0 gx=0
GAATTAATTCTGTGGAATGTGTGTCAGTTAGGGTGTGGAAAGTCCCCAGGCTCCCCAGCA
>group_522_8 18 9 0 0 sg=18 px=0 gx=0
TTCTGTGGAATGTGTGTCAGTTAGGGTGTGGAAAGTCCCCAGGCTCCCCAGCAGGCAGAA
>group_522_9 18 9 0 0 sg=18 px=0 gx=0
TCTGCCTGCTGGGGAGCCTGGGGACTTTCCACACCCTAACTGACACACATTCCACAGAAT
>group_523_0 2 11 0 0 sg=2 px=0 gx=0
ATCAAACAAGTTTGTACAAAAAAGCTGAACGAGAAACGTAAAATGATATAAATATCAATA
>group_523_1 2 11 0 0 sg=2 px=0 gx=0
TATTGATATTTATATCATTTTACGTTTCTCGTTCAGCTTTTTTGTACAAACTTGTTTGAT
>group_532_0 2 13 0 0 sg=2 px=0 gx=0
GCTGGTAACAGGATTAGCAGAGCGAGGTATGTAGGCGGTGCTACAGAGTTCTTGAAGTGG
>group_532_1 2 13 0 0 sg=2 px=0 gx=0
CCACTTCAAGAACTCTGTAGCACCGCCTACATACCTCGCTCTGCTAATCCTGTTACCAGC
>group_533_0 2 2 0 0 sg=2 px=0 gx=0
GCCGGGCAAGAGCAACTCGGTCGCCGCATACACTATTCTCAGAATGACTTGGTTGAGTGG
>group_533_1 2 2 0 0 sg=2 px=0 gx=0
CCACTCAACCAAGTCATTCTGAGAATAGTGTATGCGGCGACCGAGTTGCTCTTGCCCGGC
>group_534_0 8 2 0 0 sg=8 px=0 gx=0
ATCGATACCGTCGACGTCACGCGTCCATGGAGATCTCGAGGCCTGCAGCCCGGGGGATCC
>group_534_1 8 2 0 0 sg=8 px=0 gx=0
GGATCCCCCGGGCTGCAGGCCTCGAGATCTCCATGGACGCGTGACGTCGACGGTATCGAT
>group_534_2 8 2 0 0 sg=8 px=0 gx=0
TCGATACCGTCGACGTCACGCGTCCATGGAGATCTCGAGGCCTGCAGCCCGGGGGATCCA
>group_534_3 8 2 0 0 sg=8 px=0 gx=0
TTATCGATACCGTCGACGTCACGCGTCCATGGAGATCTCGAGGCCTGCAGCCCGGGGGAT
>group_534_4 8 2 0 0 sg=8 px=0 gx=0
GATCCCCCGGGCTGCAGGCCTCGAGATCTCCATGGACGCGTGACGTCGACGGTATCGATA
>group_534_5 8 2 0 0 sg=8 px=0 gx=0
ATCCCCCGGGCTGCAGGCCTCGAGATCTCCATGGACGCGTGACGTCGACGGTATCGATAA
>group_534_6 8 2 0 0 sg=8 px=0 gx=0
TGGATCCCCCGGGCTGCAGGCCTCGAGATCTCCATGGACGCGTGACGTCGACGGTATCGA
>group_534_7 8 2 0 0 sg=8 px=0 gx=0
TATCGATACCGTCGACGTCACGCGTCCATGGAGATCTCGAGGCCTGCAGCCCGGGGGATC
>group_535_0 4 10 0 0 sg=4 px=0 gx=0
GATCAATTCTTGAAGACGAAAGGGCCTCGTGATACGCCTATTTTTATAGGTTAATGTCAT
>group_535_1 4 10 0 0 sg=4 px=0 gx=0
ATGACATTAACCTATAAAAATAGGCGTATCACGAGGCCCTTTCGTCTTCAAGAATTGATC
>group_535_2 4 10 0 0 sg=4 px=0 gx=0
ATCAATTCTTGAAGACGAAAGGGCCTCGTGATACGCCTATTTTTATAGGTTAATGTCATG
>group_535_3 4 10 0 0 sg=4 px=0 gx=0
CATGACATTAACCTATAAAAATAGGCGTATCACGAGGCCCTTTCGTCTTCAAGAATTGAT
>group_536_0 2 3 0 0 sg=2 px=0 gx=0
GTCATGCCCCGCGCCCACCGGAAGGAGCTGACTGGGTTGAAGGCTCTCAAGGGCATCGGC
>group_536_1 2 3 0 0 sg=2 px=0 gx=0
GCCGATGCCCTTGAGAGCCTTCAACCCAGTCAGCTCCTTCCGGTGGGCGCGGGGCATGAC
>group_537_0 18 40 0 0 sg=18 px=0 gx=0
AGTATAGGAACTTCAGAGCGCTTTTGAAGCTGATGTGCTTAAAAACTTACTCAATGGAAT
>group_537_1 18 40 0 0 sg=18 px=0 gx=0
TCTAGAAAGTATAGGAACTTCAGAGCGCTTTTGAAGCTGATGTGCTTAAAAACTTACTCA
>group_537_2 18 40 0 0 sg=18 px=0 gx=0
TTGAGTAAGTTTTTAAGCACATCAGCTTCAAAAGCGCTCTGAAGTTCCTATACTTTCTAG
>group_537_3 18 40 0 0 sg=18 px=0 gx=0
TTCCATTGAGTAAGTTTTTAAGCACATCAGCTTCAAAAGCGCTCTGAAGTTCCTATACTT
>group_537_4 18 40 0 0 sg=18 px=0 gx=0
CATTGAGTAAGTTTTTAAGCACATCAGCTTCAAAAGCGCTCTGAAGTTCCTATACTTTCT
>group_537_5 18 40 0 0 sg=18 px=0 gx=0
CTCTAGAAAGTATAGGAACTTCAGAGCGCTTTTGAAGCTGATGTGCTTAAAAACTTACTC
>group_537_6 18 40 0 0 sg=18 px=0 gx=0
AAAGTATAGGAACTTCAGAGCGCTTTTGAAGCTGATGTGCTTAAAAACTTACTCAATGGA
>group_537_7 18 40 0 0 sg=18 px=0 gx=0
TGAGTAAGTTTTTAAGCACATCAGCTTCAAAAGCGCTCTGAAGTTCCTATACTTTCTAGA
>group_537_8 18 40 0 0 sg=18 px=0 gx=0
CTAGAAAGTATAGGAACTTCAGAGCGCTTTTGAAGCTGATGTGCTTAAAAACTTACTCAA
>group_537_9 18 40 0 0 sg=18 px=0 gx=0
AGAAAGTATAGGAACTTCAGAGCGCTTTTGAAGCTGATGTGCTTAAAAACTTACTCAATG
>group_539_0 108 3 0 0 sg=108 px=0 gx=0
CGTGACACCACGATGCCGCAATGGCAACAACGTTGCGCAAACTATTAACTGGCGAACTAC
>group_539_1 108 3 0 0 sg=108 px=0 gx=0
ACGTTGTTGCCATTGCGGCATCGTGGTGTCACGCTCGTCGTTTGGTATGGCTTCATTCAG
>group_539_2 108 3 0 0 sg=108 px=0 gx=0
TGGGAACCGGAGCTGAATGAAGCCATACCAAACGACGAGCGTGACACCACGATGCCGCAA
>group_539_3 108 3 0 0 sg=108 px=0 gx=0
TGCGCAACGTTGTTGCCATTGCGGCATCGTGGTGTCACGCTCGTCGTTTGGTATGGCTTC
>group_539_4 108 3 0 0 sg=108 px=0 gx=0
GGGAACCGGAGCTGAATGAAGCCATACCAAACGACGAGCGTGACACCACGATGCCGCAAT
>group_539_5 108 3 0 0 sg=108 px=0 gx=0
TGCGGCATCGTGGTGTCACGCTCGTCGTTTGGTATGGCTTCATTCAGCTCCGGTTCCCAA
>group_539_6 108 3 0 0 sg=108 px=0 gx=0
TAATAGTTTGCGCAACGTTGTTGCCATTGCGGCATCGTGGTGTCACGCTCGTCGTTTGGT
>group_539_7 108 3 0 0 sg=108 px=0 gx=0
GCCAGTTAATAGTTTGCGCAACGTTGTTGCCATTGCGGCATCGTGGTGTCACGCTCGTCG
>group_539_8 108 3 0 0 sg=108 px=0 gx=0
GTAAGTAGTTCGCCAGTTAATAGTTTGCGCAACGTTGTTGCCATTGCGGCATCGTGGTGT
>group_539_9 108 3 0 0 sg=108 px=0 gx=0
GAGTAAGTAGTTCGCCAGTTAATAGTTTGCGCAACGTTGTTGCCATTGCGGCATCGTGGT
>group_540_0 8 27 0 0 sg=8 px=0 gx=0
ACGTTGCGAAGCAACGGCCCGGAGGGTGGCGGGCAGGACGCCCGCCATAAACTGCCAGGA
>group_540_1 8 27 0 0 sg=8 px=0 gx=0
TTGCGAAGCAACGGCCCGGAGGGTGGCGGGCAGGACGCCCGCCATAAACTGCCAGGAATT
>group_540_2 8 27 0 0 sg=8 px=0 gx=0
CGTTGCGAAGCAACGGCCCGGAGGGTGGCGGGCAGGACGCCCGCCATAAACTGCCAGGAA
>group_540_3 8 27 0 0 sg=8 px=0 gx=0
GTTGCGAAGCAACGGCCCGGAGGGTGGCGGGCAGGACGCCCGCCATAAACTGCCAGGAAT
>group_540_4 8 27 0 0 sg=8 px=0 gx=0
TTCCTGGCAGTTTATGGCGGGCGTCCTGCCCGCCACCCTCCGGGCCGTTGCTTCGCAACG
>group_540_5 8 27 0 0 sg=8 px=0 gx=0
TCCTGGCAGTTTATGGCGGGCGTCCTGCCCGCCACCCTCCGGGCCGTTGCTTCGCAACGT
>group_540_6 8 27 0 0 sg=8 px=0 gx=0
ATTCCTGGCAGTTTATGGCGGGCGTCCTGCCCGCCACCCTCCGGGCCGTTGCTTCGCAAC
>group_540_7 8 27 0 0 sg=8 px=0 gx=0
AATTCCTGGCAGTTTATGGCGGGCGTCCTGCCCGCCACCCTCCGGGCCGTTGCTTCGCAA
>group_542_0 230 3 0 0 sg=230 px=0 gx=0
GCAGCATGCGTGGTACCGAGCTTTCCCTATAGTGAGTCGTATTAGAGCTTGGCGTAATCA
>group_542_1 230 3 0 0 sg=230 px=0 gx=0
TCCAGAATTCGTGATATCTGAATTCGTCGACAAGCTTCTCGAGCCTAGGCTAGCTCTAGA
>group_542_2 230 3 0 0 sg=230 px=0 gx=0
ATGCTGCAGACGCGTTACGTATCGGATCCAGAATTCGTGATATCTGAATTCGTCGACAAG
>group_542_3 230 3 0 0 sg=230 px=0 gx=0
TATGACCATGATTACGCCAAGCTCTAATACGACTCACTATAGGGAAAGCTCGGTACCACG
>group_542_4 230 3 0 0 sg=230 px=0 gx=0
GCCCCCACACGTGTGGTCTAGAGCTAGCCTAGGCTCGAGAAGCTTGTCGACGAATTCAGA
>group_542_5 230 3 0 0 sg=230 px=0 gx=0
TGCTGCAGACGCGTTACGTATCGGATCCAGAATTCGTGATATCTGAATTCGTCGACAAGC
>group_542_6 230 3 0 0 sg=230 px=0 gx=0
GGTACCGAGCTTTCCCTATAGTGAGTCGTATTAGAGCTTGGCGTAATCATGGTCATAGCT
>group_542_7 230 3 0 0 sg=230 px=0 gx=0
GCATGCGTGGTACCGAGCTTTCCCTATAGTGAGTCGTATTAGAGCTTGGCGTAATCATGG
>group_542_8 230 3 0 0 sg=230 px=0 gx=0
TAGCCTAGGCTCGAGAAGCTTGTCGACGAATTCAGATATCACGAATTCTGGATCCGATAC
>group_542_9 230 3 0 0 sg=230 px=0 gx=0
GATCCAGAATTCGTGATATCTGAATTCGTCGACAAGCTTCTCGAGCCTAGGCTAGCTCTA
>group_543_0 2 4 0 0 sg=2 px=0 gx=0
AACGCGCGAGGCAGATCGTCAGTCAGTCACGATGAATTGGTCGACGGATCCCAAGCTTAC
>group_543_1 2 4 0 0 sg=2 px=0 gx=0
GTAAGCTTGGGATCCGTCGACCAATTCATCGTGACTGACTGACGATCTGCCTCGCGCGTT
>group_545_0 4 10 0 0 sg=4 px=0 gx=0
TGGATCCGCAATTGTCTTGGCCATTGCGAAGTGATTCCTCCGGATCGGGGATGAAACCGG
>group_545_1 4 10 0 0 sg=4 px=0 gx=0
CCGGTTTCATCCCCGATCCGGAGGAATCACTTCGCAATGGCCAAGACAATTGCGGATCCA
>group_545_2 4 10 0 0 sg=4 px=0 gx=0
CTGGATCCGCAATTGTCTTGGCCATTGCGAAGTGATTCCTCCGGATCGGGGATGAAACCG
>group_545_3 4 10 0 0 sg=4 px=0 gx=0
CGGTTTCATCCCCGATCCGGAGGAATCACTTCGCAATGGCCAAGACAATTGCGGATCCAG
>group_546_0 30 3 0 0 sg=30 px=0 gx=0
GAGCCTCTCAAAGCAATTTTGAGTGACACAGGAACACTTAACGGCTGACATGGGGGGGGG
>group_546_1 30 3 0 0 sg=30 px=0 gx=0
CAATTTTGAGTGACACAGGAACACTTAACGGCTGACATGGGGGGGGGAAGTTCCTATTCT
>group_546_2 30 3 0 0 sg=30 px=0 gx=0
TCAAAGCAATTTTGAGTGACACAGGAACACTTAACGGCTGACATGGGGGGGGGAAGTTCC
>group_546_3 30 3 0 0 sg=30 px=0 gx=0
ACTTCCCCCCCCCATGTCAGCCGTTAAGTGTTCCTGTGTCACTCAAAATTGCTTTGAGAG
>group_546_4 30 3 0 0 sg=30 px=0 gx=0
CTCTCAAAGCAATTTTGAGTGACACAGGAACACTTAACGGCTGACATGGGGGGGGGAAGT
>group_546_5 30 3 0 0 sg=30 px=0 gx=0
AGCAATTTTGAGTGACACAGGAACACTTAACGGCTGACATGGGGGGGGGAAGTTCCTATT
>group_546_6 30 3 0 0 sg=30 px=0 gx=0
AGCCTCTCAAAGCAATTTTGAGTGACACAGGAACACTTAACGGCTGACATGGGGGGGGGA
>group_546_7 30 3 0 0 sg=30 px=0 gx=0
TCCCCCCCCCATGTCAGCCGTTAAGTGTTCCTGTGTCACTCAAAATTGCTTTGAGAGGCT
>group_546_8 30 3 0 0 sg=30 px=0 gx=0
AAAGCAATTTTGAGTGACACAGGAACACTTAACGGCTGACATGGGGGGGGGAAGTTCCTA
>group_546_9 30 3 0 0 sg=30 px=0 gx=0
AAGCAATTTTGAGTGACACAGGAACACTTAACGGCTGACATGGGGGGGGGAAGTTCCTAT
>group_547_0 86 0 0 0 sg=86 px=0 gx=0
GTTTGACAGCTTATCATCGATATGCTTTAATGCGGTAGTGATCAAGAGACAGGATGAGGA
>group_547_1 86 0 0 0 sg=86 px=0 gx=0
CGATCCTCATCCTGTCTCTTGATCACTACCGCATTAAAGCATATCGATGATAAGCTGTCA
>group_547_2 86 0 0 0 sg=86 px=0 gx=0
CGGTAGTGATCAAGAGACAGGATGAGGATCGTTTCGCATGATTGAACAAGATGGATTGCA
>group_547_3 86 0 0 0 sg=86 px=0 gx=0
TGACAGCTTATCATCGATATGCTTTAATGCGGTAGTGATCAAGAGACAGGATGAGGATCG
>group_547_4 86 0 0 0 sg=86 px=0 gx=0
CCTCATCCTGTCTCTTGATCACTACCGCATTAAAGCATATCGATGATAAGCTGTCAAACA
>group_547_5 86 0 0 0 sg=86 px=0 gx=0
AATCATGCGAAACGATCCTCATCCTGTCTCTTGATCACTACCGCATTAAAGCATATCGAT
>group_547_6 86 0 0 0 sg=86 px=0 gx=0
AAACGATCCTCATCCTGTCTCTTGATCACTACCGCATTAAAGCATATCGATGATAAGCTG
>group_547_7 86 0 0 0 sg=86 px=0 gx=0
GCAATCCATCTTGTTCAATCATGCGAAACGATCCTCATCCTGTCTCTTGATCACTACCGC
>group_547_8 86 0 0 0 sg=86 px=0 gx=0
TGCAATCCATCTTGTTCAATCATGCGAAACGATCCTCATCCTGTCTCTTGATCACTACCG
>group_547_9 86 0 0 0 sg=86 px=0 gx=0
CAATCCATCTTGTTCAATCATGCGAAACGATCCTCATCCTGTCTCTTGATCACTACCGCA
>group_551_0 10 19 0 0 sg=10 px=0 gx=0
AGGTAACTCACATTAATTGCGTTGCGCTCACTGCCCGCTTTCCAGTCGGGAAACCTGTCG
>group_551_1 10 19 0 0 sg=10 px=0 gx=0
GGTAACTCACATTAATTGCGTTGCGCTCACTGCCCGCTTTCCAGTCGGGAAACCTGTCGT
>group_551_2 10 19 0 0 sg=10 px=0 gx=0
ACAGGTTTCCCGACTGGAAAGCGGGCAGTGAGCGCAACGCAATTAATGTGAGTTACCTCA
>group_551_3 10 19 0 0 sg=10 px=0 gx=0
TGAGGTAACTCACATTAATTGCGTTGCGCTCACTGCCCGCTTTCCAGTCGGGAAACCTGT
>group_551_4 10 19 0 0 sg=10 px=0 gx=0
GAGGTAACTCACATTAATTGCGTTGCGCTCACTGCCCGCTTTCCAGTCGGGAAACCTGTC
>group_551_5 10 19 0 0 sg=10 px=0 gx=0
CAGGTTTCCCGACTGGAAAGCGGGCAGTGAGCGCAACGCAATTAATGTGAGTTACCTCAC
>group_551_6 10 19 0 0 sg=10 px=0 gx=0
GACAGGTTTCCCGACTGGAAAGCGGGCAGTGAGCGCAACGCAATTAATGTGAGTTACCTC
>group_551_7 10 19 0 0 sg=10 px=0 gx=0
GTGAGGTAACTCACATTAATTGCGTTGCGCTCACTGCCCGCTTTCCAGTCGGGAAACCTG
>group_551_8 10 19 0 0 sg=10 px=0 gx=0
ACGACAGGTTTCCCGACTGGAAAGCGGGCAGTGAGCGCAACGCAATTAATGTGAGTTACC
>group_551_9 10 19 0 0 sg=10 px=0 gx=0
CGACAGGTTTCCCGACTGGAAAGCGGGCAGTGAGCGCAACGCAATTAATGTGAGTTACCT
>group_552_0 70 11 0 0 sg=70 px=0 gx=0
GAAACCTTAACGCCAGCACAGGAGGCCGCAGAGACCGAAGCTGCTAACAAAGCCCGAAAG
>group_552_1 70 11 0 0 sg=70 px=0 gx=0
GAGGCCGCAGAGACCGAAGCTGCTAACAAAGCCCGAAAGGAAGCTGAGTTGGAGGCTGAA
>group_552_2 70 11 0 0 sg=70 px=0 gx=0
CAGAAGAAACCTTAACGCCAGCACAGGAGGCCGCAGAGACCGAAGCTGCTAACAAAGCCC
>group_552_3 70 11 0 0 sg=70 px=0 gx=0
ACAGGAGGCCGCAGAGACCGAAGCTGCTAACAAAGCCCGAAAGGAAGCTGAGTTGGAGGC
>group_552_4 70 11 0 0 sg=70 px=0 gx=0
CCTTAACGCCAGCACAGGAGGCCGCAGAGACCGAAGCTGCTAACAAAGCCCGAAAGGAAG
>group_552_5 70 11 0 0 sg=70 px=0 gx=0
TCAGCCTCCAACTCAGCTTCCTTTCGGGCTTTGTTAGCAGCTTCGGTCTCTGCGGCCTCC
>group_552_6 70 11 0 0 sg=70 px=0 gx=0
CCTTTCGGGCTTTGTTAGCAGCTTCGGTCTCTGCGGCCTCCTGTGCTGGCGTTAAGGTTT
>group_552_7 70 11 0 0 sg=70 px=0 gx=0
CAGCTTCCTTTCGGGCTTTGTTAGCAGCTTCGGTCTCTGCGGCCTCCTGTGCTGGCGTTA
>group_552_8 70 11 0 0 sg=70 px=0 gx=0
AGAAGAAACCTTAACGCCAGCACAGGAGGCCGCAGAGACCGAAGCTGCTAACAAAGCCCG
>group_552_9 70 11 0 0 sg=70 px=0 gx=0
CTTAACGCCAGCACAGGAGGCCGCAGAGACCGAAGCTGCTAACAAAGCCCGAAAGGAAGC
>group_553_0 26 7 0 0 sg=26 px=0 gx=0
ATTTATATCATTTTACGTTTCTCGTTCAGCTTTTTTGTACAAACTTGTGATAACAGCGCT
>group_553_1 26 7 0 0 sg=26 px=0 gx=0
CCTCTATATAAGGAAGTTCATTTCATTTGGAGAGAACACGGGGGACTCTAGAATGAGCGG
>group_553_2 26 7 0 0 sg=26 px=0 gx=0
TATATAAGGAAGTTCATTTCATTTGGAGAGAACACGGGGGACTCTAGAATGAGCGGGTTA
>group_553_3 26 7 0 0 sg=26 px=0 gx=0
TAACCCGCTCATTCTAGAGTCCCCCGTGTTCTCTCCAAATGAAATGAACTTCCTTATATA
>group_553_4 26 7 0 0 sg=26 px=0 gx=0
ACCCGCTCATTCTAGAGTCCCCCGTGTTCTCTCCAAATGAAATGAACTTCCTTATATAGA
>group_553_5 26 7 0 0 sg=26 px=0 gx=0
ATTAACCCGCTCATTCTAGAGTCCCCCGTGTTCTCTCCAAATGAAATGAACTTCCTTATA
>group_553_6 26 7 0 0 sg=26 px=0 gx=0
TATTTATATCATTTTACGTTTCTCGTTCAGCTTTTTTGTACAAACTTGTGATAACAGCGC
>group_553_7 26 7 0 0 sg=26 px=0 gx=0
AGCGCTGTTATCACAAGTTTGTACAAAAAAGCTGAACGAGAAACGTAAAATGATATAAAT
>group_553_8 26 7 0 0 sg=26 px=0 gx=0
CCGCTCATTCTAGAGTCCCCCGTGTTCTCTCCAAATGAAATGAACTTCCTTATATAGAGG
>group_553_9 26 7 0 0 sg=26 px=0 gx=0
TATAAGGAAGTTCATTTCATTTGGAGAGAACACGGGGGACTCTAGAATGAGCGGGTTAAT
>group_554_0 4 3 0 0 sg=4 px=0 gx=0
TTGATATTTATATCATTTTACGTTTCTCGTTCAGCTTTCTTGTACAAAGTGGTGATAATT
>group_554_1 4 3 0 0 sg=4 px=0 gx=0
AATTATCACCACTTTGTACAAGAAAGCTGAACGAGAAACGTAAAATGATATAAATATCAA
>group_554_2 4 3 0 0 sg=4 px=0 gx=0
ATTGATATTTATATCATTTTACGTTTCTCGTTCAGCTTTCTTGTACAAAGTGGTGATAAT
>group_554_3 4 3 0 0 sg=4 px=0 gx=0
ATTATCACCACTTTGTACAAGAAAGCTGAACGAGAAACGTAAAATGATATAAATATCAAT
>group_555_0 12 6 0 0 sg=12 px=0 gx=0
ATTGATAATCCTGATATGAATAAATTGCAGTTTCACTTGATGCTCGATGAGTTTTTCTGA
>group_555_1 12 6 0 0 sg=12 px=0 gx=0
CCCTCAGAAAAACTCATCGAGCATCAAGTGAAACTGCAATTTATTCATATCAGGATTATC
>group_555_2 12 6 0 0 sg=12 px=0 gx=0
CCTCAGAAAAACTCATCGAGCATCAAGTGAAACTGCAATTTATTCATATCAGGATTATCA
>group_555_3 12 6 0 0 sg=12 px=0 gx=0
TCAGAAAAACTCATCGAGCATCAAGTGAAACTGCAATTTATTCATATCAGGATTATCAAT
>group_555_4 12 6 0 0 sg=12 px=0 gx=0
GATAATCCTGATATGAATAAATTGCAGTTTCACTTGATGCTCGATGAGTTTTTCTGAGGG
>group_555_5 12 6 0 0 sg=12 px=0 gx=0
ATAATCCTGATATGAATAAATTGCAGTTTCACTTGATGCTCGATGAGTTTTTCTGAGGGC
>group_555_6 12 6 0 0 sg=12 px=0 gx=0
CTCAGAAAAACTCATCGAGCATCAAGTGAAACTGCAATTTATTCATATCAGGATTATCAA
>group_555_7 12 6 0 0 sg=12 px=0 gx=0
CAGAAAAACTCATCGAGCATCAAGTGAAACTGCAATTTATTCATATCAGGATTATCAATA
>group_555_8 12 6 0 0 sg=12 px=0 gx=0
TGATAATCCTGATATGAATAAATTGCAGTTTCACTTGATGCTCGATGAGTTTTTCTGAGG
>group_555_9 12 6 0 0 sg=12 px=0 gx=0
GCCCTCAGAAAAACTCATCGAGCATCAAGTGAAACTGCAATTTATTCATATCAGGATTAT
>group_558_0 6 4 0 0 sg=6 px=0 gx=0
CATAGATGTAAGAAATGTATACGACCATAAAAACAAGGGCAACGTTGACTAAGAATTTCA
>group_558_1 6 4 0 0 sg=6 px=0 gx=0
TGAAATTCTTAGTCAACGTTGCCCTTGTTTTTATGGTCGTATACATTTCTTACATCTATG
>group_558_2 6 4 0 0 sg=6 px=0 gx=0
GAAATTCTTAGTCAACGTTGCCCTTGTTTTTATGGTCGTATACATTTCTTACATCTATGC
>group_558_3 6 4 0 0 sg=6 px=0 gx=0
GCATAGATGTAAGAAATGTATACGACCATAAAAACAAGGGCAACGTTGACTAAGAATTTC
>group_558_4 6 4 0 0 sg=6 px=0 gx=0
ATAGATGTAAGAAATGTATACGACCATAAAAACAAGGGCAACGTTGACTAAGAATTTCAT
>group_558_5 6 4 0 0 sg=6 px=0 gx=0
ATGAAATTCTTAGTCAACGTTGCCCTTGTTTTTATGGTCGTATACATTTCTTACATCTAT
>group_559_0 8 2 0 0 sg=8 px=0 gx=0
TGATCGCGTGCATGCGACGTCATAGCTCTCTCCCTATAGTGAGTCGTATTATAAGCTAGG
>group_559_1 8 2 0 0 sg=8 px=0 gx=0
TGCCTAGCTTATAATACGACTCACTATAGGGAGAGAGCTATGACGTCGCATGCACGCGAT
>group_559_2 8 2 0 0 sg=8 px=0 gx=0
GTGCCTAGCTTATAATACGACTCACTATAGGGAGAGAGCTATGACGTCGCATGCACGCGA
>group_559_3 8 2 0 0 sg=8 px=0 gx=0
GATCGCGTGCATGCGACGTCATAGCTCTCTCCCTATAGTGAGTCGTATTATAAGCTAGGC
>group_559_4 8 2 0 0 sg=8 px=0 gx=0
TCGCGTGCATGCGACGTCATAGCTCTCTCCCTATAGTGAGTCGTATTATAAGCTAGGCAC
>group_559_5 8 2 0 0 sg=8 px=0 gx=0
ATCGCGTGCATGCGACGTCATAGCTCTCTCCCTATAGTGAGTCGTATTATAAGCTAGGCA
>group_559_6 8 2 0 0 sg=8 px=0 gx=0
GCCTAGCTTATAATACGACTCACTATAGGGAGAGAGCTATGACGTCGCATGCACGCGATC
>group_559_7 8 2 0 0 sg=8 px=0 gx=0
CCTAGCTTATAATACGACTCACTATAGGGAGAGAGCTATGACGTCGCATGCACGCGATCA
>group_560_0 14 2 0 0 sg=14 px=0 gx=0
TATCGCATGCGGTACCTCTAGAAGAAGCTTGGGATCCGTCGACCTGCAGCCAAGCCATCG
>group_560_1 14 2 0 0 sg=14 px=0 gx=0
ATATCGCATGCGGTACCTCTAGAAGAAGCTTGGGATCCGTCGACCTGCAGCCAAGCCATC
>group_560_2 14 2 0 0 sg=14 px=0 gx=0
ATCGATGGCTTGGCTGCAGGTCGACGGATCCCAAGCTTCTTCTAGAGGTACCGCATGCGA
>group_560_3 14 2 0 0 sg=14 px=0 gx=0
GATATCGCATGCGGTACCTCTAGAAGAAGCTTGGGATCCGTCGACCTGCAGCCAAGCCAT
>group_560_4 14 2 0 0 sg=14 px=0 gx=0
TCGATATCGCATGCGGTACCTCTAGAAGAAGCTTGGGATCCGTCGACCTGCAGCCAAGCC
>group_560_5 14 2 0 0 sg=14 px=0 gx=0
ATGGCTTGGCTGCAGGTCGACGGATCCCAAGCTTCTTCTAGAGGTACCGCATGCGATATC
>group_560_6 14 2 0 0 sg=14 px=0 gx=0
ATCGCATGCGGTACCTCTAGAAGAAGCTTGGGATCCGTCGACCTGCAGCCAAGCCATCGA
>group_560_7 14 2 0 0 sg=14 px=0 gx=0
CGATATCGCATGCGGTACCTCTAGAAGAAGCTTGGGATCCGTCGACCTGCAGCCAAGCCA
>group_560_8 14 2 0 0 sg=14 px=0 gx=0
CGATGGCTTGGCTGCAGGTCGACGGATCCCAAGCTTCTTCTAGAGGTACCGCATGCGATA
>group_560_9 14 2 0 0 sg=14 px=0 gx=0
TCGATGGCTTGGCTGCAGGTCGACGGATCCCAAGCTTCTTCTAGAGGTACCGCATGCGAT
>group_561_0 4 31 0 0 sg=4 px=0 gx=0
CAGCTTTTGTTCCCTTTAGTGAGGGTTAATTTCGAGCTTGGCGTAATCATGGTCATAGCT
>group_561_1 4 31 0 0 sg=4 px=0 gx=0
GCTATGACCATGATTACGCCAAGCTCGAAATTAACCCTCACTAAAGGGAACAAAAGCTGG
>group_561_2 4 31 0 0 sg=4 px=0 gx=0
AGCTATGACCATGATTACGCCAAGCTCGAAATTAACCCTCACTAAAGGGAACAAAAGCTG
>group_561_3 4 31 0 0 sg=4 px=0 gx=0
CCAGCTTTTGTTCCCTTTAGTGAGGGTTAATTTCGAGCTTGGCGTAATCATGGTCATAGC
>group_562_0 2 2 0 0 sg=2 px=0 gx=0
GGGAATTCTCATGTTTGACAGCTTATCATCGATAAGCTTTAATGCGGTAGTTTATCACAG
>group_562_1 2 2 0 0 sg=2 px=0 gx=0
CTGTGATAAACTACCGCATTAAAGCTTATCGATGATAAGCTGTCAAACATGAGAATTCCC
>group_563_0 104 3 0 0 sg=104 px=0 gx=0
CAAGCTTGGCTGCAGGTCGACGGATCCCCGGGAATTCATCGATATCTAGATCTCGAGCTC
>group_563_1 104 3 0 0 sg=104 px=0 gx=0
CAGCTATGACCATGATTACGCCAAGCTTGGCTGCAGGTCGACGGATCCCCGGGAATTCAT
>group_563_2 104 3 0 0 sg=104 px=0 gx=0
GTGCCAAGCTTTCGCGAGCTCGAGATCTAGATATCGATGAATTCCCGGGGATCCGTCGAC
>group_563_3 104 3 0 0 sg=104 px=0 gx=0
ATCCCCGGGAATTCATCGATATCTAGATCTCGAGCTCGCGAAAGCTTGGCACTGGCCGTC
>group_563_4 104 3 0 0 sg=104 px=0 gx=0
GATCTAGATATCGATGAATTCCCGGGGATCCGTCGACCTGCAGCCAAGCTTGGCGTAATC
>group_563_5 104 3 0 0 sg=104 px=0 gx=0
TCTAGATATCGATGAATTCCCGGGGATCCGTCGACCTGCAGCCAAGCTTGGCGTAATCAT
>group_563_6 104 3 0 0 sg=104 px=0 gx=0
ATTACGCCAAGCTTGGCTGCAGGTCGACGGATCCCCGGGAATTCATCGATATCTAGATCT
>group_563_7 104 3 0 0 sg=104 px=0 gx=0
GACGGATCCCCGGGAATTCATCGATATCTAGATCTCGAGCTCGCGAAAGCTTGGCACTGG
>group_563_8 104 3 0 0 sg=104 px=0 gx=0
ATCTAGATATCGATGAATTCCCGGGGATCCGTCGACCTGCAGCCAAGCTTGGCGTAATCA
>group_563_9 104 3 0 0 sg=104 px=0 gx=0
CTCGAGATCTAGATATCGATGAATTCCCGGGGATCCGTCGACCTGCAGCCAAGCTTGGCG
>group_566_0 56 3 0 0 sg=56 px=0 gx=0
AGATATACCATGTCTGGTTCTCATCATCATCATCATCATAGCAGCGGCATCGAAGGCCGC
>group_566_1 56 3 0 0 sg=56 px=0 gx=0
CTGGTTCTCATCATCATCATCATCATAGCAGCGGCATCGAAGGCCGCGGCCGCTTAATTA
>group_566_2 56 3 0 0 sg=56 px=0 gx=0
CGGCCGCGGCCTTCGATGCCGCTGCTATGATGATGATGATGATGAGAACCAGACATGGTA
>group_566_3 56 3 0 0 sg=56 px=0 gx=0
ACCATGTCTGGTTCTCATCATCATCATCATCATAGCAGCGGCATCGAAGGCCGCGGCCGC
>group_566_4 56 3 0 0 sg=56 px=0 gx=0
CCTTCGATGCCGCTGCTATGATGATGATGATGATGAGAACCAGACATGGTATATCTCCTT
>group_566_5 56 3 0 0 sg=56 px=0 gx=0
GATATACCATGTCTGGTTCTCATCATCATCATCATCATAGCAGCGGCATCGAAGGCCGCG
>group_566_6 56 3 0 0 sg=56 px=0 gx=0
TAAGAAGGAGATATACCATGTCTGGTTCTCATCATCATCATCATCATAGCAGCGGCATCG
>group_566_7 56 3 0 0 sg=56 px=0 gx=0
AGAAGGAGATATACCATGTCTGGTTCTCATCATCATCATCATCATAGCAGCGGCATCGAA
>group_566_8 56 3 0 0 sg=56 px=0 gx=0
GGTTCTCATCATCATCATCATCATAGCAGCGGCATCGAAGGCCGCGGCCGCTTAATTAAA
>group_566_9 56 3 0 0 sg=56 px=0 gx=0
CCGCGGCCTTCGATGCCGCTGCTATGATGATGATGATGATGAGAACCAGACATGGTATAT
>group_568_0 42 4 0 36 sg=6 px=0 gx=36
ATTCATTATTTGTTTATCGCTGATTCTATCTGTTTTAGCCGCTCCGCCGTCTGGCGCAGG
>group_568_1 42 4 0 36 sg=6 px=0 gx=36
CTGCGCCAGACGGCGGAGCGGCTAAAACAGATAGAATCAGCGATAAACAAATAATGAATG
>group_568_2 42 4 0 36 sg=6 px=0 gx=36
CATTCATTATTTGTTTATCGCTGATTCTATCTGTTTTAGCCGCTCCGCCGTCTGGCGCAG
>group_568_3 42 4 0 36 sg=6 px=0 gx=36
ATGAAAAAAGTACTTATGGCATTCATTATTTGTTTATCGCTGATTCTATCTGTTTTAGCC
>group_568_4 42 4 0 36 sg=6 px=0 gx=36
GGCTAAAACAGATAGAATCAGCGATAAACAAATAATGAATGCCATAAGTACTTTTTTCAT
>group_568_5 42 4 0 36 sg=6 px=0 gx=36
CCTGCGCCAGACGGCGGAGCGGCTAAAACAGATAGAATCAGCGATAAACAAATAATGAAT
>group_569_0 2 1 0 0 sg=2 px=0 gx=0
ATCCACCGCGGTGGCGGCCGCTCTAGAACTAGTGGATCCCCCGGGCTGCAGGAATTCGAT
>group_569_1 2 1 0 0 sg=2 px=0 gx=0
ATCGAATTCCTGCAGCCCGGGGGATCCACTAGTTCTAGAGCGGCCGCCACCGCGGTGGAT
>group_571_0 4 39 0 0 sg=4 px=0 gx=0
GCTTACAATTTCCTGATGCGGTATTTTCTCCTTACGCATCTGTGCGGTATTTCACACCGC
>group_571_1 4 39 0 0 sg=4 px=0 gx=0
CTTACAATTTCCTGATGCGGTATTTTCTCCTTACGCATCTGTGCGGTATTTCACACCGCA
>group_571_2 4 39 0 0 sg=4 px=0 gx=0
TGCGGTGTGAAATACCGCACAGATGCGTAAGGAGAAAATACCGCATCAGGAAATTGTAAG
>group_571_3 4 39 0 0 sg=4 px=0 gx=0
GCGGTGTGAAATACCGCACAGATGCGTAAGGAGAAAATACCGCATCAGGAAATTGTAAGC
>group_573_0 110 5 0 0 sg=110 px=0 gx=0
GGTAACTTTGCCGGACAGGAGCGTAATGTGGCAGATCATGCGCACCCGTGGCCAGGACCC
>group_573_1 110 5 0 0 sg=110 px=0 gx=0
GGGCAGCGTTGGGTCCTGGCCACGGGTGCGCATGATCTGCCACATTACGCTCCTGTCCGG
>group_573_2 110 5 0 0 sg=110 px=0 gx=0
ACGCGGCGCATCTCGGGCAGCGTTGGGTCCTGGCCACGGGTGCGCATGATCTGCCACATT
>group_573_3 110 5 0 0 sg=110 px=0 gx=0
CAGATCATGCGCACCCGTGGCCAGGACCCAACGCTGCCCGAGATGCGCCGCGTGCGGCTG
>group_573_4 110 5 0 0 sg=110 px=0 gx=0
AGCGTAATGTGGCAGATCATGCGCACCCGTGGCCAGGACCCAACGCTGCCCGAGATGCGC
>group_573_5 110 5 0 0 sg=110 px=0 gx=0
TAACTTTGCCGGACAGGAGCGTAATGTGGCAGATCATGCGCACCCGTGGCCAGGACCCAA
>group_573_6 110 5 0 0 sg=110 px=0 gx=0
TGGCAGATCATGCGCACCCGTGGCCAGGACCCAACGCTGCCCGAGATGCGCCGCGTGCGG
>group_573_7 110 5 0 0 sg=110 px=0 gx=0
TCAACTTCGGCAGAGGTAACTTTGCCGGACAGGAGCGTAATGTGGCAGATCATGCGCACC
>group_573_8 110 5 0 0 sg=110 px=0 gx=0
TTCGGCAGAGGTAACTTTGCCGGACAGGAGCGTAATGTGGCAGATCATGCGCACCCGTGG
>group_573_9 110 5 0 0 sg=110 px=0 gx=0
AATGTGGCAGATCATGCGCACCCGTGGCCAGGACCCAACGCTGCCCGAGATGCGCCGCGT
>group_574_0 2 30 0 0 sg=2 px=0 gx=0
TTGACGTCAGGTGGCACTTTTCGGGGAAATGTGCGCGGAACCCCTATTTGTTTATTTTTC
>group_574_1 2 30 0 0 sg=2 px=0 gx=0
GAAAAATAAACAAATAGGGGTTCCGCGCACATTTCCCCGAAAAGTGCCACCTGACGTCAA
>group_576_0 8 4 0 0 sg=8 px=0 gx=0
GATCCTCTAGATCGAACCACTTTGTACAAGAAAGCTGAACGAGAAACGTAAAATGATATA
>group_576_1 8 4 0 0 sg=8 px=0 gx=0
ATATCATTTTACGTTTCTCGTTCAGCTTTCTTGTACAAAGTGGTTCGATCTAGAGGATCC
>group_576_2 8 4 0 0 sg=8 px=0 gx=0
TCCTCTAGATCGAACCACTTTGTACAAGAAAGCTGAACGAGAAACGTAAAATGATATAAA
>group_576_3 8 4 0 0 sg=8 px=0 gx=0
ATCCTCTAGATCGAACCACTTTGTACAAGAAAGCTGAACGAGAAACGTAAAATGATATAA
>group_576_4 8 4 0 0 sg=8 px=0 gx=0
TTATATCATTTTACGTTTCTCGTTCAGCTTTCTTGTACAAAGTGGTTCGATCTAGAGGAT
>group_576_5 8 4 0 0 sg=8 px=0 gx=0
GGATCCTCTAGATCGAACCACTTTGTACAAGAAAGCTGAACGAGAAACGTAAAATGATAT
>group_576_6 8 4 0 0 sg=8 px=0 gx=0
TTTATATCATTTTACGTTTCTCGTTCAGCTTTCTTGTACAAAGTGGTTCGATCTAGAGGA
>group_576_7 8 4 0 0 sg=8 px=0 gx=0
TATATCATTTTACGTTTCTCGTTCAGCTTTCTTGTACAAAGTGGTTCGATCTAGAGGATC
>group_579_0 2 8 0 0 sg=2 px=0 gx=0
ATGCATGGCGGTAATACGGTTATCCACAGAATCAGGGGATAACGCAGGAAAGAACATGTG
>group_579_1 2 8 0 0 sg=2 px=0 gx=0
CACATGTTCTTTCCTGCGTTATCCCCTGATTCTGTGGATAACCGTATTACCGCCATGCAT
>group_580_0 28 5 0 0 sg=28 px=0 gx=0
CTTCGATCTCAGCGCCGCCAACGAAGTCCAGATTCTGGCCTTCTTTCAGGGTGACGTAAG
>group_580_1 28 5 0 0 sg=28 px=0 gx=0
CGTCACCCTGAAAGAAGGCCAGAATCTGGACTTCGTTGGCGGCGCTGAGATCGAAGGTCG
>group_580_2 28 5 0 0 sg=28 px=0 gx=0
GCTTACGTCACCCTGAAAGAAGGCCAGAATCTGGACTTCGTTGGCGGCGCTGAGATCGAA
>group_580_3 28 5 0 0 sg=28 px=0 gx=0
GACCTTCGATCTCAGCGCCGCCAACGAAGTCCAGATTCTGGCCTTCTTTCAGGGTGACGT
>group_580_4 28 5 0 0 sg=28 px=0 gx=0
GTCACCCTGAAAGAAGGCCAGAATCTGGACTTCGTTGGCGGCGCTGAGATCGAAGGTCGT
>group_580_5 28 5 0 0 sg=28 px=0 gx=0
AAGCTTACGTCACCCTGAAAGAAGGCCAGAATCTGGACTTCGTTGGCGGCGCTGAGATCG
>group_580_6 28 5 0 0 sg=28 px=0 gx=0
TCACCCTGAAAGAAGGCCAGAATCTGGACTTCGTTGGCGGCGCTGAGATCGAAGGTCGTG
>group_580_7 28 5 0 0 sg=28 px=0 gx=0
CTTACGTCACCCTGAAAGAAGGCCAGAATCTGGACTTCGTTGGCGGCGCTGAGATCGAAG
>group_580_8 28 5 0 0 sg=28 px=0 gx=0
TTACGTCACCCTGAAAGAAGGCCAGAATCTGGACTTCGTTGGCGGCGCTGAGATCGAAGG
>group_580_9 28 5 0 0 sg=28 px=0 gx=0
ACGACCTTCGATCTCAGCGCCGCCAACGAAGTCCAGATTCTGGCCTTCTTTCAGGGTGAC
>group_581_0 6 4 0 0 sg=6 px=0 gx=0
ACCATGAGCCCAGAACGACGCCCGGCCGACATCCGCCGTGCCACCGAGGCGGACATGCCG
>group_581_1 6 4 0 0 sg=6 px=0 gx=0
CGGCATGTCCGCCTCGGTGGCACGGCGGATGTCGGCCGGGCGTCGTTCTGGGCTCATGGT
>group_581_2 6 4 0 0 sg=6 px=0 gx=0
CCGGCATGTCCGCCTCGGTGGCACGGCGGATGTCGGCCGGGCGTCGTTCTGGGCTCATGG
>group_581_3 6 4 0 0 sg=6 px=0 gx=0
CCATGAGCCCAGAACGACGCCCGGCCGACATCCGCCGTGCCACCGAGGCGGACATGCCGG
>group_581_4 6 4 0 0 sg=6 px=0 gx=0
TACCATGAGCCCAGAACGACGCCCGGCCGACATCCGCCGTGCCACCGAGGCGGACATGCC
>group_581_5 6 4 0 0 sg=6 px=0 gx=0
GGCATGTCCGCCTCGGTGGCACGGCGGATGTCGGCCGGGCGTCGTTCTGGGCTCATGGTA
>group_582_0 26 4 0 0 sg=26 px=0 gx=0
TTTCTTCAACACTACATATGCGTATATATACCAATCTAAGTCTGTGCTCCTTCCTTCGTT
>group_582_1 26 4 0 0 sg=26 px=0 gx=0
TTCTTCAACACTACATATGCGTATATATACCAATCTAAGTCTGTGCTCCTTCCTTCGTTC
>group_582_2 26 4 0 0 sg=26 px=0 gx=0
GAAGAACGAAGGAAGGAGCACAGACTTAGATTGGTATATATACGCATATGTAGTGTTGAA
>group_582_3 26 4 0 0 sg=26 px=0 gx=0
GAACGAAGGAAGGAGCACAGACTTAGATTGGTATATATACGCATATGTAGTGTTGAAGAA
>group_582_4 26 4 0 0 sg=26 px=0 gx=0
ACACTACATATGCGTATATATACCAATCTAAGTCTGTGCTCCTTCCTTCGTTCTTCCTTC
>group_582_5 26 4 0 0 sg=26 px=0 gx=0
CACTACATATGCGTATATATACCAATCTAAGTCTGTGCTCCTTCCTTCGTTCTTCCTTCT
>group_582_6 26 4 0 0 sg=26 px=0 gx=0
TTCAACACTACATATGCGTATATATACCAATCTAAGTCTGTGCTCCTTCCTTCGTTCTTC
>group_582_7 26 4 0 0 sg=26 px=0 gx=0
AGGAAGAACGAAGGAAGGAGCACAGACTTAGATTGGTATATATACGCATATGTAGTGTTG
>group_582_8 26 4 0 0 sg=26 px=0 gx=0
GGAAGAACGAAGGAAGGAGCACAGACTTAGATTGGTATATATACGCATATGTAGTGTTGA
>group_582_9 26 4 0 0 sg=26 px=0 gx=0
TGTTTCTTCAACACTACATATGCGTATATATACCAATCTAAGTCTGTGCTCCTTCCTTCG
>group_586_0 436 2 0 0 sg=436 px=0 gx=0
ACGGTTCTGGCAAATATTCTGAAATGAGCTGCTCGAGTTGACAATTAATCATCGGCTCGT
>group_586_1 436 2 0 0 sg=436 px=0 gx=0
AAATATTCTGAAATGAGCTGCTCGAGTTGACAATTAATCATCGGCTCGTATAATGTGTGG
>group_586_2 436 2 0 0 sg=436 px=0 gx=0
GAATTCTCATGTTTGACAGCTTATCATCGATAAGCTTCGAATGGTGCAAAACCTTTCGCG
>group_586_3 436 2 0 0 sg=436 px=0 gx=0
AGTGATTAAATCAGAACGCAGAAGCGGTCTGATAAAACAGAATTTGCCTGGCGGCAGTAG
>group_586_4 436 2 0 0 sg=436 px=0 gx=0
CGGTTCTGGCAAATATTCTGAAATGAGCTGCTCGAGTTGACAATTAATCATCGGCTCGTA
>group_586_5 436 2 0 0 sg=436 px=0 gx=0
CCGGGCGCTATCATGCCATACCGCGAAAGGTTTTGCACCATTCGAAGCTTATCGATGATA
>group_586_6 436 2 0 0 sg=436 px=0 gx=0
TTGTTGGTGAATGGCTCGTGAAAACACCTAAACGGACTGGCTGTTTCCTGTGTGAAATTG
>group_586_7 436 2 0 0 sg=436 px=0 gx=0
TTCACACAGGAAACAGCCAGTCCGTTTAGGTGTTTTCACGAGCCATTCACCAACAAGGAG
>group_586_8 436 2 0 0 sg=436 px=0 gx=0
CCATCCTGACGGATGGCCTTTTTGCGCATATGCGGTGTGAAATACCGCACAGATGCGTAA
>group_586_9 436 2 0 0 sg=436 px=0 gx=0
TGCCAGGCATCAAATTAAGCAGAAGGCCATCCTGACGGATGGCCTTTTTGCGCATATGCG
>group_588_0 98 4 0 4 sg=94 px=0 gx=4
GGAAGAACGGGAAGGAAAGATGAGCACGAACCTGATGAACAAACTGGATACGATTGGATT
>group_588_1 98 4 0 4 sg=94 px=0 gx=4
ATCCAATCGTATCCAGTTTGTTCATCAGGTTCGTGCTCATCTTTCCTTCCCGTTCTTCCC
>group_588_2 98 4 0 4 sg=94 px=0 gx=4
CCGGTTTGCTACCAGGGAAGAACGGGAAGGAAAGATGAGCACGAACCTGATGAACAAACT
>group_588_3 98 4 0 4 sg=94 px=0 gx=4
CTACCAGGGAAGAACGGGAAGGAAAGATGAGCACGAACCTGATGAACAAACTGGATACGA
>group_588_4 98 4 0 4 sg=94 px=0 gx=4
CCAGGGAAGAACGGGAAGGAAAGATGAGCACGAACCTGATGAACAAACTGGATACGATTG
>group_588_5 98 4 0 4 sg=94 px=0 gx=4
TTTTTGTTGTCGAATCCAATCGTATCCAGTTTGTTCATCAGGTTCGTGCTCATCTTTCCT
>group_588_6 98 4 0 4 sg=94 px=0 gx=4
CTTTTTTGTTGTCGAATCCAATCGTATCCAGTTTGTTCATCAGGTTCGTGCTCATCTTTC
>group_588_7 98 4 0 4 sg=94 px=0 gx=4
GGAAGGAAAGATGAGCACGAACCTGATGAACAAACTGGATACGATTGGATTCGACAACAA
>group_588_8 98 4 0 4 sg=94 px=0 gx=4
GTATTACCGGTTTGCTACCAGGGAAGAACGGGAAGGAAAGATGAGCACGAACCTGATGAA
>group_588_9 98 4 0 4 sg=94 px=0 gx=4
TGCTACCAGGGAAGAACGGGAAGGAAAGATGAGCACGAACCTGATGAACAAACTGGATAC
>group_589_0 18 3 0 0 sg=18 px=0 gx=0
TGGACGTAAACTCCTCTTCAGACCTAATAACTTCGTATAGCATACATTATACGAAGTTAT
>group_589_1 18 3 0 0 sg=18 px=0 gx=0
CTTCGTATAATGTATGCTATACGAAGTTATTAGGTCTGAAGAGGAGTTTACGTCCAGCCA
>group_589_2 18 3 0 0 sg=18 px=0 gx=0
TAACTTCGTATAATGTATGCTATACGAAGTTATTAGGTCTGAAGAGGAGTTTACGTCCAG
>group_589_3 18 3 0 0 sg=18 px=0 gx=0
ATAACTTCGTATAATGTATGCTATACGAAGTTATTAGGTCTGAAGAGGAGTTTACGTCCA
>group_589_4 18 3 0 0 sg=18 px=0 gx=0
AGCTTGGCTGGACGTAAACTCCTCTTCAGACCTAATAACTTCGTATAGCATACATTATAC
>group_589_5 18 3 0 0 sg=18 px=0 gx=0
TTGGCTGGACGTAAACTCCTCTTCAGACCTAATAACTTCGTATAGCATACATTATACGAA
>group_589_6 18 3 0 0 sg=18 px=0 gx=0
TCGTATAATGTATGCTATACGAAGTTATTAGGTCTGAAGAGGAGTTTACGTCCAGCCAAG
>group_589_7 18 3 0 0 sg=18 px=0 gx=0
AACTTCGTATAATGTATGCTATACGAAGTTATTAGGTCTGAAGAGGAGTTTACGTCCAGC
>group_589_8 18 3 0 0 sg=18 px=0 gx=0
ACTTCGTATAATGTATGCTATACGAAGTTATTAGGTCTGAAGAGGAGTTTACGTCCAGCC
>group_589_9 18 3 0 0 sg=18 px=0 gx=0
GCTTGGCTGGACGTAAACTCCTCTTCAGACCTAATAACTTCGTATAGCATACATTATACG
>group_591_0 6 3 0 0 sg=6 px=0 gx=0
TCGAGATCTGCGATCTAAGTAAGCTTGGCATTCCGGTACTGTTGGTAAAGCCACCATGGA
>group_591_1 6 3 0 0 sg=6 px=0 gx=0
GAGATCTGCGATCTAAGTAAGCTTGGCATTCCGGTACTGTTGGTAAAGCCACCATGGAAG
>group_591_2 6 3 0 0 sg=6 px=0 gx=0
TCCATGGTGGCTTTACCAACAGTACCGGAATGCCAAGCTTACTTAGATCGCAGATCTCGA
>group_591_3 6 3 0 0 sg=6 px=0 gx=0
TTCCATGGTGGCTTTACCAACAGTACCGGAATGCCAAGCTTACTTAGATCGCAGATCTCG
>group_591_4 6 3 0 0 sg=6 px=0 gx=0
CTTCCATGGTGGCTTTACCAACAGTACCGGAATGCCAAGCTTACTTAGATCGCAGATCTC
>group_591_5 6 3 0 0 sg=6 px=0 gx=0
CGAGATCTGCGATCTAAGTAAGCTTGGCATTCCGGTACTGTTGGTAAAGCCACCATGGAA
>group_597_0 16 9 0 0 sg=16 px=0 gx=0
TTACGAATTCTCATGTTTGACAGCTTATCATCGATAAGCTTTAATGCGGTAGTTTATCAC
>group_597_1 16 9 0 0 sg=16 px=0 gx=0
TACGAATTCTCATGTTTGACAGCTTATCATCGATAAGCTTTAATGCGGTAGTTTATCACA
>group_597_2 16 9 0 0 sg=16 px=0 gx=0
AAACTACCGCATTAAAGCTTATCGATGATAAGCTGTCAAACATGAGAATTCGTAATCATG
>group_597_3 16 9 0 0 sg=16 px=0 gx=0
ATTACGAATTCTCATGTTTGACAGCTTATCATCGATAAGCTTTAATGCGGTAGTTTATCA
>group_597_4 16 9 0 0 sg=16 px=0 gx=0
TGATAAACTACCGCATTAAAGCTTATCGATGATAAGCTGTCAAACATGAGAATTCGTAAT
>group_597_5 16 9 0 0 sg=16 px=0 gx=0
CATGATTACGAATTCTCATGTTTGACAGCTTATCATCGATAAGCTTTAATGCGGTAGTTT
>group_597_6 16 9 0 0 sg=16 px=0 gx=0
TAAACTACCGCATTAAAGCTTATCGATGATAAGCTGTCAAACATGAGAATTCGTAATCAT
>group_597_7 16 9 0 0 sg=16 px=0 gx=0
GATTACGAATTCTCATGTTTGACAGCTTATCATCGATAAGCTTTAATGCGGTAGTTTATC
>group_597_8 16 9 0 0 sg=16 px=0 gx=0
ATGATTACGAATTCTCATGTTTGACAGCTTATCATCGATAAGCTTTAATGCGGTAGTTTA
>group_597_9 16 9 0 0 sg=16 px=0 gx=0
ACGAATTCTCATGTTTGACAGCTTATCATCGATAAGCTTTAATGCGGTAGTTTATCACAG
>group_599_0 36 25 0 0 sg=36 px=0 gx=0
TTTCCCAGTCACGACGTTGTAAAACGACGGCCAGTGAATTCCCGGGGATCCGTCGACCTG
>group_599_1 36 25 0 0 sg=36 px=0 gx=0
GGCTGCAGGTCGACGGATCCCCGGGAATTCACTGGCCGTCGTTTTACAACGTCGTGACTG
>group_599_2 36 25 0 0 sg=36 px=0 gx=0
TGCAGGTCGACGGATCCCCGGGAATTCACTGGCCGTCGTTTTACAACGTCGTGACTGGGA
>group_599_3 36 25 0 0 sg=36 px=0 gx=0
AGCTTGGCTGCAGGTCGACGGATCCCCGGGAATTCACTGGCCGTCGTTTTACAACGTCGT
>group_599_4 36 25 0 0 sg=36 px=0 gx=0
CTGCAGGTCGACGGATCCCCGGGAATTCACTGGCCGTCGTTTTACAACGTCGTGACTGGG
>group_599_5 36 25 0 0 sg=36 px=0 gx=0
GGTCGACGGATCCCCGGGAATTCACTGGCCGTCGTTTTACAACGTCGTGACTGGGAAAAC
>group_599_6 36 25 0 0 sg=36 px=0 gx=0
GACGGATCCCCGGGAATTCACTGGCCGTCGTTTTACAACGTCGTGACTGGGAAAACCCTG
>group_599_7 36 25 0 0 sg=36 px=0 gx=0
GTCACGACGTTGTAAAACGACGGCCAGTGAATTCCCGGGGATCCGTCGACCTGCAGCCAA
>group_599_8 36 25 0 0 sg=36 px=0 gx=0
GCAGGTCGACGGATCCCCGGGAATTCACTGGCCGTCGTTTTACAACGTCGTGACTGGGAA
>group_599_9 36 25 0 0 sg=36 px=0 gx=0
TGGCTGCAGGTCGACGGATCCCCGGGAATTCACTGGCCGTCGTTTTACAACGTCGTGACT
>group_600_0 2 21 0 0 sg=2 px=0 gx=0
GCAGGGATGTTCTCACCTAAGCTTAGAACCTTTACCAAAGGTGATGCGGAGAGATGGGTA
>group_600_1 2 21 0 0 sg=2 px=0 gx=0
TACCCATCTCTCCGCATCACCTTTGGTAAAGGTTCTAAGCTTAGGTGAGAACATCCCTGC
>group_601_0 4 56 0 0 sg=4 px=0 gx=0
GGATTTGTTCAGAACGCTCGGTTGCCGCCGGGCGTTTTTTATTGGTGAGAATCCAAGCTA
>group_601_1 4 56 0 0 sg=4 px=0 gx=0
CTAGCTTGGATTCTCACCAATAAAAAACGCCCGGCGGCAACCGAGCGTTCTGAACAAATC
>group_601_2 4 56 0 0 sg=4 px=0 gx=0
TAGCTTGGATTCTCACCAATAAAAAACGCCCGGCGGCAACCGAGCGTTCTGAACAAATCC
>group_601_3 4 56 0 0 sg=4 px=0 gx=0
GATTTGTTCAGAACGCTCGGTTGCCGCCGGGCGTTTTTTATTGGTGAGAATCCAAGCTAG
>group_605_0 16 2 0 0 sg=16 px=0 gx=0
GATCTCGATCCACAGGACGGGTGTGGTCGCCATGATCGCGTAGTCGATAGTGGCTCCAAG
>group_605_1 16 2 0 0 sg=16 px=0 gx=0
AGATCTCGATCCACAGGACGGGTGTGGTCGCCATGATCGCGTAGTCGATAGTGGCTCCAA
>group_605_2 16 2 0 0 sg=16 px=0 gx=0
TACTTGGAGCCACTATCGACTACGCGATCATGGCGACCACACCCGTCCTGTGGATCGAGA
>group_605_3 16 2 0 0 sg=16 px=0 gx=0
CGAGATCTCGATCCACAGGACGGGTGTGGTCGCCATGATCGCGTAGTCGATAGTGGCTCC
>group_605_4 16 2 0 0 sg=16 px=0 gx=0
TCTCGATCCACAGGACGGGTGTGGTCGCCATGATCGCGTAGTCGATAGTGGCTCCAAGTA
>group_605_5 16 2 0 0 sg=16 px=0 gx=0
CTTGGAGCCACTATCGACTACGCGATCATGGCGACCACACCCGTCCTGTGGATCGAGATC
>group_605_6 16 2 0 0 sg=16 px=0 gx=0
ATCTCGATCCACAGGACGGGTGTGGTCGCCATGATCGCGTAGTCGATAGTGGCTCCAAGT
>group_605_7 16 2 0 0 sg=16 px=0 gx=0
GAGCCACTATCGACTACGCGATCATGGCGACCACACCCGTCCTGTGGATCGAGATCTCGA
>group_605_8 16 2 0 0 sg=16 px=0 gx=0
CTACTTGGAGCCACTATCGACTACGCGATCATGGCGACCACACCCGTCCTGTGGATCGAG
>group_605_9 16 2 0 0 sg=16 px=0 gx=0
GGAGCCACTATCGACTACGCGATCATGGCGACCACACCCGTCCTGTGGATCGAGATCTCG
>group_606_0 18 2 0 0 sg=18 px=0 gx=0
CAGAATTCATTAAAGAGGAGAAATTAACTATGAGAGGATCTCACCATCACCATCACCATA
>group_606_1 18 2 0 0 sg=18 px=0 gx=0
TCCGTATGGTGATGGTGATGGTGAGATCCTCTCATAGTTAATTTCTCCTCTTTAATGAAT
>group_606_2 18 2 0 0 sg=18 px=0 gx=0
ATTCATTAAAGAGGAGAAATTAACTATGAGAGGATCTCACCATCACCATCACCATACGGA
>group_606_3 18 2 0 0 sg=18 px=0 gx=0
TATGGTGATGGTGATGGTGAGATCCTCTCATAGTTAATTTCTCCTCTTTAATGAATTCTG
>group_606_4 18 2 0 0 sg=18 px=0 gx=0
ATTAAAGAGGAGAAATTAACTATGAGAGGATCTCACCATCACCATCACCATACGGATCCG
>group_606_5 18 2 0 0 sg=18 px=0 gx=0
GATCCGTATGGTGATGGTGATGGTGAGATCCTCTCATAGTTAATTTCTCCTCTTTAATGA
>group_606_6 18 2 0 0 sg=18 px=0 gx=0
GGATCCGTATGGTGATGGTGATGGTGAGATCCTCTCATAGTTAATTTCTCCTCTTTAATG
>group_606_7 18 2 0 0 sg=18 px=0 gx=0
CGGATCCGTATGGTGATGGTGATGGTGAGATCCTCTCATAGTTAATTTCTCCTCTTTAAT
>group_606_8 18 2 0 0 sg=18 px=0 gx=0
GAATTCATTAAAGAGGAGAAATTAACTATGAGAGGATCTCACCATCACCATCACCATACG
>group_606_9 18 2 0 0 sg=18 px=0 gx=0
CATTAAAGAGGAGAAATTAACTATGAGAGGATCTCACCATCACCATCACCATACGGATCC
>group_608_0 4 2 0 0 sg=4 px=0 gx=0
GCCAAAACAGCCAAGCTTGCATGCTCGAGTACGTATTATTAGTGGTGGTGGTGGTGGTGC
>group_608_1 4 2 0 0 sg=4 px=0 gx=0
GCACCACCACCACCACCACTAATAATACGTACTCGAGCATGCAAGCTTGGCTGTTTTGGC
>group_608_2 4 2 0 0 sg=4 px=0 gx=0
CCAAAACAGCCAAGCTTGCATGCTCGAGTACGTATTATTAGTGGTGGTGGTGGTGGTGCT
>group_608_3 4 2 0 0 sg=4 px=0 gx=0
AGCACCACCACCACCACCACTAATAATACGTACTCGAGCATGCAAGCTTGGCTGTTTTGG
>group_611_0 24 17 0 0 sg=24 px=0 gx=0
ACCTGTTCCATGGCCAACACTTGTCACTACTTTCTCTTATGGTGTTCAATGCTTTTCAAG
>group_611_1 24 17 0 0 sg=24 px=0 gx=0
TCTTGAAAAGCATTGAACACCATAAGAGAAAGTAGTGACAAGTGTTGGCCATGGAACAGG
>group_611_2 24 17 0 0 sg=24 px=0 gx=0
TGTTCCATGGCCAACACTTGTCACTACTTTCTCTTATGGTGTTCAATGCTTTTCAAGATA
>group_611_3 24 17 0 0 sg=24 px=0 gx=0
TTCCATGGCCAACACTTGTCACTACTTTCTCTTATGGTGTTCAATGCTTTTCAAGATACC
>group_611_4 24 17 0 0 sg=24 px=0 gx=0
TGAAAAGCATTGAACACCATAAGAGAAAGTAGTGACAAGTGTTGGCCATGGAACAGGTAG
>group_611_5 24 17 0 0 sg=24 px=0 gx=0
GGGTATCTTGAAAAGCATTGAACACCATAAGAGAAAGTAGTGACAAGTGTTGGCCATGGA
>group_611_6 24 17 0 0 sg=24 px=0 gx=0
CTACCTGTTCCATGGCCAACACTTGTCACTACTTTCTCTTATGGTGTTCAATGCTTTTCA
>group_611_7 24 17 0 0 sg=24 px=0 gx=0
TGGGTATCTTGAAAAGCATTGAACACCATAAGAGAAAGTAGTGACAAGTGTTGGCCATGG
>group_611_8 24 17 0 0 sg=24 px=0 gx=0
CTGGGTATCTTGAAAAGCATTGAACACCATAAGAGAAAGTAGTGACAAGTGTTGGCCATG
>group_611_9 24 17 0 0 sg=24 px=0 gx=0
TTGAAAAGCATTGAACACCATAAGAGAAAGTAGTGACAAGTGTTGGCCATGGAACAGGTA
>group_612_0 122 2 0 0 sg=122 px=0 gx=0
AGAGCGTCGATCCCCGACAGTAAGACGGGTAAGCCTGTTGATGATACCGCTGCCTTACTG
>group_612_1 122 2 0 0 sg=122 px=0 gx=0
TCCCCGACAGTAAGACGGGTAAGCCTGTTGATGATACCGCTGCCTTACTGGGTGCATTAG
>group_612_2 122 2 0 0 sg=122 px=0 gx=0
TGTCGGGGATCGACGCTCTCCCTTATGCGACTCCTGCATTAGGAAGCAGCCCAGTAGTAG
>group_612_3 122 2 0 0 sg=122 px=0 gx=0
GGAGAGCGTCGATCCCCGACAGTAAGACGGGTAAGCCTGTTGATGATACCGCTGCCTTAC
>group_612_4 122 2 0 0 sg=122 px=0 gx=0
AGTAAGGCAGCGGTATCATCAACAGGCTTACCCGTCTTACTGTCGGGGATCGACGCTCTC
>group_612_5 122 2 0 0 sg=122 px=0 gx=0
GGCTTACCCGTCTTACTGTCGGGGATCGACGCTCTCCCTTATGCGACTCCTGCATTAGGA
>group_612_6 122 2 0 0 sg=122 px=0 gx=0
CTGGGCTGCTTCCTAATGCAGGAGTCGCATAAGGGAGAGCGTCGATCCCCGACAGTAAGA
>group_612_7 122 2 0 0 sg=122 px=0 gx=0
AGCGTCGATCCCCGACAGTAAGACGGGTAAGCCTGTTGATGATACCGCTGCCTTACTGGG
>group_612_8 122 2 0 0 sg=122 px=0 gx=0
GCGGTATCATCAACAGGCTTACCCGTCTTACTGTCGGGGATCGACGCTCTCCCTTATGCG
>group_612_9 122 2 0 0 sg=122 px=0 gx=0
ATGCACCCAGTAAGGCAGCGGTATCATCAACAGGCTTACCCGTCTTACTGTCGGGGATCG
>group_613_0 22 2 0 0 sg=22 px=0 gx=0
AACCGCACCTGTGGCGCCGGTGATGCCGGCCACGATGCGTCCGGCGTAGAGGATCCGGTC
>group_613_1 22 2 0 0 sg=22 px=0 gx=0
CGCACCTGTGGCGCCGGTGATGCCGGCCACGATGCGTCCGGCGTAGAGGATCCGGTCAAT
>group_613_2 22 2 0 0 sg=22 px=0 gx=0
CACCTGTGGCGCCGGTGATGCCGGCCACGATGCGTCCGGCGTAGAGGATCCGGTCAATCA
>group_613_3 22 2 0 0 sg=22 px=0 gx=0
ACCTGTGGCGCCGGTGATGCCGGCCACGATGCGTCCGGCGTAGAGGATCCGGTCAATCAA
>group_613_4 22 2 0 0 sg=22 px=0 gx=0
ATTGATTGACCGGATCCTCTACGCCGGACGCATCGTGGCCGGCATCACCGGCGCCACAGG
>group_613_5 22 2 0 0 sg=22 px=0 gx=0
CTGTGGCGCCGGTGATGCCGGCCACGATGCGTCCGGCGTAGAGGATCCGGTCAATCAATC
>group_613_6 22 2 0 0 sg=22 px=0 gx=0
ACCGCACCTGTGGCGCCGGTGATGCCGGCCACGATGCGTCCGGCGTAGAGGATCCGGTCA
>group_613_7 22 2 0 0 sg=22 px=0 gx=0
GCACCTGTGGCGCCGGTGATGCCGGCCACGATGCGTCCGGCGTAGAGGATCCGGTCAATC
>group_613_8 22 2 0 0 sg=22 px=0 gx=0
TGATTGATTGACCGGATCCTCTACGCCGGACGCATCGTGGCCGGCATCACCGGCGCCACA
>group_613_9 22 2 0 0 sg=22 px=0 gx=0
TTGACCGGATCCTCTACGCCGGACGCATCGTGGCCGGCATCACCGGCGCCACAGGTGCGG
>group_614_0 120 4 0 0 sg=120 px=0 gx=0
GTTAACTAGAGTAACGGGCTACTCCGTTTAACGGACCCCGTTCTCACGCTTTAGGCTTGA
>group_614_1 120 4 0 0 sg=120 px=0 gx=0
AAAGTGCCACCTGACGAGCTCGGTACCTCAACGACAGGAGCACGATCATGCGCACCCGTG
>group_614_2 120 4 0 0 sg=120 px=0 gx=0
CTGGCCACGGGTGCGCATGATCGTGCTCCTGTCGTTGAGGTACCGAGCTCGTCAGGTGGC
>group_614_3 120 4 0 0 sg=120 px=0 gx=0
AACTAGAGTAACGGGCTACTCCGTTTAACGGACCCCGTTCTCACGCTTTAGGCTTGACCC
>group_614_4 120 4 0 0 sg=120 px=0 gx=0
TCCTGTCGTTGAGGTACCGAGCTCGTCAGGTGGCACTTTTCGGGGAAATGTGCGCGGAAC
>group_614_5 120 4 0 0 sg=120 px=0 gx=0
CACATTTCCCCGAAAAGTGCCACCTGACGAGCTCGGTACCTCAACGACAGGAGCACGATC
>group_614_6 120 4 0 0 sg=120 px=0 gx=0
CCTGGCCACGGGTGCGCATGATCGTGCTCCTGTCGTTGAGGTACCGAGCTCGTCAGGTGG
>group_614_7 120 4 0 0 sg=120 px=0 gx=0
CTCCTGTCGTTGAGGTACCGAGCTCGTCAGGTGGCACTTTTCGGGGAAATGTGCGCGGAA
>group_614_8 120 4 0 0 sg=120 px=0 gx=0
AAGTGCCACCTGACGAGCTCGGTACCTCAACGACAGGAGCACGATCATGCGCACCCGTGG
>group_614_9 120 4 0 0 sg=120 px=0 gx=0
GACGAGCTCGGTACCTCAACGACAGGAGCACGATCATGCGCACCCGTGGCCAGGACCCAA
>group_615_0 38 7 0 0 sg=38 px=0 gx=0
AATTTTTGCGGCCGCAAGATCCGCAGTTCAACCTGTTGATAGTACGTACTAAGCTCTCAT
>group_615_1 38 7 0 0 sg=38 px=0 gx=0
TACGTACTATCAACAGGTTGAACTGCGGATCTTGCGGCCGCAAAAATTAAAAATGAAGTT
>group_615_2 38 7 0 0 sg=38 px=0 gx=0
CTTAGTACGTACTATCAACAGGTTGAACTGCGGATCTTGCGGCCGCAAAAATTAAAAATG
>group_615_3 38 7 0 0 sg=38 px=0 gx=0
GCTTAGTACGTACTATCAACAGGTTGAACTGCGGATCTTGCGGCCGCAAAAATTAAAAAT
>group_615_4 38 7 0 0 sg=38 px=0 gx=0
AGAGCTTAGTACGTACTATCAACAGGTTGAACTGCGGATCTTGCGGCCGCAAAAATTAAA
>group_615_5 38 7 0 0 sg=38 px=0 gx=0
ACATGAGAGCTTAGTACGTACTATCAACAGGTTGAACTGCGGATCTTGCGGCCGCAAAAA
>group_615_6 38 7 0 0 sg=38 px=0 gx=0
TTAGTACGTACTATCAACAGGTTGAACTGCGGATCTTGCGGCCGCAAAAATTAAAAATGA
>group_615_7 38 7 0 0 sg=38 px=0 gx=0
ACTTCATTTTTAATTTTTGCGGCCGCAAGATCCGCAGTTCAACCTGTTGATAGTACGTAC
>group_615_8 38 7 0 0 sg=38 px=0 gx=0
AAACTTCATTTTTAATTTTTGCGGCCGCAAGATCCGCAGTTCAACCTGTTGATAGTACGT
>group_615_9 38 7 0 0 sg=38 px=0 gx=0
AAACATGAGAGCTTAGTACGTACTATCAACAGGTTGAACTGCGGATCTTGCGGCCGCAAA
>group_617_0 2 6 0 0 sg=2 px=0 gx=0
GCGGATCCAAGCTTGCATGCCTGCAGGTCGGAGTACTGTCCTCCGAGCGGAGTACTGTCC
>group_617_1 2 6 0 0 sg=2 px=0 gx=0
GGACAGTACTCCGCTCGGAGGACAGTACTCCGACCTGCAGGCATGCAAGCTTGGATCCGC
>group_619_0 94 2 0 0 sg=94 px=0 gx=0
TTGAAGGCTCTCAAGGGCATCGGTCGACGGATCCGCTGTGGAATGTGTGTCAGTTAGGGT
>group_619_1 94 2 0 0 sg=94 px=0 gx=0
GGAAGGAGCTGACTGGGTTGAAGGCTCTCAAGGGCATCGGTCGACGGATCCGCTGTGGAA
>group_619_2 94 2 0 0 sg=94 px=0 gx=0
CATCGGTCGACGGATCCGCTGTGGAATGTGTGTCAGTTAGGGTGTGGAAAGTCCCCAGGC
>group_619_3 94 2 0 0 sg=94 px=0 gx=0
GGGGACTTTCCACACCCTAACTGACACACATTCCACAGCGGATCCGTCGACCGATGCCCT
>group_619_4 94 2 0 0 sg=94 px=0 gx=0
CATTCCACAGCGGATCCGTCGACCGATGCCCTTGAGAGCCTTCAACCCAGTCAGCTCCTT
>group_619_5 94 2 0 0 sg=94 px=0 gx=0
GGGAGCCTGGGGACTTTCCACACCCTAACTGACACACATTCCACAGCGGATCCGTCGACC
>group_619_6 94 2 0 0 sg=94 px=0 gx=0
CAAGGGCATCGGTCGACGGATCCGCTGTGGAATGTGTGTCAGTTAGGGTGTGGAAAGTCC
>group_619_7 94 2 0 0 sg=94 px=0 gx=0
TTTCCACACCCTAACTGACACACATTCCACAGCGGATCCGTCGACCGATGCCCTTGAGAG
>group_619_8 94 2 0 0 sg=94 px=0 gx=0
CACATTCCACAGCGGATCCGTCGACCGATGCCCTTGAGAGCCTTCAACCCAGTCAGCTCC
>group_619_9 94 2 0 0 sg=94 px=0 gx=0
GAGCTGACTGGGTTGAAGGCTCTCAAGGGCATCGGTCGACGGATCCGCTGTGGAATGTGT
>group_622_0 1132 0 0 0 sg=1132 px=0 gx=0
CATTATTCAAACTTAAAACATGGAACACACATCCTAAAACTCAAGCAGCACCGGCCAGAG
>group_622_1 1132 0 0 0 sg=1132 px=0 gx=0
CAGATCCGTAAATGACAACGTTACCGTCCTCTTGAAGCACCAGGACATAGTTTCCATTCC
>group_622_2 1132 0 0 0 sg=1132 px=0 gx=0
GATGCACTGTACTTATGTCAACTGTTATGCTGCATTATATATATTAAGCACAGTTTGCTG
>group_622_3 1132 0 0 0 sg=1132 px=0 gx=0
GACTGCAACCTCGTGCTGTACGACCACAGCACTGCCGTCTGGACCTCAAACACTGACATC
>group_622_4 1132 0 0 0 sg=1132 px=0 gx=0
CATGTGGATGCCCATATGGTTAGAATAGCGGCTACAGTGGCTATGCTCATTACTTTAGGA
>group_622_5 1132 0 0 0 sg=1132 px=0 gx=0
TTTACGGATCTGATATTTGGTCTACTAATACCTACAAAGGAAGTGCTCGTGGACCTGTCA
>group_622_6 1132 0 0 0 sg=1132 px=0 gx=0
GTTTGAATAATGAATAATGAATAATGTGCGTGATGGTGATGCACTGTACTTATGTCAACT
>group_622_7 1132 0 0 0 sg=1132 px=0 gx=0
GACGGTAACGTTGTCATTTACGGATCTGATATTTGGTCTACTAATACCTACAAAGGAAGT
>group_622_8 1132 0 0 0 sg=1132 px=0 gx=0
AGGGAATGGAAACTATGTCCTGGTGCTTCAAGAGGACGGTAACGTTGTCATTTACGGATC
>group_622_9 1132 0 0 0 sg=1132 px=0 gx=0
GCACATTATTCATTATTCATTATTCAAACTTAAAACATGGAACACACATCCTAAAACTCA
>group_623_0 130 12 0 0 sg=130 px=0 gx=0
TCTGGGCTGTCCATGTGCTGGCGTTCGAATTTAGCAGCAGCGGTTTCTTTCATACCAATT
>group_623_1 130 12 0 0 sg=130 px=0 gx=0
TCGACAAGCTTGCGGCCGCACTCGAGCACCACCACCACCACCACCACCACTAATTGATTA
>group_623_2 130 12 0 0 sg=130 px=0 gx=0
CTGTCCATGTGCTGGCGTTCGAATTTAGCAGCAGCGGTTTCTTTCATACCAATTGCAGTA
>group_623_3 130 12 0 0 sg=130 px=0 gx=0
TTGGTATGAAAGAAACCGCTGCTGCTAAATTCGAACGCCAGCACATGGACAGCCCAGATC
>group_623_4 130 12 0 0 sg=130 px=0 gx=0
GCCACGCGGTAGTACTGCAATTGGTATGAAAGAAACCGCTGCTGCTAAATTCGAACGCCA
>group_623_5 130 12 0 0 sg=130 px=0 gx=0
GCGGCCGCACTCGAGCACCACCACCACCACCACCACCACTAATTGATTAATACCTAGGCT
>group_623_6 130 12 0 0 sg=130 px=0 gx=0
CGGCCGCACTCGAGCACCACCACCACCACCACCACCACTAATTGATTAATACCTAGGCTG
>group_623_7 130 12 0 0 sg=130 px=0 gx=0
GCGGTAGTACTGCAATTGGTATGAAAGAAACCGCTGCTGCTAAATTCGAACGCCAGCACA
>group_623_8 130 12 0 0 sg=130 px=0 gx=0
GGCTGTCCATGTGCTGGCGTTCGAATTTAGCAGCAGCGGTTTCTTTCATACCAATTGCAG
>group_623_9 130 12 0 0 sg=130 px=0 gx=0
TGGGCTGTCCATGTGCTGGCGTTCGAATTTAGCAGCAGCGGTTTCTTTCATACCAATTGC
>group_624_0 2 6 0 0 sg=2 px=0 gx=0
AGAGCGCCCAATACGCAAACCGCCTCTCCCCGCGCGTTGGCCGATTCATTAATGCAGCGA
>group_624_1 2 6 0 0 sg=2 px=0 gx=0
TCGCTGCATTAATGAATCGGCCAACGCGCGGGGAGAGGCGGTTTGCGTATTGGGCGCTCT
>group_626_0 66 2 0 0 sg=66 px=0 gx=0
GATAAGCTAGCGCTATATGCGTTGATGCAATTTCTATGCGCACCCGTTCTCGGAGCACTG
>group_626_1 66 2 0 0 sg=66 px=0 gx=0
GCGGGATATCGTCCATTCCGACAGCATCGCCAGTCACTATGGCGTGCTGCTAGCTTCACG
>group_626_2 66 2 0 0 sg=66 px=0 gx=0
GGTGCGCATAGAAATTGCATCAACGCATATAGCGCTAGCTTATCGCGCCATTCGCCATTC
>group_626_3 66 2 0 0 sg=66 px=0 gx=0
CGATAAGCTAGCGCTATATGCGTTGATGCAATTTCTATGCGCACCCGTTCTCGGAGCACT
>group_626_4 66 2 0 0 sg=66 px=0 gx=0
TAAGCTAGCGCTATATGCGTTGATGCAATTTCTATGCGCACCCGTTCTCGGAGCACTGTC
>group_626_5 66 2 0 0 sg=66 px=0 gx=0
GTGCTCCGAGAACGGGTGCGCATAGAAATTGCATCAACGCATATAGCGCTAGCTTATCGC
>group_626_6 66 2 0 0 sg=66 px=0 gx=0
GTGAAGCTAGCAGCACGCCATAGTGACTGGCGATGCTGTCGGAATGGACGATATCCCGCA
>group_626_7 66 2 0 0 sg=66 px=0 gx=0
GAATGGCGCGATAAGCTAGCGCTATATGCGTTGATGCAATTTCTATGCGCACCCGTTCTC
>group_626_8 66 2 0 0 sg=66 px=0 gx=0
AAGCTAGCGCTATATGCGTTGATGCAATTTCTATGCGCACCCGTTCTCGGAGCACTGTCC
>group_626_9 66 2 0 0 sg=66 px=0 gx=0
CGGGATATCGTCCATTCCGACAGCATCGCCAGTCACTATGGCGTGCTGCTAGCTTCACGC
>group_627_0 2 18 0 0 sg=2 px=0 gx=0
GTCATGACCAAAATCCCTTAACGTGAGTTTTCGTTCCACTGAGCGTCAGACCCCGTAGAA
>group_627_1 2 18 0 0 sg=2 px=0 gx=0
TTCTACGGGGTCTGACGCTCAGTGGAACGAAAACTCACGTTAAGGGATTTTGGTCATGAC
>group_628_0 238 3 150 150 sg=88 px=0 gx=0
ATGCATGGGAATTAGCTTGATCTGACCAACGACCGGTAGCGGAGCTATCCAACGGCGGTA
>group_628_1 238 3 150 150 sg=88 px=0 gx=0
GTTTTCACCATGCATGGGAATTAGCTTGATCTGACCAACGACCGGTAGCGGAGCTATCCA
>group_628_2 238 3 150 150 sg=88 px=0 gx=0
GTTTTCCTGGTATACCGCCGTTGGATAGCTCCGCTACCGGTCGTTGGTCAGATCAAGCTA
>group_628_3 238 3 150 150 sg=88 px=0 gx=0
TTTCCTGGTATACCGCCGTTGGATAGCTCCGCTACCGGTCGTTGGTCAGATCAAGCTAAT
>group_628_4 238 3 150 150 sg=88 px=0 gx=0
CCGTTTTCACCATGCATGGGAATTAGCTTGATCTGACCAACGACCGGTAGCGGAGCTATC
>group_628_5 238 3 150 150 sg=88 px=0 gx=0
TTCTTCGCCCCCGTTTTCACCATGCATGGGAATTAGCTTGATCTGACCAACGACCGGTAG
>group_628_6 238 3 150 150 sg=88 px=0 gx=0
TTGGATAGCTCCGCTACCGGTCGTTGGTCAGATCAAGCTAATTCCCATGCATGGTGAAAA
>group_628_7 238 3 150 150 sg=88 px=0 gx=0
GTGTTTTCCTGGTATACCGCCGTTGGATAGCTCCGCTACCGGTCGTTGGTCAGATCAAGC
>group_628_8 238 3 150 150 sg=88 px=0 gx=0
TGTGTGTTTTCCTGGTATACCGCCGTTGGATAGCTCCGCTACCGGTCGTTGGTCAGATCA
>group_628_9 238 3 150 150 sg=88 px=0 gx=0
ACCGGTCGTTGGTCAGATCAAGCTAATTCCCATGCATGGTGAAAACGGGGGCGAAGAAGT
>group_630_0 1770 2 0 74 sg=1696 px=0 gx=74
CGGTGAACCGTCTCCGAAGCGTGGAAAGACTCAAAAGTCCGCTGGCAAAGTAATGGCCTC
>group_630_1 1770 2 0 74 sg=1696 px=0 gx=74
TTATCTTGAGAAGGGAAAAACCATCAACAGTGACTATTATATGGCGTTATTGGAGCGTTT
>group_630_2 1770 2 0 74 sg=1696 px=0 gx=74
GATGGAGCCATGTTTCATCCATTGTCACATATCGACGGAAAAACTCGGGTGTATTACGAG
>group_630_3 1770 2 0 74 sg=1696 px=0 gx=74
ACACTCCTGAGTCCAATCGACAGTCGGCTGAGTGGACAGCGACCGGTGAACCGTCTCCGA
>group_630_4 1770 2 0 74 sg=1696 px=0 gx=74
TACGGTCATTCAAAATCATTTTGTGGATTTTTTTGATGTTTTCGTCGGTAACCACCTCTT
>group_630_5 1770 2 0 74 sg=1696 px=0 gx=74
CCGTGCTCATTTCACCACGCTTGAATTTTGCATACCAATCAATTATTGTTGATTTCCCTG
>group_630_6 1770 2 0 74 sg=1696 px=0 gx=74
ACAGCGACCGGTGAACCGTCTCCGAAGCGTGGAAAGACTCAAAAGTCCGCTGGCAAAGTA
>group_630_7 1770 2 0 74 sg=1696 px=0 gx=74
AATGGTATCAAAAAATTGGAAGGTCGTTATAATCGTTGTATCGCTCTTGAAGGGAACTAT
>group_630_8 1770 2 0 74 sg=1696 px=0 gx=74
AAAGGATGCTCGCAGGGAAAAAATTTGGCTGCAATGAAGAGGTGATCGCCGAAACTGAGG
>group_630_9 1770 2 0 74 sg=1696 px=0 gx=74
GATGATTCTAAGCGGTGTTTGCAGCTGTTAACTCGTAATACACCCGAGTTTTTCCGTCGA
>group_631_0 2 11 0 0 sg=2 px=0 gx=0
TATTGATATTTATATCATTTTACGTTTCTCGTTCAGCTTTTTTGTACAAACTTGTGATCC
>group_631_1 2 11 0 0 sg=2 px=0 gx=0
GGATCACAAGTTTGTACAAAAAAGCTGAACGAGAAACGTAAAATGATATAAATATCAATA
>group_634_0 122 2 0 0 sg=122 px=0 gx=0
TTTACGGTTCCTGGCCTTTTGCTGGCCTTTTGCTCACTAGTTCTTTCCTGCGTTATCCCC
>group_634_1 122 2 0 0 sg=122 px=0 gx=0
GCAGGAAAGAACTAGTGAGCAAAAGGCCAGCAAAAGGCCAGGAACCGTAAAAAGGCCGCG
>group_634_2 122 2 0 0 sg=122 px=0 gx=0
CAGGAAAGAACTAGTGAGCAAAAGGCCAGCAAAAGGCCAGGAACCGTAAAAAGGCCGCGT
>group_634_3 122 2 0 0 sg=122 px=0 gx=0
CTTTTTACGGTTCCTGGCCTTTTGCTGGCCTTTTGCTCACTAGTTCTTTCCTGCGTTATC
>group_634_4 122 2 0 0 sg=122 px=0 gx=0
TGCTGGCCTTTTGCTCACTAGTTCTTTCCTGCGTTATCCCCTGATTCTGTGGATAACCGT
>group_634_5 122 2 0 0 sg=122 px=0 gx=0
GCCAGCAACGCGGCCTTTTTACGGTTCCTGGCCTTTTGCTGGCCTTTTGCTCACTAGTTC
>group_634_6 122 2 0 0 sg=122 px=0 gx=0
AACGCGGCCTTTTTACGGTTCCTGGCCTTTTGCTGGCCTTTTGCTCACTAGTTCTTTCCT
>group_634_7 122 2 0 0 sg=122 px=0 gx=0
TTTTACGGTTCCTGGCCTTTTGCTGGCCTTTTGCTCACTAGTTCTTTCCTGCGTTATCCC
>group_634_8 122 2 0 0 sg=122 px=0 gx=0
GTTCCTGGCCTTTTGCTGGCCTTTTGCTCACTAGTTCTTTCCTGCGTTATCCCCTGATTC
>group_634_9 122 2 0 0 sg=122 px=0 gx=0
GCCTTTTTACGGTTCCTGGCCTTTTGCTGGCCTTTTGCTCACTAGTTCTTTCCTGCGTTA
>group_635_0 10 12 0 0 sg=10 px=0 gx=0
TATTTTTATCTTGTGCAATGTAACATCAGAGATTTTGAGACACAACGTCGCTTTGTTGGC
>group_635_1 10 12 0 0 sg=10 px=0 gx=0
GCCAACAAAGCGACGTTGTGTCTCAAAATCTCTGATGTTACATTGCACAAGATAAAAATA
>group_635_2 10 12 0 0 sg=10 px=0 gx=0
TTTTATCTTGTGCAATGTAACATCAGAGATTTTGAGACACAACGTCGCTTTGTTGGCTAG
>group_635_3 10 12 0 0 sg=10 px=0 gx=0
AGCCAACAAAGCGACGTTGTGTCTCAAAATCTCTGATGTTACATTGCACAAGATAAAAAT
>group_635_4 10 12 0 0 sg=10 px=0 gx=0
ATATTTTTATCTTGTGCAATGTAACATCAGAGATTTTGAGACACAACGTCGCTTTGTTGG
>group_635_5 10 12 0 0 sg=10 px=0 gx=0
CCAACAAAGCGACGTTGTGTCTCAAAATCTCTGATGTTACATTGCACAAGATAAAAATAT
>group_635_6 10 12 0 0 sg=10 px=0 gx=0
ATTTTTATCTTGTGCAATGTAACATCAGAGATTTTGAGACACAACGTCGCTTTGTTGGCT
>group_635_7 10 12 0 0 sg=10 px=0 gx=0
TAGCCAACAAAGCGACGTTGTGTCTCAAAATCTCTGATGTTACATTGCACAAGATAAAAA
>group_635_8 10 12 0 0 sg=10 px=0 gx=0
TTTTTATCTTGTGCAATGTAACATCAGAGATTTTGAGACACAACGTCGCTTTGTTGGCTA
>group_635_9 10 12 0 0 sg=10 px=0 gx=0
CTAGCCAACAAAGCGACGTTGTGTCTCAAAATCTCTGATGTTACATTGCACAAGATAAAA
>group_636_0 4 44 0 0 sg=4 px=0 gx=0
CCGGCCACGATGCGTCCGGCGTAGAGGATCTGAAGATCAGCAGTTCAACCTGTTGATAGT
>group_636_1 4 44 0 0 sg=4 px=0 gx=0
CGGCCACGATGCGTCCGGCGTAGAGGATCTGAAGATCAGCAGTTCAACCTGTTGATAGTA
>group_636_2 4 44 0 0 sg=4 px=0 gx=0
TACTATCAACAGGTTGAACTGCTGATCTTCAGATCCTCTACGCCGGACGCATCGTGGCCG
>group_636_3 4 44 0 0 sg=4 px=0 gx=0
ACTATCAACAGGTTGAACTGCTGATCTTCAGATCCTCTACGCCGGACGCATCGTGGCCGG
>group_640_0 2 8 0 0 sg=2 px=0 gx=0
TTAGCTTCACGCTGCCGCAAGCACTCAGGGCGCAAGGGCTGCTAAAGGAAGCGGAACACG
>group_640_1 2 8 0 0 sg=2 px=0 gx=0
CGTGTTCCGCTTCCTTTAGCAGCCCTTGCGCCCTGAGTGCTTGCGGCAGCGTGAAGCTAA
>group_642_0 108 3 0 0 sg=108 px=0 gx=0
GCCGCGGCGGCCGCCAGCTTACGTAGAACAAAAACTCATCTCAGAAGAGGATCTGAATAG
>group_642_1 108 3 0 0 sg=108 px=0 gx=0
GCCGCCAGCTTACGTAGAACAAAAACTCATCTCAGAAGAGGATCTGAATAGCGCCGTCGA
>group_642_2 108 3 0 0 sg=108 px=0 gx=0
GAGCCGCGGCGGCCGCCAGCTTACGTAGAACAAAAACTCATCTCAGAAGAGGATCTGAAT
>group_642_3 108 3 0 0 sg=108 px=0 gx=0
TCGAGCCGCGGCGGCCGCCAGCTTACGTAGAACAAAAACTCATCTCAGAAGAGGATCTGA
>group_642_4 108 3 0 0 sg=108 px=0 gx=0
GAGTTTTTGTTCTACGTAAGCTGGCGGCCGCCGCGGCTCGAGGTACCGATCCGAGACGGC
>group_642_5 108 3 0 0 sg=108 px=0 gx=0
TCACGTGGCCCAGCCGGCCGTCTCGGATCGGTACCTCGAGCCGCGGCGGCCGCCAGCTTA
>group_642_6 108 3 0 0 sg=108 px=0 gx=0
TCGACGGCGCTATTCAGATCCTCTTCTGAGATGAGTTTTTGTTCTACGTAAGCTGGCGGC
>group_642_7 108 3 0 0 sg=108 px=0 gx=0
CAGCTTACGTAGAACAAAAACTCATCTCAGAAGAGGATCTGAATAGCGCCGTCGACCATC
>group_642_8 108 3 0 0 sg=108 px=0 gx=0
GCGGCCGCCAGCTTACGTAGAACAAAAACTCATCTCAGAAGAGGATCTGAATAGCGCCGT
>group_642_9 108 3 0 0 sg=108 px=0 gx=0
CTACGTAAGCTGGCGGCCGCCGCGGCTCGAGGTACCGATCCGAGACGGCCGGCTGGGCCA
>group_644_0 24 21 0 0 sg=24 px=0 gx=0
CAAGCTTGGGTCTAGAGTTATCAACAAGTTTGTACAAAAAAGCTGAACGAGAAACGTAAA
>group_644_1 24 21 0 0 sg=24 px=0 gx=0
TCATTTTACGTTTCTCGTTCAGCTTTTTTGTACAAACTTGTTGATAACTCTAGACCCAAG
>group_644_2 24 21 0 0 sg=24 px=0 gx=0
AGCTTGGGTCTAGAGTTATCAACAAGTTTGTACAAAAAAGCTGAACGAGAAACGTAAAAT
>group_644_3 24 21 0 0 sg=24 px=0 gx=0
GGGTCTAGAGTTATCAACAAGTTTGTACAAAAAAGCTGAACGAGAAACGTAAAATGATAT
>group_644_4 24 21 0 0 sg=24 px=0 gx=0
TTATATCATTTTACGTTTCTCGTTCAGCTTTTTTGTACAAACTTGTTGATAACTCTAGAC
>group_644_5 24 21 0 0 sg=24 px=0 gx=0
TATCATTTTACGTTTCTCGTTCAGCTTTTTTGTACAAACTTGTTGATAACTCTAGACCCA
>group_644_6 24 21 0 0 sg=24 px=0 gx=0
TTTACGTTTCTCGTTCAGCTTTTTTGTACAAACTTGTTGATAACTCTAGACCCAAGCTTG
>group_644_7 24 21 0 0 sg=24 px=0 gx=0
GCTTGGGTCTAGAGTTATCAACAAGTTTGTACAAAAAAGCTGAACGAGAAACGTAAAATG
>group_644_8 24 21 0 0 sg=24 px=0 gx=0
TATATCATTTTACGTTTCTCGTTCAGCTTTTTTGTACAAACTTGTTGATAACTCTAGACC
>group_644_9 24 21 0 0 sg=24 px=0 gx=0
CCAAGCTTGGGTCTAGAGTTATCAACAAGTTTGTACAAAAAAGCTGAACGAGAAACGTAA
>group_645_0 24 10 0 0 sg=24 px=0 gx=0
GCAGCAGCCAACTCAGCTTCCTTTCGGGCTTTGTTAGCAGCCGGATCCCCTTCCTGCAGT
>group_645_1 24 10 0 0 sg=24 px=0 gx=0
AGCGGTGGCAGCAGCCAACTCAGCTTCCTTTCGGGCTTTGTTAGCAGCCGGATCCCCTTC
>group_645_2 24 10 0 0 sg=24 px=0 gx=0
GTGGCAGCAGCCAACTCAGCTTCCTTTCGGGCTTTGTTAGCAGCCGGATCCCCTTCCTGC
>group_645_3 24 10 0 0 sg=24 px=0 gx=0
GAAGGGGATCCGGCTGCTAACAAAGCCCGAAAGGAAGCTGAGTTGGCTGCTGCCACCGCT
>group_645_4 24 10 0 0 sg=24 px=0 gx=0
GACTGCAGGAAGGGGATCCGGCTGCTAACAAAGCCCGAAAGGAAGCTGAGTTGGCTGCTG
>group_645_5 24 10 0 0 sg=24 px=0 gx=0
CAGGAAGGGGATCCGGCTGCTAACAAAGCCCGAAAGGAAGCTGAGTTGGCTGCTGCCACC
>group_645_6 24 10 0 0 sg=24 px=0 gx=0
TGCAGGAAGGGGATCCGGCTGCTAACAAAGCCCGAAAGGAAGCTGAGTTGGCTGCTGCCA
>group_645_7 24 10 0 0 sg=24 px=0 gx=0
GCGGTGGCAGCAGCCAACTCAGCTTCCTTTCGGGCTTTGTTAGCAGCCGGATCCCCTTCC
>group_645_8 24 10 0 0 sg=24 px=0 gx=0
TCAGCGGTGGCAGCAGCCAACTCAGCTTCCTTTCGGGCTTTGTTAGCAGCCGGATCCCCT
>group_645_9 24 10 0 0 sg=24 px=0 gx=0
CAGCGGTGGCAGCAGCCAACTCAGCTTCCTTTCGGGCTTTGTTAGCAGCCGGATCCCCTT
>group_647_0 104 1 0 0 sg=104 px=0 gx=0
ATGCCCCCGAACTGCAGGAGTGGGGAGGCACGATGGCCGCTTTGGTCGGATCCTCTACGC
>group_647_1 104 1 0 0 sg=104 px=0 gx=0
GGCCGCTTTGGTCGGATCCTCTACGCCGGACGCATCGTGGCCGGCATCACCGGCGCCACA
>group_647_2 104 1 0 0 sg=104 px=0 gx=0
TAGAGGATCCGACCAAAGCGGCCATCGTGCCTCCCCACTCCTGCAGTTCGGGGGCATGGA
>group_647_3 104 1 0 0 sg=104 px=0 gx=0
GTCGGATCCTCTACGCCGGACGCATCGTGGCCGGCATCACCGGCGCCACAGGTGCGGTTG
>group_647_4 104 1 0 0 sg=104 px=0 gx=0
CAGGAGTGGGGAGGCACGATGGCCGCTTTGGTCGGATCCTCTACGCCGGACGCATCGTGG
>group_647_5 104 1 0 0 sg=104 px=0 gx=0
TCCATGCCCCCGAACTGCAGGAGTGGGGAGGCACGATGGCCGCTTTGGTCGGATCCTCTA
>group_647_6 104 1 0 0 sg=104 px=0 gx=0
GCTTTGGTCGGATCCTCTACGCCGGACGCATCGTGGCCGGCATCACCGGCGCCACAGGTG
>group_647_7 104 1 0 0 sg=104 px=0 gx=0
AACTGCAGGAGTGGGGAGGCACGATGGCCGCTTTGGTCGGATCCTCTACGCCGGACGCAT
>group_647_8 104 1 0 0 sg=104 px=0 gx=0
GGAGGCACGATGGCCGCTTTGGTCGGATCCTCTACGCCGGACGCATCGTGGCCGGCATCA
>group_647_9 104 1 0 0 sg=104 px=0 gx=0
GAGGATCCGACCAAAGCGGCCATCGTGCCTCCCCACTCCTGCAGTTCGGGGGCATGGATG
>group_648_0 1166 1 0 0 sg=1166 px=0 gx=0
CAACGCCCGGGCAGGAATTCGATATCTATATCTCCTTCTTAAAGTTAAACAAAATTATTC
>group_648_1 1166 1 0 0 sg=1166 px=0 gx=0
GCGTTAGCAATTTAACTGTGATAAACTACCGCATTAAAGCTATTCGATGATAAGCTGTCA
>group_648_2 1166 1 0 0 sg=1166 px=0 gx=0
AATAGCGAAGAGGCCCGTACCGATCGCCCTTCCCAACAGTTGCGCAGCCTGAATGGCGAA
>group_648_3 1166 1 0 0 sg=1166 px=0 gx=0
AGAATTATCATGTTTGACAGCTTATCATCGAATAGCTTTAATGCGGTAGTTTATCACAGT
>group_648_4 1166 1 0 0 sg=1166 px=0 gx=0
CGTTCGCAAGCTGGCGTAATAGCGAAGAGGCCCGTACCGATCGCCCTTCCCAACAGTTGC
>group_648_5 1166 1 0 0 sg=1166 px=0 gx=0
GGAAGGGCGATCGGTACGGGCCTCTTCGCTATTACGCCAGCTTGCGAACGGTGGGTGCGC
>group_648_6 1166 1 0 0 sg=1166 px=0 gx=0
ATCCGCTCACAATTCCCCTATAGTGAGTCGTATTAATTTCGCGGGACGTTATGATGTCAC
>group_648_7 1166 1 0 0 sg=1166 px=0 gx=0
GTTTTATCAGCCTAGGCCCTTTCGTCTTCAAGAATTATCATGTTTGACAGCTTATCATCG
>group_648_8 1166 1 0 0 sg=1166 px=0 gx=0
TAACTTTAAGAAGGAGATATAGATATCGAATTCCTGCCCGGGCGTTGTAATCATAGTCAT
>group_648_9 1166 1 0 0 sg=1166 px=0 gx=0
ATAGTGAGTCGTATTAATTTCGCGGGACGTTATGATGTCACGAGAATTGTGAGCGCTCAC
>group_649_0 1066 1 120 0 sg=946 px=120 gx=0
GTAGTGCCGGGTGTGGTCCAGCAGGGCCGCCGGGGTGGTGTCGTTCCACGGCTTCATCGT
>group_649_1 1066 1 120 0 sg=946 px=120 gx=0
ACCGGGTCGTTGGGGGAGACCCCGGTCGCCATCTGGCCGCCGACCCAGACATGCACCCGG
>group_649_2 1066 1 120 0 sg=946 px=120 gx=0
TCGCCATCGCCAGCACCGAGTCGACCTCGGCACGCGTTAACTAGTTTAAAGCTTGAGCTC
>group_649_3 1066 1 120 0 sg=946 px=120 gx=0
GGCGCCCTGGAACAGCGGCTCCGACGGCTTCCGCAACCATCTCGAAGGGTGGCGCGGGGT
>group_649_4 1066 1 120 0 sg=946 px=120 gx=0
ACGGGGACGAGGGGTGCCGCCGCTGCCACTCGGCCCACAGCTTGTCGATGTAGGCGTGGT
>group_649_5 1066 1 120 0 sg=946 px=120 gx=0
CTCAACGAGACGATGAAGCCGTGGAACGACACCACCCCGGCGGCCCTGCTGGACCACACC
>group_649_6 1066 1 120 0 sg=946 px=120 gx=0
GATTCGTCAGTGATGATCAGACGTCGAAGGTGTAGTGCCGGGTGTGGTCCAGCAGGGCCG
>group_649_7 1066 1 120 0 sg=946 px=120 gx=0
GCACAACCGGGTGCATGTCTGGGTCGGCGGCCAGATGGCGACCGGGGTCTCCCCCAACGA
>group_649_8 1066 1 120 0 sg=946 px=120 gx=0
GCCCACAGCTTGTCGATGTAGGCGTGGTGCAGCCAGAACACCGGGTCGTTGGGGGAGACC
>group_649_9 1066 1 120 0 sg=946 px=120 gx=0
GGGTCAATCTGCACAACCGGGTGCATGTCTGGGTCGGCGGCCAGATGGCGACCGGGGTCT
>group_650_0 2658 0 0 396 sg=2262 px=0 gx=396
TCACCGCAGTTTCGGCCCCGGCCCGAGGCCAAGAACAGATGGTCCCCAGATATGGCCCAA
>group_650_1 2658 0 0 396 sg=2262 px=0 gx=396
TTGCAAAATGGCGTTACTGCAGCTAGCTTGCCAAACCTACAGGTGGGGTCTTTCATTCCC
>group_650_2 2658 0 0 396 sg=2262 px=0 gx=396
TGTATCTGGCGGTCCCGCGGAAGAACTGACGAGTTCGTATTCCCGGCCGCAGCCCCTGGG
>group_650_3 2658 0 0 396 sg=2262 px=0 gx=396
CGCGCCAGTCCTCCGATTGACTGAGTCGCCCGGGTACCCGTGTTCTCAATAAACCCTCTT
>group_650_4 2658 0 0 396 sg=2262 px=0 gx=396
CGGGTTGGCATGGATTGTAGGCGCCTGATGCGGTATTTTCTCCTTACGCATCTGTGCGGT
>group_650_5 2658 0 0 396 sg=2262 px=0 gx=396
AAGCCTATAGAGTACGAGCCATAGATAGAATAAAAGATTTTATTTAGTCTCCAGAAAAAG
>group_650_6 2658 0 0 396 sg=2262 px=0 gx=396
TCTTAAGACCCATCAGATGTTTCCAGGCTCCCCCAAGGACCTGAAATGACCCTGCGCCTT
>group_650_7 2658 0 0 396 sg=2262 px=0 gx=396
CTGCTCACCGCAGATATCCTGTTTGGCCCAACGTTAGCTATTTTCATGTACCCGCCCTTG
>group_650_8 2658 0 0 396 sg=2262 px=0 gx=396
TCTCTCGTCCCCCAACAAAGCCACGTACCCCTCGGACAGTGGCGGAGCTCCAAAAAGTCC
>group_650_9 2658 0 0 396 sg=2262 px=0 gx=396
ACCCCTCGGACAGTGGCGGAGCTCCAAAAAGTCCGACTCGGGTAGGTTAACTGATACAGA
>group_651_0 2654 0 0 0 sg=2654 px=0 gx=0
CCTCAAAAGCTGGACTTCAATGAGTTTGAGATTCTTACTTCCGTAATTGAGGGCGCCCGA
>group_651_1 2654 0 0 0 sg=2654 px=0 gx=0
CTGAACCCAAGGGACGACCTAGCGCAATTGGCCGAAATTATCCAGCTCATCGATCACCTC
>group_651_2 2654 0 0 0 sg=2654 px=0 gx=0
ATCTACAAAAAACTCCAGTCTCCTTTTCAGGCGAGCTTACGGCTGTTCCCATGGGGCAGC
>group_651_3 2654 0 0 0 sg=2654 px=0 gx=0
ATGTCTGACATTGACAGATGCCCCCATGGAAGCAAAGCGAATGCGGTCTCAAAGCGCCTC
>group_651_4 2654 0 0 0 sg=2654 px=0 gx=0
GCGAATCCGGATGTGAAGATAATTCTGCTGGCGCACAACAATCATCTACAAAAAACTCCA
>group_651_5 2654 0 0 0 sg=2654 px=0 gx=0
TTGACTCACTTGTTGGCGTCCATTGATGGCCAGTCGGCGGTTATTTCATCGGCAAAATGG
>group_651_6 2654 0 0 0 sg=2654 px=0 gx=0
CGACTAACTGCAGTTTTCTTCCTGATTCGCGGAGATATGATTTCAGCCAGATCAGCACTG
>group_651_7 2654 0 0 0 sg=2654 px=0 gx=0
GTATATGGCGGGCGTAGTAGATGGAATGGTTCGAGCGAATCCGGATGTGAAGATAATTCT
>group_651_8 2654 0 0 0 sg=2654 px=0 gx=0
GGAGAATTCATGTCTGACATTGACAGATGCCCCCATGGAAGCAAAGCGAATGCGGTCTCA
>group_651_9 2654 0 0 0 sg=2654 px=0 gx=0
TCCGAAAAGCCTCTGATCGAATAGAGTCGATAGAGTATACGTTGGAAACCTTGCGTATAA
>group_652_0 7420 1 0 822 sg=6598 px=0 gx=822
TTTAACTTACAAGTTAGGCACAGTAGAGACTAAAAAAATTGTGAATCAAATGGAATGATT
>group_652_1 7420 1 0 822 sg=6598 px=0 gx=822
AATGTGGTGGGAGAGGGAGGTTTTCACCAGCACATGAGCAGTCAGTTCTGCCGCAGACTC
>group_652_2 7420 1 0 822 sg=6598 px=0 gx=822
CGGGGGTGCCAGCTGATCCATGGAGTGCAGGGTCTGCAAAATATCTCAAGCACTGATTGA
>group_652_3 7420 1 0 822 sg=6598 px=0 gx=822
TTTCAGGCCTCCACCTGGGTCTTGGAATGTGTCCCCCGAGGGGTGATGACTACCTCAGTT
>group_652_4 7420 1 0 822 sg=6598 px=0 gx=822
TCCCCGCGCGTTGGCCGATTCATTAATGCAGCGACTGGTGTCAGAAGCGGGCAGTCTTTG
>group_652_5 7420 1 0 822 sg=6598 px=0 gx=822
ATTTTAGACAGTCTTGTTTTCTTGCCCAGGCTGGAATGCAGTGGCGCGATCTTGGCTCAC
>group_652_6 7420 1 0 822 sg=6598 px=0 gx=822
GTTTTCCCCTCTGGGAACACACCTCTGATCAAATTTAACTTACAAGTTAGGCACAGTAGA
>group_652_7 7420 1 0 822 sg=6598 px=0 gx=822
TCGCATGCGTCGACTCGAGGACTACAAGGATGACGATGACAAGGATTACAAAGACGACGA
>group_652_8 7420 1 0 822 sg=6598 px=0 gx=822
GATTACAAAGACGACGATGATAAGGACTATAAGGATGATGACGACAAATAATAGCAATTC
>group_652_9 7420 1 0 822 sg=6598 px=0 gx=822
AGAGGTGTGTTCCCAGAGGGGAAAACAGTATATACAGGGTTCAGTACTATCGCATTTCAG
>group_653_0 94 1 0 0 sg=94 px=0 gx=0
CCTTTCGTCTTCAAGAATTCTCATGTTTGACAGCTTATCATCGATAAGCTTCGGGCCGCG
>group_653_1 94 1 0 0 sg=94 px=0 gx=0
TCTCATGTTTGACAGCTTATCATCGATAAGCTTCGGGCCGCGTTGCTGGCGTTTTTCCAT
>group_653_2 94 1 0 0 sg=94 px=0 gx=0
GTTTGACAGCTTATCATCGATAAGCTTCGGGCCGCGTTGCTGGCGTTTTTCCATAGGCTC
>group_653_3 94 1 0 0 sg=94 px=0 gx=0
GGAAAAACGCCAGCAACGCGGCCCGAAGCTTATCGATGATAAGCTGTCAAACATGAGAAT
>group_653_4 94 1 0 0 sg=94 px=0 gx=0
GGGGCGGAGCCTATGGAAAAACGCCAGCAACGCGGCCCGAAGCTTATCGATGATAAGCTG
>group_653_5 94 1 0 0 sg=94 px=0 gx=0
CAGCTTATCATCGATAAGCTTCGGGCCGCGTTGCTGGCGTTTTTCCATAGGCTCCGCCCC
>group_653_6 94 1 0 0 sg=94 px=0 gx=0
AGCCTATGGAAAAACGCCAGCAACGCGGCCCGAAGCTTATCGATGATAAGCTGTCAAACA
>group_653_7 94 1 0 0 sg=94 px=0 gx=0
GAATTCTCATGTTTGACAGCTTATCATCGATAAGCTTCGGGCCGCGTTGCTGGCGTTTTT
>group_653_8 94 1 0 0 sg=94 px=0 gx=0
AAAAACGCCAGCAACGCGGCCCGAAGCTTATCGATGATAAGCTGTCAAACATGAGAATTC
>group_653_9 94 1 0 0 sg=94 px=0 gx=0
CCGAAGCTTATCGATGATAAGCTGTCAAACATGAGAATTCTTGAAGACGAAAGGGCCTCG
>group_654_0 214 1 0 0 sg=214 px=0 gx=0
ATCGGTAATTTGAAACGAGCTAGTGGATCCGAGCTCGGTACCAAGCTTGGCGTAATCATG
>group_654_1 214 1 0 0 sg=214 px=0 gx=0
GCTGACAACCGGAACACGGCGGCATCAGAGCAGCCGATTGTCTGTTGTGCCCAGTCATAG
>group_654_2 214 1 0 0 sg=214 px=0 gx=0
ATTCGGCTATGACTGGGCACAACAGACAATCGGCTGCTCTGATGCCGCCGTGTTCCGGTT
>group_654_3 214 1 0 0 sg=214 px=0 gx=0
ATTACGCCAAGCTTGGTACCGAGCTCGGATCCACTAGCTCGTTTCAAATTACCGATGATA
>group_654_4 214 1 0 0 sg=214 px=0 gx=0
GAAACGAGCTAGTGGATCCGAGCTCGGTACCAAGCTTGGCGTAATCATGGTCATAGCTGT
>group_654_5 214 1 0 0 sg=214 px=0 gx=0
TCGGTCTTGACAAAAAGAACCGGGCGCCCCTGCGCTGACAACCGGAACACGGCGGCATCA
>group_654_6 214 1 0 0 sg=214 px=0 gx=0
GCTGCTCTGATGCCGCCGTGTTCCGGTTGTCAGCGCAGGGGCGCCCGGTTCTTTTTGTCA
>group_654_7 214 1 0 0 sg=214 px=0 gx=0
CCCTGCGCTGACAACCGGAACACGGCGGCATCAGAGCAGCCGATTGTCTGTTGTGCCCAG
>group_654_8 214 1 0 0 sg=214 px=0 gx=0
CTGGGCACAACAGACAATCGGCTGCTCTGATGCCGCCGTGTTCCGGTTGTCAGCGCAGGG
>group_654_9 214 1 0 0 sg=214 px=0 gx=0
GGCACCGGACAGGTCGGTCTTGACAAAAAGAACCGGGCGCCCCTGCGCTGACAACCGGAA
>group_655_0 922 1 0 0 sg=922 px=0 gx=0
CTATGACGTCGCATGCACGCGTACGTAAGCTTGGATCCTCTAGAGCGGCCGCCGACTAGT
>group_655_1 922 1 0 0 sg=922 px=0 gx=0
CACTAGTCGGCGGCCGCTCTAGAGGATCCAAGCTTACGTACGCGTGCATGCGACGTCATA
>group_655_2 922 1 0 0 sg=922 px=0 gx=0
CACCACCATCATCATCACGCATCACCACCACCACCACGCATCATCATCACCATCACCGGT
>group_655_3 922 1 0 0 sg=922 px=0 gx=0
GCAAATCGCGCTGTTAGCGGGCCATTAAGTTCTGTCTCGGCGCGTCTGCGTCTGGCTGGC
>group_655_4 922 1 0 0 sg=922 px=0 gx=0
CACCATCATCATCACGCATCACCACCACCACCACGCATCATCATCACCATCACCGGTACC
>group_655_5 922 1 0 0 sg=922 px=0 gx=0
CAAATCGCGCTGTTAGCGGGCCATTAAGTTCTGTCTCGGCGCGTCTGCGTCTGGCTGGCT
>group_655_6 922 1 0 0 sg=922 px=0 gx=0
GAGACAGAACTTAATGGCCCGCTAACAGCGCGATTTGCTGGTGACCCAATGCGACCAGAT
>group_655_7 922 1 0 0 sg=922 px=0 gx=0
TTTACGCCAGCTGGCGAAAGGGGGATGTGCTGCAAGGCGATTAAGTTGGGTAACGCCAGG
>group_655_8 922 1 0 0 sg=922 px=0 gx=0
TGTGAAATTGTTGTCCGCTCACAATTGTCTCCCTATAGTGAGTCGTATTAATTTCGGCTA
>group_655_9 922 1 0 0 sg=922 px=0 gx=0
CCTGAATGGCGAATGTGACGCGCCCTGTAGCGGCGCATTAAGCGCGGCGGGTGTGGTGGT
>group_656_0 604 0 0 0 sg=604 px=0 gx=0
CGGGGTGGACACGTACGCGGGTGCTTACGACCGTCAGTCGCGCGAGCGCGAAAATTCGAG
>group_656_1 604 0 0 0 sg=604 px=0 gx=0
TTTCGCGCTCGCGCGACTGACGGTCGTAAGCACCCGCGTACGTGTCCACCCCGGTCACAA
>group_656_2 604 0 0 0 sg=604 px=0 gx=0
CAGGAACCGAGCGTCCGAGGAACAGAGGCGCTTATCGGTTGGCCGCGAGATTCCTGTCGA
>group_656_3 604 0 0 0 sg=604 px=0 gx=0
TGACCGGGGTGGACACGTACGCGGGTGCTTACGACCGTCAGTCGCGCGAGCGCGAAAATT
>group_656_4 604 0 0 0 sg=604 px=0 gx=0
GCTTACGACCGTCAGTCGCGCGAGCGCGAAAATTCGAGCGCAGCAAGCCCAGCGACACAG
>group_656_5 604 0 0 0 sg=604 px=0 gx=0
TGCTAGCTAGAGTCGACCTGCAGGTCCCCGGGGATCGGTCTTGCCTTGCTCGTCGGTGAT
>group_656_6 604 0 0 0 sg=604 px=0 gx=0
CAGGTCGACTCTAGCTAGCAGGAACCGAGCGTCCGAGGAACAGAGGCGCTTATCGGTTGG
>group_656_7 604 0 0 0 sg=604 px=0 gx=0
ATCCCCGGGGACCTGCAGGTCGACTCTAGCTAGCAGGAACCGAGCGTCCGAGGAACAGAG
>group_656_8 604 0 0 0 sg=604 px=0 gx=0
CGGGAAGCCTGATCTACGTCTGTCGAGAAGTTTCTGATCGAAAAGTTCGACAGCGTCTCC
>group_656_9 604 0 0 0 sg=604 px=0 gx=0
GCCAGCTAGCAGGCGAATACTTCATATATGCGGGGATCGACCGCGCGGGTCCCGGACGGG
>group_657_0 156 1 0 0 sg=156 px=0 gx=0
GATCCCCGGGTACCGAGCTCGAATTCGTATTCTATAGTGTCACCTAAATCCAATTCACTG
>group_657_1 156 1 0 0 sg=156 px=0 gx=0
AGTGTCACCTAAATCCAATTCACTGGCCGTCGTTTTACAACGTCGTGACTGGGAAAACCC
>group_657_2 156 1 0 0 sg=156 px=0 gx=0
GTAAAACGACGGCCAGTGAATTGGATTTAGGTGACACTATAGAATACGAATTCGAGCTCG
>group_657_3 156 1 0 0 sg=156 px=0 gx=0
CACGACGTTGTAAAACGACGGCCAGTGAATTGGATTTAGGTGACACTATAGAATACGAAT
>group_657_4 156 1 0 0 sg=156 px=0 gx=0
GACGGCCAGTGAATTGGATTTAGGTGACACTATAGAATACGAATTCGAGCTCGGTACCCG
>group_657_5 156 1 0 0 sg=156 px=0 gx=0
TTTCCCAGTCACGACGTTGTAAAACGACGGCCAGTGAATTGGATTTAGGTGACACTATAG
>group_657_6 156 1 0 0 sg=156 px=0 gx=0
GTCACCTAAATCCAATTCACTGGCCGTCGTTTTACAACGTCGTGACTGGGAAAACCCTGG
>group_657_7 156 1 0 0 sg=156 px=0 gx=0
TCGAATTCGTATTCTATAGTGTCACCTAAATCCAATTCACTGGCCGTCGTTTTACAACGT
>group_657_8 156 1 0 0 sg=156 px=0 gx=0
GCTTGCATGCCTGCAGGTCGACTCTAGAGGATCCCCGGGTACCGAGCTCGAATTCGTATT
>group_657_9 156 1 0 0 sg=156 px=0 gx=0
TGGATTTAGGTGACACTATAGAATACGAATTCGAGCTCGGTACCCGGGGATCCTCTAGAG
>group_658_0 178 0 0 0 sg=178 px=0 gx=0
GCGGCCGCGCATCTACACATTGATCCTAGCAGAAGCACAGGCTGCAGGGTGACGGTCCAT
>group_658_1 178 0 0 0 sg=178 px=0 gx=0
CCCTGCAGCCTGTGCTTCTGCTAGGATCAATGTGTAGATGCGCGGCCGCGACTCTAGATC
>group_658_2 178 0 0 0 sg=178 px=0 gx=0
AATGTGGTATGGCTGATTATGATCTAGAGTCGCGGCCGCGCATCTACACATTGATCCTAG
>group_658_3 178 0 0 0 sg=178 px=0 gx=0
CACCCCGGTGAACAGCTCCTCGCCCTTGCTCACCATGGTGGCGACCGGTGGATCCCGGGC
>group_658_4 178 0 0 0 sg=178 px=0 gx=0
TCTGCAGTCGACGGTACCGCGGGCCCGGGATCCACCGGTCGCCACCATGGTGAGCAAGGG
>group_658_5 178 0 0 0 sg=178 px=0 gx=0
AGTAAAACCTCTACAAATGTGGTATGGCTGATTATGATCTAGAGTCGCGGCCGCGCATCT
>group_658_6 178 0 0 0 sg=178 px=0 gx=0
AGCAAGTAAAACCTCTACAAATGTGGTATGGCTGATTATGATCTAGAGTCGCGGCCGCGC
>group_658_7 178 0 0 0 sg=178 px=0 gx=0
CCACCCCGGTGAACAGCTCCTCGCCCTTGCTCACCATGGTGGCGACCGGTGGATCCCGGG
>group_658_8 178 0 0 0 sg=178 px=0 gx=0
AAGTAAAACCTCTACAAATGTGGTATGGCTGATTATGATCTAGAGTCGCGGCCGCGCATC
>group_658_9 178 0 0 0 sg=178 px=0 gx=0
ATTATGATCTAGAGTCGCGGCCGCGCATCTACACATTGATCCTAGCAGAAGCACAGGCTG
>group_659_0 116 10 0 0 sg=116 px=0 gx=0
TTTTATTTGATGCCTGGAATTGGGAATTGCGGCCCCAGCTCCAATTCGCCCTATAGTGAG
>group_659_1 116 10 0 0 sg=116 px=0 gx=0
AGCCTTTCGTTTTATTTGATGCCTGGAATTGGGAATTGCGGCCCCAGCTCCAATTCGCCC
>group_659_2 116 10 0 0 sg=116 px=0 gx=0
TTGATGCCTGGAATTGGGAATTGCGGCCCCAGCTCCAATTCGCCCTATAGTGAGTCGTAT
>group_659_3 116 10 0 0 sg=116 px=0 gx=0
TGATGCCTGGAATTGGGAATTGCGGCCCCAGCTCCAATTCGCCCTATAGTGAGTCGTATT
>group_659_4 116 10 0 0 sg=116 px=0 gx=0
TTTGATGCCTGGAATTGGGAATTGCGGCCCCAGCTCCAATTCGCCCTATAGTGAGTCGTA
>group_659_5 116 10 0 0 sg=116 px=0 gx=0
CAGCTCCAATTCGCCCTATAGTGAGTCGTATTACGCGCGCTCACTGGCCGTCGTTTTACA
>group_659_6 116 10 0 0 sg=116 px=0 gx=0
TCTTTCGACTGAGCCTTTCGTTTTATTTGATGCCTGGAATTGGGAATTGCGGCCCCAGCT
>group_659_7 116 10 0 0 sg=116 px=0 gx=0
CGGCCAGTGAGCGCGCGTAATACGACTCACTATAGGGCGAATTGGAGCTGGGGCCGCAAT
>group_659_8 116 10 0 0 sg=116 px=0 gx=0
GAGCCTTTCGTTTTATTTGATGCCTGGAATTGGGAATTGCGGCCCCAGCTCCAATTCGCC
>group_659_9 116 10 0 0 sg=116 px=0 gx=0
TGGAATTGGGAATTGCGGCCCCAGCTCCAATTCGCCCTATAGTGAGTCGTATTACGCGCG
>group_660_0 404 1 0 0 sg=404 px=0 gx=0
TTGCCAGCGCCCTAGGGCCCGGTCCTTTCGCTTTCTTCCCTTCCTTTCTCGCCACGTTCG
>group_660_1 404 1 0 0 sg=404 px=0 gx=0
CAGCTATGACATGATTACGAATTTGGCCAAGTCGGCCTCTAATACGACTCACTATAGGGA
>group_660_2 404 1 0 0 sg=404 px=0 gx=0
AGTAAGCTTTGCTCTAGACTGGAATTCGTCGACGAGCTCCCTATAGTGAGTCGTATTAGA
>group_660_3 404 1 0 0 sg=404 px=0 gx=0
ACAATTTCACACAGGAAACAGCTATGACATGATTACGAATTTGGCCAAGTCGGCCTCTAA
>group_660_4 404 1 0 0 sg=404 px=0 gx=0
AGGGAAGAAAGCGAAAGGACCGGGCCCTAGGGCGCTGGCAAGTGTAGCGGTCACGCTGCG
>group_660_5 404 1 0 0 sg=404 px=0 gx=0
CTCACTATAGGGAGCTCGTCGACGAATTCCAGTCTAGAGCAAAGCTTACTAGTGATGCAT
>group_660_6 404 1 0 0 sg=404 px=0 gx=0
CCCTAGGGCGCTGGCAAGTGTAGCGGTCACGCTGCGCGTAACCACCACACCCGCCGCGCT
>group_660_7 404 1 0 0 sg=404 px=0 gx=0
GGCGAGAAAGGAAGGGAAGAAAGCGAAAGGACCGGGCCCTAGGGCGCTGGCAAGTGTAGC
>group_660_8 404 1 0 0 sg=404 px=0 gx=0
TGTGAGCGGATAACAATTTCACACAGGAAACAGCTATGACATGATTACGAATTTGGCCAA
>group_660_9 404 1 0 0 sg=404 px=0 gx=0
GGTCCTTTCGCTTTCTTCCCTTCCTTTCTCGCCACGTTCGCCGGCTTTCCCCGTCAAGCT
>group_661_0 158 1 0 0 sg=158 px=0 gx=0
TAAGAGCTCGGGGGGGGGGGGGAAAGCCACGTTGTGTCTCAAAATCTCTGATGTTACATT
>group_661_1 158 1 0 0 sg=158 px=0 gx=0
TAAATTAATTAAGAGCTCGGGGGGGGGGGGGAAAGCCACGTTGTGTCTCAAAATCTCTGA
>group_661_2 158 1 0 0 sg=158 px=0 gx=0
ATTAATTAAGAGCTCGGGGGGGGGGGGGAAAGCCACGTTGTGTCTCAAAATCTCTGATGT
>group_661_3 158 1 0 0 sg=158 px=0 gx=0
CGCTCAGTGGAACGAAATCGATGAGCTCGGGGGGGGGGGGGCGCTGAGGTCTGCCTCGTG
>group_661_4 158 1 0 0 sg=158 px=0 gx=0
AATCGATGAGCTCGGGGGGGGGGGGGCGCTGAGGTCTGCCTCGTGAAGAAGGTGTTGCTG
>group_661_5 158 1 0 0 sg=158 px=0 gx=0
GGGGTCTGACGCTCAGTGGAACGAAATCGATGAGCTCGGGGGGGGGGGGGCGCTGAGGTC
>group_661_6 158 1 0 0 sg=158 px=0 gx=0
GCAACACCTTCTTCACGAGGCAGACCTCAGCGCCCCCCCCCCCCCGAGCTCATCGATTTC
>group_661_7 158 1 0 0 sg=158 px=0 gx=0
GACCTCAGCGCCCCCCCCCCCCCGAGCTCATCGATTTCGTTCCACTGAGCGTCAGACCCC
>group_661_8 158 1 0 0 sg=158 px=0 gx=0
AAGTGCGGCCGCACTAGTCTAGATTTAAATTAATTAAGAGCTCGGGGGGGGGGGGGAAAG
>group_661_9 158 1 0 0 sg=158 px=0 gx=0
CACAACGTGGCTTTCCCCCCCCCCCCCGAGCTCTTAATTAATTTAAATCTAGACTAGTGC
>group_662_0 2452 1 0 1202 sg=1250 px=0 gx=1202
GCTTAGGCTGGATCGGTCCCGGTGTCTTCTATGGAGGTCAAAACAGCGTGGATGGCGTCT
>group_662_1 2452 1 0 1202 sg=1250 px=0 gx=1202
ATCCAGCCTAAGCTTAATACGACTCACTATAGGGAGACCCAAGCTGGGAAGCTTCCACCA
>group_662_2 2452 1 0 1202 sg=1250 px=0 gx=1202
CATTCCACATCGAGTTCTATAGTGTCACCTAAATCGTATGTGTATGATACATAAGGTTAT
>group_662_3 2452 1 0 1202 sg=1250 px=0 gx=1202
GACTCTAGATTATTGGCCGCTGGAGCTGATCTGACTCAGCAGAGCAGAGAAGTCCATGTC
>group_662_4 2452 1 0 1202 sg=1250 px=0 gx=1202
CCGCGTTCTAACGACAATATGTCCATATGGAGGCACCGGTCGCATAGTTAAGCCAAGATC
>group_662_5 2452 1 0 1202 sg=1250 px=0 gx=1202
GAAGCGGTAGGGATGCAGCCGTCACTTAGAAGTGAGTATGAGTACCCTGTTTTTTCTCAT
>group_662_6 2452 1 0 1202 sg=1250 px=0 gx=1202
AACAGGGTACTCATACTCACTTCTAAGTGACGGCTGCATCCCTACCGCTTCATACATCTC
>group_662_7 2452 1 0 1202 sg=1250 px=0 gx=1202
ACACGCCTATCTAGAGTCGACTATCACCGCCAGAGGTAAACTCGACTATCACCGCCAGAG
>group_662_8 2452 1 0 1202 sg=1250 px=0 gx=1202
TCCAGCCCTTTCAGGACTTTGATACTGGAGGAGTCATAAGAATTCGAGATATCTACCCAT
>group_662_9 2452 1 0 1202 sg=1250 px=0 gx=1202
GATAGTCGACTCTAGATAGGCGTGTACGGTGGGAGGCCTATATAAGCAGAGCTCGTTTAG
>group_663_0 180 1 0 0 sg=180 px=0 gx=0
CCATGCCATTGGTTACCTGGATCCATATGAATTCTGGGGCCCAATTCGCCCTATAGTGAG
>group_663_1 180 1 0 0 sg=180 px=0 gx=0
CATATGGATCCAGGTAACCAATGGCATGGCCGCGGGATATCACTAGTGCGGCCGCCTGCA
>group_663_2 180 1 0 0 sg=180 px=0 gx=0
AAAACGACGGCCAGTGAATTGTAATACGACTCACTATAGGGCGAATTGGGCCCCAGAATT
>group_663_3 180 1 0 0 sg=180 px=0 gx=0
ATACGACTCACTATAGGGCGAATTGGGCCCCAGAATTCATATGGATCCAGGTAACCAATG
>group_663_4 180 1 0 0 sg=180 px=0 gx=0
GAATTCATATGGATCCAGGTAACCAATGGCATGGCCGCGGGATATCACTAGTGCGGCCGC
>group_663_5 180 1 0 0 sg=180 px=0 gx=0
TGCCATTGGTTACCTGGATCCATATGAATTCTGGGGCCCAATTCGCCCTATAGTGAGTCG
>group_663_6 180 1 0 0 sg=180 px=0 gx=0
AGGTAACCAATGGCATGGCCGCGGGATATCACTAGTGCGGCCGCCTGCAGGTCGACCATA
>group_663_7 180 1 0 0 sg=180 px=0 gx=0
TCACTATAGGGCGAATTGGGCCCCAGAATTCATATGGATCCAGGTAACCAATGGCATGGC
>group_663_8 180 1 0 0 sg=180 px=0 gx=0
TTGGGCCCCAGAATTCATATGGATCCAGGTAACCAATGGCATGGCCGCGGGATATCACTA
>group_663_9 180 1 0 0 sg=180 px=0 gx=0
AATTCTGGGGCCCAATTCGCCCTATAGTGAGTCGTATTACAATTCACTGGCCGTCGTTTT
>group_664_0 878 1 0 0 sg=878 px=0 gx=0
CTTCGTATAATGTATGCTATACGAAGTTATTAGGTCCCTCGAGGCTGCCTCGCGCGTTTC
>group_664_1 878 1 0 0 sg=878 px=0 gx=0
CACGAGGCCCTTTCGTCTTCAAGAATTCCGATCATATTCAATAACCCTTAATATAACTTC
>group_664_2 878 1 0 0 sg=878 px=0 gx=0
ATCACCGAAACGCGCGAGGCAGCCTCGAGGGACCTAATAACTTCGTATAGCATACATTAT
>group_664_3 878 1 0 0 sg=878 px=0 gx=0
CTTCAAGAATTCCGATCATATTCAATAACCCTTAATATAACTTCGTATAATGTATGCTAT
>group_664_4 878 1 0 0 sg=878 px=0 gx=0
CCTTTCGTCTTCAAGAATTCCGATCATATTCAATAACCCTTAATATAACTTCGTATAATG
>group_664_5 878 1 0 0 sg=878 px=0 gx=0
TCGTATAGCATACATTATACGAAGTTATATTAAGGGTTCCGGATCTATCGTCAATTATTA
>group_664_6 878 1 0 0 sg=878 px=0 gx=0
ACGGATCGCTTCATGTGGCAGGAGAAAAAAGGCTGCACCGGTGCGTCAGCAGAATATGTG
>group_664_7 878 1 0 0 sg=878 px=0 gx=0
AAGTTATTAGGTCCCTCGAGGCTGCCTCGCGCGTTTCGGTGATGACGGTGAAAACCTCTG
>group_664_8 878 1 0 0 sg=878 px=0 gx=0
TGCAGCCCGGGGGATCCACTAGTTCTAGAGCGGCCGCCACCGCGGCCCTCTCACTTCCCT
>group_664_9 878 1 0 0 sg=878 px=0 gx=0
CATCACCGACGAGCAAGGCAAGACCGATCCCCGGGGACCTGCAGGTCCGGATCACTTCAC
>group_665_0 262 1 0 0 sg=262 px=0 gx=0
AACTTGTGATCGAGGATCCAGCGCTGGGCTGCAGGAATTCGATATCAAGCTTATCGATAC
>group_665_1 262 1 0 0 sg=262 px=0 gx=0
TTTCCGATGGTGATGACCTGACCGTCGGGAAGTTCGTAAGACTTCTCGAGGCGGCCGCTC
>group_665_2 262 1 0 0 sg=262 px=0 gx=0
TCGATCACCACTTTGTACAAGAAAGCTGAACGAGAAACGTAAAATGATATAAATATCAAT
>group_665_3 262 1 0 0 sg=262 px=0 gx=0
TTCTCGAGGCGGCCGCTCTAGACCCGGGTCGATCACCACTTTGTACAAGAAAGCTGAACG
>group_665_4 262 1 0 0 sg=262 px=0 gx=0
CTTTTTTGTACAAACTTGTGATCGAGGATCCAGCGCTGGGCTGCAGGAATTCGATATCAA
>group_665_5 262 1 0 0 sg=262 px=0 gx=0
AGCCCAGCGCTGGATCCTCGATCACAAGTTTGTACAAAAAAGCTGAACGAGAAACGTAAA
>group_665_6 262 1 0 0 sg=262 px=0 gx=0
TAAGCTTGATATCGAATTCCTGCAGCCCAGCGCTGGATCCTCGATCACAAGTTTGTACAA
>group_665_7 262 1 0 0 sg=262 px=0 gx=0
CGCTCTAGACCCGGGTCGATCACCACTTTGTACAAGAAAGCTGAACGAGAAACGTAAAAT
>group_665_8 262 1 0 0 sg=262 px=0 gx=0
GACCCGGGTCTAGAGCGGCCGCCTCGAGAAGTCTTACGAACTTCCCGACGGTCAGGTCAT
>group_665_9 262 1 0 0 sg=262 px=0 gx=0
ATGACCTGACCGTCGGGAAGTTCGTAAGACTTCTCGAGGCGGCCGCTCTAGACCCGGGTC
>group_666_0 1346 1 0 1098 sg=248 px=0 gx=1098
TAAACCAGCCAGCGCCAGCCAAATCTTTTTCATATGTATATCTCCTTCTTAAAGTTAAAC
>group_666_1 1346 1 0 1098 sg=248 px=0 gx=1098
CAGTATGCTGATACAGTGAAATACTTAAGCGAGAAAAAAGGATCAACTAGTGGTTCTGGT
>group_666_2 1346 1 0 1098 sg=248 px=0 gx=1098
CCCCTCTAGAAATAATTTTGTTTAACTTTAAGAAGGAGATATACATATGAAAAAGATTTG
>group_666_3 1346 1 0 1098 sg=248 px=0 gx=1098
ATGTTTTTGTTCAGCAGTATGCTGATACAGTGAAATACTTAAGCGAGAAAAAAGGATCAA
>group_666_4 1346 1 0 1098 sg=248 px=0 gx=1098
GTATGCTGATACAGTGAAATACTTAAGCGAGAAAAAAGGATCAACTAGTGGTTCTGGTCA
>group_666_5 1346 1 0 1098 sg=248 px=0 gx=1098
ACAATTCCCCTCTAGAAATAATTTTGTTTAACTTTAAGAAGGAGATATACATATGAAAAA
>group_666_6 1346 1 0 1098 sg=248 px=0 gx=1098
GAAATACTTAAGCGAGAAAAAAGGATCAACTAGTGGTTCTGGTCATCACCATCACCATCA
>group_666_7 1346 1 0 1098 sg=248 px=0 gx=1098
TAAAACTAAACCAGCCAGCGCCAGCCAAATCTTTTTCATATGTATATCTCCTTCTTAAAG
>group_666_8 1346 1 0 1098 sg=248 px=0 gx=1098
AAAACTAAACCAGCCAGCGCCAGCCAAATCTTTTTCATATGTATATCTCCTTCTTAAAGT
>group_666_9 1346 1 0 1098 sg=248 px=0 gx=1098
GAACCACTAGTTGATCCTTTTTTCTCGCTTAAGTATTTCACTGTATCAGCATACTGCTGA
>group_667_0 86 0 0 0 sg=86 px=0 gx=0
ACCCGGGATCCTCGAGTACGATACAAACTTAACGGATATCGCGATAATGAAATAATTTAT
>group_667_1 86 0 0 0 sg=86 px=0 gx=0
CGTTAAGTTTGTATCGTACTCGAGGATCCCGGGTACCGAGCTCTAAATAAATAATTTTTA
>group_667_2 86 0 0 0 sg=86 px=0 gx=0
CGAGTACGATACAAACTTAACGGATATCGCGATAATGAAATAATTTATGATTATTTCTCG
>group_667_3 86 0 0 0 sg=86 px=0 gx=0
GCTCGGTACCCGGGATCCTCGAGTACGATACAAACTTAACGGATATCGCGATAATGAAAT
>group_667_4 86 0 0 0 sg=86 px=0 gx=0
GCGATATCCGTTAAGTTTGTATCGTACTCGAGGATCCCGGGTACCGAGCTCTAAATAAAT
>group_667_5 86 0 0 0 sg=86 px=0 gx=0
GTACGATACAAACTTAACGGATATCGCGATAATGAAATAATTTATGATTATTTCTCGCTT
>group_667_6 86 0 0 0 sg=86 px=0 gx=0
TCGCGATATCCGTTAAGTTTGTATCGTACTCGAGGATCCCGGGTACCGAGCTCTAAATAA
>group_667_7 86 0 0 0 sg=86 px=0 gx=0
ATAAATTATTTCATTATCGCGATATCCGTTAAGTTTGTATCGTACTCGAGGATCCCGGGT
>group_667_8 86 0 0 0 sg=86 px=0 gx=0
AAAAATTATTTATTTAGAGCTCGGTACCCGGGATCCTCGAGTACGATACAAACTTAACGG
>group_667_9 86 0 0 0 sg=86 px=0 gx=0
TTTATTTAGAGCTCGGTACCCGGGATCCTCGAGTACGATACAAACTTAACGGATATCGCG
>group_668_0 154 0 0 0 sg=154 px=0 gx=0
CCTCTAGAACTATAGCTAGAATTCGCAAATTTAAAGCGCTGATATCGATCGCGCGCAGAT
>group_668_1 154 0 0 0 sg=154 px=0 gx=0
ATATATAGGGCCCGGGTTATAATTACCTCAGGTCGACGTCCCATGGGGATCGTGCACAGC
>group_668_2 154 0 0 0 sg=154 px=0 gx=0
GAGTATACGTAGCCGGCTAACGTTAACAACCGGTACCTCTAGAACTATAGCTAGAATTCG
>group_668_3 154 0 0 0 sg=154 px=0 gx=0
TTCTAGCTATAGTTCTAGAGGTACCGGTTGTTAACGTTAGCCGGCTACGTATACTCCGGA
>group_668_4 154 0 0 0 sg=154 px=0 gx=0
TCGCAAATTTAAAGCGCTGATATCGATCGCGCGCAGATCTGTCATGATGATCATTGCAAT
>group_668_5 154 0 0 0 sg=154 px=0 gx=0
CGATCGATATCAGCGCTTTAAATTTGCGAATTCTAGCTATAGTTCTAGAGGTACCGGTTG
>group_668_6 154 0 0 0 sg=154 px=0 gx=0
GAACTATAGCTAGAATTCGCAAATTTAAAGCGCTGATATCGATCGCGCGCAGATCTGTCA
>group_668_7 154 0 0 0 sg=154 px=0 gx=0
CGGAGTATACGTAGCCGGCTAACGTTAACAACCGGTACCTCTAGAACTATAGCTAGAATT
>group_668_8 154 0 0 0 sg=154 px=0 gx=0
ATCAGCGCTTTAAATTTGCGAATTCTAGCTATAGTTCTAGAGGTACCGGTTGTTAACGTT
>group_668_9 154 0 0 0 sg=154 px=0 gx=0
CGCGCGATCGATATCAGCGCTTTAAATTTGCGAATTCTAGCTATAGTTCTAGAGGTACCG
>group_669_0 712 1 0 0 sg=712 px=0 gx=0
TCTGCCATTTCATTACCTCTTTCTCCGCACCCGACATAGATCCGAAGATCAGCAGTTCAA
>group_669_1 712 1 0 0 sg=712 px=0 gx=0
ATGGATCCGATATCATTTAAATCTAGGGATAACAGGGTAATACTAGTGTCGACCAACCAG
>group_669_2 712 1 0 0 sg=712 px=0 gx=0
TTTAAAGCTTTTAAGGTTTAACGGTTGTGGACAACAAGCCAGGGATCTGCCATTTCATTA
>group_669_3 712 1 0 0 sg=712 px=0 gx=0
GCCGCACGCGGCGCATCTCGGGCAGCGTTGGGTCCTGGGCTGGCATTGACCCTGAGTGAT
>group_669_4 712 1 0 0 sg=712 px=0 gx=0
GAAGCATTATTGAAGCATTTATCAGGGTTATTGTCTCATGAGCGGATACATATTTGAATG
>group_669_5 712 1 0 0 sg=712 px=0 gx=0
CCTAAGGTAGCGAGTTTAAACGATATCGGATCCAGGCGTTTAAGGGCACCAATAACTGCC
>group_669_6 712 1 0 0 sg=712 px=0 gx=0
AAGGTTTAACGGTTGTGGACAACAAGCCAGGGATCTGCCATTTCATTACCTCTTTCTCCG
>group_669_7 712 1 0 0 sg=712 px=0 gx=0
CGACACTAGTATTACCCTGTTATCCCTAGATTTAAATGATATCGGATCCATACCTGTGAC
>group_669_8 712 1 0 0 sg=712 px=0 gx=0
ATTACCCTGTTATCCCTAGATTTAAATGATATCGGATCCATACCTGTGACGGAAGATCAC
>group_669_9 712 1 0 0 sg=712 px=0 gx=0
GTCGACACTAGTATTACCCTGTTATCCCTAGATTTAAATGATATCGGATCCATACCTGTG
>group_670_0 342 1 0 0 sg=342 px=0 gx=0
TTCTTGTACAAAGTGGTTCGATCTAGAATGGCTAGCAAAGGAGAAGAACTTTTCACTGGA
>group_670_1 342 1 0 0 sg=342 px=0 gx=0
GTCGAGGCTGATCAGCGGGTTTAATTCATTATTTGTAGAGCTCATCCATGCCATGTGTAA
>group_670_2 342 1 0 0 sg=342 px=0 gx=0
ATGGCATGGATGAGCTCTACAAATAATGAATTAAACCCGCTGATCAGCCTCGACTGTGCC
>group_670_3 342 1 0 0 sg=342 px=0 gx=0
ACCAAGCTTAACTAGCCAGCTTGGGTCTCCCTATAGTGAGTCGTATTAATTTCGATAAGC
>group_670_4 342 1 0 0 sg=342 px=0 gx=0
GCAAACAACAGATGGCTGGCAACTAGAAGGCACAGTCGAGGCTGATCAGCGGGTTTAATT
>group_670_5 342 1 0 0 sg=342 px=0 gx=0
AAGCTGGCTAGTTAAGCTTGGTACTCAAACAAGTTTGTACAAAAAAGCTGAACGAGAAAC
>group_670_6 342 1 0 0 sg=342 px=0 gx=0
CGTTCAGCTTTCTTGTACAAAGTGGTTCGATCTAGAATGGCTAGCAAAGGAGAAGAACTT
>group_670_7 342 1 0 0 sg=342 px=0 gx=0
GACAACTCCAGTGAAAAGTTCTTCTCCTTTGCTAGCCATTCTAGATCGAACCACTTTGTA
>group_670_8 342 1 0 0 sg=342 px=0 gx=0
AGCTTTCTTGTACAAAGTGGTTCGATCTAGAATGGCTAGCAAAGGAGAAGAACTTTTCAC
>group_670_9 342 1 0 0 sg=342 px=0 gx=0
TACTCAAACAAGTTTGTACAAAAAAGCTGAACGAGAAACGTAAAATGATATAAATATCAA
>group_671_0 564 1 0 0 sg=564 px=0 gx=0
CTTTCTTTATGTTTTTGGCGTCTTCCATTTTACCAACAGTACCGGAATGCCAAGCTTGGT
>group_671_1 564 1 0 0 sg=564 px=0 gx=0
AAGGGCGGAAAGTCCAAATTGTAAAGATCGGGATCCACCGGATCTAGATAACTGATCATA
>group_671_2 564 1 0 0 sg=564 px=0 gx=0
GTAACCTTGATACTTACCTGCCCAGTGCCTCACGACCAACTTCTGCAGTACCCCGCTAGC
>group_671_3 564 1 0 0 sg=564 px=0 gx=0
TATGGGCTATGAACTAATGACCCCGTAATTGATTACTATTAATAAGGGTGAATTCTACGC
>group_671_4 564 1 0 0 sg=564 px=0 gx=0
CTGCATTCTAGTTGTGGTTTGTCCAAACTCATCAATGTATCTTAACGCGTAGAATTCACC
>group_671_5 564 1 0 0 sg=564 px=0 gx=0
GGAAAGTCCAAATTGTAAAGATCGGGATCCACCGGATCTAGATAACTGATCATAATCAGC
>group_671_6 564 1 0 0 sg=564 px=0 gx=0
CATATATGGGCTATGAACTAATGACCCCGTAATTGATTACTATTAATAAGGGTGAATTCT
>group_671_7 564 1 0 0 sg=564 px=0 gx=0
TATGGCTGATTATGATCAGTTATCTAGATCCGGTGGATCCCGATCTTTACAATTTGGACT
>group_671_8 564 1 0 0 sg=564 px=0 gx=0
CACACTGGCGGCCGCTCGAGATCTGTCGAGCCATGTGAGCAAAAGGCCAGCAAAAGGCCA
>group_671_9 564 1 0 0 sg=564 px=0 gx=0
TAAAGGCCAAGAAGGGCGGAAAGTCCAAATTGTAAAGATCGGGATCCACCGGATCTAGAT
>group_672_0 628 0 0 0 sg=628 px=0 gx=0
GAAGCTTTCTAGACCATTCGTTTGGCGCGCGGGCCCAGTAGGTAAGTGAACATGGTCATA
>group_672_1 628 0 0 0 sg=628 px=0 gx=0
TTGCCGCCGGGCGTTTTTTATTGGTGAGAATCCAAGCACTAGTCATACCAGGATCTCCTA
>group_672_2 628 0 0 0 sg=628 px=0 gx=0
TTTAAATCAATCTAAAGTATATATGAGTAAACTTGGTCTGACAGTTACCAATGCTTAGGC
>group_672_3 628 0 0 0 sg=628 px=0 gx=0
TAGAAAGCTTCTCGAGGGCCGAGGCGGCCGGATCCAGACATGATAAGATACATTGATGAG
>group_672_4 628 0 0 0 sg=628 px=0 gx=0
GAAAATATCATAATATCTCATTTCACTAAATAATAGTGAACGGCAGGTATATGTGGCGCG
>group_672_5 628 0 0 0 sg=628 px=0 gx=0
CAGTAGATCTGTAATACGACTCACTATAGGGCGCTAGCTCGCCGCAGCCGAACGACCGAG
>group_672_6 628 0 0 0 sg=628 px=0 gx=0
TTCCCTAGGAGATCCTGGTATGACTAGTGCTTGGATTCTCACCAATAAAAAACGCCCGGC
>group_672_7 628 0 0 0 sg=628 px=0 gx=0
AAGTGAACATGGTCATAGCTGTTTCCCTAGGAGATCCTGGTATGACTAGTGCTTGGATTC
>group_672_8 628 0 0 0 sg=628 px=0 gx=0
GGTCATAGCTGTTTCCCTAGGAGATCCTGGTATGACTAGTGCTTGGATTCTCACCAATAA
>group_672_9 628 0 0 0 sg=628 px=0 gx=0
GTACCGGACATATGCCCGGGAATTCGGCCATTACGGCCTGCAGGATCCGAAAAAACCTCC
>group_673_0 190 1 0 0 sg=190 px=0 gx=0
TGAATTCATGCATCCCGGGGGATCCACTAGTAAGGCCTTAAGGGCCTCTAGAGAGCTCCA
>group_673_1 190 1 0 0 sg=190 px=0 gx=0
AAGGGAACAAAAGCTGGAGCTCTCTAGAGGCCCTTAAGGCCTTACTAGTGGATCCCCCGG
>group_673_2 190 1 0 0 sg=190 px=0 gx=0
TAAGGGCCTCTAGAGAGCTCCAGCTTTTGTTCCCTTTAGTGAGGGTTAATTTCGAGCTTG
>group_673_3 190 1 0 0 sg=190 px=0 gx=0
AAATTAACCCTCACTAAAGGGAACAAAAGCTGGAGCTCTCTAGAGGCCCTTAAGGCCTTA
>group_673_4 190 1 0 0 sg=190 px=0 gx=0
GCTGGAGCTCTCTAGAGGCCCTTAAGGCCTTACTAGTGGATCCCCCGGGATGCATGAATT
>group_673_5 190 1 0 0 sg=190 px=0 gx=0
CTCGAAATTAACCCTCACTAAAGGGAACAAAAGCTGGAGCTCTCTAGAGGCCCTTAAGGC
>group_673_6 190 1 0 0 sg=190 px=0 gx=0
CGACTCACTATAGGGCGAATTGGGTACCGGGCCCAGATCTGGCCATGGCGGCCGCGTCGA
>group_673_7 190 1 0 0 sg=190 px=0 gx=0
AACGACGGCCAGTGAATTGTAATACGACTCACTATAGGGCGAATTGGGTACCGGGCCCAG
>group_673_8 190 1 0 0 sg=190 px=0 gx=0
GCTCGAAATTAACCCTCACTAAAGGGAACAAAAGCTGGAGCTCTCTAGAGGCCCTTAAGG
>group_673_9 190 1 0 0 sg=190 px=0 gx=0
CGGCCAGTGAATTGTAATACGACTCACTATAGGGCGAATTGGGTACCGGGCCCAGATCTG
>group_674_0 13432 1 0 6888 sg=6544 px=0 gx=6888
TTCTAGCAGTTTCTTGGTCACGACCTTGGCGGTTTCTTTCTTAGTTGGGAAAGCTTCTAT
>group_674_1 13432 1 0 6888 sg=6544 px=0 gx=6888
CCACTAGAGAAACTCCAGGAACTTCCACACTTCTGATAGAAAACTCAACCCCCTATACCC
>group_674_2 13432 1 0 6888 sg=6544 px=0 gx=6888
GCTAGTGAGAGACAGCATGGCCAAATTAAGAGAAAGGCTTAATCAGAGACAAAAACTATT
>group_674_3 13432 1 0 6888 sg=6544 px=0 gx=6888
GACTACTAGCTCTAGTCAAAGGAGCCTATCAGGCGCTTAACCTCACCAATCCCGACAAGA
>group_674_4 13432 1 0 6888 sg=6544 px=0 gx=6888
TAGAGCTAGTAGTCTATCTCCAGTTCCTGGGGGTGGCTGTGGGACACTTGGACTTGTAGG
>group_674_5 13432 1 0 6888 sg=6544 px=0 gx=6888
TTTGGGCCGATGTCCCGGCTGGCAATGCCCTGGCCCAGATTACCTCAGTCTCAGTGGTCA
>group_674_6 13432 1 0 6888 sg=6544 px=0 gx=6888
ATCCGGGCATTGGAGAGCCAGCGATCAGGGGGTTGCTTAACTAGTGCCTCTACGGCATGG
>group_674_7 13432 1 0 6888 sg=6544 px=0 gx=6888
AAGTGGCCGTACAGTTGGCCGGAGCGGTGGAATGATTGGTATAAGTGCCCACGACCGCTA
>group_674_8 13432 1 0 6888 sg=6544 px=0 gx=6888
TGCCTACGGATGGTGGCAGCCATTGCAGTTCTGACAAAAGATGCTGGCAAGCTCACTATG
>group_674_9 13432 1 0 6888 sg=6544 px=0 gx=6888
GCATCTTTTGTCAGAACTGCAATGGCTGCCACCATCCGTAGGCAGGGGGGCCAGCCAGCT
>group_675_0 526 1 0 0 sg=526 px=0 gx=0
CCGGGGATCATCGAGCCGAGAACGTTATCGAAGTTGGTCATGTGTAATCCCCTCGTTTGA
>group_675_1 526 1 0 0 sg=526 px=0 gx=0
GCACGGCCGGTCGCGACACGGCCTGTCCGCACCGCGGATCAGGCGTTGACGATGACGGGC
>group_675_2 526 1 0 0 sg=526 px=0 gx=0
AAGACAATTGCGGATCCCAAAATGGATGTGCTGTACTCCATCTCGAGAACACTGAAGGAT
>group_675_3 526 1 0 0 sg=526 px=0 gx=0
AGACGTCCCCGATCAAAGCGGGCGCGTCGTTGTGGTCACCTCTAGAGCGGCCGCCACCGC
>group_675_4 526 1 0 0 sg=526 px=0 gx=0
TCCCCGACGTGGCCGACCAGCCCGTCATCGTCAACGCCTGATCCGCGGTGCGGACAGGCC
>group_675_5 526 1 0 0 sg=526 px=0 gx=0
GGTCACCTCTAGAGCGGCCGCCACCGCGGTGGAGCTCGAGCCAGATCTGGTAATCATGGT
>group_675_6 526 1 0 0 sg=526 px=0 gx=0
GCCTGTCCGCACCGCGGATCAGGCGTTGACGATGACGGGCTGGTCGGCCACGTCGGGGAC
>group_675_7 526 1 0 0 sg=526 px=0 gx=0
TATCGATAAGCTTCGCTCACTTTACCAACATGCTTCTAATGGAAGCTACTGTAAACACAC
>group_675_8 526 1 0 0 sg=526 px=0 gx=0
TCAAACGAGGGGATTACACATGACCAACTTCGATAACGTTCTCGGCTCGATGATCCCCGG
>group_675_9 526 1 0 0 sg=526 px=0 gx=0
TAGAAGCATGTTGGTAAAGTGAGCGAAGCTTATCGATACCGTCGACCTCGAGGGGGGGCC
>group_676_0 9042 0 2302 2302 sg=6740 px=0 gx=0
TCAATGATAAAATCGGCGGCAGGATTGCCGACTTGCAGGGCTTGAAAGGGCATGCGCGCT
>group_676_1 9042 0 2302 2302 sg=6740 px=0 gx=0
CGAGATCATCGAGTTCGGTGTATTCGAACATCAGGTGATTGATGCGCTTTTCCATCGGCC
>group_676_2 9042 0 2302 2302 sg=6740 px=0 gx=0
AAAGGCGCAATTGGTTCGACATGATGGGGTTGTTTTCCTGTCAAGAATTGATTTACACGA
>group_676_3 9042 0 2302 2302 sg=6740 px=0 gx=0
CGACATGATGGGGTTGTTTTCCTGTCAAGAATTGATTTACACGAAGATTGTCACAGCAGC
>group_676_4 9042 0 2302 2302 sg=6740 px=0 gx=0
GGTCAGAAATGGCTGAAACCGGCGGCTCGAATCGAAGCAAGGTTGCCAGCAAATCGCAAA
>group_676_5 9042 0 2302 2302 sg=6740 px=0 gx=0
CGTTGGCGTGCTTGCCCAACTGGAGCGCGACGTCAATCTTCTTCGCACGCACAACGTCAT
>group_676_6 9042 0 2302 2302 sg=6740 px=0 gx=0
GTTGCAGTGCATGAAGTAGGGCTGGGCAACCATGCCGTTCGGCAGATGAAGGTGGTATTC
>group_676_7 9042 0 2302 2302 sg=6740 px=0 gx=0
TTCCACAACACGTTCGGTCTGTATCGCTCAACCCAGACCGGTAAGGCGCTTATGGATGCC
>group_676_8 9042 0 2302 2302 sg=6740 px=0 gx=0
GTGTGCCATCTGCGGTTGATTCGCGGATGGTATTGGGTGCCCGACGCACAGAACGGGAGA
>group_676_9 9042 0 2302 2302 sg=6740 px=0 gx=0
TCATAGTACTGGCGATCGGTGAAAACGCGGTACGGAACCCGGCATCCGGCAGTGGACGGG
>group_677_0 1672 1 0 0 sg=1672 px=0 gx=0
CTCAGGCAGGCACAGAGGAATGAAAAGGAAGACGAGGACGCAACGCCAGGCGCATCGACA
>group_677_1 1672 1 0 0 sg=1672 px=0 gx=0
ATGCAGGGGTGGGGTGCACTACAGAAGGCAGAAAGTGGTAGAGAGACTGACGAGCCTGGG
>group_677_2 1672 1 0 0 sg=1672 px=0 gx=0
GAAAGGAGGCGGCGTGCCTGTGTGCGAGTTTCGTCCGCCAGTGCTGTGCCGATGATGCGC
>group_677_3 1672 1 0 0 sg=1672 px=0 gx=0
GTGTGTGAGAGCTGTCCAGGCCTTTCCTCTGCCTACTCGTCCCACGCTCAGGCAGGCACA
>group_677_4 1672 1 0 0 sg=1672 px=0 gx=0
GAGTGCTCGTGTGAGTGTGTGAGAGCTGTCCAGGCCTTTCCTCTGCCTACTCGTCCCACG
>group_677_5 1672 1 0 0 sg=1672 px=0 gx=0
CTGTCCAGGCCTTTCCTCTGCCTACTCGTCCCACGCTCAGGCAGGCACAGAGGAATGAAA
>group_677_6 1672 1 0 0 sg=1672 px=0 gx=0
GCATCGACATCGCGCACGTGTTTGCGGTGTACTGTGCGTCGATGATCGAGCGGCCAAGCG
>group_677_7 1672 1 0 0 sg=1672 px=0 gx=0
CTTCAATCGTTTTTCATCTTGATTCAGAGCTAAGTAGTAGCACACCACAGCAAGCGTAAT
>group_677_8 1672 1 0 0 sg=1672 px=0 gx=0
ACACACACACACACACACACACACACACACACGTACACACGTACACACACGTGCGCATGC
>group_677_9 1672 1 0 0 sg=1672 px=0 gx=0
GATGCGCACGACCAGAACACGCCTCTCTGTGCGCGTGAGCTGTATCGTTCTACGCGCACG
>group_678_0 226 1 0 0 sg=226 px=0 gx=0
CGCAGCCGCCGTAGGCGGTCACGACTTTGCGAAGCAAAGTCTAGTGAGTAAGCTTCACGC
>group_678_1 226 1 0 0 sg=226 px=0 gx=0
ACTTTGCGAAGCAAAGTCTAGTGAGTAAGCTTCACGCTGCCGCAAGCACTCAGGGCGCAA
>group_678_2 226 1 0 0 sg=226 px=0 gx=0
TTGCACAGATAGCGTGGTCCGGCCAGGACGACGAGGCTTGCAGGATCTACTCAAGCATTG
>group_678_3 226 1 0 0 sg=226 px=0 gx=0
GTGAGTAAGCTTCACGCTGCCGCAAGCACTCAGGGCGCAAGGGCTGCTAAAGGAAGCGGA
>group_678_4 226 1 0 0 sg=226 px=0 gx=0
CGGCTCGACGGGGGCAGCGCAAGGCGGTGCCTCCGGCGGGCCACTCAATGCTTGAGTAGA
>group_678_5 226 1 0 0 sg=226 px=0 gx=0
TGGTCCGGCCAGGACGACGAGGCTTGCAGGATCTACTCAAGCATTGAGTGGCCCGCCGGA
>group_678_6 226 1 0 0 sg=226 px=0 gx=0
AGCGCAAGGCGGTGCCTCCGGCGGGCCACTCAATGCTTGAGTAGATCCTGCAAGCCTCGT
>group_678_7 226 1 0 0 sg=226 px=0 gx=0
GTCCGGCCAGGACGACGAGGCTTGCAGGATCTACTCAAGCATTGAGTGGCCCGCCGGAGG
>group_678_8 226 1 0 0 sg=226 px=0 gx=0
GGCGGTCACGACTTTGCGAAGCAAAGTCTAGTGAGTAAGCTTCACGCTGCCGCAAGCACT
>group_678_9 226 1 0 0 sg=226 px=0 gx=0
CGCAAGGCGGTGCCTCCGGCGGGCCACTCAATGCTTGAGTAGATCCTGCAAGCCTCGTCG
>group_679_0 102 1 0 0 sg=102 px=0 gx=0
CAGGAAACAGCTATGACCATGATTACGAATTGCTGCAGGTCGACGGATCCGGGGAATTCA
>group_679_1 102 1 0 0 sg=102 px=0 gx=0
AACAGCTATGACCATGATTACGAATTGCTGCAGGTCGACGGATCCGGGGAATTCACTGGC
>group_679_2 102 1 0 0 sg=102 px=0 gx=0
GACCATGATTACGAATTGCTGCAGGTCGACGGATCCGGGGAATTCACTGGCCGTCGTTTT
>group_679_3 102 1 0 0 sg=102 px=0 gx=0
CGAATTGCTGCAGGTCGACGGATCCGGGGAATTCACTGGCCGTCGTTTTACAACGTCGTG
>group_679_4 102 1 0 0 sg=102 px=0 gx=0
CAATTTCACACAGGAAACAGCTATGACCATGATTACGAATTGCTGCAGGTCGACGGATCC
>group_679_5 102 1 0 0 sg=102 px=0 gx=0
GGCCAGTGAATTCCCCGGATCCGTCGACCTGCAGCAATTCGTAATCATGGTCATAGCTGT
>group_679_6 102 1 0 0 sg=102 px=0 gx=0
GGATAACAATTTCACACAGGAAACAGCTATGACCATGATTACGAATTGCTGCAGGTCGAC
>group_679_7 102 1 0 0 sg=102 px=0 gx=0
TTTCACACAGGAAACAGCTATGACCATGATTACGAATTGCTGCAGGTCGACGGATCCGGG
>group_679_8 102 1 0 0 sg=102 px=0 gx=0
CAGCTATGACCATGATTACGAATTGCTGCAGGTCGACGGATCCGGGGAATTCACTGGCCG
>group_679_9 102 1 0 0 sg=102 px=0 gx=0
AACAATTTCACACAGGAAACAGCTATGACCATGATTACGAATTGCTGCAGGTCGACGGAT
>group_680_0 2486 1 0 1370 sg=1116 px=0 gx=1370
TAGACTTCATCTAGGCATCCCATTTAAATTTTGTTGGTTCGGAGTGACCATCCCCTAGAT
>group_680_1 2486 1 0 1370 sg=1116 px=0 gx=1370
CTAAGTTCTAAGCGTCTGGAAAAGAGCTTTTCACAATTTCTATGTGAAGCGTAGAGTAAA
>group_680_2 2486 1 0 1370 sg=1116 px=0 gx=1370
AGGTATACTATGCAAAAATTGCCATGTAGAGACAATATTAGTAGGTTGTGGAAGTTATAC
>group_680_3 2486 1 0 1370 sg=1116 px=0 gx=1370
ATTAGTAGGTTGTGGAAGTTATACAGATCAATTTTAAGTAAATGTATGTATACTTCTCTA
>group_680_4 2486 1 0 1370 sg=1116 px=0 gx=1370
TCAAAAATTCCTTATATATTAATGAATTTTATCTTATAAAACAATATTATTGTTTACTCT
>group_680_5 2486 1 0 1370 sg=1116 px=0 gx=1370
CCATATGTTTTTATGATTGCTTTGGATTTGTGCAGATTAATTCAGACGCTTTTTTTAGAC
>group_680_6 2486 1 0 1370 sg=1116 px=0 gx=1370
AAACATATGGGGATCCGCGGGGATCAAGATCCCCGGGGATCTGATCAAGAGACAGGATGA
>group_680_7 2486 1 0 1370 sg=1116 px=0 gx=1370
TTTTATCTTATAAAACAATATTATTGTTTACTCTACGCTTCACATAGAAATTGTGAAAAG
>group_680_8 2486 1 0 1370 sg=1116 px=0 gx=1370
TCTCTAGAGCGGCCGCCACCGCGGTGGAGCTCCAGCTTTTGTTCCCTTTAGTGAGGGTTA
>group_680_9 2486 1 0 1370 sg=1116 px=0 gx=1370
CGCTTCACATAGAAATTGTGAAAAGCTCTTTTCCAGACGCTTAGAACTTAGGGACAAAAA
>group_681_0 3696 1 0 2406 sg=1290 px=0 gx=2406
TCAGAGATCTAAGTGGAGCACCTAGATCGCTTAAATCCTGGCCGCGACAGGCGTGAGTCG
>group_681_1 3696 1 0 2406 sg=1290 px=0 gx=2406
GTAGAGCCTTTTGTTGGTGTTTGGTTAGCTTAGATATCTAAACCTTAACCCTGACAAAAG
>group_681_2 3696 1 0 2406 sg=1290 px=0 gx=2406
TCGCCTGATACGCAAGCCACGCAAGCTTTAACACCCCGTAGTCTTTGTCATACGCCCACA
>group_681_3 3696 1 0 2406 sg=1290 px=0 gx=2406
CTGATTTGCACCCCGAAACTGAAAAACCCGGATCCATTTAAGAATCCGGGGTTTAGGGAA
>group_681_4 3696 1 0 2406 sg=1290 px=0 gx=2406
GGTCTACACCGCTAGCCCAGGTTCTGTGATGTACCCCAAAACCGGAAGGGCCACGTTGGG
>group_681_5 3696 1 0 2406 sg=1290 px=0 gx=2406
TCTGTGATGTACCCCAAAACCGGAAGGGCCACGTTGGGGATCCTCTAGAGTCGACCTGCA
>group_681_6 3696 1 0 2406 sg=1290 px=0 gx=2406
TAGATCGCTTAAATCCTGGCCGCGACAGGCGTGAGTCGGGAAAACTAAAGTGGCTCTTCC
>group_681_7 3696 1 0 2406 sg=1290 px=0 gx=2406
GGGTGTTAAAGCTTGCGTGGCTTGCGTATCAGGCGATTATTGATTGTTATCAGATGGGTA
>group_681_8 3696 1 0 2406 sg=1290 px=0 gx=2406
AGATTTTGAGACACAAGATCTAGTCACGCACATCTTCTGCACGCTCGTGTGTTCGCCATT
>group_681_9 3696 1 0 2406 sg=1290 px=0 gx=2406
TTGCACCCCGAAACTGAAAAACCCGGATCCATTTAAGAATCCGGGGTTTAGGGAAAATCA
>group_682_0 172 1 0 0 sg=172 px=0 gx=0
GATTTCGAACCCGGGGTACCAAACTCGCTCCGGCGCCGGAACCAGTTGGTACCGAATTCC
>group_682_1 172 1 0 0 sg=172 px=0 gx=0
TGCTCCTCTAGACTCGAGGAATTCGGTACCAACTGGTTCCGGCGCCGGAGCGAGTTTGGT
>group_682_2 172 1 0 0 sg=172 px=0 gx=0
ACGCGTTGGGAGCTCTCCGGATCCAAGCTTATCGATTTCGAACCCGGGGTACCAAACTCG
>group_682_3 172 1 0 0 sg=172 px=0 gx=0
CGGAGCGAGTTTGGTACCCCGGGTTCGAAATCGATAAGCTTGGATCCGGAGAGCTCCCAA
>group_682_4 172 1 0 0 sg=172 px=0 gx=0
TGGTTCCGGCGCCGGAGCGAGTTTGGTACCCCGGGTTCGAAATCGATAAGCTTGGATCCG
>group_682_5 172 1 0 0 sg=172 px=0 gx=0
TGGGAGCTCTCCGGATCCAAGCTTATCGATTTCGAACCCGGGGTACCAAACTCGCTCCGG
>group_682_6 172 1 0 0 sg=172 px=0 gx=0
TCCGGCGCCGGAACCAGTTGGTACCGAATTCCTCGAGTCTAGAGGAGCATGCGACGTCGG
>group_682_7 172 1 0 0 sg=172 px=0 gx=0
CGAACCCGGGGTACCAAACTCGCTCCGGCGCCGGAACCAGTTGGTACCGAATTCCTCGAG
>group_682_8 172 1 0 0 sg=172 px=0 gx=0
AACCAGTTGGTACCGAATTCCTCGAGTCTAGAGGAGCATGCGACGTCGGGCCCAATTCGC
>group_682_9 172 1 0 0 sg=172 px=0 gx=0
CCCGACGTCGCATGCTCCTCTAGACTCGAGGAATTCGGTACCAACTGGTTCCGGCGCCGG
>group_683_0 1904 2 0 1654 sg=250 px=0 gx=1654
GCCCCTTTGTCCTGTATGTCGTCGTGTGCTCAGATCCATGGATATCTAGCGATCGGGGAT
>group_683_1 1904 2 0 1654 sg=250 px=0 gx=1654
AACACGGCGTTGTGCCCGCCCGCGGGCTTGTACGCATCCTGGAACTTCAGGTTGCTGCTA
>group_683_2 1904 2 0 1654 sg=250 px=0 gx=1654
GTCGTCGTGTGCTCAGATCCATGGATATCTAGCGATCGGGGATGAAACCGGGGGTCACCG
>group_683_3 1904 2 0 1654 sg=250 px=0 gx=1654
GCGGGAAGTTGAACACGGCGTTGTGCCCGCCCGCGGGCTTGTACGCATCCTGGAACTTCA
>group_683_4 1904 2 0 1654 sg=250 px=0 gx=1654
TTCCAGGATGCGTACAAGCCCGCGGGCGGGCACAACGCCGTGTTCAACTTCCCGCCCAAC
>group_683_5 1904 2 0 1654 sg=250 px=0 gx=1654
CTTCGTTCGTAGCAGCAACCTGAAGTTCCAGGATGCGTACAAGCCCGCGGGCGGGCACAA
>group_683_6 1904 2 0 1654 sg=250 px=0 gx=1654
GGATGCGTACAAGCCCGCGGGCGGGCACAACGCCGTGTTCAACTTCCCGCCCAACGGCAC
>group_683_7 1904 2 0 1654 sg=250 px=0 gx=1654
TGCCCCTTTGTCCTGTATGTCGTCGTGTGCTCAGATCCATGGATATCTAGCGATCGGGGA
>group_683_8 1904 2 0 1654 sg=250 px=0 gx=1654
TGTGCCCGCCCGCGGGCTTGTACGCATCCTGGAACTTCAGGTTGCTGCTACGAACGAAGT
>group_683_9 1904 2 0 1654 sg=250 px=0 gx=1654
CCCCGATCGCTAGATATCCATGGATCTGAGCACACGACGACATACAGGACAAAGGGGCAC
>group_684_0 1182 0 0 0 sg=1182 px=0 gx=0
AACTGTGCCAGCTCGTAATGTCTGGTCAACTTTCCGACCCTGAGAAACTTCTGGAATCGC
>group_684_1 1182 0 0 0 sg=1182 px=0 gx=0
GGGATGATGTTAAGGCAATTGGTGTTTATGGCTCTCTTGGTCGTCAGACTGATGGGCCCT
>group_684_2 1182 0 0 0 sg=1182 px=0 gx=0
TTCCTTAATTTCATGAACAATCTTCATTCTTTCTTCTCTAGTCATTATTATTGGTCCTTT
>group_684_3 1182 0 0 0 sg=1182 px=0 gx=0
CCCGAGATGCATAATCTAGTAGAATCTCTTCGCTATAAAAATTCACTTCCGCCTTCCACT
>group_684_4 1182 0 0 0 sg=1182 px=0 gx=0
GAGATTCTACTAGATTATGCATCTCGGGTGGAACCGGATTGGCCGCTTACACATGGTCGA
>group_684_5 1182 0 0 0 sg=1182 px=0 gx=0
GGTCTTAACTGAAGCAGTTAAGCAACCAGATCTTCCTCCAGGTTATGTCCAACTGTGCCA
>group_684_6 1182 0 0 0 sg=1182 px=0 gx=0
TGCCTGCATATTCAAACAGCTCTTCTACGATAAGGGCACAGATCGCATCGTGGAACTTTT
>group_684_7 1182 0 0 0 sg=1182 px=0 gx=0
GATGCGATCTGTGCCCTTATCGTAGAAGAGCTGTTTGAATATGCAGGCAAATGGCGTAAT
>group_684_8 1182 0 0 0 sg=1182 px=0 gx=0
GGCGGAAGTGAATTTTTATAGCGAAGAGATTCTACTAGATTATGCATCTCGGGTGGAACC
>group_684_9 1182 0 0 0 sg=1182 px=0 gx=0
TTTTATAGCGAAGAGATTCTACTAGATTATGCATCTCGGGTGGAACCGGATTGGCCGCTT
>group_685_0 240 1 0 0 sg=240 px=0 gx=0
AGAAGCTTGAATTCTATATATGAGTAAACTTGGTCTGACAGTTACCAATGCTTAATCAGT
>group_685_1 240 1 0 0 sg=240 px=0 gx=0
GCGGAACCAGCAGCGCGGCCGCAGTGTTTAAACTAAGTGAAGAGAAGCTTGAATTCTATA
>group_685_2 240 1 0 0 sg=240 px=0 gx=0
GGAACCAGCAGCGCGGCCGCAGTGTTTAAACTAAGTGAAGAGAAGCTTGAATTCTATATA
>group_685_3 240 1 0 0 sg=240 px=0 gx=0
GGTAACTGTCAGACCAAGTTTACTCATATATAGAATTCAAGCTTCTCTTCACTTAGTTTA
>group_685_4 240 1 0 0 sg=240 px=0 gx=0
TGTCAGACCAAGTTTACTCATATATAGAATTCAAGCTTCTCTTCACTTAGTTTAAACACT
>group_685_5 240 1 0 0 sg=240 px=0 gx=0
ATTTCAGAAGAAGATCTGGAACAGAAGCTCATCTCTGAGGAAGATCTGGGTACCGCTGCG
>group_685_6 240 1 0 0 sg=240 px=0 gx=0
AGCGGACGCAGCGGTACCCAGATCTTCCTCAGAGATGAGCTTCTGTTCCAGATCTTCTTC
>group_685_7 240 1 0 0 sg=240 px=0 gx=0
TCAAGCTTCTCTTCACTTAGTTTAAACACTGCGGCCGCGCTGCTGGTTCCGCGTGGTTCT
>group_685_8 240 1 0 0 sg=240 px=0 gx=0
AACAGAAGCTCATCTCTGAGGAAGATCTGGGTACCGCTGCGTCCGCTGCTGGTTCTAGAC
>group_685_9 240 1 0 0 sg=240 px=0 gx=0
TGATTAAGCATTGGTAACTGTCAGACCAAGTTTACTCATATATAGAATTCAAGCTTCTCT
>group_686_0 10318 1 1844 54 sg=8464 px=1800 gx=10
TAGTTGTACTGAAGCGAGACTGAACATCTTTTAGTTTTCCATACAACTTTTCTTTTTCTT
>group_686_1 10318 1 1844 54 sg=8464 px=1800 gx=10
GCCATGCAGGGAGTATAACACGGCTGGGCAGCAAGGCGCATGCATCAAAACAAGGCGACA
>group_686_2 10318 1 1844 54 sg=8464 px=1800 gx=10
GTGATTGCCAAGCACGTCCCCATGCGCTCCATCAAGAAGAGCGCATTCGCGGAGCTGGTG
>group_686_3 10318 1 1844 54 sg=8464 px=1800 gx=10
GCAGCCAATCAAAACAAGGCGACAAGGCGCATGCAGTGAGATCAAAAATCTGTTAATGCC
>group_686_4 10318 1 1844 54 sg=8464 px=1800 gx=10
TATTGTAGAACATGAGTACTTTGTTGAGTTTGTTAAGTCTCTGCGCCCTCACTTTCCAAT
>group_686_5 10318 1 1844 54 sg=8464 px=1800 gx=10
ATATTTTATCATGGTGGAGGGGAAGGGTTGCAGAATATCCTATTCTCACCCAAATTGCAA
>group_686_6 10318 1 1844 54 sg=8464 px=1800 gx=10
ATCTTTGGGACCACTGTCGGCAGAGAGATCCCCAACATCTACAAATTGCCTTTTCTTATC
>group_686_7 10318 1 1844 54 sg=8464 px=1800 gx=10
GATTGCCAAGCACGTCCCCATGCGCTCCATCAAGAAGAGCGCATTCGCGGAGCTGGTGAA
>group_686_8 10318 1 1844 54 sg=8464 px=1800 gx=10
GGATATTCATGCATGATTATTGCCAAATGAAGCTTCTTTAGGCTAACCACTTCATCGTAC
>group_686_9 10318 1 1844 54 sg=8464 px=1800 gx=10
TGGATCCCCCGCGCGGCCGGGTCACGCTAGGGATGAAAACGGTCGGTAACGGTCGGTAAA
>group_687_0 578 3 0 0 sg=578 px=0 gx=0
AGTTCCCGGGATAATCCTGGTACAAGATCTTGAATTCGCCGTGATGGTGGTGATGGTGGC
>group_687_1 578 3 0 0 sg=578 px=0 gx=0
TGGAGTAGGACTCGGCGTGCGCAGGAGAGCCGCTGCTGCCCCGGGACGAGGTGTCAAAGT
>group_687_2 578 3 0 0 sg=578 px=0 gx=0
GCCAGCAGAAGTTCCGGGTAGATATGCCTGGCTCGGGCAGTGCCTTCATCCCCACAATCA
>group_687_3 578 3 0 0 sg=578 px=0 gx=0
CACCATCACGGCGAATTCAAGATCTTGTACCAGGATTATCCCGGGAACTTTGACACCTCG
>group_687_4 578 3 0 0 sg=578 px=0 gx=0
GGTGGCGGCGGCCAGCAGAAGTTCCGGGTAGATATGCCTGGCTCGGGCAGTGCCTTCATC
>group_687_5 578 3 0 0 sg=578 px=0 gx=0
AGGACTCGGCGTGCGCAGGAGAGCCGCTGCTGCCCCGGGACGAGGTGTCAAAGTTCCCGG
>group_687_6 578 3 0 0 sg=578 px=0 gx=0
AAGTTCCCGGGATAATCCTGGTACAAGATCTTGAATTCGCCGTGATGGTGGTGATGGTGG
>group_687_7 578 3 0 0 sg=578 px=0 gx=0
ACACCTCGTCCCGGGGCAGCAGCGGCTCTCCTGCGCACGCCGAGTCCTACTCCAGCGGTG
>group_687_8 578 3 0 0 sg=578 px=0 gx=0
GTGCCTTCATCCCCACAATCAACGCCATCACCACCAGCCAGGACCTGCAGTGGATGGTAC
>group_687_9 578 3 0 0 sg=578 px=0 gx=0
GCTGTACCATCCACTGCAGGTCCTGGCTGGTGGTGATGGCGTTGATTGTGGGGATGAAGG
>group_688_0 236 1 0 0 sg=236 px=0 gx=0
CCATTTATTATTTCCTTCCTCTTTTCTACAGTATTTAAAGATACCCCGGATCCTCTAGAG
>group_688_1 236 1 0 0 sg=236 px=0 gx=0
GTTTTAGTACCTAGCCCGGGATCCTCTACGCCGGACGCATCCGCCCCGGATCAGGTAAAA
>group_688_2 236 1 0 0 sg=236 px=0 gx=0
TGTTTTAGTACCTAGCCCGGGATCCTCTACGCCGGACGCATCCGCCCCGGATCAGGTAAA
>group_688_3 236 1 0 0 sg=236 px=0 gx=0
CGGCGTAGAGGATCCCGGGCTAGGTACTAAAACAATTCATCCAGTAAAATATAATATTTT
>group_688_4 236 1 0 0 sg=236 px=0 gx=0
TGAATTGTTTTAGTACCTAGCCCGGGATCCTCTACGCCGGACGCATCCGCCCCGGATCAG
>group_688_5 236 1 0 0 sg=236 px=0 gx=0
ATTTAAAGATACCCCGGATCCTCTAGAGTCGACCTGCAGGCATGCAAGCTTTCGCGAGCT
>group_688_6 236 1 0 0 sg=236 px=0 gx=0
AGCTCGCGAAAGCTTGCATGCCTGCAGGTCGACTCTAGAGGATCCGGGGTATCTTTAAAT
>group_688_7 236 1 0 0 sg=236 px=0 gx=0
TTGTTTTAGTACCTAGCCCGGGATCCTCTACGCCGGACGCATCCGCCCCGGATCAGGTAA
>group_688_8 236 1 0 0 sg=236 px=0 gx=0
TTAGTACCTAGCCCGGGATCCTCTACGCCGGACGCATCCGCCCCGGATCAGGTAAAAGCA
>group_688_9 236 1 0 0 sg=236 px=0 gx=0
TAAAGATACCCCGGATCCTCTAGAGTCGACCTGCAGGCATGCAAGCTTTCGCGAGCTCGA
>group_689_0 666 1 0 0 sg=666 px=0 gx=0
CCTAGGCCTTTAGCTTCCTTCTTTGGATCCTTAATTAAGTCTAGAGTCGACTGTTTAAAC
>group_689_1 666 1 0 0 sg=666 px=0 gx=0
CCAAAGAAGGAAGCTAAAGGCCTAGGGTTGACTTTTCAATCCTGACGAAAAATATTCGTA
>group_689_2 666 1 0 0 sg=666 px=0 gx=0
TGAAGATAAGATCTGTGTGTTCAGAAAAAAATATTCTATCACATCCAAATGTATAAGTGA
>group_689_3 666 1 0 0 sg=666 px=0 gx=0
TATACATTTGGATGTGATAGAATATTTTTTTCTGAACACACAGATCTTATCTTCACCGAT
>group_689_4 666 1 0 0 sg=666 px=0 gx=0
AAAATATTCGTAACGCATAATACAAAGTCTTTAAGTTTTGTTTATTAGTACATACATGTG
>group_689_5 666 1 0 0 sg=666 px=0 gx=0
TCAACCCTAGGCCTTTAGCTTCCTTCTTTGGATCCTTAATTAAGTCTAGAGTCGACTGTT
>group_689_6 666 1 0 0 sg=666 px=0 gx=0
AGAAAAAAATATTCTATCACATCCAAATGTATAAGTGAATAACAGAAAAATAAAATGTAA
>group_689_7 666 1 0 0 sg=666 px=0 gx=0
TATTCGTAACGCATAATACAAAGTCTTTAAGTTTTGTTTATTAGTACATACATGTGAATA
>group_689_8 666 1 0 0 sg=666 px=0 gx=0
CAAAGTCTTTAAGTTTTGTTTATTAGTACATACATGTGAATAAAAAATAAATAAGGAATG
>group_689_9 666 1 0 0 sg=666 px=0 gx=0
ATTCGTAACGCATAATACAAAGTCTTTAAGTTTTGTTTATTAGTACATACATGTGAATAA
>group_690_0 1940 1 0 432 sg=1508 px=0 gx=432
GCATGATATCGCATCTGCAGGTCCGCAAAAGAAAAACGAAATGATACACCAATCAGTGCA
>group_690_1 1940 1 0 432 sg=1508 px=0 gx=432
CTAACGTGCCTTCCGAACCAATCATCAATTGCGTTTAGGATCCGAAAGTACAGTCGGCAT
>group_690_2 1940 1 0 432 sg=1508 px=0 gx=432
GGATTTTATATAGTTTACCCCGTCAGCTTTAGAGATCTTCTTCACGTTACTAAAGGGAAT
>group_690_3 1940 1 0 432 sg=1508 px=0 gx=432
ATCATTACCGAAGTAATCGTTAAACTGTTGCCGATTCCGCTAGGGACCCATAACTTCGTA
>group_690_4 1940 1 0 432 sg=1508 px=0 gx=432
TTTGATATGCCTCCTAAATTTTTATCTACCTAGTATAGCATTTTGTGAAGTTTTTTTCTA
>group_690_5 1940 1 0 432 sg=1508 px=0 gx=432
CGAACGGTAGATTTAAATTGTTTAAACGTGCTCCAGTGGCTTCTGTTTCTATCAGGCTCG
>group_690_6 1940 1 0 432 sg=1508 px=0 gx=432
TACCGTTCGTATAGCATACATTATACGAAGTTATGGGTCCCTAGCGGAATCGGCAACAGT
>group_690_7 1940 1 0 432 sg=1508 px=0 gx=432
TAGAAAAAAACTTCACAAAATGCTATACTAGGTAGATAAAAATTTAGGAGGCATATCAAA
>group_690_8 1940 1 0 432 sg=1508 px=0 gx=432
GACTGTACTTTCGGATCCTAAACGCAATTGATGATTGGTTCGGAAGGCACGTTAGGAATC
>group_690_9 1940 1 0 432 sg=1508 px=0 gx=432
TAGGCCTAATGACTGGCTTTTATAATATGAGATAATGCCGACTGTACTTTCGGATCCTAA
>group_691_0 1598 1 0 0 sg=1598 px=0 gx=0
TCAACCTCCTCGACTTTAGGGAGCTCCAGCTTTTGTTCCCTTTAGTGAGGGTTAATTTCG
>group_691_1 1598 1 0 0 sg=1598 px=0 gx=0
GTTACCCAGTTGTGAGGTTGTTGCGACGCACATTCACATGTCTTCATCTTATTTGTTGGT
>group_691_2 1598 1 0 0 sg=1598 px=0 gx=0
CCGTGAATTTTCGAAGTTCGATCAGGCACCGGGCTTGCGGGTCATGCACCAGGTGCGCGG
>group_691_3 1598 1 0 0 sg=1598 px=0 gx=0
TGTTCTTTGTTGAATTTGTTGTCCACGGCTTCATCGTGGTGCGCAAGGCCTGCCATGTTT
>group_691_4 1598 1 0 0 sg=1598 px=0 gx=0
GAATCAGCGCGCCCGCACCCCAAAACGAGCAGTAAGGAAATATACCAACAAATAAGATGA
>group_691_5 1598 1 0 0 sg=1598 px=0 gx=0
TTTTGTTGTTCTTTGTTGAATTTGTTGTCCACGGCTTCATCGTGGTGCGCAAGGCCTGCC
>group_691_6 1598 1 0 0 sg=1598 px=0 gx=0
TCTCTTTGAATCAGCGCGCCCGCACCCCAAAACGAGCAGTAAGGAAATATACCAACAAAT
>group_691_7 1598 1 0 0 sg=1598 px=0 gx=0
TGGTGCGCAAGGCCTGCCATGTTTGCACGCTTCACGCTTTCCACAACTTATTCTGTTAGC
>group_691_8 1598 1 0 0 sg=1598 px=0 gx=0
TCTCATAGAACGCGTTTTGTTGTTCTTTGTTGAATTTGTTGTCCACGGCTTCATCGTGGT
>group_691_9 1598 1 0 0 sg=1598 px=0 gx=0
ACCTGATCTTCTAGTTCACCTTGAAAATATAAATTTTCAGAAGCAGTTGTAGGTATATCA
>group_692_0 2050 0 0 0 sg=2050 px=0 gx=0
CGGCGTAATGGGTCTGTGCTGGGGGGGGGGTCGTGAGGTTTGCCAGCCTTTAGCTTTTCG
>group_692_1 2050 0 0 0 sg=2050 px=0 gx=0
CGGCGCGATGGCGCGGGGATGCCGCAGGCGTGGGCATACAGCGCGTGGCGCTCGATCTGC
>group_692_2 2050 0 0 0 sg=2050 px=0 gx=0
GTGCAATGCGGCAGGGGTGATGGCCGGGGTCCCGTGCGGCGCCCCAGGCGATCCACATTG
>group_692_3 2050 0 0 0 sg=2050 px=0 gx=0
GCTACCGCCGAGCCCAGGGGGTGCCCGTGACAGCTGGGCTTTGCTAGCAGAGATCCAAAC
>group_692_4 2050 0 0 0 sg=2050 px=0 gx=0
GCCGTTGATCAGGACCATCCCCGCCTTGTCCTCCCGTTCCAGGGTGAGAACGCCCGAGGT
>group_692_5 2050 0 0 0 sg=2050 px=0 gx=0
CCGCCTTGTCCTCCCGTTCCAGGGTGAGAACGCCCGAGGTCAGATACAGCACGGGGTTCC
>group_692_6 2050 0 0 0 sg=2050 px=0 gx=0
CTGCTAGCAAAGCCCAGCTGTCACGGGCACCCCCTGGGCTCGGCGGTAGCTCGTTTATGC
>group_692_7 2050 0 0 0 sg=2050 px=0 gx=0
CCGGCCACAGGCCTTCCCTGTAGCGCTTTGGCGTGTCGACGGCGCGGCGGCGACCTACCG
>group_692_8 2050 0 0 0 sg=2050 px=0 gx=0
GGGTTCCATAAAGCGGGTTCTCGCCCACCCCACGAAGGCGCCCCGGGCGGCCCGGGGGCC
>group_692_9 2050 0 0 0 sg=2050 px=0 gx=0
GGGTAAAGCTGGCGGCGCGGGGGTCGGGGCTGTGCACCTTTGCTGGGGGGGGGTCTAGGA
>group_693_0 202 0 0 0 sg=202 px=0 gx=0
CGCGTACGTGCACGACGTCTTAAGCTTTCGAATTCGCGAGCTCCATGGATATCGATCGCA
>group_693_1 202 0 0 0 sg=202 px=0 gx=0
GAATTCGAAAGCTTAAGACGTCGTGCACGTACGCGTGGCGCCTGCAGGTCGACTCTAGAG
>group_693_2 202 0 0 0 sg=202 px=0 gx=0
GCCTCGAGGGCCCATATGCATGCGATCGATATCCATGGAGCTCGCGAATTCGAAAGCTTA
>group_693_3 202 0 0 0 sg=202 px=0 gx=0
GGGCCCATATGCATGCGATCGATATCCATGGAGCTCGCGAATTCGAAAGCTTAAGACGTC
>group_693_4 202 0 0 0 sg=202 px=0 gx=0
GACGTCTTAAGCTTTCGAATTCGCGAGCTCCATGGATATCGATCGCATGCATATGGGCCC
>group_693_5 202 0 0 0 sg=202 px=0 gx=0
CGTCTTAAGCTTTCGAATTCGCGAGCTCCATGGATATCGATCGCATGCATATGGGCCCTC
>group_693_6 202 0 0 0 sg=202 px=0 gx=0
CTTAAGCTTTCGAATTCGCGAGCTCCATGGATATCGATCGCATGCATATGGGCCCTCGAG
>group_693_7 202 0 0 0 sg=202 px=0 gx=0
TCGATCGCATGCATATGGGCCCTCGAGGCCTTGAATGCGGCCGCGGAACCTAGCCGTAAT
>group_693_8 202 0 0 0 sg=202 px=0 gx=0
GGCTAGGTTCCGCGGCCGCATTCAAGGCCTCGAGGGCCCATATGCATGCGATCGATATCC
>group_693_9 202 0 0 0 sg=202 px=0 gx=0
CTAGAGTCGACCTGCAGGCGCCACGCGTACGTGCACGACGTCTTAAGCTTTCGAATTCGC
>group_694_0 192 1 0 0 sg=192 px=0 gx=0
GGCTCCTTCACCAAGGGTGGGCGCGCCGACCCAGCTTTCTTGTACAAAGTTGGCATTATA
>group_694_1 192 1 0 0 sg=192 px=0 gx=0
AAAGCTGGGTCGGCGCGCCCACCCTTGGTGAAGGAGCCCTGAAAATACAGGTTTTCCTCG
>group_694_2 192 1 0 0 sg=192 px=0 gx=0
TCTTATAATGCCAACTTTGTACAAGAAAGCTGGGTCGGCGCGCCCACCCTTGGTGAAGGA
>group_694_3 192 1 0 0 sg=192 px=0 gx=0
AAGCTGGGTCGGCGCGCCCACCCTTGGTGAAGGAGCCCTGAAAATACAGGTTTTCCTCGA
>group_694_4 192 1 0 0 sg=192 px=0 gx=0
GCGCCCACCCTTGGTGAAGGAGCCCTGAAAATACAGGTTTTCCTCGAGTACGGCGGCCGC
>group_694_5 192 1 0 0 sg=192 px=0 gx=0
GCTGGGTCGGCGCGCCCACCCTTGGTGAAGGAGCCCTGAAAATACAGGTTTTCCTCGAGT
>group_694_6 192 1 0 0 sg=192 px=0 gx=0
GAGCCCTGAAAATACAGGTTTTCCTCGAGTACGGCGGCCGCGGAGCCTGCTTTTTTGTAC
>group_694_7 192 1 0 0 sg=192 px=0 gx=0
GTACTCGAGGAAAACCTGTATTTTCAGGGCTCCTTCACCAAGGGTGGGCGCGCCGACCCA
>group_694_8 192 1 0 0 sg=192 px=0 gx=0
CCACCCTTGGTGAAGGAGCCCTGAAAATACAGGTTTTCCTCGAGTACGGCGGCCGCGGAG
>group_694_9 192 1 0 0 sg=192 px=0 gx=0
AAGCAGGCTCCGCGGCCGCCGTACTCGAGGAAAACCTGTATTTTCAGGGCTCCTTCACCA
>group_695_0 522 1 0 78 sg=444 px=0 gx=78
GACCTGTCAATAGTAGTAGCCAACCGGATGTGCTCACAGAACTGAATAATGGGTAACCTC
>group_695_1 522 1 0 78 sg=444 px=0 gx=78
GCTCGGTACCCCCCATAGACCTGTCAATAGTAGTAGCCAACCGGATGTGCTCACAGAACT
>group_695_2 522 1 0 78 sg=444 px=0 gx=78
GATTATTTCTAGGGGATCCTCTAGAGTCGACCTGCAGGCATGCAAGCTTGGCACTGGCCG
>group_695_3 522 1 0 78 sg=444 px=0 gx=78
TGCAGGTCGACTCTAGAGGATCCCCTAGAAATAATCTCAGACATCGGAAACTATGTCGGC
>group_695_4 522 1 0 78 sg=444 px=0 gx=78
AGTTCTGTGAGCACATCCGGTTGGCTACTACTATTGACAGGTCTATGGGGGGTACCGAGC
>group_695_5 522 1 0 78 sg=444 px=0 gx=78
TCGGTACCCCCCATAGACCTGTCAATAGTAGTAGCCAACCGGATGTGCTCACAGAACTGA
>group_695_6 522 1 0 78 sg=444 px=0 gx=78
AACAATTTCACACAGGAAACAGCTATGACCATGATTACGAATTCGAGCTCGGTACCCCCC
>group_695_7 522 1 0 78 sg=444 px=0 gx=78
CGACTCTAGAGGATCCCCTAGAAATAATCTCAGACATCGGAAACTATGTCGGCTGCTGCA
>group_695_8 522 1 0 78 sg=444 px=0 gx=78
TAGACCTGTCAATAGTAGTAGCCAACCGGATGTGCTCACAGAACTGAATAATGGGTAACC
>group_695_9 522 1 0 78 sg=444 px=0 gx=78
AGACTAAATTTGCCCCTGGAGGTTACCCATTATTCAGTTCTGTGAGCACATCCGGTTGGC
>group_696_0 390 0 0 0 sg=390 px=0 gx=0
TGATATTCGGCAAGCAGGCATCGCCATGAGTCACGACGAGGTCCTCGCCGTCGGGCATGC
>group_696_1 390 0 0 0 sg=390 px=0 gx=0
ATCACACAGGAAACACATATGACCATGATTAATACGACTCACTATAGGGCCTTCTTGGCC
>group_696_2 390 0 0 0 sg=390 px=0 gx=0
ATCGCCATGAGTCACGACGAGGTCCTCGCCGTCGGGCATGCGCGCCTTGAGCCTGGCGAA
>group_696_3 390 0 0 0 sg=390 px=0 gx=0
GAAGGCCCTATAGTGAGTCGTATTAATCATGGTCATATGTGTTTCCTGTGTGATATTGTT
>group_696_4 390 0 0 0 sg=390 px=0 gx=0
GAATTCCATGGATATCCCGGGGATCCATGCTAAGCTTGGCCAAGAAGGCCCTATAGTGAG
>group_696_5 390 0 0 0 sg=390 px=0 gx=0
GTGGTATTGTGAGCGGATAACAATATCACACAGGAAACACATATGACCATGATTAATACG
>group_696_6 390 0 0 0 sg=390 px=0 gx=0
ATGCCCGACGGCGAGGACCTCGTCGTGACTCATGGCGATGCCTGCTTGCCGAATATCATG
>group_696_7 390 0 0 0 sg=390 px=0 gx=0
TCATGGTCATATGTGTTTCCTGTGTGATATTGTTATCCGCTCACAATACCACACAACATA
>group_696_8 390 0 0 0 sg=390 px=0 gx=0
CTCACTATAGGGCCTTCTTGGCCAAGCTTAGCATGGATCCCCGGGATATCCATGGAATTC
>group_696_9 390 0 0 0 sg=390 px=0 gx=0
TAGCATGGATCCCCGGGATATCCATGGAATTCTTGGTACCGTCGACTCTAGACTTAAGTT
>group_697_0 856 0 0 0 sg=856 px=0 gx=0
GCGGGTGTCGGGCGCAGCCATGACCCAGTCACGTAGCGCATCAGAGCAGATTGTACTGAG
>group_697_1 856 0 0 0 sg=856 px=0 gx=0
CTCGAATTCTAGAGATCTTCCATACCTACCAGTTCTGCGCCTGCAGGGGGGGGGGGGGGG
>group_697_2 856 0 0 0 sg=856 px=0 gx=0
TGATGCGCTACGTGACTGGGTCATGGCTGCGCCCGACACCCGCCAACACCCGCTGACGCG
>group_697_3 856 0 0 0 sg=856 px=0 gx=0
CAGGGTCATCGCTAGCCAGATCCCCGCTGATTTATGCTGGTTACTGTTGCGCCTGTTAGC
>group_697_4 856 0 0 0 sg=856 px=0 gx=0
TGCCTGAGGCTGGACGACTCGCGGAGTTCTACCGGCAGTGCAAATCCGTCGGCATCCAGG
>group_697_5 856 0 0 0 sg=856 px=0 gx=0
CAGAACTGGTAGGTATGGAAGATCTCTAGAATTCGAGCTCGCCCGGGGATCGATCCTCTA
>group_697_6 856 0 0 0 sg=856 px=0 gx=0
GGGGGGGGGGGGGGGGGGGGGGGGGTTCCATTGTTCATTCCACGGACAAAAACAGAGAAA
>group_697_7 856 0 0 0 sg=856 px=0 gx=0
GCTGCGCAAGGAACGCCCCGTCGTGGCCAGCCACGATAGCCGCGCTGCCTCGTCCTGCAG
>group_697_8 856 0 0 0 sg=856 px=0 gx=0
GCTTGTCTGTAAGCGGATGCCGGGAGCANACAAGCCCGTCAGGGCGCGTCAGCGGGTGTT
>group_697_9 856 0 0 0 sg=856 px=0 gx=0
AGATCTTCCATACCTACCAGTTCTGCGCCTGCAGGGGGGGGGGGGGGGGGACATGAGGTT
>group_698_0 196 0 0 0 sg=196 px=0 gx=0
CTGATCCGCGCCCGATGGTGGGACGGTATGAATAATCCGGAATATTTATAGGTTTTTTTA
>group_698_1 196 0 0 0 sg=196 px=0 gx=0
AGCGGCCGCTGCAGATCTGATCCGCGCCCGATGGTGGGACGGTATGAATAATCCGGAATA
>group_698_2 196 0 0 0 sg=196 px=0 gx=0
GCCGCTCCAGAATTCTAGAAGGTACCCGGGATCCTTTCCTGGGACCCGGCAAGAACCAAA
>group_698_3 196 0 0 0 sg=196 px=0 gx=0
AGAATTCTGGAGCGGCCGCTGCAGATCTGATCCGCGCCCGATGGTGGGACGGTATGAATA
>group_698_4 196 0 0 0 sg=196 px=0 gx=0
CGCTGCAGATCTGATCCGCGCCCGATGGTGGGACGGTATGAATAATCCGGAATATTTATA
>group_698_5 196 0 0 0 sg=196 px=0 gx=0
GGTCCCAGGAAAGGATCCCGGGTACCTTCTAGAATTCTGGAGCGGCCGCTGCAGATCTGA
>group_698_6 196 0 0 0 sg=196 px=0 gx=0
GCGGCCGCTGCAGATCTGATCCGCGCCCGATGGTGGGACGGTATGAATAATCCGGAATAT
>group_698_7 196 0 0 0 sg=196 px=0 gx=0
CCGGATTATTCATACCGTCCCACCATCGGGCGCGGATCAGATCTGCAGCGGCCGCTCCAG
>group_698_8 196 0 0 0 sg=196 px=0 gx=0
CTTGCCGGGTCCCAGGAAAGGATCCCGGGTACCTTCTAGAATTCTGGAGCGGCCGCTGCA
>group_698_9 196 0 0 0 sg=196 px=0 gx=0
GATCCCGGGTACCTTCTAGAATTCTGGAGCGGCCGCTGCAGATCTGATCCGCGCCCGATG
>group_699_0 298 1 0 0 sg=298 px=0 gx=0
AAGGAGTTAATTAACTATCATAGCCGGCCACCATCACCATCACCATTAGACTAGTGAGAA
>group_699_1 298 1 0 0 sg=298 px=0 gx=0
GTAATGACTAGTGATTAAATCAGAACGCAGAAGCGGTCTGATAAAACAGAATTTGCCTGG
>group_699_2 298 1 0 0 sg=298 px=0 gx=0
AATGACTAGTGATTAAATCAGAACGCAGAAGCGGTCTGATAAAACAGAATTTGCCTGGCG
>group_699_3 298 1 0 0 sg=298 px=0 gx=0
AATTAACTATCATAGCCGGCCACCATCACCATCACCATTAGACTAGTGAGAAAAAAATCA
>group_699_4 298 1 0 0 sg=298 px=0 gx=0
TCACCATCACCATTAGACTAGTGAGAAAAAAATCACTGGATATACCACCGTTGATATATC
>group_699_5 298 1 0 0 sg=298 px=0 gx=0
CCATTGGGATATATCAACGGTGGTATATCCAGTGATTTTTTTCTCACTAGTCTAATGGTG
>group_699_6 298 1 0 0 sg=298 px=0 gx=0
CCATTAGACTAGTGAGAAAAAAATCACTGGATATACCACCGTTGATATATCCCAATGGCA
>group_699_7 298 1 0 0 sg=298 px=0 gx=0
GGTGATGGTGGCCGGCTATGATAGTTAATTAACTCCTTGTTGGTGAATGGCTCGTGAAAA
>group_699_8 298 1 0 0 sg=298 px=0 gx=0
TTCACCAACAAGGAGTTAATTAACTATCATAGCCGGCCACCATCACCATCACCATTAGAC
>group_699_9 298 1 0 0 sg=298 px=0 gx=0
TCACTAGTCTAATGGTGATGGTGATGGTGGCCGGCTATGATAGTTAATTAACTCCTTGTT
>group_700_0 3152 0 554 0 sg=2598 px=554 gx=0
GCTGACGAATACTATTCGGTCAGTGCATCCTCTAGAGCCCAGGCCCCGAACATGGGCATG
>group_700_1 3152 0 554 0 sg=2598 px=554 gx=0
TAAGGCCAGCAGAGCCTTTAACGCAAAATCCCCCAGCTCGATCGTAATCTTCATCCACCC
>group_700_2 3152 0 554 0 sg=2598 px=554 gx=0
CTCCAGCCACTGGCTGACTTTCCAAACCACACCATGCTGCAAGCGATAAGGCCAGCAGAG
>group_700_3 3152 0 554 0 sg=2598 px=554 gx=0
AGCAGAGCCTTTAACGCAAAATCCCCCAGCTCGATCGTAATCTTCATCCACCCCACCTCT
>group_700_4 3152 0 554 0 sg=2598 px=554 gx=0
CACAGAATTACATGGCCCTGCTCAACCAAAACGGCTGGTACGTAGCCGCATATGGCAGCC
>group_700_5 3152 0 554 0 sg=2598 px=554 gx=0
ACAGAATTACATGGCCCTGCTCAACCAAAACGGCTGGTACGTAGCCGCATATGGCAGCCC
>group_700_6 3152 0 554 0 sg=2598 px=554 gx=0
CTTGATCATGCTTAAAATGCGCAAACCCCTGCTTCTGGCACGCAGCGTCGTGATGCCAAA
>group_700_7 3152 0 554 0 sg=2598 px=554 gx=0
CCCATTGAGCAAGGAAGATGATCAGCTTGGAGCAGCAGCTGACGAATACTATTCGGTCAG
>group_700_8 3152 0 554 0 sg=2598 px=554 gx=0
CTCCCTGAGAAGCAGCCGGCAAATTGTGTGAAACGATGTGCTTTTCTCCGTCACGGTGAC
>group_700_9 3152 0 554 0 sg=2598 px=554 gx=0
GAGCAGCTGAACATCCCTACGCCTTCCACACTGCGGCCAACGCCATTACCGCTCCAGCCA
>group_701_0 622 1 0 0 sg=622 px=0 gx=0
CAGATCTGCTAGCACTAGTGGCGCCACGCGTGATATCATGCATGTTAACATCGATCCATG
>group_701_1 622 1 0 0 sg=622 px=0 gx=0
GCGCCACGCGTGATATCATGCATGTTAACATCGATCCATGGGCGCGCCTTAATTAAATTT
>group_701_2 622 1 0 0 sg=622 px=0 gx=0
TTAATACGACTCACTATAGGGAATTTAAATTTAATTAAGGCGCGCCCATGGATCGATGTT
>group_701_3 622 1 0 0 sg=622 px=0 gx=0
CGCGTGATATCATGCATGTTAACATCGATCCATGGGCGCGCCTTAATTAAATTTAAATTC
>group_701_4 622 1 0 0 sg=622 px=0 gx=0
CCAGTGCCAAGCTAATTACCCTGTTATCCCTAGGCGGACCGAAGCTTGCATGCCTGCAGG
>group_701_5 622 1 0 0 sg=622 px=0 gx=0
ACCTGCAGGCATGCAAGCTTCGGTCCGCCTAGGGATAACAGGGTAATTAGCTTGGCACTG
>group_701_6 622 1 0 0 sg=622 px=0 gx=0
TTGTAAAACGACGGCCAGTGCCAAGCTAATTACCCTGTTATCCCTAGGCGGACCGAAGCT
>group_701_7 622 1 0 0 sg=622 px=0 gx=0
CGAGTACGTAGGTACCGAGCTCGAATTCGCGGCCGCGGGCCCATATGGCCCACCGGTGGG
>group_701_8 622 1 0 0 sg=622 px=0 gx=0
GCCAGGGTTTTCCCAGTCACGACGTTGTAAAACGACGGCCAGTGCCAAGCTAATTACCCT
>group_701_9 622 1 0 0 sg=622 px=0 gx=0
GGTGGGCCGGCCAGATCTGCTAGCACTAGTGGCGCCACGCGTGATATCATGCATGTTAAC
>group_702_0 164 1 0 0 sg=164 px=0 gx=0
GCCGGGCGTTAGACCTGCAGGCATGCAAGCTTGGCACTGGCCGTCGTTTTACAACGTCGT
>group_702_1 164 1 0 0 sg=164 px=0 gx=0
AGACCTGCAGGCATGCAAGCTTGGCACTGGCCGTCGTTTTACAACGTCGTGACTGGGAAA
>group_702_2 164 1 0 0 sg=164 px=0 gx=0
TATGACCATGATTACGAATTCGAGCTCGGTACCCGGGGATCCTCTAGAGTCAATCCGGAT
>group_702_3 164 1 0 0 sg=164 px=0 gx=0
GATTGACTCTAGAGGATCCCCGGGTACCGAGCTCGAATTCGTAATCATGGTCATAGCTGT
>group_702_4 164 1 0 0 sg=164 px=0 gx=0
TCAATCCGGATGAAGCCGGGCGTTAGACCTGCAGGCATGCAAGCTTGGCACTGGCCGTCG
>group_702_5 164 1 0 0 sg=164 px=0 gx=0
CTTCATCCGGATTGACTCTAGAGGATCCCCGGGTACCGAGCTCGAATTCGTAATCATGGT
>group_702_6 164 1 0 0 sg=164 px=0 gx=0
TCCGGATGAAGCCGGGCGTTAGACCTGCAGGCATGCAAGCTTGGCACTGGCCGTCGTTTT
>group_702_7 164 1 0 0 sg=164 px=0 gx=0
CATCCGGATTGACTCTAGAGGATCCCCGGGTACCGAGCTCGAATTCGTAATCATGGTCAT
>group_702_8 164 1 0 0 sg=164 px=0 gx=0
GGATGAAGCCGGGCGTTAGACCTGCAGGCATGCAAGCTTGGCACTGGCCGTCGTTTTACA
>group_702_9 164 1 0 0 sg=164 px=0 gx=0
GGTACCCGGGGATCCTCTAGAGTCAATCCGGATGAAGCCGGGCGTTAGACCTGCAGGCAT
>group_703_0 904 1 0 0 sg=904 px=0 gx=0
CTGTTATCTGGCTTTTAGTAAGCCGGATCCACGCGGCGTTTACGCCCCCCCTGCCACTCA
>group_703_1 904 1 0 0 sg=904 px=0 gx=0
TGAGTTACGCGTATTAATTGCGTTGCGCTCACTGCCCGCTTTCCAGTCGGGAAACCTGTC
>group_703_2 904 1 0 0 sg=904 px=0 gx=0
TGCACAAGATAAAAATATATCATCATGTTAGAAAAACTCATCGAGCATCAAATGAAACTG
>group_703_3 904 1 0 0 sg=904 px=0 gx=0
TTACCACTCCCTATCAGTGATGGAGAAAAGATCTATGAGCCATATTCAACGGGAAACGTC
>group_703_4 904 1 0 0 sg=904 px=0 gx=0
AACGCAATTAATACGCGTAACTCACGTTAAGGGATTTTGGTCATGTTGTTGACACTCTAT
>group_703_5 904 1 0 0 sg=904 px=0 gx=0
TTTGATCTTTTCTACGGGGTCTGACGCTCAGGGAACGACGCGTACCGCTAGCCAGGAAGA
>group_703_6 904 1 0 0 sg=904 px=0 gx=0
CGCAACGCAATTAATACGCGTAACTCACGTTAAGGGATTTTGGTCATGTTGTTGACACTC
>group_703_7 904 1 0 0 sg=904 px=0 gx=0
CGGGCAGTGAGCGCAACGCAATTAATACGCGTAACTCACGTTAAGGGATTTTGGTCATGT
>group_703_8 904 1 0 0 sg=904 px=0 gx=0
CTTAACGTGAGTTACGCGTATTAATTGCGTTGCGCTCACTGCCCGCTTTCCAGTCGGGAA
>group_703_9 904 1 0 0 sg=904 px=0 gx=0
ACAGGTTTCCCGACTGGAAAGCGGGCAGTGAGCGCAACGCAATTAATACGCGTAACTCAC
>group_704_0 2618 0 0 1918 sg=700 px=0 gx=1918
TGCACAAGGTGACTGAGGTTATTCAATAGCGGAATAGCTTCACTGACCGCGTGTATTTCT
>group_704_1 2618 0 0 1918 sg=700 px=0 gx=1918
CAATGGCTGCCATCATTATTATCCGATGTGACGCTGCAGAAGCAGAAATACACGCGGTCA
>group_704_2 2618 0 0 1918 sg=700 px=0 gx=1918
ACAAGGTGACTGAGGTTATTCAATAGCGGAATAGCTTCACTGACCGCGTGTATTTCTGCT
>group_704_3 2618 0 0 1918 sg=700 px=0 gx=1918
GCAATAATATTAGGTATGTAGATATACTAGAAGTTCTCCTCGACCTCCTCTTCAGTACTA
>group_704_4 2618 0 0 1918 sg=700 px=0 gx=1918
ATAGTCCGTGGAATTCTTGAAGACGAAAGGGCCTCGTGATACGCCTATTTTTATAGGTTA
>group_704_5 2618 0 0 1918 sg=700 px=0 gx=1918
TATACTAGAAGTTCTCCTCGACCTCCTCTTCAGTACTAAATCTACCAATACCAAATCTGA
>group_704_6 2618 0 0 1918 sg=700 px=0 gx=1918
TACGTAAGCTCTAGCATTTTCCACAGCAGTATTTGTTTCCCAACCGTAAGAGTGAGTGTT
>group_704_7 2618 0 0 1918 sg=700 px=0 gx=1918
ATAGGCGTATCACGAGGCCCTTTCGTCTTCAAGAATTCCACGGACTATAGACTATACTAG
>group_704_8 2618 0 0 1918 sg=700 px=0 gx=1918
GTAAGCTCTAGCATTTTCCACAGCAGTATTTGTTTCCCAACCGTAAGAGTGAGTGTTGGA
>group_704_9 2618 0 0 1918 sg=700 px=0 gx=1918
AGTGAATATTATTTCCTTGGGGTCGGCATTGATCATCTTTGCTACGTAAGCTCTAGCATT
>group_705_0 864 1 0 0 sg=864 px=0 gx=0
AAGCTTCAGCTGTCTAGCGGCCGCATATGAATTCGGTACCAAGCTTGGCGTAATCATGGT
>group_705_1 864 1 0 0 sg=864 px=0 gx=0
CTCGCGACGGAGTTCGCCCGCGAGCGGGGCGCCGGGCACCTCTGGCTGGAGGTCACCAAC
>group_705_2 864 1 0 0 sg=864 px=0 gx=0
TACGACGGCACCGCCTCGGACGGCGAGCAGGCGCTCTACATGAGCATGCCCTGCCCCTAA
>group_705_3 864 1 0 0 sg=864 px=0 gx=0
CGGGGACGACGGCGACCTGGCGGGCTTCGTGGTCGTCTCGTACTCCGGCTGGAACCGCCG
>group_705_4 864 1 0 0 sg=864 px=0 gx=0
AATAGGCCACTAGTGGATCTGATATCATCGATGAATTCGAGCTCGTTTTCGACACTGGAT
>group_705_5 864 1 0 0 sg=864 px=0 gx=0
GATTTTGCCGATTTCGGCCTATTGGTTATATTGAAAAAGGAAGAGTATGAGTATTCAACA
>group_705_6 864 1 0 0 sg=864 px=0 gx=0
TCCCGGACGTTCGTCGCGTACGGGGACGACGGCGACCTGGCGGGCTTCGTGGTCGTCTCG
>group_705_7 864 1 0 0 sg=864 px=0 gx=0
GGGCATGCTCATGTAGAGCGCCTGCTCGCCGTCCGAGGCGGTGCCGTCGTACAGGGCGGT
>group_705_8 864 1 0 0 sg=864 px=0 gx=0
TCGATGATATCAGATCCACTAGTGGCCTATTCTAGCCCGGGTCGACGGATCCACTAGCTC
>group_705_9 864 1 0 0 sg=864 px=0 gx=0
CGTCGACCTGCAGCGTACGAAGCTTCAGCTGTCTAGCGGCCGCATATGAATTCGGTACCA
>group_706_0 222 1 0 0 sg=222 px=0 gx=0
GATGAATTCCCGGGGATCCAACTGCGCCTCGCTCCGCGGAACCAGGCCTCCTCCTCCTCC
>group_706_1 222 1 0 0 sg=222 px=0 gx=0
GATCCAACTGCGCCTCGCTCCGCGGAACCAGGCCTCCTCCTCCTCCTGGAGGATGGTCGA
>group_706_2 222 1 0 0 sg=222 px=0 gx=0
CAAGCCACGTTTGGTGGTGTCGACCATCCTCCAGGAGGAGGAGGAGGCCTGGTTCCGCGG
>group_706_3 222 1 0 0 sg=222 px=0 gx=0
CGAGGCGCAGTTGGATCCCCGGGAATTCATCGTGACTGACTGACGATCTGCCTCGCGCGT
>group_706_4 222 1 0 0 sg=222 px=0 gx=0
GCGGAGCGAGGCGCAGTTGGATCCCCGGGAATTCATCGTGACTGACTGACGATCTGCCTC
>group_706_5 222 1 0 0 sg=222 px=0 gx=0
GGTTCCGCGGAGCGAGGCGCAGTTGGATCCCCGGGAATTCATCGTGACTGACTGACGATC
>group_706_6 222 1 0 0 sg=222 px=0 gx=0
TTTGCAGGGCTGGCAAGCCACGTTTGGTGGTGTCGACCATCCTCCAGGAGGAGGAGGAGG
>group_706_7 222 1 0 0 sg=222 px=0 gx=0
CGCCTCGCTCCGCGGAACCAGGCCTCCTCCTCCTCCTGGAGGATGGTCGACACCACCAAA
>group_706_8 222 1 0 0 sg=222 px=0 gx=0
AAGCCACGTTTGGTGGTGTCGACCATCCTCCAGGAGGAGGAGGAGGCCTGGTTCCGCGGA
>group_706_9 222 1 0 0 sg=222 px=0 gx=0
AAGTATATAGCATGGCCTTTGCAGGGCTGGCAAGCCACGTTTGGTGGTGTCGACCATCCT
>group_707_0 852 0 294 292 sg=558 px=2 gx=0
CGACTCGCTGTATACCGTTGGCATGCTAGCTTTATCTGTTCGCGCAATACGATTCCCATT
>group_707_1 852 0 294 292 sg=558 px=2 gx=0
AGTTTTTTTCGTCAGCTTATGATGATGATGTGCTTAAAAACTTACTCAATGGCTGGTTTA
>group_707_2 852 0 294 292 sg=558 px=2 gx=0
GATATTTTAATGCGATCTCAAGGATAGTTTTTTTCGTCAGCTTATGATGATGATGTGCTT
>group_707_3 852 0 294 292 sg=558 px=2 gx=0
AGGTAAACGCCATTGTCAGCAAATTGATCCAAGAGAACCAACTTAAAGCTGACGAAAAAA
>group_707_4 852 0 294 292 sg=558 px=2 gx=0
CTCAAGGATAGTTTTTTTCGTCAGCTTTAAGTTGGTTCTCTTGGATCAATTTGCTGACAA
>group_707_5 852 0 294 292 sg=558 px=2 gx=0
GCTGCTCGTTCGGCTATGGCGTAGGCGGATCTGGAGCTGTAATATAAAAACCTTCTTCAA
>group_707_6 852 0 294 292 sg=558 px=2 gx=0
CATAAACCAGCCATTGAGTAAGTTTTTAAGCACATCATCATCATAAGCTGACGAAAAAAA
>group_707_7 852 0 294 292 sg=558 px=2 gx=0
TAAGGTAAACGCCATTGTCAGCAAATTGATCCAAGAGAACCAACTTAAAGCTGACGAAAA
>group_707_8 852 0 294 292 sg=558 px=2 gx=0
ATTAGCAGCATGATATCAAAACGCTCTGAGCTGCTCGTTCGGCTATGGCGTAGGCGGATC
>group_707_9 852 0 294 292 sg=558 px=2 gx=0
TTTTATATTACAGCTCCAGATCCGCCTACGCCATAGCCGAACGAGCAGCTCAGAGCGTTT
>group_708_0 184 1 0 0 sg=184 px=0 gx=0
ATCCTCTAGAGCGGCCGGCCGCCTACTACTACTAATGATGATGATGTCGACCCGGGAATT
>group_708_1 184 1 0 0 sg=184 px=0 gx=0
GAAAGCTGGTACGCCTGCAGGTACCGGTCCGGAATTCCCGGGTCGACATCATCATCATTA
>group_708_2 184 1 0 0 sg=184 px=0 gx=0
CCGCCTACTACTACTAATGATGATGATGTCGACCCGGGAATTCCGGACCGGTACCTGCAG
>group_708_3 184 1 0 0 sg=184 px=0 gx=0
TGGTACGCCTGCAGGTACCGGTCCGGAATTCCCGGGTCGACATCATCATCATTAGTAGTA
>group_708_4 184 1 0 0 sg=184 px=0 gx=0
AGGGAAAGCTGGTACGCCTGCAGGTACCGGTCCGGAATTCCCGGGTCGACATCATCATCA
>group_708_5 184 1 0 0 sg=184 px=0 gx=0
TTCCCGGGTCGACATCATCATCATTAGTAGTAGTAGGCGGCCGGCCGCTCTAGAGGATCC
>group_708_6 184 1 0 0 sg=184 px=0 gx=0
CTATGACGTCGCATGCACGCGTACGTAAGCTTGGATCCTCTAGAGCGGCCGGCCGCCTAC
>group_708_7 184 1 0 0 sg=184 px=0 gx=0
TCATCATCATTAGTAGTAGTAGGCGGCCGGCCGCTCTAGAGGATCCAAGCTTACGTACGC
>group_708_8 184 1 0 0 sg=184 px=0 gx=0
CGACTCACTATAGGGAAAGCTGGTACGCCTGCAGGTACCGGTCCGGAATTCCCGGGTCGA
>group_708_9 184 1 0 0 sg=184 px=0 gx=0
TACTACTACTAATGATGATGATGTCGACCCGGGAATTCCGGACCGGTACCTGCAGGCGTA
>group_709_0 1578 0 0 1230 sg=348 px=0 gx=1230
TTGTTTGAGATTGCTATGGCGCTTAACTGTGATCAATTCTCATGTTTGACAGCTTATCAT
>group_709_1 1578 0 0 1230 sg=348 px=0 gx=1230
ACCGATAATCTTGCAGTTTCCGTTGATAGGAGTCATAGGCCATGAAGGATTCAGGCCTTT
>group_709_2 1578 0 0 1230 sg=348 px=0 gx=1230
CTCGCTTCCACGACAACACCGATAATCTTGCAGTTTCCGTTGATAGGAGTCATAGGCCAT
>group_709_3 1578 0 0 1230 sg=348 px=0 gx=1230
TCCCTGAAGGTCATATGGTGTTAGTAGATACTGGACGGGAGCCAGTGAATGGAAGCCTTG
>group_709_4 1578 0 0 1230 sg=348 px=0 gx=1230
CGTTCGCGTCAGTCAGTTTGGCTACAACAAGGCTTCCATTCACTGGCTCCCGTCCAGTAT
>group_709_5 1578 0 0 1230 sg=348 px=0 gx=1230
CATTCACTGGCTCCCGTCCAGTATCTACTAACACCATATGACCTTCAGGGATGCTTTGAC
>group_709_6 1578 0 0 1230 sg=348 px=0 gx=1230
GCCTATGACTCCTATCAACGGAAACTGCAAGATTATCGGTGTTGTCGTGGAAGCGAGGGT
>group_709_7 1578 0 0 1230 sg=348 px=0 gx=1230
CTGAATCCTTCATGGCCTATGACTCCTATCAACGGAAACTGCAAGATTATCGGTGTTGTC
>group_709_8 1578 0 0 1230 sg=348 px=0 gx=1230
GCGTCAGTCAGTTTGGCTACAACAAGGCTTCCATTCACTGGCTCCCGTCCAGTATCTACT
>group_709_9 1578 0 0 1230 sg=348 px=0 gx=1230
GATGATAAGCTGTCAAACATGAGAATTGATCACAGTTAAGCGCCATAGCAATCTCAAACA
>group_710_0 454 1 0 0 sg=454 px=0 gx=0
CATCAGAGATTTTGAGACACAACGTGGCTTACTAGGATCCGATATCATTTAAATCTAGGG
>group_710_1 454 1 0 0 sg=454 px=0 gx=0
GTATTTAGAAAAATAAACAAATAGGGGATCTATGTCGGGTGCGGAGAAAGAGGTAATGAA
>group_710_2 454 1 0 0 sg=454 px=0 gx=0
CACATGTTGGATCTGCCATTTCATTACCTCTTTCTCCGCACCCGACATAGATCCGGAACA
>group_710_3 454 1 0 0 sg=454 px=0 gx=0
GCGGATACATATTTGAATGTATTTAGAAAAATAAACAAATAGGGGATCTATGTCGGGTGC
>group_710_4 454 1 0 0 sg=454 px=0 gx=0
TTTTATCTTGTGCAATGTAACATCAGAGATTTTGAGACACAACGTGGCTTACTAGGATCC
>group_710_5 454 1 0 0 sg=454 px=0 gx=0
GAGTTTAAACGATATCGGATCCGGCCGCCGCTGAGGTCTGCCTCGTGAAGAAGGTGTTGC
>group_710_6 454 1 0 0 sg=454 px=0 gx=0
CGACGCGGCCGCTAACTATAACGGTCCTAAGGTAGCGAGTTTAAACGATATCGGATCCGG
>group_710_7 454 1 0 0 sg=454 px=0 gx=0
ATGTCGGGTGCGGAGAAAGAGGTAATGAAATGGCAGATCCAACATGTGAGCAAAAGGCCA
>group_710_8 454 1 0 0 sg=454 px=0 gx=0
GATCCGGCCGCCGCTGAGGTCTGCCTCGTGAAGAAGGTGTTGCTGACTCATACCAGGCCT
>group_710_9 454 1 0 0 sg=454 px=0 gx=0
AATGTATTTAGAAAAATAAACAAATAGGGGATCTATGTCGGGTGCGGAGAAAGAGGTAAT
>group_711_0 184 1 0 0 sg=184 px=0 gx=0
CTCCAGTGAAAAGTTCTTCTCCTTTACTCATATGTATATCTCCTGTGTGAAATTGTTATC
>group_711_1 184 1 0 0 sg=184 px=0 gx=0
TGCGTGGCCAGTGCCAAGCTTGCATGCAGATCTAGCGCTCTAGAGGATCTGCGGCCGCAT
>group_711_2 184 1 0 0 sg=184 px=0 gx=0
ATCCTCTAGAGCGCTAGATCTGCATGCAAGCTTGGCACTGGCCACGCAAAAAGGCCATCC
>group_711_3 184 1 0 0 sg=184 px=0 gx=0
TCCAGTGAAAAGTTCTTCTCCTTTACTCATATGTATATCTCCTGTGTGAAATTGTTATCC
>group_711_4 184 1 0 0 sg=184 px=0 gx=0
AAGAATTGGGACAACTCCAGTGAAAAGTTCTTCTCCTTTACTCATATGTATATCTCCTGT
>group_711_5 184 1 0 0 sg=184 px=0 gx=0
GCCTTTTTGCGTGGCCAGTGCCAAGCTTGCATGCAGATCTAGCGCTCTAGAGGATCTGCG
>group_711_6 184 1 0 0 sg=184 px=0 gx=0
GGACAACTCCAGTGAAAAGTTCTTCTCCTTTACTCATATGTATATCTCCTGTGTGAAATT
>group_711_7 184 1 0 0 sg=184 px=0 gx=0
CCTCTAGAGCGCTAGATCTGCATGCAAGCTTGGCACTGGCCACGCAAAAAGGCCATCCGT
>group_711_8 184 1 0 0 sg=184 px=0 gx=0
GCATGCAGATCTAGCGCTCTAGAGGATCTGCGGCCGCATTTTTGCGGCCTTTTTTTTTGG
>group_711_9 184 1 0 0 sg=184 px=0 gx=0
TGAGCGGATAACAATTTCACACAGGAGATATACATATGAGTAAAGGAGAAGAACTTTTCA
>group_712_0 2288 0 0 0 sg=2288 px=0 gx=0
TATCACTCCCAGCCACTCCAGACCCTTTCCTGGAGACTGGCGAATCCAGTGTACACCATA
>group_712_1 2288 0 0 0 sg=2288 px=0 gx=0
ATCGCGAGGCCTCAGAGTCTTTTGGCCACACTGAAATTTTAATTCTTCTGGAGGAGAGGA
>group_712_2 2288 0 0 0 sg=2288 px=0 gx=0
CACCCGCTTTCTTGCTGGTTGTCATTTTTGCAGTAGAGTCATCTCCATCAGAAAGCTTGG
>group_712_3 2288 0 0 0 sg=2288 px=0 gx=0
GCTCGGGGACAAAGTTGGAAATCAAGCGTGCTGGTCAAGGCTCTTCTGTTCAAGTTCAGC
>group_712_4 2288 0 0 0 sg=2288 px=0 gx=0
GGTCTGGAGTGGCTGGGAGTGATATGGAGTGGTGGAAGCACAGACTATAATGCAGCTTTC
>group_712_5 2288 0 0 0 sg=2288 px=0 gx=0
AAACTTGGCTCTTGGAATTGTCCTTGTTGATGCTCAGTCTGGATATGAAAGCTGCATTAT
>group_712_6 2288 0 0 0 sg=2288 px=0 gx=0
GTTTCCAGGTATCAAATGTGACATCAAGATGACCCAGTCTCCATCTTCCATGTATGCATC
>group_712_7 2288 0 0 0 sg=2288 px=0 gx=0
TGATGAGTTTCCATTCACGTTCGGCTCGGGGACAAAGTTGGAAATCAAGCGTGCTGGTCA
>group_712_8 2288 0 0 0 sg=2288 px=0 gx=0
CAACCAGCAAGAAAGCGGGTGGTGCCCGTTTCCTCCCTGGGGACCCTCAGAGGGCCAGGC
>group_712_9 2288 0 0 0 sg=2288 px=0 gx=0
CTACTGGGGTCAAGGAACCTCAGTCACCGTCTCCTCAGCAGATGGACAAAAGCCCTCCTC
>group_713_0 23482 1 0 46 sg=23436 px=0 gx=46
CTTGATCGCTATTGTTAGACCCCGAAAGAAGGTAGTACTTCGCGGGGATCCTAAGCAGTG
>group_713_1 23482 1 0 46 sg=23436 px=0 gx=46
ATTTGTATTAAGTTCTTTGGTATGGATCTGACAAGCGGTCTATTTTCAAAGCAGAGCATC
>group_713_2 23482 1 0 46 sg=23436 px=0 gx=46
GAGGCCATCCATGGGGATCGCCAGGCGCTGATTCTTGAGCGTAAACTCTTACCGGGTCGT
>group_713_3 23482 1 0 46 sg=23436 px=0 gx=46
CAGAGGACAATAGAAGGCAAGTAGTGACAGTCGATGTCCACTCCACCCAAGAGGATACTC
>group_713_4 23482 1 0 46 sg=23436 px=0 gx=46
CGCTTAACTTAGAGATCACCGTCGTGTCGTCGCAGGTTTTACCATCTACTAATCAAGAGT
>group_713_5 23482 1 0 46 sg=23436 px=0 gx=46
GCAGCGTCTGTATAATTTCTTTTATTATTCTTTTATCAATTAACCAAAATTTTGTTTTTA
>group_713_6 23482 1 0 46 sg=23436 px=0 gx=46
CTCCTTCACCTGGTTTACCCAGCGAGTTAGCGGCGTTGACGATTGCTTCCTCATGGCAGT
>group_713_7 23482 1 0 46 sg=23436 px=0 gx=46
ATTCTCTTCCAGGATATCTAACGCTCTAGATGGTTCGCGGGTGTAGCAAGTAGGCGGACG
>group_713_8 23482 1 0 46 sg=23436 px=0 gx=46
GCTACTGGGGTCTGTTTCGCCGCCGCTAACCGGGCCAGTTTCTTTAACCTTGGAGGAGGA
>group_713_9 23482 1 0 46 sg=23436 px=0 gx=46
GTCAGTTTCAATTTCACGGCAGTTTTCCTTCTTTCCGCTGGTAACAAGATCTCGTACGGT
>group_714_0 2390 1 0 0 sg=2390 px=0 gx=0
AGGCGGCGGCGGCGGCGGGGGCAGCCCCACCAGCTCCAGAGTCTGGTCCTGCCGCTGCCG
>group_714_1 2390 1 0 0 sg=2390 px=0 gx=0
AGTTTCAGCACGCTGGCCAGCTGGTCGCGTTCGGGGGCCGACAGGTACCGCTGTTGCTTG
>group_714_2 2390 1 0 0 sg=2390 px=0 gx=0
GGCGGGGGCGGCGGGAAAGGCAGACGCACACTTGGCCGGTGAAGGCGCGCGGCCCAGCTC
>group_714_3 2390 1 0 0 sg=2390 px=0 gx=0
CCCGGGATTCCGCAGAGCAACTCGGGAGTGTCCACGCTGCATGGTATCCGAGCCTGGTAG
>group_714_4 2390 1 0 0 sg=2390 px=0 gx=0
ATGGCTTGCCATCGCGCACCAGCACTGGCACCGCGATCCTGCGGGCAGGCGGCGGCGGCG
>group_714_5 2390 1 0 0 sg=2390 px=0 gx=0
CTACCCCGCCTATCCGGGTTACGGCGGCGCGGCCTGCAGCCCTGGCTACAGCTGCACTGC
>group_714_6 2390 1 0 0 sg=2390 px=0 gx=0
GATTCCGCAGAGCAACTCGGGAGTGTCCACGCTGCATGGTATCCGAGCCTGGTAGGGAAG
>group_714_7 2390 1 0 0 sg=2390 px=0 gx=0
GACGTGAGTTTCAGCACGCTGGCCAGCTGGTCGCGTTCGGGGGCCGACAGGTACCGCTGT
>group_714_8 2390 1 0 0 sg=2390 px=0 gx=0
ACCTGCGTGGACGTGAGTTTCAGCACGCTGGCCAGCTGGTCGCGTTCGGGGGCCGACAGG
>group_714_9 2390 1 0 0 sg=2390 px=0 gx=0
CCGTAGGGATTGAGGCCCACGCCGTAGGCAGGCGCGTAGGGCGCCGAGTCCCCTAGGCAT
>group_715_0 1338 1 0 0 sg=1338 px=0 gx=0
GCAAACCAAGTTCGACAACTGCGTACGGCCTGTTCGAAAGATCTACCACCGCTCTAGAAA
>group_715_1 1338 1 0 0 sg=1338 px=0 gx=0
CTCCATTGTGTTGGGAATTCACTGGCCGTCGTTTTACAACGTCGTGACTGGGAAAACCCT
>group_715_2 1338 1 0 0 sg=1338 px=0 gx=0
CGGCCAGTGAATTCCCAACACAATGGAGATCCTTCTATAGTGTCACCTAAATGTCGACGG
>group_715_3 1338 1 0 0 sg=1338 px=0 gx=0
GATGCGTAAGGAGAAAATACCGCATCAGGAAATTGTAAGCGTTAATCTAGCAGCACGCCA
>group_715_4 1338 1 0 0 sg=1338 px=0 gx=0
CAACACAATGGAGATCCTCTCCCTATAGTGAGTCGTATTAGCGGCCGCAAATTTATTAGA
>group_715_5 1338 1 0 0 sg=1338 px=0 gx=0
GCCTGTAACTTACACGCGCCTCGTAGGCCTGAGAGCAGGAAGAGCAAGATAAAAGGTAGT
>group_715_6 1338 1 0 0 sg=1338 px=0 gx=0
GTAAGTTACAGGCAAGCGATCCGTCAGGTGGCACTTTTCGGGGAAATGTGCGCGGAACCC
>group_715_7 1338 1 0 0 sg=1338 px=0 gx=0
AAAAGGTTTGGATCAGGATTTGCGCCTTTGGATGAGGCACTTTCTAGAGCGGTGGTAGAT
>group_715_8 1338 1 0 0 sg=1338 px=0 gx=0
ATGCAAGTGTGTCGCTGTCGACGGTGACCCTATAGTCGAGGGACCTAATAACCTCGTATA
>group_715_9 1338 1 0 0 sg=1338 px=0 gx=0
CTGGCGGCCGCCTGGCCGTCGACATTTAGGTGACACTATAGAAGGATCTCCATTGTGTTG
>group_716_0 1440 0 0 108 sg=1332 px=0 gx=108
CCCTCGACGTCTTATCAAGACGCCTTGCTTGTAAACTTTTTGAATAACTTGATACCGATA
>group_716_1 1440 0 0 108 sg=1332 px=0 gx=108
CCAACGTGGCCGGTAATGAAGCCCGCCTAATGAGCGGGCTTTTTTTTGGCCTCTGGGGCC
>group_716_2 1440 0 0 108 sg=1332 px=0 gx=108
ACAGCTCGAGCAGTGCAGATCTGATGGCTAGCATAACTAAGCACTTGTCTCCTGTTTACT
>group_716_3 1440 0 0 108 sg=1332 px=0 gx=108
AGTACATAGGCTACGCTTGGGCAATGGTCGTCGTTATCGTAGGAGCGACCATAGGCATAA
>group_716_4 1440 0 0 108 sg=1332 px=0 gx=108
AGTTTACAGGCAAGCGCAACTGAGTACATAGGCTACGCTTGGGCAATGGTCGTCGTTATC
>group_716_5 1440 0 0 108 sg=1332 px=0 gx=108
TACGTCTAAAGCCAGTTGATAGCGGCCGCTGTTTAAGAAATTCACCTCGAAAGCAAGCTG
>group_716_6 1440 0 0 108 sg=1332 px=0 gx=108
AGATCTGCACTGCTCGAGCTGTTGACAATTAATCATCGGCTCGTATAATGTGTGGAATTG
>group_716_7 1440 0 0 108 sg=1332 px=0 gx=108
ATTGTCAACAGCTCGAGCAGTGCAGATCTGATGGCTAGCATAACTAAGCACTTGTCTCCT
>group_716_8 1440 0 0 108 sg=1332 px=0 gx=108
CTCAGTTGCGCTTGCCTGTAAACTATCGAATGCTGCCTTCGCAGGGTCGGCCCCAGAGGC
>group_716_9 1440 0 0 108 sg=1332 px=0 gx=108
GGCCTCTGGGGCCGACCCTGCGAAGGCAGCATTCGATAGTTTACAGGCAAGCGCAACTGA
>group_717_0 278 1 0 0 sg=278 px=0 gx=0
CCACGAAGCTGTGGTAGCCGCCGTCGCGCAGGCTGAAGGTGCGGGCGAAGCTGCCCACCA
>group_717_1 278 1 0 0 sg=278 px=0 gx=0
GACAACCACATGCACTTCAAGAGCGCCATCCACCCCAGCATCCTGCAGAACGGGGGCCCC
>group_717_2 278 1 0 0 sg=278 px=0 gx=0
GCTGTGGTAGCCGCCGTCGCGCAGGCTGAAGGTGCGGGCGAAGCTGCCCACCAGCACGTT
>group_717_3 278 1 0 0 sg=278 px=0 gx=0
GCGGCCGGCCTCGCAGCGGTAGCTGAAGCTCACGTGCAGCACGCCGCCGTCCTCGTACTT
>group_717_4 278 1 0 0 sg=278 px=0 gx=0
CAACCACATGCACTTCAAGAGCGCCATCCACCCCAGCATCCTGCAGAACGGGGGCCCCAT
>group_717_5 278 1 0 0 sg=278 px=0 gx=0
TTCGTGGTGGACAACCACATGCACTTCAAGAGCGCCATCCACCCCAGCATCCTGCAGAAC
>group_717_6 278 1 0 0 sg=278 px=0 gx=0
GAAGTGCATGTGGTTGTCCACCACGAAGCTGTGGTAGCCGCCGTCGCGCAGGCTGAAGGT
>group_717_7 278 1 0 0 sg=278 px=0 gx=0
AGCTTCGCCCGCACCTTCAGCCTGCGCGACGGCGGCTACCACAGCTTCGTGGTGGACAAC
>group_717_8 278 1 0 0 sg=278 px=0 gx=0
AAGTACGAGGACGGCGGCGTGCTGCACGTGAGCTTCAGCTACCGCTGCGAGGCCGGCCGC
>group_717_9 278 1 0 0 sg=278 px=0 gx=0
GTGCATGTGGTTGTCCACCACGAAGCTGTGGTAGCCGCCGTCGCGCAGGCTGAAGGTGCG
>group_718_0 346 1 0 0 sg=346 px=0 gx=0
AGGGAATTCTAGATTCGAGCTCGGTACCCGGGGATCCTCTAGAGTCGACCTGCAGGCATG
>group_718_1 346 1 0 0 sg=346 px=0 gx=0
TTCTCAACGAACGATTCATGACCGTGCTCACCTGATGGAGCTCCCGGGTACCATGTGAGC
>group_718_2 346 1 0 0 sg=346 px=0 gx=0
GCGATCTTTTACCACGACCGCATTCTCAACGAACGATTCATGACCGTGCTCACCTGATGG
>group_718_3 346 1 0 0 sg=346 px=0 gx=0
TTGCATGCCTGCAGGTCGACTCTAGAGGATCCCCGGGTACCGAGCTCGAATCTAGAATTC
>group_718_4 346 1 0 0 sg=346 px=0 gx=0
CGACCGCATTCTCAACGAACGATTCATGACCGTGCTCACCTGATGGAGCTCCCGGGTACC
>group_718_5 346 1 0 0 sg=346 px=0 gx=0
TGACCGTGCTCACCTGATGGAGCTCCCGGGTACCATGTGAGCAAAAGGCCAGCAAAAGGC
>group_718_6 346 1 0 0 sg=346 px=0 gx=0
GGCATGCAAGCTTCAGGAGGTGACGTCATGAACAAAGGTGTAATGCGACCGGGCCATGTG
>group_718_7 346 1 0 0 sg=346 px=0 gx=0
AGCAGGGAATTCTAGATTCGAGCTCGGTACCCGGGGATCCTCTAGAGTCGACCTGCAGGC
>group_718_8 346 1 0 0 sg=346 px=0 gx=0
TCGGTACCCGGGGATCCTCTAGAGTCGACCTGCAGGCATGCAAGCTTCAGGAGGTGACGT
>group_718_9 346 1 0 0 sg=346 px=0 gx=0
CCGGTCGCATTACACCTTTGTTCATGACGTCACCTCCTGAAGCTTGCATGCCTGCAGGTC
>group_719_0 2838 1 0 2574 sg=264 px=0 gx=2574
CCGAGGCCGCCTCGGCCTCTGAGCTATTCCAGAAGTAGTGAGGAGGCTTTTTTGGAGGCA
>group_719_1 2838 1 0 2574 sg=264 px=0 gx=2574
ATAAAATCTTTTATTTTATCGATAAGCTTTTTGCAAAAGCCTAGGCAGATCCCGGGCTAA
>group_719_2 2838 1 0 2574 sg=264 px=0 gx=2574
GAAAACACTCTCAGCGTCGCTGACTTAGCCCGGGATCTGCCTAGGCTTTTGCAAAAAGCT
>group_719_3 2838 1 0 2574 sg=264 px=0 gx=2574
GGTATTGAAGCTCATGGTCCGGGATCTGCCTCCAAAAAAGCCTCCTCACTACTTCTGGAA
>group_719_4 2838 1 0 2574 sg=264 px=0 gx=2574
CAGCGTCGCTGACTTAGCCCGGGATCTGCCTAGGCTTTTGCAAAAAGCTTATCGATAAAA
>group_719_5 2838 1 0 2574 sg=264 px=0 gx=2574
GGCCGCCTCGGCCTCTGAGCTATTCCAGAAGTAGTGAGGAGGCTTTTTTGGAGGCAGATC
>group_719_6 2838 1 0 2574 sg=264 px=0 gx=2574
TGGTCCGGGATCTGCCTCCAAAAAAGCCTCCTCACTACTTCTGGAATAGCTCAGAGGCCG
>group_719_7 2838 1 0 2574 sg=264 px=0 gx=2574
TTGGAGGCAGATCCCGGACCATGAGCTTCAATACCCTGATTGACTGGAACAGCTGTAGCC
>group_719_8 2838 1 0 2574 sg=264 px=0 gx=2574
AGAAGTAGTGAGGAGGCTTTTTTGGAGGCAGATCCCGGACCATGAGCTTCAATACCCTGA
>group_719_9 2838 1 0 2574 sg=264 px=0 gx=2574
CCGCCTCGGCCTCTGAGCTATTCCAGAAGTAGTGAGGAGGCTTTTTTGGAGGCAGATCCC
>group_720_0 3164 1 0 2140 sg=1024 px=0 gx=2140
AACGTTGTTGCCATTGGTGCAGGCATCGTGGTGTCACGCTCGTCGTTTGGTATGGCTTCA
>group_720_1 3164 1 0 2140 sg=1024 px=0 gx=2140
TTATGAACAATTCAAGCAACTCTACGGGCTATTCTAATTCAGGTTTCTCTAGAAATGGAC
>group_720_2 3164 1 0 2140 sg=1024 px=0 gx=2140
TGTTGCCATTGGTGCAGGCATCGTGGTGTCACGCTCGTCGTTTGGTATGGCTTCATTCAG
>group_720_3 3164 1 0 2140 sg=1024 px=0 gx=2140
ACGACGAGCGTGACACCACGATGCCTGCACCAATGGCAACAACGTTGCGCAAACTATTAA
>group_720_4 3164 1 0 2140 sg=1024 px=0 gx=2140
GAGAAGAATCATAATGGGGAAGGCCATCCAGCCTCGCGTCGCAGATCCGAATTCCCGGGA
>group_720_5 3164 1 0 2140 sg=1024 px=0 gx=2140
AGCAACTCTACGGGCTATTCTAATTCAGGTTTCTCTAGAAATGGACGGAATTATTACAGA
>group_720_6 3164 1 0 2140 sg=1024 px=0 gx=2140
TTTATGAACAATTCAAGCAACTCTACGGGCTATTCTAATTCAGGTTTCTCTAGAAATGGA
>group_720_7 3164 1 0 2140 sg=1024 px=0 gx=2140
TCTGTATAAGCTATGTGGTGGTGGGGCTATACTACTGAATGAAAAATGATTCGAAATTTT
>group_720_8 3164 1 0 2140 sg=1024 px=0 gx=2140
TTGATGATGTTAATTAATTTAAATCCGCATGCGATATCGAGCTCTCCCGGGAATTCGGAT
>group_720_9 3164 1 0 2140 sg=1024 px=0 gx=2140
GAGGTACCGGATCCAAGCTTCGACTGACTATAATAATAAAACGCCAACTTTGACCCGGAA
>group_721_0 1016 1 0 0 sg=1016 px=0 gx=0
AGTTTTATTTTTAATAATTTGCGAGTACGCAAAGCTTCTGCATGAGCTCGGATCCAAGCT
>group_721_1 1016 1 0 0 sg=1016 px=0 gx=0
TTCTAGCAGCCAAATCACGATGAACCAACTGGAGGATAAAGGGCGTCTATATATTGGTTG
>group_721_2 1016 1 0 0 sg=1016 px=0 gx=0
TACGCAAAGCTTCTGCATGAGCTCGGATCCAAGCTTGCATGCCTGCAGGTCGGAGTACTG
>group_721_3 1016 1 0 0 sg=1016 px=0 gx=0
CGTCCTCGTAAACATCTCGAGTCAGTCCGAAATCTGATATTTTGCATATCTTGCCATCCG
>group_721_4 1016 1 0 0 sg=1016 px=0 gx=0
CTAGAGGCCATATAGGCCAATTAAGGCCATGTAGGCCGGATCCCCCGGGCTGCAGGAATT
>group_721_5 1016 1 0 0 sg=1016 px=0 gx=0
TTAATTGGCCTATATGGCCTCTAGAGGATCTTTGTGAAGGAACCTTACTTCTGTGGTGTG
>group_721_6 1016 1 0 0 sg=1016 px=0 gx=0
GTGCCCGTCAAGGTAAGACCTCAAAATTAACCCCCTATAACATTAATATTAATCCGGAAA
>group_721_7 1016 1 0 0 sg=1016 px=0 gx=0
AATCCGGAAACCCCTTTTAAAGTGGATGGCTCCGGAATCGAATTCCTGCAGCCCGGGGGA
>group_721_8 1016 1 0 0 sg=1016 px=0 gx=0
TGGCTCCGGAATCGAATTCCTGCAGCCCGGGGGATCCGGCCTACATGGCCTTAATTGGCC
>group_721_9 1016 1 0 0 sg=1016 px=0 gx=0
TATTTTTAAAGTTTTATTTTTAATAATTTGCGAGTACGCAAAGCTTCTGCATGAGCTCGG
>group_722_0 1072 1 0 0 sg=1072 px=0 gx=0
AATGAACAATGGAAGTCAACAAGCTTGTATTCTATAGTGTCACCTAAATCGTATGTGTAT
>group_722_1 1072 1 0 0 sg=1072 px=0 gx=0
TTGCAGGATCAATTCGGATCCTTGACATGAGGTTGCCCCGTATTCAGTGTCGCTGATTTG
>group_722_2 1072 1 0 0 sg=1072 px=0 gx=0
TGTCCGGTGCCCTGAATGAACTGCAGGACGAGCAGCGCGGCTATCGTGGCTGGCCACGAC
>group_722_3 1072 1 0 0 sg=1072 px=0 gx=0
AAGAAAGCCATCCAGTTTACTTTGCAGGGCTTCCCAACCTTACCAGATGGCGCCCCAGCT
>group_722_4 1072 1 0 0 sg=1072 px=0 gx=0
AAGGTGAGATGACTGGAGATCCTGCCCCGGCACTTCGCCCAATAGCAGCCAGTCCCTTCC
>group_722_5 1072 1 0 0 sg=1072 px=0 gx=0
AGCGTCCCGTCCGGTCGACCAAAGCGGCCATCGTGCCTCCCCACTCCTGCAGTTCGGGGG
>group_722_6 1072 1 0 0 sg=1072 px=0 gx=0
TCCGGTGCCCTGAATGAACTGCAGGACGAGCAGCGCGGCTATCGTGGCTGGCCACGACGG
>group_722_7 1072 1 0 0 sg=1072 px=0 gx=0
GCTTGCAGGATCAATTCGGATCCTTGACATGAGGTTGCCCCGTATTCAGTGTCGCTGATT
>group_722_8 1072 1 0 0 sg=1072 px=0 gx=0
CCAAGCGACGCCCAACCTGCCATCACGCGATTTCGATTCCACCGCCGCCTTCTATGAAAG
>group_722_9 1072 1 0 0 sg=1072 px=0 gx=0
CGGTTCTTTTTGTCAAGACCGACCTGTCCGGTGCCCTGAATGAACTGCAGGACGAGCAGC
>group_723_0 36 1 0 0 sg=36 px=0 gx=0
AAAGCCGAAGAGGAAGCTGAGTTGGAGGCTGAAACCGCTGAACAAACTAGTATGAGCTCC
>group_723_1 36 1 0 0 sg=36 px=0 gx=0
CTGCTAACAAAGCCGAAGAGGAAGCTGAGTTGGAGGCTGAAACCGCTGAACAAACTAGTA
>group_723_2 36 1 0 0 sg=36 px=0 gx=0
ATTGGAGCTCATACTAGTTTGTTCAGCGGTTTCAGCCTCCAACTCAGCTTCCTCTTCGGC
>group_723_3 36 1 0 0 sg=36 px=0 gx=0
CTAACAAAGCCGAAGAGGAAGCTGAGTTGGAGGCTGAAACCGCTGAACAAACTAGTATGA
>group_723_4 36 1 0 0 sg=36 px=0 gx=0
TAACAAAGCCGAAGAGGAAGCTGAGTTGGAGGCTGAAACCGCTGAACAAACTAGTATGAG
>group_723_5 36 1 0 0 sg=36 px=0 gx=0
AAGAGGAAGCTGAGTTGGAGGCTGAAACCGCTGAACAAACTAGTATGAGCTCCAATTCAC
>group_723_6 36 1 0 0 sg=36 px=0 gx=0
TCATACTAGTTTGTTCAGCGGTTTCAGCCTCCAACTCAGCTTCCTCTTCGGCTTTGTTAG
>group_723_7 36 1 0 0 sg=36 px=0 gx=0
GCTCATACTAGTTTGTTCAGCGGTTTCAGCCTCCAACTCAGCTTCCTCTTCGGCTTTGTT
>group_723_8 36 1 0 0 sg=36 px=0 gx=0
AATTGGAGCTCATACTAGTTTGTTCAGCGGTTTCAGCCTCCAACTCAGCTTCCTCTTCGG
>group_723_9 36 1 0 0 sg=36 px=0 gx=0
AAGCCGAAGAGGAAGCTGAGTTGGAGGCTGAAACCGCTGAACAAACTAGTATGAGCTCCA
>group_724_0 8456 0 3812 0 sg=4644 px=3812 gx=0
TGCGGGCATCACGCATAGAATCGCCGGACACACGCAAGAAGTACGTTGCGGCCGGACGCC
>group_724_1 8456 0 3812 0 sg=4644 px=3812 gx=0
CCTGCTTTGCCCTGGAGGAAGGAACCGGCGCGAAACAGCAGCTTGTTGTATCCCGTTCGT
>group_724_2 8456 0 3812 0 sg=4644 px=3812 gx=0
CAGCTGATGTAATCAGCCCCACCAGGAACATTTCTGCCAGGGTCAGCAGGTTCTGATACT
>group_724_3 8456 0 3812 0 sg=4644 px=3812 gx=0
TCCAGAAATGACCTGTCGTATATTCATGGCTATGAAGCAGGAGGCCGGCGCCGGCCGCCA
>group_724_4 8456 0 3812 0 sg=4644 px=3812 gx=0
CCCAGACGCTTAACCAGTTGCGCCAGAGCCTGCGCTTCTCTGTGTGTCAGTTGTATATTC
>group_724_5 8456 0 3812 0 sg=4644 px=3812 gx=0
GCGATCAGCCTGTACCAGCCGTCAAAGGCGTCATCAAGGGAAGTGTCGCCCGGAAAAACG
>group_724_6 8456 0 3812 0 sg=4644 px=3812 gx=0
GGGGTTGATCGCAACGCACAACGCCGGTGGTACGTATGCCGGCGCCGTCAAGCGACACAG
>group_724_7 8456 0 3812 0 sg=4644 px=3812 gx=0
ATTTAAATATAACATTCACTAAAAAAACATACCAGCCTTTAACGCACAATGTTTAATAAA
>group_724_8 8456 0 3812 0 sg=4644 px=3812 gx=0
CCGACACCAGGGAAAACAAGCCGCCGTCAAGAGCGGCTGCACATCGCTGTTATCGCATAA
>group_724_9 8456 0 3812 0 sg=4644 px=3812 gx=0
ACTCCCTTTTTTTGCCGAGCCCGTTGCGGCCGGCTTTCCCAGCCCGGCCGCAGGCTATGA
>group_725_0 2408 0 0 2260 sg=148 px=0 gx=2260
CCAACTTCCGTGATAACTATCGTCTGGTTGATGGCGCATCGAAAGACGGCTGGTTATTCA
>group_725_1 2408 0 0 2260 sg=148 px=0 gx=2260
CGGTAGTCGACACCCAGTTCTAATGTGCCGCCCGGGTTGATTTCCATCTGCGCTAAACGC
>group_725_2 2408 0 0 2260 sg=148 px=0 gx=2260
CAACTTCCGTGATAACTATCGTCTGGTTGATGGCGCATCGAAAGACGGCTGGTTATTCAC
>group_725_3 2408 0 0 2260 sg=148 px=0 gx=2260
CTTCCGTGATAACTATCGTCTGGTTGATGGCGCATCGAAAGACGGCTGGTTATTCACTGC
>group_725_4 2408 0 0 2260 sg=148 px=0 gx=2260
CCGTCGTGCCAACTTCCGTGATAACTATCGTCTGGTTGATGGCGCATCGAAAGACGGCTG
>group_725_5 2408 0 0 2260 sg=148 px=0 gx=2260
AATCAACCCGGGCGGCACATTAGAACTGGGTGTCGACTACCGTCGTGCCAACTTCCGTGA
>group_725_6 2408 0 0 2260 sg=148 px=0 gx=2260
CCATCAACCAGACGATAGTTATCACGGAAGTTGGCACGACGGTAGTCGACACCCAGTTCT
>group_725_7 2408 0 0 2260 sg=148 px=0 gx=2260
TTTCGATGCGCCATCAACCAGACGATAGTTATCACGGAAGTTGGCACGACGGTAGTCGAC
>group_725_8 2408 0 0 2260 sg=148 px=0 gx=2260
GACGGTAGTCGACACCCAGTTCTAATGTGCCGCCCGGGTTGATTTCCATCTGCGCTAAAC
>group_725_9 2408 0 0 2260 sg=148 px=0 gx=2260
GAATAACCAGCCGTCTTTCGATGCGCCATCAACCAGACGATAGTTATCACGGAAGTTGGC
>group_726_0 168 1 0 0 sg=168 px=0 gx=0
TCGTCTTCAAGAATTCCCCGGATCCGTCGACCTGCAGGTCGACGGATCCGGGGAATTCCC
>group_726_1 168 1 0 0 sg=168 px=0 gx=0
TCCCGGGGAATTCCCCGGATCCGTCGACCTGCAGGTCGACGGATCCGGGGAATTCTTGAA
>group_726_2 168 1 0 0 sg=168 px=0 gx=0
GTCACGACGTTGTAAAACGACGGGATCCCGGGGAATTCCCCGGATCCGTCGACCTGCAGG
>group_726_3 168 1 0 0 sg=168 px=0 gx=0
TTGGGTAACGCCAGGGTTTTCCCAGTCACGACGTTGTAAAACGACGGGATCCCGGGGAAT
>group_726_4 168 1 0 0 sg=168 px=0 gx=0
CGGGGAATTCCCCGGATCCGTCGACCTGCAGGTCGACGGATCCGGGGAATTCTTGAAGAC
>group_726_5 168 1 0 0 sg=168 px=0 gx=0
CACGACGTTGTAAAACGACGGGATCCCGGGGAATTCCCCGGATCCGTCGACCTGCAGGTC
>group_726_6 168 1 0 0 sg=168 px=0 gx=0
CAGTCACGACGTTGTAAAACGACGGGATCCCGGGGAATTCCCCGGATCCGTCGACCTGCA
>group_726_7 168 1 0 0 sg=168 px=0 gx=0
GGGAATTCCCCGGATCCGTCGACCTGCAGGTCGACGGATCCGGGGAATTCTTGAAGACGA
>group_726_8 168 1 0 0 sg=168 px=0 gx=0
AGTTGGGTAACGCCAGGGTTTTCCCAGTCACGACGTTGTAAAACGACGGGATCCCGGGGA
>group_726_9 168 1 0 0 sg=168 px=0 gx=0
GCCCTTTCGTCTTCAAGAATTCCCCGGATCCGTCGACCTGCAGGTCGACGGATCCGGGGA
>group_727_0 7584 0 0 2388 sg=5196 px=0 gx=2388
ACACGGTCCCGGTGGACAGTAACCGTAGTTGCAGCTGAATTGGCACAGGCCGATGTAGTT
>group_727_1 7584 0 0 2388 sg=5196 px=0 gx=2388
AGGCTTGCCACCCAACCAATTCTTGTAAGCGTTGTCACCGTCTGCCACCGTGACAGTCTG
>group_727_2 7584 0 0 2388 sg=5196 px=0 gx=2388
GGGGTTTCTCCGTGAAGGACTTGGGCTTGGATGCTGTTGACTTCCGGGGTTTTACTACTT
>group_727_3 7584 0 0 2388 sg=5196 px=0 gx=2388
GGACAGTAACCGTAGTTGCAGCTGAATTGGCACAGGCCGATGTAGTTGCCGGACTCGCCG
>group_727_4 7584 0 0 2388 sg=5196 px=0 gx=2388
CTCCTGTCACTTCTGGCCCTGTGTCCTCGCTGCCAGCTTCCTCCACCACCCGCGCATCCT
>group_727_5 7584 0 0 2388 sg=5196 px=0 gx=2388
ACCGATTACGTTAGGGCTGATATTTACGTGAAAATCGTCAAGGGATGCAAGACCAAAGTA
>group_727_6 7584 0 0 2388 sg=5196 px=0 gx=2388
CTTCCCCCTCCAACATTGATGGCGCCCTCAACTGGATGGCCTGGGATAATGATGGAAACA
>group_727_7 7584 0 0 2388 sg=5196 px=0 gx=2388
TCAATCTTCCCCCTCCAACATTGATGGCGCCCTCAACTGGATGGCCTGGGATAATGATGG
>group_727_8 7584 0 0 2388 sg=5196 px=0 gx=2388
CCATCGCCTTCTCCCGGTAGAGGGCAGCCGTTGCGCCCATTGCTTGCCGGTGGCGAGATG
>group_727_9 7584 0 0 2388 sg=5196 px=0 gx=2388
CCCTGATTTACCCTGCACAAAGCACTAGAAAATTAGCATTCCATCCTTCTCTGCTTGCTC
>group_728_0 5112 0 0 0 sg=5112 px=0 gx=0
AACGGAATCACAGGAATTGGCTTTGAAGGAGTGGGCGTCCAAATCGCCGCTCCGCCCAGC
>group_728_1 5112 0 0 0 sg=5112 px=0 gx=0
CATAATTAATTGGAGCACCCTGAGATGACAAAAATGTAGTACATTTTGTTTTTCCGAAAT
>group_728_2 5112 0 0 0 sg=5112 px=0 gx=0
CCATTTATTTGATTGTTTTTAAAGTGAGGTTTAAGTAAAAGAGGTGAACAAAAATTATAA
>group_728_3 5112 0 0 0 sg=5112 px=0 gx=0
AGTCGGCCCGCCTGCTTTTATAGCAAACCAACCCCAAGCGTAGAATTTTCTAGACGTTTC
>group_728_4 5112 0 0 0 sg=5112 px=0 gx=0
GGAAAAACAAAATGTACTACATTTTTGTCATCTCAGGGTGCTCCAATTAATTATGAATGC
>group_728_5 5112 0 0 0 sg=5112 px=0 gx=0
GCTGCTTTGTAGTGTCGTAGCATTCATAATTAATTGGAGCACCCTGAGATGACAAAAATG
>group_728_6 5112 0 0 0 sg=5112 px=0 gx=0
CAATAATGACGCAGCACTTACGTTTCACTCCGTACTCACTTACGATTTATGCTTATAATT
>group_728_7 5112 0 0 0 sg=5112 px=0 gx=0
TTTAGCCGTACATCAAACCACCAAAGAGCTGTGCTGTTGTCAAGGAGAATTTTCTTCCAG
>group_728_8 5112 0 0 0 sg=5112 px=0 gx=0
GGTATACTTCATCAATATCATCAATCTATGAATTTTAATTTTTAAGAGTACATATATAAA
>group_728_9 5112 0 0 0 sg=5112 px=0 gx=0
TCATAGCCGAATAGCCTCTCCACCCAAGCGGCCGGAGAACCTGCGTGCAATCCATCCAAG
>group_729_0 1964 1 0 2 sg=1962 px=0 gx=2
ACGTGAAGCTCTCTCTGAGCATGCAAGCTAGCTTGGCACTGGCCGTCGTTTTACAACGTC
>group_729_1 1964 1 0 2 sg=1962 px=0 gx=2
CGCAGCCTGAATGGCGAATGGCGATAAGCTAGCTTCACGCTGCCGCAAGCACTCAGGGCG
>group_729_2 1964 1 0 2 sg=1962 px=0 gx=2
CTTGCGGCCGCGGCCTAGGCGGCCTAGTCCTGGTGCATTGAGCCCTACTAGCTCTACGAC
>group_729_3 1964 1 0 2 sg=1962 px=0 gx=2
AAAGCCCGCTCATTAGGCGGGCTAGATGCAGGTCGATCGACGGATCAGCTTGCTCAATCA
>group_729_4 1964 1 0 2 sg=1962 px=0 gx=2
AGTTATCATGAACGTTACCATGTTAGGAGCTCACATGGAAGATCAGATCCTGGAAAACGG
>group_729_5 1964 1 0 2 sg=1962 px=0 gx=2
CGGTTCGCTTGCTGTCCATAAAACCGCCCAGTCTAGCTATCGCCATGTAGGCCCACTGCA
>group_729_6 1964 1 0 2 sg=1962 px=0 gx=2
TTGATCCGGTGATTGATTGAGCAAGCTGATCCGTCGATCGACCTGCATCTAGCCCGCCTA
>group_729_7 1964 1 0 2 sg=1962 px=0 gx=2
ATATGAATGCCGCCACCCCCGGTACCNNNNNNNNNNNNNNNNNNNNNNNNGGTACCTTAC
>group_729_8 1964 1 0 2 sg=1962 px=0 gx=2
GCAGAAGTTATCATGAACGTTACCATGTTAGGAGCTCACATGGAAGATCAGATCCTGGAA
>group_729_9 1964 1 0 2 sg=1962 px=0 gx=2
GCGGGCTTTTTTTTAGATGCAGCCAAGCTAGCTTGCGGCCAGCTTGCGGCCGCGGCCTAG
>group_730_0 26228 1 0 24808 sg=1420 px=0 gx=24808
GTGGCGCCATTCATGAAGGCCAAGCACCTGTAACCGCAAGCTCCGTCCCCTGGCGGGTTA
>group_730_1 26228 1 0 24808 sg=1420 px=0 gx=24808
CTCGGCATGGACGAGCTGTACAAGAAGGATGAGCTCGCACCGGTCAAACAGCTGTTGAAC
>group_730_2 26228 1 0 24808 sg=1420 px=0 gx=24808
AAAAAAAAAAAAAAAAAAAAAAAAAAAAAAAAAAAAAAAAAAAAAAAAAAAAACTCGACA
>group_730_3 26228 1 0 24808 sg=1420 px=0 gx=24808
AAAAAAAAAAAAAAAAAAACTCGACAACTTGTTTATTGCAGCTTATAATGGTTACAAATA
>group_730_4 26228 1 0 24808 sg=1420 px=0 gx=24808
TCTCGAGGAGCTTGGCACTGGCCGTCGTTTTACAACGTCGTGACTGGGAAAACCCTGGCG
>group_730_5 26228 1 0 24808 sg=1420 px=0 gx=24808
TTGTGGTTTGTCCAAACTCATCAATGTATCTTATCATGTCTGGATCTCGAGGAGCTTGGC
>group_730_6 26228 1 0 24808 sg=1420 px=0 gx=24808
TGCTGGCAACTACGGCGGCTACAATCCACCCATGGTGAGCAAGGGCGAGGAGCTGTTCAC
>group_730_7 26228 1 0 24808 sg=1420 px=0 gx=24808
ATGGTGGTGAGCCGTATATGGCACCATACACACTTCGAGCCTCGACGGTATCGAGCTAGG
>group_730_8 26228 1 0 24808 sg=1420 px=0 gx=24808
TCCTTAATGCATCCTTGCAAGTCGATCGTGACGCTGCTCGTTCTAGACGTCTAATGGCAA
[truncated: 7,418,131 more chars]
